# Supplementary material for: Single-Cell Lineage Tracing Uncovers Resistance Signatures and Sensitizing Strategies to FLT3 Inhibitors in Acute Myeloid Leukemia
Source: Cancer Res. Author manuscript; Available in PMC 2025 Dec 10. (PMC7618455; doi:10.1158/0008-5472.CAN-24-3753)
Supplement: Table S1 [file EMS211203-supplement-Table_S1.xlsx]

## Sheet: Sheet1
Table S1. Patient characteristics.
Sample ID	Disease Stage	Age	Blast cell percentage	FLT3-ITD mutation and variant allele frequency	Other major mutations and variant allele frequencies
AML_1	Diagnosis	47	58	FLT3 Phe612_Gly613ins22, 70%	WT1 Arg380Glufs*5, 46%
					DNMT3A Arg882His, 41%
AML_2	Diagnosis	53	81	FLT3 Glu598_Tyr599insSerGluArgProGluTyrGlu, 73%	ASXL1 Arg693*, 44%
					RUNX1 Ser318Leufs*283, 46%
					WT1 Thr328Argfs*9, 32%
