# Supplementary material for: Single-Cell Lineage Tracing Uncovers Resistance Signatures and Sensitizing Strategies to FLT3 Inhibitors in Acute Myeloid Leukemia
Source: Cancer Res. Author manuscript; Available in PMC 2025 Dec 10. (PMC7618455; doi:10.1158/0008-5472.CAN-24-3753)
Supplement: Table S2 [file EMS211203-supplement-Table_S2.xlsx]

## Sheet: Up-regulated genes
Table S2. Pre-resistance gene expression signatures for midostaurin treatment.
Ensembl	Symbol	Sister_concordant_gene	Midostaurin_log2FC_preR_preS	Midostaurin_preR_preS_p	Midostaurin_preR_preS_p_adj	Midostaurin_preR_pct	Midostaurin_preS_pct	Control_log2FC_preR_preS	Control_preR_preS_p	Control_preR_preS_p_adj	Control_preR_pct	Control_preS_pct	Midostaurin_log2FC_preR_preS_adj	Midostaurin_boot_p	Midostaurin_perm_p
ENSG00000150753.11	CCT5	TRUE	0.221522	3.12904e-17	8.05789e-13	1	0.998	0.146003	9.17038e-11	2.41704e-06	1	0.994	0.0755187	0.0322096	0.0339
ENSG00000189403.14	HMGB1	TRUE	0.272504	4.8658e-17	1.25304e-12	1	1	0.204719	1.03342e-11	2.72378e-07	1	1	0.0677854	0.0833545	0.0909
ENSG00000125835.18	SNRPB	TRUE	0.21843	5.71629e-17	1.47206e-12	1	0.998	0.183793	2.41237e-16	6.35829e-12	1	0.999	0.034637	0.277068	0.2797
ENSG00000136938.8	ANP32B	TRUE	0.201738	8.02774e-17	2.0673e-12	1	0.999	0.186919	1.05313e-18	2.77574e-14	1	1	0.0148197	0.630037	0.6264
ENSG00000143977.13	SNRPG	TRUE	0.204916	9.58923e-17	2.46942e-12	1	0.999	0.147272	7.30505e-13	1.92539e-08	0.998	1	0.0576446	0.0530085	0.0597
ENSG00000137309.19	HMGA1	TRUE	0.144398	8.28085e-16	2.13248e-11	1	0.999	0.0997628	1.30466e-08	0.000343869	1	0.999	0.0446352	0.0641796	0.078
ENSG00000119705.9	SLIRP	TRUE	0.182924	9.69798e-16	2.49742e-11	1	1	0.153281	1.60664e-14	4.23462e-10	1	0.998	0.0296435	0.322016	0.3588
ENSG00000167088.10	SNRPD1	TRUE	0.179395	5.59097e-15	1.43979e-10	0.998	0.999	0.14077	8.21399e-11	2.16496e-06	1	1	0.0386254	0.190513	0.1984
ENSG00000147649.9	MTDH	TRUE	0.179419	7.67315e-15	1.97599e-10	1	1	0.138118	2.27221e-10	5.98885e-06	1	1	0.0413008	0.175149	0.1742
ENSG00000105968.18	H2AFV	TRUE	0.147032	8.86365e-15	2.28257e-10	1	0.999	0.100299	5.08767e-09	0.000134096	1	1	0.0467328	0.058862	0.0721
ENSG00000132507.17	EIF5A	TRUE	0.165323	9.11413e-15	2.34707e-10	1	0.998	0.154248	4.95382e-16	1.30568e-11	1	0.999	0.0110756	0.703693	0.6983
ENSG00000173457.10	PPP1R14B	TRUE	0.164651	9.65428e-15	2.48617e-10	1	0.998	0.156898	6.79596e-17	1.79121e-12	1	1	0.00775251	0.81886	0.795
ENSG00000172115.8	CYCS	TRUE	0.202414	1.46051e-14	3.76109e-10	0.996	0.992	0.149567	3.09704e-10	8.16287e-06	0.997	0.994	0.0528466	0.112296	0.1285
ENSG00000115541.10	HSPE1	TRUE	0.225612	1.88042e-14	4.84246e-10	1	0.999	0.178822	5.74095e-13	1.51314e-08	1	0.999	0.0467906	0.211862	0.2029
ENSG00000120438.11	TCP1	TRUE	0.173183	3.91957e-14	1.00937e-09	1	0.998	0.15223	1.77051e-12	4.66653e-08	1	0.999	0.0209531	0.495289	0.501
ENSG00000198830.10	HMGN2	TRUE	0.245717	4.01659e-14	1.03435e-09	1	1	0.200877	5.47919e-13	1.44415e-08	1	1	0.0448395	0.256121	0.2614
ENSG00000269900.3	RMRP	TRUE	0.177026	4.4571e-14	1.14779e-09	0.827	0.676	0.116176	8.92455e-07	0.0235224	0.731	0.676	0.0608505	0.0892404	0.0886
ENSG00000166226.12	CCT2	TRUE	0.163729	4.58836e-14	1.1816e-09	1	0.997	0.116593	2.00048e-08	0.000527267	1	0.996	0.0471352	0.0976644	0.1122
ENSG00000166598.13	HSP90B1	TRUE	0.285428	5.20503e-14	1.3404e-09	1	1	0.193392	6.2776e-09	0.000165459	1	1	0.0920358	0.0744149	0.0749
ENSG00000122566.20	HNRNPA2B1	TRUE	0.184045	5.3495e-14	1.3776e-09	1	1	0.148847	4.77623e-12	1.25887e-07	1	1	0.035198	0.264037	0.2734
ENSG00000139343.10	SNRPF	TRUE	0.15202	5.51465e-14	1.42013e-09	1	0.999	0.127392	5.87937e-14	1.54963e-09	1	1	0.0246287	0.338282	0.3526
ENSG00000196419.12	XRCC6	TRUE	0.150488	8.72987e-14	2.24812e-09	1	0.998	0.0869856	2.70117e-06	0.0711947	0.995	0.995	0.0635021	0.0119526	0.0196
ENSG00000108829.9	LRRC59	TRUE	0.165972	1.11019e-13	2.85897e-09	0.982	0.947	0.142768	2.28112e-13	6.01235e-09	0.954	0.924	0.0232042	0.441632	0.4573
ENSG00000197728.9	RPS26	TRUE	0.140952	1.29195e-13	3.32703e-09	1	1	0.109275	8.83424e-11	2.32844e-06	1	1	0.0316765	0.216465	0.2367
ENSG00000122565.18	CBX3	TRUE	0.15058	1.59707e-13	4.11279e-09	1	1	0.104334	4.09909e-08	0.0010804	1	1	0.0462459	0.077663	0.0933
ENSG00000187051.8	RPS19BP1	TRUE	0.136403	1.63322e-13	4.20587e-09	1	0.995	0.0911645	1.67409e-07	0.0044124	0.989	0.99	0.0452389	0.0796653	0.102
ENSG00000144381.16	HSPD1	TRUE	0.191726	1.82204e-13	4.69211e-09	1	0.999	0.157271	4.27591e-12	1.127e-07	1	1	0.0344546	0.301285	0.3051
ENSG00000029993.14	HMGB3	TRUE	0.199799	2.7688e-13	7.13021e-09	0.975	0.923	0.141081	4.52671e-10	1.1931e-05	0.954	0.906	0.0587183	0.118858	0.126
ENSG00000117395.11	EBNA1BP2	TRUE	0.163856	3.12915e-13	8.05819e-09	0.989	0.972	0.148262	2.96074e-13	7.80363e-09	0.97	0.956	0.0155945	0.611601	0.6111
ENSG00000115241.10	PPM1G	TRUE	0.173208	4.74306e-13	1.22143e-08	1	0.995	0.103436	2.91782e-07	0.00769049	0.997	0.992	0.0697716	0.0175572	0.0248
ENSG00000126261.12	UBA2	TRUE	0.156458	4.87821e-13	1.25624e-08	1	0.994	0.120435	1.69172e-10	4.45886e-06	0.998	0.99	0.0360233	0.19673	0.2324
ENSG00000126457.21	PRMT1	TRUE	0.165856	5.13743e-13	1.32299e-08	1	0.997	0.133413	8.22488e-11	2.16783e-06	1	0.996	0.0324434	0.290314	0.3019
ENSG00000101182.14	PSMA7	TRUE	0.141161	5.35667e-13	1.37945e-08	1	1	0.116513	3.68364e-10	9.70897e-06	1	0.999	0.024648	0.359671	0.3702
ENSG00000122034.13	GTF3A	TRUE	0.148731	5.38963e-13	1.38794e-08	1	0.999	0.132561	1.53692e-14	4.05086e-10	1	1	0.0161694	0.544535	0.5499
ENSG00000115053.15	NCL	TRUE	0.207626	6.09403e-13	1.56934e-08	1	1	0.210358	2.17062e-16	5.72112e-12	1	1	-0.00273185	0.942907	0.9407
ENSG00000130332.14	LSM7	TRUE	0.147207	7.49639e-13	1.93047e-08	1	1	0.142617	3.61023e-13	9.51547e-09	1	1	0.00459005	0.882819	0.8679
ENSG00000125944.18	HNRNPR	TRUE	0.170844	8.39163e-13	2.16101e-08	0.998	0.992	0.152529	5.28818e-14	1.3938e-09	0.993	0.99	0.0183145	0.55938	0.5628
ENSG00000164687.10	FABP5	TRUE	0.203255	8.48214e-13	2.18432e-08	1	0.999	0.190029	7.48348e-15	1.97242e-10	0.997	0.998	0.0132261	0.725902	0.7088
ENSG00000065978.18	YBX1	TRUE	0.1255	8.69102e-13	2.23811e-08	1	1	0.0756372	1.56752e-06	0.0413152	1	1	0.0498628	0.0217386	0.0243
ENSG00000226950.6	DANCR	TRUE	0.229194	9.29938e-13	2.39478e-08	1	0.984	0.239835	4.55731e-16	1.20117e-11	0.99	0.986	-0.0106406	0.799219	0.7991
ENSG00000169689.14	STRA13	TRUE	0.15942	9.88703e-13	2.54611e-08	0.993	0.972	0.141999	2.26304e-12	5.96468e-08	0.98	0.968	0.0174208	0.571236	0.5849
ENSG00000069482.6	GAL	TRUE	0.223746	1.24542e-12	3.20721e-08	0.96	0.907	0.207304	2.78493e-11	7.34024e-07	0.941	0.874	0.0164412	0.728352	0.7166
ENSG00000143870.12	PDIA6	TRUE	0.177455	1.43006e-12	3.68269e-08	0.998	0.999	0.138394	1.24893e-09	3.2918e-05	0.995	0.995	0.0390609	0.255534	0.2599
ENSG00000115875.18	SRSF7	TRUE	0.194298	1.57012e-12	4.04337e-08	1	0.996	0.160403	7.58215e-12	1.99843e-07	0.997	0.994	0.0338952	0.351744	0.3492
ENSG00000099194.5	SCD	TRUE	0.253295	1.81544e-12	4.67511e-08	0.987	0.958	0.176471	1.53065e-07	0.00403434	0.97	0.938	0.0768244	0.157288	0.1682
ENSG00000132780.16	NASP	TRUE	0.2214	1.81849e-12	4.68299e-08	0.987	0.982	0.206862	3.81212e-14	1.00476e-09	0.989	0.977	0.0145382	0.71905	0.7053
ENSG00000110321.15	EIF4G2	TRUE	0.151795	1.83227e-12	4.71847e-08	1	1	0.110345	1.92246e-08	0.000506703	1	0.999	0.0414501	0.144758	0.1612
ENSG00000123136.14	DDX39A	TRUE	0.175471	1.9131e-12	4.92663e-08	0.989	0.96	0.121363	2.98413e-08	0.000786526	0.99	0.95	0.0541079	0.0989091	0.1148
ENSG00000132341.11	RAN	TRUE	0.166843	1.98351e-12	5.10795e-08	1	1	0.146225	3.64762e-12	9.61402e-08	1	1	0.0206183	0.508563	0.5052
ENSG00000119335.16	SET	TRUE	0.138896	3.2534e-12	8.37817e-08	1	1	0.125667	1.55909e-12	4.1093e-08	1	1	0.0132284	0.614992	0.6307
ENSG00000096063.15	SRPK1	TRUE	0.153053	3.86763e-12	9.95992e-08	0.996	0.978	0.0974028	1.64946e-06	0.0434748	0.989	0.984	0.0556498	0.0493552	0.0618
ENSG00000164611.12	PTTG1	TRUE	0.24341	4.03109e-12	1.03809e-07	0.928	0.884	0.10882	7.75497e-05	1	0.905	0.874	0.13459	0.00698963	0.007
ENSG00000099341.11	PSMD8	TRUE	0.149198	4.32493e-12	1.11376e-07	0.998	0.999	0.114788	5.76675e-11	1.51994e-06	0.998	0.998	0.0344096	0.220992	0.2194
ENSG00000106211.8	HSPB1	TRUE	0.177794	4.74314e-12	1.22145e-07	1	0.998	0.166559	3.37423e-14	8.89346e-10	0.998	0.993	0.011235	0.771632	0.762
ENSG00000164032.11	H2AFZ	TRUE	0.258941	4.78051e-12	1.23108e-07	1	0.999	0.207707	2.5699e-10	6.77349e-06	1	0.998	0.0512342	0.253359	0.2578
ENSG00000100142.14	POLR2F	TRUE	0.125662	4.81651e-12	1.24035e-07	0.991	0.985	0.0416938	0.00574639	1	0.98	0.975	0.0839682	0.00044646	0.0009
ENSG00000182154.7	MRPL41	TRUE	0.141422	5.12722e-12	1.32036e-07	0.998	0.998	0.143089	2.72244e-14	7.17554e-10	1	0.996	-0.00166681	0.938989	0.9531
ENSG00000112081.16	SRSF3	TRUE	0.147453	5.26534e-12	1.35593e-07	1	0.999	0.12652	1.207e-12	3.18129e-08	1	0.998	0.0209323	0.434904	0.4266
ENSG00000176340.3	COX8A	TRUE	0.114345	5.62285e-12	1.448e-07	1	1	0.0779618	2.9306e-07	0.00772419	1	1	0.0363831	0.0939883	0.1065
ENSG00000130726.11	TRIM28	TRUE	0.126764	5.7998e-12	1.49357e-07	0.996	0.991	0.0964099	2.05682e-07	0.00542115	0.992	0.987	0.0303539	0.242842	0.2691
ENSG00000179271.2	GADD45GIP1	TRUE	0.145429	7.82736e-12	2.0157e-07	1	0.999	0.135253	1.91834e-12	5.05616e-08	0.998	1	0.010176	0.745663	0.7221
ENSG00000170860.3	LSM3	TRUE	0.130188	9.22249e-12	2.37498e-07	1	0.999	0.0865985	1.77723e-06	0.0468426	0.998	0.995	0.0435898	0.0771035	0.0966
ENSG00000158710.14	TAGLN2	TRUE	0.140989	9.25827e-12	2.38419e-07	1	0.997	0.119661	1.10624e-10	2.91572e-06	0.997	0.996	0.0213272	0.42202	0.4393
ENSG00000164919.10	COX6C	TRUE	0.101638	9.76833e-12	2.51554e-07	1	1	0.060559	9.51836e-07	0.0250875	1	1	0.0410788	0.022988	0.0316
ENSG00000180992.6	MRPL14	TRUE	0.134866	1.08454e-11	2.79291e-07	1	0.995	0.0839757	9.3517e-06	0.246483	0.992	0.997	0.0508906	0.0528062	0.069
ENSG00000130204.12	TOMM40	TRUE	0.163348	1.12268e-11	2.89113e-07	0.987	0.97	0.148668	2.14346e-11	5.64951e-07	0.979	0.959	0.0146806	0.675509	0.6606
ENSG00000090273.13	NUDC	TRUE	0.149572	1.1933e-11	3.073e-07	0.996	0.994	0.133952	6.77014e-11	1.78441e-06	0.998	0.993	0.0156208	0.602383	0.6042
ENSG00000099901.16	RANBP1	TRUE	0.188714	1.36529e-11	3.5159e-07	1	0.995	0.167235	3.07276e-12	8.09887e-08	0.99	0.99	0.0214794	0.538907	0.5346
ENSG00000143401.14	ANP32E	TRUE	0.175225	1.49949e-11	3.86148e-07	0.998	0.998	0.115158	2.78379e-07	0.00733724	0.998	0.996	0.0600666	0.0767645	0.0859
ENSG00000100567.12	PSMA3	TRUE	0.131701	1.80775e-11	4.65533e-07	1	0.997	0.113735	8.47501e-08	0.00223376	1	0.996	0.0179665	0.523927	0.5258
ENSG00000055044.10	NOP58	TRUE	0.1444	1.85314e-11	4.77221e-07	0.996	0.989	0.114642	1.57819e-08	0.000415963	0.989	0.985	0.0297579	0.32199	0.3478
ENSG00000127022.14	CANX	TRUE	0.146442	1.86891e-11	4.81282e-07	1	1	0.111689	6.60232e-08	0.00174017	1	0.998	0.0347526	0.238803	0.2545
ENSG00000188529.14	SRSF10	TRUE	0.135395	1.89043e-11	4.86823e-07	1	0.994	0.0864872	1.4913e-06	0.0393062	0.998	0.994	0.0489074	0.0661116	0.0873
ENSG00000007080.10	CCDC124	TRUE	0.130071	1.97245e-11	5.07947e-07	0.987	0.974	0.117138	1.52451e-10	4.01814e-06	0.99	0.963	0.0129325	0.628792	0.6372
ENSG00000138385.15	SSB	TRUE	0.139644	2.0575e-11	5.29849e-07	1	0.997	0.0749195	0.000106137	1	1	0.997	0.0647249	0.0150318	0.0208
ENSG00000096384.19	HSP90AB1	TRUE	0.140009	2.36777e-11	6.09748e-07	1	1	0.138675	4.57032e-13	1.2046e-08	1	1	0.00133393	0.968958	0.9633
ENSG00000182004.12	SNRPE	TRUE	0.132767	2.49159e-11	6.41633e-07	1	0.999	0.123792	1.66131e-11	4.37872e-07	0.998	1	0.0089756	0.733946	0.7282
ENSG00000197451.11	HNRNPAB	TRUE	0.199823	2.79226e-11	7.19063e-07	1	0.99	0.150592	1.6127e-08	0.000425059	0.995	0.987	0.0492314	0.193389	0.2056
ENSG00000145494.11	NDUFS6	TRUE	0.149124	2.84332e-11	7.32212e-07	1	0.999	0.0929205	8.38698e-07	0.0221056	0.998	0.996	0.0562031	0.0718197	0.0732
ENSG00000182551.13	ADI1	TRUE	0.128541	2.98494e-11	7.68682e-07	1	0.991	0.0893429	5.35602e-07	0.0141169	0.995	0.983	0.039198	0.127384	0.139
ENSG00000169230.9	PRELID1	TRUE	0.127695	3.47592e-11	8.9512e-07	1	1	0.0886387	4.73398e-07	0.0124773	1	0.999	0.0390559	0.144633	0.1562
ENSG00000187522.14	HSPA14	TRUE	0.130617	3.5163e-11	9.05516e-07	0.969	0.93	0.0585874	0.00086054	1	0.91	0.903	0.0720293	0.00507727	0.01
ENSG00000129235.10	TXNDC17	TRUE	0.136176	3.75272e-11	9.66402e-07	0.998	0.999	0.127078	2.7216e-12	7.17332e-08	1	0.997	0.00909776	0.753966	0.7318
ENSG00000106153.12	CHCHD2	TRUE	0.116902	4.11787e-11	1.06043e-06	1	1	0.0798791	1.44383e-08	0.00038055	1	1	0.0370226	0.0883258	0.0922
ENSG00000167004.12	PDIA3	TRUE	0.160685	4.34688e-11	1.11941e-06	0.998	0.997	0.119754	2.29951e-08	0.000606081	1	0.997	0.0409312	0.201471	0.2146
ENSG00000106268.15	NUDT1	TRUE	0.13852	4.51764e-11	1.16338e-06	0.991	0.966	0.13499	5.06982e-12	1.33625e-07	0.987	0.951	0.0035298	0.907957	0.9067
ENSG00000137288.9	UQCC2	TRUE	0.144044	5.04081e-11	1.29811e-06	0.996	0.994	0.118996	1.17079e-10	3.08585e-06	0.997	0.995	0.0250487	0.367458	0.3731
ENSG00000163170.11	BOLA3	TRUE	0.135275	5.34377e-11	1.37613e-06	0.996	0.984	0.136269	4.04862e-11	1.06709e-06	0.987	0.97	-0.000993138	0.978276	0.972
ENSG00000169813.16	HNRNPF	TRUE	0.159887	5.4129e-11	1.39393e-06	0.998	0.998	0.134385	4.73322e-11	1.24754e-06	0.998	0.996	0.0255022	0.406135	0.4044
ENSG00000265241.6	RBM8A	TRUE	0.133897	5.51334e-11	1.41979e-06	0.998	0.997	0.0946895	4.36706e-07	0.0115103	0.998	0.995	0.0392074	0.138962	0.1584
ENSG00000165916.8	PSMC3	TRUE	0.128702	6.14653e-11	1.58285e-06	0.991	0.964	0.0769779	2.3624e-05	0.622658	0.969	0.943	0.0517238	0.0444943	0.0607
ENSG00000165502.6	RPL36AL	TRUE	0.105419	6.55877e-11	1.68901e-06	1	1	0.0386126	0.00745425	1	1	1	0.0668061	0.00222405	0.0026
ENSG00000131876.16	SNRPA1	TRUE	0.144355	6.9927e-11	1.80076e-06	0.978	0.955	0.156614	5.47063e-13	1.44189e-08	0.98	0.946	-0.0122589	0.690641	0.6991
ENSG00000110917.7	MLEC	TRUE	0.132114	7.30582e-11	1.88139e-06	1	0.988	0.0810223	1.59034e-05	0.419165	0.99	0.985	0.0510917	0.056929	0.0714
ENSG00000172336.4	POP7	TRUE	0.117686	7.35626e-11	1.89438e-06	0.962	0.913	0.0868164	2.50454e-06	0.0660121	0.925	0.903	0.0308699	0.211431	0.254
ENSG00000181163.13	NPM1	TRUE	0.123157	7.63406e-11	1.96592e-06	1	1	0.154556	9.23615e-17	2.43437e-12	1	1	-0.0313988	0.238013	0.2409
ENSG00000143621.16	ILF2	TRUE	0.149007	8.12319e-11	2.09188e-06	0.996	0.991	0.101914	8.80051e-07	0.0231955	0.993	0.989	0.047093	0.120422	0.1284
ENSG00000004779.9	NDUFAB1	TRUE	0.114573	8.22693e-11	2.1186e-06	0.998	1	0.0777028	1.18431e-05	0.31215	0.998	1	0.0368704	0.13225	0.1492
ENSG00000170515.13	PA2G4	TRUE	0.159699	8.9422e-11	2.30279e-06	1	0.999	0.128418	1.38503e-09	3.65052e-05	1	0.999	0.0312809	0.314403	0.3221
ENSG00000242485.5	MRPL20	TRUE	0.125313	1.0072e-10	2.59375e-06	0.998	0.997	0.089342	8.19664e-07	0.0216039	1	0.994	0.0359709	0.155255	0.1829
ENSG00000123416.15	TUBA1B	TRUE	0.199747	1.01438e-10	2.61222e-06	1	1	0.140739	1.97078e-07	0.00519438	0.998	0.999	0.0590074	0.121246	0.1233
ENSG00000169139.11	UBE2V2	TRUE	0.117309	1.03131e-10	2.65583e-06	1	0.999	0.0906521	3.88505e-08	0.00102398	1	0.999	0.0266571	0.283278	0.2896
ENSG00000111639.7	MRPL51	TRUE	0.118649	1.17988e-10	3.03843e-06	1	1	0.0827699	2.50066e-06	0.06591	1	0.999	0.0358794	0.141109	0.1548
ENSG00000132963.7	POMP	TRUE	0.112952	1.20014e-10	3.09059e-06	1	1	0.0959914	2.86232e-09	7.54422e-05	1	1	0.0169609	0.507388	0.5038
ENSG00000179218.13	CALR	TRUE	0.276419	1.26794e-10	3.26519e-06	1	0.998	0.180664	6.84413e-08	0.00180391	0.998	0.997	0.0957544	0.154014	0.1455
ENSG00000050393.11	MCUR1	TRUE	0.11051	1.29264e-10	3.32882e-06	0.98	0.968	0.0704269	2.94178e-05	0.775365	0.961	0.957	0.0400829	0.0991633	0.1269
ENSG00000074071.14	MRPS34	TRUE	0.137116	1.37419e-10	3.53882e-06	1	0.996	0.128823	1.16026e-10	3.0581e-06	1	0.996	0.0082932	0.77668	0.7767
ENSG00000092820.17	EZR	TRUE	0.136811	1.37757e-10	3.54753e-06	0.996	0.968	0.102145	7.24337e-08	0.00190913	0.98	0.954	0.0346659	0.231447	0.2407
ENSG00000125144.13	MT1G	TRUE	0.196984	1.43799e-10	3.70311e-06	0.998	0.989	0.20508	2.08959e-11	5.50754e-07	0.993	0.986	-0.00809575	0.91044	0.8964
ENSG00000167747.13	C19orf48	TRUE	0.138427	1.5038e-10	3.87257e-06	0.98	0.962	0.125404	2.15568e-09	5.68174e-05	0.977	0.954	0.0130227	0.675592	0.6684
ENSG00000184076.13	UQCR10	TRUE	0.10899	1.50513e-10	3.876e-06	1	1	0.105897	9.42835e-11	2.48503e-06	1	1	0.00309338	0.920447	0.8982
ENSG00000104904.12	OAZ1	TRUE	0.100821	1.54887e-10	3.98864e-06	1	1	0.0566411	9.89032e-06	0.260679	1	1	0.0441803	0.0215095	0.0271
ENSG00000204392.10	LSM2	TRUE	0.117323	1.57981e-10	4.06833e-06	0.998	0.999	0.0765656	4.14197e-05	1	1	0.995	0.040757	0.105186	0.1228
ENSG00000125901.5	MRPS26	TRUE	0.151469	1.71258e-10	4.41024e-06	0.989	0.978	0.128395	5.40417e-08	0.00142438	0.982	0.961	0.0230741	0.497165	0.4876
ENSG00000163882.9	POLR2H	TRUE	0.110395	1.72125e-10	4.43257e-06	0.993	0.986	0.0830211	4.23709e-06	0.111677	0.984	0.974	0.027374	0.264973	0.3014
ENSG00000080824.18	HSP90AA1	TRUE	0.201524	1.73434e-10	4.46626e-06	1	1	0.165073	1.05749e-08	0.000278722	1	1	0.0364511	0.404153	0.3978
ENSG00000115758.12	ODC1	TRUE	0.177051	1.89465e-10	4.87909e-06	0.973	0.935	0.136382	5.6888e-08	0.0014994	0.952	0.923	0.0406689	0.256379	0.261
ENSG00000082153.17	BZW1	TRUE	0.121436	2.02512e-10	5.21508e-06	0.998	0.997	0.0824424	9.53769e-07	0.0251385	1	0.994	0.0389936	0.135029	0.1534
ENSG00000136824.18	SMC2	TRUE	0.169048	2.24482e-10	5.78086e-06	0.937	0.888	0.102756	4.04565e-06	0.106631	0.916	0.87	0.066292	0.0580402	0.0666
ENSG00000154582.16	TCEB1	TRUE	0.129713	2.2503e-10	5.79498e-06	1	1	0.0804802	0.000155022	1	1	1	0.0492332	0.0853893	0.0968
ENSG00000138668.18	HNRNPD	TRUE	0.148953	2.43695e-10	6.27564e-06	1	1	0.130045	3.42766e-11	9.03427e-07	1	0.999	0.0189081	0.51842	0.5164
ENSG00000213585.10	VDAC1	TRUE	0.117185	2.44765e-10	6.30318e-06	1	0.998	0.105012	2.11252e-10	5.56796e-06	1	0.998	0.0121725	0.624955	0.6389
ENSG00000147065.16	MSN	TRUE	0.132358	2.7074e-10	6.97211e-06	1	0.999	0.0717753	0.000259026	1	1	1	0.060583	0.0348609	0.0406
ENSG00000128228.4	SDF2L1	TRUE	0.217325	2.82177e-10	7.26661e-06	0.96	0.955	0.106859	0.00086758	1	0.961	0.939	0.110466	0.0221968	0.0243
ENSG00000116161.17	CACYBP	TRUE	0.138571	2.82389e-10	7.27209e-06	0.998	0.996	0.112111	1.1879e-08	0.000313095	0.993	0.994	0.0264601	0.381359	0.3853
ENSG00000015475.18	BID	TRUE	0.111865	2.9832e-10	7.68234e-06	0.991	0.988	0.0884436	2.53866e-07	0.00669113	0.99	0.987	0.0234214	0.348051	0.3702
ENSG00000148248.13	SURF4	TRUE	0.121589	3.00867e-10	7.74792e-06	0.982	0.968	0.0919659	1.57321e-06	0.041465	0.966	0.937	0.0296228	0.286745	0.3063
ENSG00000115816.14	CEBPZ	TRUE	0.147284	3.01168e-10	7.75569e-06	0.998	0.99	0.107345	3.77759e-09	9.95659e-05	0.984	0.979	0.0399388	0.169679	0.1893
ENSG00000138495.6	COX17	TRUE	0.1247	3.30257e-10	8.50479e-06	0.996	0.998	0.0961755	1.10355e-07	0.00290863	0.993	0.989	0.0285247	0.297185	0.3108
ENSG00000135316.17	SYNCRIP	TRUE	0.14635	3.89673e-10	1.00349e-05	1	0.999	0.145826	1.80154e-12	4.74831e-08	0.998	0.999	0.000523895	0.989573	0.9873
ENSG00000075131.9	TIPIN	TRUE	0.0998377	4.07767e-10	1.05008e-05	0.87	0.759	0.0733984	2.07171e-07	0.00546039	0.793	0.722	0.0264393	0.221073	0.2614
ENSG00000100664.10	EIF5	TRUE	0.115408	4.30116e-10	1.10764e-05	1	0.999	0.0461743	0.0108702	1	0.997	0.998	0.0692335	0.00666023	0.0111
ENSG00000112039.3	FANCE	FALSE	0.0529069	4.7377e-10	1.22005e-05	0.59	0.458	0.0203328	0.130742	1	0.421	0.408	0.0325742	0.00960426	0.0185
ENSG00000089685.14	BIRC5	TRUE	0.183701	5.14977e-10	1.32617e-05	0.879	0.734	0.125189	8.06432e-06	0.212551	0.813	0.715	0.0585126	0.186256	0.1939
ENSG00000130560.8	UBAC1	FALSE	0.0861587	5.32558e-10	1.37144e-05	0.908	0.838	0.0390418	0.00405009	1	0.828	0.796	0.0471169	0.0127355	0.0203
ENSG00000134333.13	LDHA	TRUE	0.175709	6.55511e-10	1.68807e-05	1	0.999	0.148927	6.61994e-09	0.000174482	1	0.998	0.0267819	0.505467	0.4968
ENSG00000103342.12	GSPT1	TRUE	0.147365	6.76272e-10	1.74154e-05	1	0.99	0.0631699	0.00327067	1	0.993	0.986	0.084195	0.00568629	0.0075
ENSG00000136450.12	SRSF1	TRUE	0.119704	7.72894e-10	1.99036e-05	1	0.99	0.114559	1.94367e-09	5.12294e-05	0.99	0.982	0.00514472	0.852629	0.8631
ENSG00000141552.17	ANAPC11	TRUE	0.124188	7.89341e-10	2.03271e-05	1	0.996	0.0655297	0.000303556	1	0.995	0.992	0.0586581	0.0276474	0.0405
ENSG00000132432.13	SEC61G	TRUE	0.118467	8.47911e-10	2.18354e-05	1	1	0.0533601	0.000686341	1	1	1	0.0651073	0.00855016	0.0098
ENSG00000128050.8	PAICS	TRUE	0.132301	8.54428e-10	2.20032e-05	0.996	0.98	0.129157	6.14676e-10	1.6201e-05	0.993	0.979	0.00314461	0.920926	0.9119
ENSG00000100138.13	SNU13	TRUE	0.117163	8.82945e-10	2.27376e-05	1	0.999	0.097682	1.2628e-07	0.00332835	0.998	0.999	0.0194812	0.456751	0.4613
ENSG00000053372.4	MRTO4	TRUE	0.12268	8.97761e-10	2.31191e-05	0.973	0.968	0.114352	2.4081e-08	0.000634702	0.98	0.953	0.00832809	0.778862	0.7807
ENSG00000153044.9	CENPH	TRUE	0.10206	9.48687e-10	2.44306e-05	0.937	0.836	0.0809995	7.82206e-08	0.00206166	0.872	0.793	0.0210608	0.402302	0.4103
ENSG00000203760.8	CENPW	TRUE	0.169674	9.79522e-10	2.52246e-05	0.978	0.935	0.143775	2.49655e-09	6.58015e-05	0.964	0.909	0.0258989	0.478919	0.4786
ENSG00000104872.10	PIH1D1	TRUE	0.10978	1.0309e-09	2.65477e-05	0.996	0.976	0.0991117	7.11034e-09	0.000187407	0.997	0.978	0.0106687	0.664208	0.6747
ENSG00000099783.11	HNRNPM	TRUE	0.148351	1.09555e-09	2.82125e-05	1	0.996	0.13646	7.72551e-11	2.03621e-06	1	0.992	0.0118906	0.698436	0.7027
ENSG00000134001.12	EIF2S1	TRUE	0.119335	1.2423e-09	3.19918e-05	0.996	0.983	0.100825	8.71627e-09	0.000229735	0.98	0.964	0.0185094	0.489858	0.5021
ENSG00000140307.10	GTF2A2	TRUE	0.107354	1.30704e-09	3.36589e-05	0.996	0.996	0.0647939	0.000212763	1	0.992	0.994	0.0425602	0.0797098	0.095
ENSG00000171421.12	MRPL36	TRUE	0.164512	1.32814e-09	3.42023e-05	0.987	0.985	0.119438	1.54586e-07	0.00407442	0.987	0.975	0.0450736	0.197829	0.202
ENSG00000143549.19	TPM3	TRUE	0.107784	1.32986e-09	3.42467e-05	1	1	0.0671164	1.35828e-05	0.358001	1	1	0.0406675	0.0796443	0.0938
ENSG00000183527.11	PSMG1	TRUE	0.115754	1.3698e-09	3.5275e-05	0.991	0.941	0.131485	8.28094e-11	2.18261e-06	0.948	0.915	-0.0157305	0.575229	0.5863
ENSG00000121579.12	NAA50	TRUE	0.127728	1.40092e-09	3.60766e-05	0.984	0.96	0.114093	3.27616e-10	8.63498e-06	0.962	0.946	0.0136349	0.627582	0.6378
ENSG00000161547.15	SRSF2	TRUE	0.142661	1.42195e-09	3.6618e-05	1	0.998	0.118316	1.85755e-08	0.000489596	0.997	0.993	0.0243452	0.436897	0.4374
ENSG00000166794.4	PPIB	TRUE	0.157797	1.48688e-09	3.82901e-05	1	1	0.109806	2.23251e-08	0.000588423	0.998	1	0.0479913	0.174002	0.17
ENSG00000108953.16	YWHAE	TRUE	0.11673	1.49681e-09	3.85458e-05	1	0.999	0.0995986	7.31534e-09	0.00019281	1	0.999	0.0171313	0.495623	0.5134
ENSG00000103495.13	MAZ	TRUE	0.118351	1.52098e-09	3.91683e-05	1	0.996	0.0839717	7.87844e-07	0.0207652	0.998	0.987	0.0343795	0.16709	0.1903
ENSG00000116560.10	SFPQ	TRUE	0.14874	1.60763e-09	4.13996e-05	1	0.996	0.0828389	0.0003054	1	0.997	0.992	0.0659012	0.0440668	0.0576
ENSG00000175756.13	AURKAIP1	TRUE	0.111498	1.63515e-09	4.21084e-05	1	0.999	0.1067	3.25096e-09	8.56856e-05	1	0.999	0.00479829	0.85828	0.8618
ENSG00000100028.11	SNRPD3	TRUE	0.116934	1.69699e-09	4.37009e-05	1	1	0.0948806	7.2295e-08	0.00190548	0.998	0.996	0.0220532	0.376271	0.4046
ENSG00000145833.15	DDX46	TRUE	0.125731	1.73834e-09	4.47657e-05	0.998	0.996	0.115249	1.01947e-09	2.68702e-05	1	0.992	0.0104826	0.702533	0.7025
ENSG00000112312.9	GMNN	TRUE	0.173104	1.82205e-09	4.69213e-05	0.957	0.891	0.178192	7.87773e-12	2.07633e-07	0.923	0.865	-0.0050875	0.902106	0.8979
ENSG00000116288.12	PARK7	TRUE	0.0974501	1.90536e-09	4.90668e-05	1	1	0.0742984	5.78713e-07	0.0152531	1	1	0.0231518	0.287086	0.3051
ENSG00000128708.12	HAT1	TRUE	0.119768	1.91029e-09	4.91937e-05	0.971	0.939	0.0771797	5.95591e-05	1	0.944	0.92	0.0425885	0.105204	0.1313
ENSG00000130309.10	COLGALT1	TRUE	0.116111	2.31327e-09	5.95713e-05	0.975	0.968	0.0784056	6.94395e-06	0.183022	0.974	0.95	0.0377051	0.15248	0.1686
ENSG00000225921.6	NOL7	TRUE	0.141062	2.39192e-09	6.15968e-05	1	1	0.122076	5.31643e-09	0.000140125	0.998	1	0.018986	0.562515	0.5589
ENSG00000247092.6	SNHG10	TRUE	0.0663802	2.48157e-09	6.39055e-05	0.659	0.55	0.0388985	0.00123271	1	0.502	0.461	0.0274816	0.0820368	0.0926
ENSG00000086475.14	SEPHS1	TRUE	0.0944067	2.70707e-09	6.97125e-05	0.901	0.854	0.0691602	4.13433e-06	0.108969	0.831	0.801	0.0252465	0.232897	0.2645
ENSG00000171960.10	PPIH	TRUE	0.109178	2.78968e-09	7.18398e-05	0.989	0.949	0.0739854	6.28007e-05	1	0.966	0.94	0.0351923	0.14898	0.1767
ENSG00000143742.12	SRP9	TRUE	0.107514	3.06107e-09	7.88286e-05	1	0.998	0.100391	7.166e-10	1.88874e-05	1	0.998	0.00712298	0.787017	0.7809
ENSG00000184162.14	NR2C2AP	TRUE	0.0938739	3.53218e-09	9.09608e-05	0.818	0.73	0.0583724	0.000122453	1	0.759	0.698	0.0355015	0.104981	0.1186
ENSG00000198937.8	CCDC167	TRUE	0.105138	3.53251e-09	9.09691e-05	0.922	0.832	0.0997489	4.53262e-10	1.19466e-05	0.893	0.821	0.00538886	0.824086	0.8359
ENSG00000172172.7	MRPL13	TRUE	0.102493	3.60994e-09	9.29631e-05	1	0.999	0.0847726	3.18966e-07	0.00840699	0.998	1	0.0177206	0.465765	0.4679
ENSG00000142507.9	PSMB6	TRUE	0.113708	3.64313e-09	9.38179e-05	1	0.994	0.112992	9.3412e-09	0.000246206	0.998	0.989	0.000715707	0.993637	0.9797
ENSG00000133226.16	SRRM1	TRUE	0.111578	4.11458e-09	0.000105959	1	1	0.0820941	2.06682e-06	0.0544751	1	0.999	0.0294838	0.241613	0.2655
ENSG00000168275.14	COA6	TRUE	0.107926	4.17761e-09	0.000107582	0.987	0.977	0.0809462	4.74902e-05	1	0.984	0.966	0.0269795	0.30205	0.313
ENSG00000170144.19	HNRNPA3	TRUE	0.133064	4.36264e-09	0.000112347	1	0.999	0.11783	6.1296e-08	0.00161558	1	1	0.0152335	0.622387	0.6166
ENSG00000111142.13	METAP2	TRUE	0.107049	4.41207e-09	0.00011362	1	0.997	0.0607696	0.00185015	1	0.997	0.995	0.0462794	0.0551327	0.0729
ENSG00000139921.12	TMX1	TRUE	0.104825	4.50166e-09	0.000115927	0.996	0.988	0.0481033	0.00340789	1	0.987	0.98	0.0567218	0.0122896	0.0197
ENSG00000179091.4	CYC1	TRUE	0.110069	4.81376e-09	0.000123964	1	0.999	0.108508	1.32848e-09	3.50149e-05	1	1	0.00156101	0.968462	0.9546
ENSG00000106355.9	LSM5	TRUE	0.120658	4.91844e-09	0.00012666	1	0.997	0.111758	3.83501e-09	0.000101079	1	0.998	0.00890027	0.754398	0.7306
ENSG00000146731.10	CCT6A	TRUE	0.146076	5.16644e-09	0.000133046	1	0.999	0.140624	4.03546e-11	1.06363e-06	1	0.998	0.00545154	0.870995	0.8653
ENSG00000163399.15	ATP1A1	FALSE	0.112501	5.34413e-09	0.000137622	0.989	0.971	0.0914556	2.66104e-08	0.00070137	0.966	0.946	0.0210457	0.378567	0.405
ENSG00000150977.10	RILPL2	TRUE	0.103517	5.49164e-09	0.000141421	1	0.999	0.0397931	0.0218169	1	1	0.998	0.0637239	0.00721529	0.0113
ENSG00000106462.10	EZH2	TRUE	0.105709	5.5108e-09	0.000141914	0.924	0.84	0.0981472	1.57576e-08	0.000415323	0.869	0.815	0.00756194	0.77109	0.7814
ENSG00000125656.8	CLPP	TRUE	0.105802	5.51364e-09	0.000141987	0.989	0.985	0.092339	4.22394e-07	0.011133	0.989	0.968	0.0134628	0.605126	0.5918
ENSG00000149136.8	SSRP1	TRUE	0.126386	5.75153e-09	0.000148113	0.993	0.974	0.141974	1.48987e-12	3.92685e-08	0.982	0.962	-0.015588	0.605872	0.6016
ENSG00000173915.13	USMG5	TRUE	0.0997047	5.80211e-09	0.000149416	1	1	0.0635884	2.63763e-05	0.695199	1	1	0.0361163	0.0973409	0.1452
ENSG00000168653.10	NDUFS5	TRUE	0.105854	6.49663e-09	0.000167301	1	1	0.0894119	1.2235e-08	0.000322478	1	1	0.0164418	0.489771	0.4637
ENSG00000152795.17	HNRNPDL	TRUE	0.145264	6.53991e-09	0.000168416	1	0.998	0.117962	2.03711e-08	0.000536922	0.995	0.997	0.0273023	0.388712	0.4015
ENSG00000161981.10	SNRNP25	TRUE	0.123847	6.57436e-09	0.000169303	0.987	0.975	0.125566	5.1589e-09	0.000135973	0.989	0.97	-0.00171902	0.950293	0.955
ENSG00000129128.12	SPCS3	TRUE	0.12124	6.90782e-09	0.00017789	0.996	0.994	0.114087	1.35365e-08	0.000356781	0.992	0.989	0.00715244	0.822147	0.8064
ENSG00000111775.2	COX6A1	TRUE	0.105673	6.99837e-09	0.000180222	1	1	0.0980352	2.21027e-09	5.82562e-05	1	0.999	0.00763787	0.77761	0.7522
ENSG00000165119.19	HNRNPK	TRUE	0.107267	7.55731e-09	0.000194616	1	1	0.0903621	1.10796e-08	0.000292024	1	1	0.0169046	0.499837	0.5113
ENSG00000170291.14	ELP5	TRUE	0.0944325	7.56098e-09	0.00019471	0.984	0.957	0.0608815	0.000415094	1	0.956	0.951	0.0335509	0.137079	0.1881
ENSG00000169021.5	UQCRFS1	TRUE	0.121221	7.74517e-09	0.000199454	1	0.999	0.0912022	3.14452e-07	0.008288	1	0.999	0.0300184	0.264779	0.2679
ENSG00000170606.13	HSPA4	TRUE	0.119409	8.06006e-09	0.000207563	0.991	0.991	0.0588021	0.00158773	1	0.993	0.984	0.0606065	0.0295401	0.0383
ENSG00000008018.8	PSMB1	TRUE	0.110383	8.5753e-09	0.000220831	1	1	0.0709416	1.93731e-05	0.510616	1	1	0.0394418	0.13144	0.144
ENSG00000104738.16	MCM4	TRUE	0.238568	9.10828e-09	0.000234556	0.944	0.895	0.238687	2.0759e-11	5.47145e-07	0.938	0.886	-0.000118549	0.997406	0.9976
ENSG00000148229.12	POLE3	TRUE	0.134342	9.5115e-09	0.00024494	0.993	0.988	0.150036	2.64828e-14	6.98008e-10	0.99	0.978	-0.0156937	0.609206	0.6065
ENSG00000261236.6	BOP1	TRUE	0.117919	1.04842e-08	0.00026999	0.991	0.977	0.118231	6.29992e-10	1.66047e-05	0.987	0.972	-0.000311977	0.995561	0.9915
ENSG00000111786.8	SRSF9	TRUE	0.097883	1.08121e-08	0.000278432	1	1	0.0785497	1.08698e-06	0.0286496	1	1	0.0193332	0.390124	0.4057
ENSG00000115128.6	SF3B6	TRUE	0.099353	1.09137e-08	0.000281048	1	1	0.0240203	0.288706	1	1	0.999	0.0753327	0.00584936	0.0055
ENSG00000155506.16	LARP1	TRUE	0.120873	1.11793e-08	0.000287889	0.998	0.987	0.0658709	0.000237847	1	0.992	0.971	0.0550022	0.0367395	0.057
ENSG00000107371.12	EXOSC3	TRUE	0.106571	1.14164e-08	0.000293994	0.964	0.957	0.090473	1.68732e-08	0.000444727	0.957	0.946	0.0160984	0.515885	0.5391
ENSG00000168393.12	DTYMK	TRUE	0.152773	1.17135e-08	0.000301646	0.955	0.917	0.139421	2.98828e-10	7.8762e-06	0.952	0.907	0.0133517	0.701796	0.6982
ENSG00000175792.11	RUVBL1	TRUE	0.119028	1.18897e-08	0.000306183	0.978	0.962	0.0422511	0.0581153	1	0.959	0.95	0.0767765	0.00485637	0.0082
ENSG00000160193.11	WDR4	TRUE	0.0868839	1.19039e-08	0.00030655	0.848	0.774	0.0656736	9.01205e-06	0.237531	0.798	0.747	0.0212102	0.320369	0.3371
ENSG00000180822.11	PSMG4	TRUE	0.114876	1.36549e-08	0.00035164	0.996	0.979	0.108801	1.07625e-08	0.000283668	0.995	0.975	0.00607521	0.830219	0.8266
ENSG00000115233.11	PSMD14	TRUE	0.093864	1.38319e-08	0.0003562	0.996	0.972	0.0639402	3.81768e-05	1	0.97	0.96	0.0299238	0.189321	0.2173
ENSG00000120963.11	ZNF706	TRUE	0.114028	1.41598e-08	0.000364644	1	1	0.110665	2.0744e-08	0.000546749	1	0.999	0.0033637	0.927313	0.912
ENSG00000241468.7	ATP5J2	TRUE	0.0943992	1.4365e-08	0.000369927	1	1	0.0763417	2.10507e-07	0.00554834	1	1	0.0180575	0.402029	0.4108
ENSG00000112118.17	MCM3	TRUE	0.200267	1.52291e-08	0.000392179	0.937	0.898	0.181181	4.70899e-10	1.24115e-05	0.925	0.884	0.0190865	0.68523	0.6818
ENSG00000165732.12	DDX21	TRUE	0.206975	1.56795e-08	0.000403779	0.993	0.993	0.123959	0.000131953	1	0.998	0.99	0.0830162	0.0713139	0.0736
ENSG00000100526.19	CDKN3	TRUE	0.153942	1.57669e-08	0.000406029	0.807	0.692	0.11464	7.52269e-07	0.0198275	0.767	0.666	0.0393025	0.390717	0.3896
ENSG00000106399.11	RPA3	TRUE	0.135263	1.64635e-08	0.000423969	0.993	0.958	0.148384	1.90253e-11	5.01451e-07	0.964	0.948	-0.0131212	0.676338	0.6761
ENSG00000182307.12	C8orf33	TRUE	0.128353	1.71383e-08	0.000441345	1	0.989	0.117115	1.24641e-08	0.000328515	0.99	0.977	0.0112373	0.71192	0.7125
ENSG00000110958.15	PTGES3	TRUE	0.125305	1.73334e-08	0.000446369	1	0.999	0.115926	7.54907e-10	1.98971e-05	1	1	0.00937829	0.749557	0.7456
ENSG00000101361.15	NOP56	TRUE	0.155155	1.78114e-08	0.00045868	0.993	0.994	0.160741	7.63259e-13	2.01172e-08	0.997	0.99	-0.00558635	0.876144	0.8713
ENSG00000126453.9	BCL2L12	TRUE	0.103353	1.81875e-08	0.000468364	0.948	0.89	0.0714865	7.57988e-06	0.199783	0.91	0.863	0.031866	0.188174	0.2061
ENSG00000099800.7	TIMM13	TRUE	0.135198	1.83785e-08	0.000473284	1	0.998	0.130679	3.47537e-09	9.16003e-05	1	0.998	0.00451949	0.904738	0.8855
ENSG00000196591.11	HDAC2	TRUE	0.115925	1.97327e-08	0.000508155	1	0.994	0.105087	1.41328e-08	0.000372497	1	0.991	0.0108382	0.68982	0.7001
ENSG00000117632.21	STMN1	TRUE	0.198173	2.04121e-08	0.000525653	0.998	0.975	0.186102	8.53247e-09	0.00022489	0.987	0.965	0.0120705	0.779275	0.7766
ENSG00000041357.15	PSMA4	TRUE	0.1019	2.22791e-08	0.00057373	1	0.999	0.0925028	2.05302e-07	0.00541114	1	0.998	0.00939752	0.717787	0.7103
ENSG00000146281.5	PM20D2	TRUE	0.101372	2.23622e-08	0.000575871	0.973	0.936	0.0966118	1.28364e-07	0.00338329	0.948	0.906	0.00475981	0.872426	0.8684
ENSG00000162910.18	MRPL55	TRUE	0.100287	2.24226e-08	0.000577428	0.953	0.934	0.056653	0.000791071	1	0.938	0.912	0.0436337	0.0841143	0.0972
ENSG00000136518.16	ACTL6A	TRUE	0.102041	2.31645e-08	0.000596531	0.962	0.927	0.0879147	4.36142e-08	0.00114954	0.933	0.904	0.0141262	0.558308	0.5885
ENSG00000042753.11	AP2S1	TRUE	0.109114	2.41528e-08	0.000621982	1	0.999	0.0833748	4.11126e-07	0.010836	1	1	0.0257389	0.298284	0.3142
ENSG00000231607.9	DLEU2	TRUE	0.111751	2.46476e-08	0.000634726	0.96	0.934	0.105149	1.42567e-07	0.00375763	0.946	0.925	0.0066021	0.833602	0.8258
ENSG00000113407.13	TARS	TRUE	0.116669	2.48522e-08	0.000639994	0.998	0.997	0.0337775	0.0995277	1	0.995	0.992	0.0828915	0.00439062	0.0057
ENSG00000116062.14	MSH6	TRUE	0.121515	2.64775e-08	0.000681849	0.901	0.836	0.145985	2.17185e-11	5.72434e-07	0.875	0.786	-0.0244701	0.453067	0.4674
ENSG00000124802.11	EEF1E1	TRUE	0.112491	2.65268e-08	0.000683118	0.998	0.987	0.122506	5.44349e-09	0.000143474	0.99	0.977	-0.0100155	0.703963	0.7334
ENSG00000277791.4	PSMB3	TRUE	0.12264	2.68863e-08	0.000692376	1	0.998	0.0723942	3.09206e-05	0.814975	1	0.998	0.050246	0.0775521	0.0825
ENSG00000143256.4	PFDN2	TRUE	0.133927	2.7188e-08	0.000700145	1	0.997	0.0992677	4.47949e-05	1	1	0.996	0.034659	0.28786	0.2984
ENSG00000137563.11	GGH	TRUE	0.116303	2.74092e-08	0.000705842	0.926	0.821	0.0899965	2.59079e-06	0.0682855	0.897	0.802	0.0263068	0.378849	0.38
ENSG00000161980.5	POLR3K	TRUE	0.113763	2.8398e-08	0.000731306	0.984	0.954	0.11239	7.61384e-08	0.00200678	0.967	0.95	0.0013729	0.967644	0.965
ENSG00000120699.12	EXOSC8	TRUE	0.135355	2.86052e-08	0.000736642	0.993	0.966	0.11235	8.18906e-08	0.00215839	0.979	0.956	0.0230044	0.457099	0.4647
ENSG00000142864.14	SERBP1	TRUE	0.108403	2.9214e-08	0.000752319	1	1	0.10642	1.78453e-10	4.70349e-06	1	1	0.0019837	0.935794	0.9348
ENSG00000070761.7	CFAP20	TRUE	0.0613184	3.07097e-08	0.000790837	0.816	0.733	0.0102547	0.463908	1	0.67	0.686	0.0510637	0.00151163	0.0027
ENSG00000070423.17	RNF126	TRUE	0.085899	3.1431e-08	0.000809411	0.942	0.904	0.0585107	6.2026e-05	1	0.91	0.886	0.0273883	0.217658	0.2386
ENSG00000145050.15	MANF	TRUE	0.189195	3.14596e-08	0.000810146	0.897	0.848	0.116234	0.000247008	1	0.884	0.825	0.0729616	0.130229	0.1371
ENSG00000183688.4	FAM101B	TRUE	0.119388	3.26403e-08	0.000840553	0.984	0.949	0.105352	1.02487e-06	0.0270125	0.977	0.941	0.0140359	0.730073	0.7285
ENSG00000069275.12	NUCKS1	TRUE	0.146869	3.36309e-08	0.000866062	1	0.999	0.0831575	0.000556655	1	0.995	0.998	0.0637115	0.0907337	0.0923
ENSG00000160818.16	GPATCH4	TRUE	0.117335	3.40777e-08	0.000877569	0.969	0.941	0.106349	2.44917e-07	0.00645529	0.956	0.925	0.0109858	0.719405	0.7221
ENSG00000077312.8	SNRPA	TRUE	0.112034	3.59845e-08	0.000926673	0.989	0.961	0.0964075	3.86838e-07	0.0101959	0.964	0.948	0.0156265	0.584409	0.5858
ENSG00000109390.11	NDUFC1	TRUE	0.0964686	3.7967e-08	0.000977726	1	0.999	0.0808928	5.66135e-07	0.0149216	1	0.999	0.0155758	0.522546	0.5508
ENSG00000205937.11	RNPS1	TRUE	0.104762	3.89723e-08	0.00100361	0.996	0.992	0.0689866	5.81055e-05	1	0.99	0.979	0.0357757	0.164885	0.1817
ENSG00000109606.12	DHX15	TRUE	0.108353	3.94532e-08	0.001016	0.982	0.969	0.0954743	1.37248e-07	0.00361744	0.967	0.941	0.0128791	0.642378	0.6446
ENSG00000063241.7	ISOC2	TRUE	0.142806	3.98767e-08	0.0010269	0.996	0.985	0.126453	3.66898e-09	9.67033e-05	0.992	0.975	0.0163532	0.631961	0.6182
ENSG00000165672.6	PRDX3	TRUE	0.0965631	4.02295e-08	0.00103599	1	1	0.0782184	1.25751e-05	0.331441	1	0.999	0.0183447	0.439184	0.4519
ENSG00000187514.15	PTMA	TRUE	0.0909767	4.17504e-08	0.00107516	1	1	0.0831884	4.23057e-08	0.00111505	1	1	0.00778833	0.741016	0.7287
ENSG00000075914.12	EXOSC7	TRUE	0.0913995	4.18943e-08	0.00107886	0.955	0.932	0.0500951	0.00271874	1	0.941	0.917	0.0413044	0.0667148	0.0768
ENSG00000135624.15	CCT7	TRUE	0.106102	4.22791e-08	0.00108877	0.998	0.996	0.0890409	1.39278e-07	0.00367095	0.993	0.99	0.0170607	0.515584	0.5204
ENSG00000106344.8	RBM28	TRUE	0.11379	4.24221e-08	0.00109245	0.975	0.933	0.0757174	4.76579e-05	1	0.954	0.918	0.0380722	0.139776	0.1703
ENSG00000096746.17	HNRNPH3	TRUE	0.121202	4.32189e-08	0.00111297	0.989	0.988	0.124628	2.028e-08	0.00053452	0.989	0.976	-0.00342635	0.920723	0.9161
ENSG00000117399.13	CDC20	TRUE	0.14063	4.46704e-08	0.00115035	0.713	0.576	0.0933413	0.00602153	1	0.595	0.551	0.0472884	0.318489	0.3149
ENSG00000110172.11	CHORDC1	TRUE	0.106713	4.57929e-08	0.00117926	0.962	0.936	0.0503233	0.0223637	1	0.951	0.924	0.0563897	0.0398978	0.0483
ENSG00000155115.6	GTF3C6	TRUE	0.106099	4.84543e-08	0.0012478	1	0.998	0.0619603	6.09898e-05	1	0.998	0.998	0.0441383	0.0672208	0.0823
ENSG00000164167.9	LSM6	TRUE	0.0936245	4.85192e-08	0.00124947	0.998	0.993	0.040425	0.00962925	1	0.987	0.985	0.0531995	0.0176956	0.0253
ENSG00000134809.8	TIMM10	TRUE	0.120075	5.05e-08	0.00130048	0.989	0.99	0.0885971	1.49072e-05	0.392909	0.987	0.979	0.0314779	0.289904	0.2948
ENSG00000079785.14	DDX1	TRUE	0.0995632	5.05455e-08	0.00130165	0.996	0.99	0.075887	2.96452e-05	0.781357	0.98	0.975	0.0236762	0.35527	0.3698
ENSG00000164934.13	DCAF13	TRUE	0.111549	5.28428e-08	0.00136081	1	0.994	0.0960654	2.07854e-06	0.054784	0.997	0.989	0.0154833	0.594187	0.5904
ENSG00000090266.12	NDUFB2	TRUE	0.0849396	5.35789e-08	0.00137976	1	0.999	0.0694332	1.6318e-05	0.430092	1	1	0.0155064	0.497877	0.4969
ENSG00000125148.6	MT2A	TRUE	0.16871	5.45109e-08	0.00140376	0.989	0.961	0.0925708	4.0031e-05	1	0.962	0.943	0.076139	0.468064	0.4603
ENSG00000128626.11	MRPS12	TRUE	0.115827	5.61841e-08	0.00144685	1	0.997	0.0878949	5.88072e-05	1	0.998	0.994	0.0279323	0.33582	0.3447
ENSG00000074695.5	LMAN1	TRUE	0.0989048	5.8169e-08	0.00149797	0.998	0.99	0.0574853	0.00444691	1	0.997	0.985	0.0414195	0.110903	0.1388
ENSG00000184990.12	SIVA1	TRUE	0.132449	5.9699e-08	0.00153737	0.987	0.983	0.118559	1.8621e-08	0.000490794	0.987	0.977	0.0138896	0.664958	0.6777
ENSG00000104980.7	TIMM44	TRUE	0.0921739	6.07837e-08	0.0015653	0.937	0.917	0.0540225	0.00250203	1	0.898	0.858	0.0381514	0.114496	0.1272
ENSG00000113649.11	TCERG1	TRUE	0.115994	6.168e-08	0.00158838	0.978	0.971	0.0792997	6.30109e-05	1	0.966	0.951	0.0366946	0.198602	0.2129
ENSG00000120802.13	TMPO	TRUE	0.159894	6.19157e-08	0.00159445	0.987	0.954	0.125298	8.14216e-06	0.214603	0.977	0.947	0.0345961	0.390056	0.4132
ENSG00000198900.5	TOP1	TRUE	0.119271	6.5683e-08	0.00169147	0.998	0.998	0.0747314	0.000321085	1	0.998	0.993	0.04454	0.135244	0.1519
ENSG00000116670.14	MAD2L2	FALSE	0.075869	6.85316e-08	0.00176483	0.821	0.759	0.0206934	0.0300551	1	0.762	0.719	0.0551757	0.00159433	0.0044
ENSG00000092201.9	SUPT16H	TRUE	0.115327	6.98536e-08	0.00179887	1	0.999	0.11886	3.49776e-11	9.21903e-07	0.995	0.996	-0.00353306	0.900123	0.9032
ENSG00000116750.13	UCHL5	TRUE	0.0999915	7.06573e-08	0.00181957	0.996	0.981	0.0653037	0.000672484	1	0.982	0.967	0.0346878	0.173031	0.1967
ENSG00000104341.16	LAPTM4B	TRUE	0.117138	7.09773e-08	0.00182781	0.989	0.942	0.0943457	5.90538e-07	0.0155648	0.966	0.929	0.0227925	0.449182	0.4579
ENSG00000173436.13	MINOS1	TRUE	0.0863172	7.17956e-08	0.00184888	1	0.999	0.0576723	0.000438598	1	1	0.998	0.0286448	0.21213	0.2358
ENSG00000166508.17	MCM7	TRUE	0.149654	7.23587e-08	0.00186338	0.953	0.893	0.162743	1.44019e-11	3.79591e-07	0.925	0.87	-0.0130887	0.733398	0.7241
ENSG00000211459.2	MT-RNR1	TRUE	0.114554	7.36595e-08	0.00189688	1	1	0.10057	1.63284e-07	0.00430368	1	1	0.0139834	0.682281	0.6639
ENSG00000158417.10	EIF5B	TRUE	0.112883	7.5387e-08	0.00194137	1	0.998	0.0779196	0.000157226	1	0.997	0.996	0.0349636	0.19898	0.2229
ENSG00000088205.12	DDX18	TRUE	0.113402	7.54703e-08	0.00194351	1	0.998	0.106217	2.37934e-08	0.000627122	1	0.996	0.00718554	0.801704	0.7924
ENSG00000112739.16	PRPF4B	TRUE	0.0981738	7.69838e-08	0.00198249	0.998	0.997	0.0726372	9.93024e-05	1	0.995	0.997	0.0255366	0.310376	0.3229
ENSG00000074842.7	MYDGF	TRUE	0.146562	7.86307e-08	0.0020249	0.998	0.999	0.103728	8.24214e-08	0.00217238	1	0.996	0.0428343	0.238434	0.2281
ENSG00000130520.10	LSM4	TRUE	0.126019	8.01349e-08	0.00206363	1	0.996	0.109112	1.68876e-08	0.000445107	0.998	0.996	0.0169065	0.57607	0.5679
ENSG00000154518.9	ATP5G3	TRUE	0.101463	8.02409e-08	0.00206636	1	1	0.074687	7.50476e-06	0.197803	1	1	0.0267765	0.303283	0.3013
ENSG00000089737.15	DDX24	TRUE	0.106323	8.26975e-08	0.00212963	0.996	0.992	0.107366	4.00603e-07	0.0105587	0.992	0.988	-0.00104287	0.975164	0.9748
ENSG00000106105.13	GARS	TRUE	0.0932378	8.51415e-08	0.00219256	0.973	0.949	0.095685	7.72676e-07	0.0203654	0.943	0.926	-0.0024472	0.929298	0.929
ENSG00000155660.10	PDIA4	TRUE	0.140242	8.51948e-08	0.00219394	0.978	0.934	0.0859719	0.000326138	1	0.933	0.905	0.0542698	0.136701	0.1322
ENSG00000110080.18	ST3GAL4	TRUE	0.0700002	8.76096e-08	0.00225612	0.767	0.67	0.042001	0.00589467	1	0.685	0.667	0.0279992	0.175984	0.1904
ENSG00000127774.6	EMC6	TRUE	0.0968494	8.85451e-08	0.00228021	0.991	0.984	0.0538343	0.00134626	1	0.99	0.968	0.043015	0.0765728	0.0994
ENSG00000086598.10	TMED2	TRUE	0.0996941	9.46549e-08	0.00243755	1	0.992	0.0714145	1.13205e-05	0.298374	0.99	0.986	0.0282796	0.247424	0.2748
ENSG00000066044.14	ELAVL1	TRUE	0.0945634	9.60911e-08	0.00247454	0.982	0.959	0.0805015	7.20504e-08	0.00189903	0.972	0.95	0.014062	0.549609	0.5678
ENSG00000167670.15	CHAF1A	TRUE	0.119713	9.72215e-08	0.00250365	0.843	0.774	0.0893127	3.22931e-05	0.85115	0.789	0.746	0.0304007	0.312925	0.3417
ENSG00000119333.11	WDR34	TRUE	0.0775899	9.8074e-08	0.0025256	0.852	0.731	0.0626279	2.32243e-05	0.612124	0.789	0.705	0.014962	0.489205	0.5096
ENSG00000100632.10	ERH	TRUE	0.106447	9.87196e-08	0.00254223	1	1	0.1051	1.47415e-09	3.88543e-05	1	0.996	0.00134686	0.96951	0.9558
ENSG00000163468.14	CCT3	TRUE	0.114975	1.0199e-07	0.00262644	1	0.999	0.107917	3.12379e-08	0.000823336	0.998	0.998	0.00705853	0.818664	0.8122
ENSG00000100410.7	PHF5A	TRUE	0.0867835	1.03055e-07	0.00265386	0.951	0.903	0.0583847	0.000278438	1	0.9	0.884	0.0283988	0.196433	0.2176
ENSG00000092199.17	HNRNPC	TRUE	0.101796	1.09061e-07	0.00280854	1	1	0.0881767	1.8428e-07	0.00485707	1	1	0.0136198	0.588837	0.5959
ENSG00000160752.14	FDPS	TRUE	0.14454	1.16127e-07	0.00299049	0.991	0.972	0.059601	0.000131961	1	0.979	0.972	0.0849394	0.0329887	0.0353
ENSG00000126953.5	TIMM8A	TRUE	0.10113	1.22118e-07	0.00314479	0.948	0.894	0.05753	0.00512259	1	0.915	0.882	0.0435998	0.0807107	0.0996
ENSG00000092470.11	WDR76	TRUE	0.102932	1.25948e-07	0.00324341	0.729	0.611	0.0819918	1.13001e-05	0.297836	0.639	0.568	0.0209397	0.434551	0.4322
ENSG00000104889.4	RNASEH2A	TRUE	0.117356	1.2632e-07	0.003253	0.937	0.857	0.101949	1.82865e-06	0.0481976	0.903	0.838	0.0154067	0.617992	0.6342
ENSG00000142168.14	SOD1	TRUE	0.103884	1.27418e-07	0.00328126	1	1	0.0854572	1.23335e-06	0.0325073	0.998	0.998	0.0184268	0.470521	0.4822
ENSG00000106588.10	PSMA2	TRUE	0.0898288	1.30583e-07	0.00336276	0.991	0.972	0.0788333	3.79035e-06	0.0999023	0.972	0.961	0.0109955	0.64866	0.6575
ENSG00000187735.12	TCEA1	TRUE	0.0869738	1.31717e-07	0.00339199	1	1	0.0836609	4.52687e-08	0.00119315	1	1	0.00331293	0.873287	0.8909
ENSG00000177700.5	POLR2L	TRUE	0.10317	1.32032e-07	0.00340009	1	1	0.0917177	1.07159e-07	0.00282439	0.998	0.998	0.0114527	0.665688	0.662
ENSG00000169710.8	FASN	TRUE	0.127457	1.39846e-07	0.0036013	0.962	0.92	0.125068	1.43067e-06	0.0377082	0.921	0.899	0.00238859	0.959165	0.9521
ENSG00000158042.8	MRPL17	TRUE	0.10577	1.44195e-07	0.0037133	0.982	0.975	0.0963557	4.89203e-08	0.00128939	0.979	0.959	0.00941446	0.740813	0.7401
ENSG00000060762.18	MPC1	TRUE	0.107058	1.47819e-07	0.00380663	0.993	0.994	0.0682598	0.000240297	1	0.993	0.986	0.0387985	0.137068	0.1503
ENSG00000140990.14	NDUFB10	TRUE	0.0953224	1.56013e-07	0.00401764	1	0.999	0.0420069	0.0234238	1	1	0.999	0.0533155	0.023162	0.0329
ENSG00000183011.13	NAA38	TRUE	0.0992805	1.57126e-07	0.00404632	1	0.999	0.107439	1.87558e-10	4.94345e-06	1	0.998	-0.00815861	0.742278	0.7489
ENSG00000182117.5	NOP10	TRUE	0.0979183	1.67287e-07	0.00430796	1	0.999	0.0921074	3.7379e-09	9.85197e-05	1	0.999	0.0058109	0.831624	0.8132
ENSG00000130312.6	MRPL34	TRUE	0.102091	1.68551e-07	0.00434051	0.998	0.998	0.0453133	0.0333362	1	0.997	0.993	0.0567782	0.0442318	0.0482
ENSG00000168439.16	STIP1	TRUE	0.123034	1.68689e-07	0.00434409	0.987	0.971	0.0926008	0.000115977	1	0.969	0.962	0.030433	0.359656	0.364
ENSG00000135829.16	DHX9	TRUE	0.10686	1.6913e-07	0.00435544	1	0.99	0.117861	3.66734e-10	9.66601e-06	0.985	0.981	-0.0110016	0.692162	0.703
ENSG00000105364.13	MRPL4	TRUE	0.109733	1.7686e-07	0.00455451	0.996	0.992	0.128943	8.01863e-11	2.11347e-06	0.99	0.985	-0.0192103	0.476514	0.5075
ENSG00000232112.3	TMA7	TRUE	0.0790659	1.83511e-07	0.00472576	1	1	0.0901217	1.2272e-11	3.23454e-07	1	1	-0.0110558	0.557249	0.6136
ENSG00000105669.13	COPE	TRUE	0.101543	1.85727e-07	0.00478284	1	0.999	0.0930794	5.99781e-08	0.00158084	1	1	0.00846367	0.770762	0.7439
ENSG00000108561.8	C1QBP	TRUE	0.108486	1.93194e-07	0.00497512	1	0.999	0.120146	8.34282e-11	2.19892e-06	1	1	-0.0116599	0.656049	0.6581
ENSG00000185298.12	CCDC137	TRUE	0.0890459	1.9563e-07	0.00503786	0.944	0.895	0.0552469	0.00174927	1	0.889	0.856	0.033799	0.156117	0.1745
ENSG00000247556.6	OIP5-AS1	TRUE	0.133514	1.98176e-07	0.00510343	1	0.998	0.0535225	0.00765336	1	1	0.997	0.0799913	0.00971546	0.011
ENSG00000135045.6	C9orf40	TRUE	0.0937199	1.99832e-07	0.00514608	0.877	0.792	0.060573	2.36078e-06	0.062223	0.826	0.749	0.0331469	0.145523	0.1588
ENSG00000141759.14	TXNL4A	TRUE	0.106168	2.02112e-07	0.00520479	0.991	0.994	0.0978535	3.6909e-07	0.00972812	0.993	0.99	0.00831405	0.783732	0.7647
ENSG00000060688.12	SNRNP40	TRUE	0.0870931	2.02192e-07	0.00520685	0.982	0.945	0.0629021	6.13012e-05	1	0.961	0.939	0.0241909	0.300574	0.3354
ENSG00000142684.8	ZNF593	TRUE	0.123278	2.04219e-07	0.00525905	0.993	0.977	0.0953575	0.000137749	1	0.975	0.974	0.0279201	0.40325	0.4169
ENSG00000126067.11	PSMB2	TRUE	0.0971166	2.14428e-07	0.00552195	0.996	0.996	0.0554142	0.0018539	1	0.998	0.991	0.0417024	0.10588	0.1269
ENSG00000115484.14	CCT4	TRUE	0.0943422	2.17607e-07	0.00560382	1	0.998	0.0930554	1.66167e-06	0.0437965	1	0.998	0.00128676	0.952041	0.9606
ENSG00000105821.14	DNAJC2	TRUE	0.107056	2.17981e-07	0.00561345	0.987	0.973	0.0709062	5.74768e-05	1	0.98	0.967	0.0361501	0.183603	0.2139
ENSG00000167799.9	NUDT8	TRUE	0.12275	2.20453e-07	0.00567711	0.919	0.882	0.142444	1.82008e-09	4.79719e-05	0.908	0.857	-0.0196941	0.561976	0.5623
ENSG00000255198.4	SNHG9	TRUE	0.0891357	2.21413e-07	0.00570182	0.939	0.891	0.0966052	8.66108e-08	0.0022828	0.844	0.795	-0.00746951	0.765568	0.7653
ENSG00000105447.12	GRWD1	TRUE	0.101279	2.32295e-07	0.00598205	0.944	0.915	0.072623	0.000160696	1	0.911	0.891	0.0286561	0.269313	0.2759
ENSG00000070081.15	NUCB2	TRUE	0.155313	2.33997e-07	0.00602588	1	0.995	0.0986441	6.59879e-06	0.173924	0.998	0.995	0.0566693	0.135295	0.1381
ENSG00000107949.16	BCCIP	TRUE	0.0898175	2.40165e-07	0.00618474	0.98	0.969	0.0565197	0.000470661	1	0.957	0.951	0.0332978	0.167602	0.1897
ENSG00000116898.11	MRPS15	TRUE	0.0896936	2.40552e-07	0.00619471	0.996	0.991	0.0632296	5.63274e-05	1	0.997	0.99	0.026464	0.261515	0.2801
ENSG00000073111.13	MCM2	TRUE	0.0950543	2.44335e-07	0.00629211	0.886	0.767	0.112626	7.65024e-10	2.01637e-05	0.836	0.754	-0.0175721	0.551355	0.567
ENSG00000179958.8	DCTPP1	TRUE	0.108711	2.44692e-07	0.0063013	0.975	0.945	0.114455	1.44517e-08	0.000380904	0.959	0.937	-0.0057443	0.856745	0.8521
ENSG00000079246.15	XRCC5	TRUE	0.0907433	2.49344e-07	0.00642111	1	1	0.0956465	6.18945e-09	0.000163135	0.998	0.999	-0.00490324	0.847817	0.8427
ENSG00000183684.7	ALYREF	TRUE	0.111505	2.61303e-07	0.00672907	0.991	0.97	0.115574	3.63479e-09	9.58021e-05	0.974	0.962	-0.00406881	0.892369	0.8867
ENSG00000276043.4	UHRF1	TRUE	0.115795	2.62733e-07	0.00676591	0.93	0.841	0.145088	1.02536e-10	2.70254e-06	0.872	0.81	-0.0292924	0.397515	0.4037
ENSG00000114491.13	UMPS	TRUE	0.0844543	2.63474e-07	0.00678497	0.971	0.922	0.0520343	0.000583115	1	0.902	0.877	0.03242	0.133322	0.1709
ENSG00000163950.12	SLBP	TRUE	0.128364	2.64987e-07	0.00682396	0.973	0.95	0.154878	6.7848e-11	1.78827e-06	0.964	0.929	-0.0265141	0.465918	0.4711
ENSG00000144401.14	METTL21A	FALSE	0.0705029	2.69614e-07	0.00694309	0.942	0.871	0.0526608	0.00193403	1	0.892	0.855	0.0178421	0.450015	0.4652
ENSG00000065150.18	IPO5	TRUE	0.0992462	2.79777e-07	0.00720481	0.991	0.981	0.101531	6.08882e-08	0.00160483	0.979	0.968	-0.00228496	0.943808	0.9306
ENSG00000100941.8	PNN	TRUE	0.134719	2.81933e-07	0.00726034	0.996	0.993	0.133882	2.91835e-08	0.000769188	1	0.995	0.000837162	0.988314	0.982
ENSG00000004478.7	FKBP4	TRUE	0.0971714	2.87519e-07	0.00740419	0.973	0.937	0.107895	8.4271e-07	0.0222113	0.954	0.923	-0.0107239	0.72003	0.7175
ENSG00000106290.14	TAF6	FALSE	0.0483895	2.93771e-07	0.00756518	0.697	0.585	0.0110581	0.349782	1	0.579	0.578	0.0373314	0.00609672	0.0139
ENSG00000048162.20	NOP16	TRUE	0.11974	2.95162e-07	0.00760101	0.96	0.941	0.0829511	5.16601e-05	1	0.938	0.92	0.0367885	0.230742	0.2418
ENSG00000167461.11	RAB8A	TRUE	0.117561	2.99219e-07	0.0077055	0.957	0.923	0.108195	1.95233e-08	0.000514577	0.934	0.9	0.00936589	0.778557	0.7661
ENSG00000104356.10	POP1	TRUE	0.086098	3.02591e-07	0.00779233	0.892	0.839	0.0676281	9.12909e-05	1	0.828	0.798	0.0184699	0.437617	0.4552
ENSG00000130748.6	TMEM160	TRUE	0.0984453	3.0432e-07	0.00783685	0.993	0.997	0.0867878	8.10924e-07	0.0213735	0.997	0.994	0.0116575	0.670228	0.6769
ENSG00000189306.10	RRP7A	TRUE	0.101819	3.04398e-07	0.00783885	0.996	0.972	0.0713249	4.21429e-05	1	0.972	0.965	0.0304936	0.255808	0.2649
ENSG00000108424.9	KPNB1	TRUE	0.117256	3.13892e-07	0.00808336	0.993	0.999	0.1028	2.82318e-07	0.00744105	0.998	0.997	0.0144557	0.650873	0.6548
ENSG00000159228.12	CBR1	TRUE	0.0939432	3.1888e-07	0.00821179	0.993	0.987	0.0779216	1.37843e-05	0.363314	0.984	0.973	0.0160216	0.54267	0.545
ENSG00000159593.14	NAE1	TRUE	0.0971681	3.2805e-07	0.00844793	0.996	0.979	0.095751	1.56119e-07	0.00411483	0.979	0.966	0.00141711	0.954463	0.9583
ENSG00000105258.8	POLR2I	TRUE	0.117725	3.3504e-07	0.00862796	0.998	0.994	0.0998532	9.46528e-07	0.0249476	0.993	0.99	0.017872	0.557532	0.537
ENSG00000070814.17	TCOF1	TRUE	0.0867206	3.3584e-07	0.00864856	0.915	0.853	0.0825676	1.08389e-07	0.00285681	0.864	0.817	0.00415296	0.869845	0.8683
ENSG00000108826.15	MRPL27	TRUE	0.0882246	3.45214e-07	0.00888996	0.989	0.977	0.0574376	0.000727384	1	0.984	0.962	0.030787	0.184966	0.2266
ENSG00000074696.12	HACD3	TRUE	0.0787836	3.51713e-07	0.00905732	0.937	0.876	0.0630466	0.000204764	1	0.87	0.85	0.0157371	0.485551	0.4992
ENSG00000175606.10	TMEM70	TRUE	0.0887412	3.56435e-07	0.00917892	0.998	0.989	0.0728515	0.000303605	1	0.987	0.982	0.0158897	0.541973	0.5627
ENSG00000214706.10	IFRD2	TRUE	0.091722	3.62991e-07	0.00934774	0.964	0.929	0.0753757	1.11241e-05	0.293198	0.926	0.908	0.0163463	0.511271	0.5211
ENSG00000124562.9	SNRPC	TRUE	0.0915995	3.67897e-07	0.00947408	0.998	0.996	0.0942795	1.14864e-07	0.00302746	0.995	0.992	-0.00268002	0.919802	0.9237
ENSG00000197785.13	ATAD3A	TRUE	0.0701939	3.74494e-07	0.00964396	0.859	0.779	0.0568245	2.26447e-05	0.596847	0.774	0.718	0.0133694	0.498593	0.5176
ENSG00000147684.7	NDUFB9	TRUE	0.0914747	3.75444e-07	0.00966843	1	1	0.077017	2.41824e-06	0.0637377	1	1	0.0144577	0.577441	0.5694
ENSG00000072274.12	TFRC	TRUE	0.147664	3.7686e-07	0.00970489	0.984	0.959	0.10719	0.000311954	1	0.961	0.948	0.0404747	0.311586	0.3209
ENSG00000040275.16	SPDL1	TRUE	0.11711	3.77428e-07	0.00971952	0.825	0.711	0.0555665	0.00320458	1	0.741	0.683	0.061543	0.0562698	0.0569
ENSG00000117592.8	PRDX6	FALSE	0.0753741	3.87004e-07	0.00996613	1	1	0.0536845	0.00091112	1	1	0.999	0.0216896	0.325851	0.3372
ENSG00000131051.21	RBM39	TRUE	0.103264	3.89113e-07	0.0100204	1	0.999	0.090067	3.69491e-08	0.000973867	1	0.999	0.0131973	0.616018	0.623
ENSG00000146918.19	NCAPG2	TRUE	0.0948502	4.08137e-07	0.0105104	0.865	0.739	0.0850536	9.96465e-07	0.0262638	0.782	0.704	0.00979659	0.738622	0.7304
ENSG00000163655.15	GMPS	TRUE	0.0961658	4.09077e-07	0.0105346	0.984	0.962	0.106566	7.74175e-10	2.04049e-05	0.964	0.943	-0.0104	0.688029	0.6965
ENSG00000105202.7	FBL	TRUE	0.112295	4.11507e-07	0.0105971	1	0.995	0.0987821	2.75902e-06	0.0727196	0.998	0.993	0.0135133	0.653106	0.6469
ENSG00000145912.8	NHP2	TRUE	0.0907623	4.13314e-07	0.0106437	1	0.997	0.0929694	4.51358e-07	0.0118964	0.998	0.994	-0.00220711	0.932136	0.9328
ENSG00000113013.12	HSPA9	TRUE	0.0977296	4.14523e-07	0.0106748	0.998	0.998	0.117349	5.77133e-08	0.00152115	0.998	0.996	-0.0196198	0.50164	0.5127
ENSG00000149428.18	HYOU1	TRUE	0.119042	4.16604e-07	0.0107284	0.87	0.837	0.0808777	0.000119549	1	0.797	0.767	0.0381639	0.227	0.2392
ENSG00000099795.6	NDUFB7	TRUE	0.0925349	4.17907e-07	0.0107619	1	1	0.0885121	3.77323e-07	0.0099451	1	1	0.00402286	0.893319	0.8741
ENSG00000141543.9	EIF4A3	TRUE	0.0907263	4.3281e-07	0.0111457	0.991	0.973	0.0822708	3.52554e-06	0.0929226	0.97	0.956	0.00845555	0.743	0.7428
ENSG00000127922.9	SHFM1	TRUE	0.0823547	4.34781e-07	0.0111965	1	1	0.0614464	6.74676e-06	0.177824	1	1	0.0209083	0.331771	0.3508
ENSG00000103035.10	PSMD7	TRUE	0.0977293	4.5137e-07	0.0116237	0.993	0.992	0.0493936	0.017818	1	0.992	0.989	0.0483358	0.0752417	0.0882
ENSG00000164109.13	MAD2L1	TRUE	0.141252	4.56876e-07	0.0117655	0.928	0.881	0.107487	6.28526e-06	0.165661	0.889	0.856	0.0337654	0.35258	0.3602
ENSG00000100591.7	AHSA1	TRUE	0.0994521	4.68279e-07	0.0120591	0.984	0.972	0.091097	3.30231e-06	0.087039	0.972	0.962	0.00835512	0.787658	0.7811
ENSG00000197498.12	RPF2	TRUE	0.100514	4.92276e-07	0.0126771	0.987	0.971	0.0759318	4.13654e-06	0.109027	0.964	0.944	0.0245822	0.339492	0.3499
ENSG00000134697.12	GNL2	FALSE	0.0904996	4.96604e-07	0.0127885	0.948	0.934	0.0516809	0.000984801	1	0.943	0.903	0.0388187	0.0859136	0.1077
ENSG00000100162.14	CENPM	TRUE	0.105096	5.01396e-07	0.0129119	0.865	0.735	0.0636512	0.000247782	1	0.798	0.733	0.0414451	0.170401	0.1804
ENSG00000198176.12	TFDP1	TRUE	0.12208	5.02682e-07	0.0129451	0.991	0.985	0.131723	9.24525e-11	2.43677e-06	0.982	0.97	-0.00964281	0.768814	0.7567
ENSG00000182628.12	SKA2	TRUE	0.0958984	5.04031e-07	0.0129798	0.969	0.897	0.0772683	1.7381e-06	0.0458111	0.926	0.863	0.0186301	0.518705	0.5368
ENSG00000184164.14	CRELD2	TRUE	0.0961351	5.09151e-07	0.0131117	0.836	0.752	0.0573959	0.000661856	1	0.766	0.708	0.0387393	0.153633	0.1629
ENSG00000110955.8	ATP5B	TRUE	0.082313	5.12898e-07	0.0132081	1	0.999	0.0314566	0.049779	1	1	1	0.0508564	0.0199729	0.0278
ENSG00000167085.11	PHB	TRUE	0.102146	5.64736e-07	0.0145431	0.998	0.995	0.0779086	1.55645e-05	0.410234	0.998	0.996	0.0242377	0.361417	0.3754
ENSG00000106245.9	BUD31	TRUE	0.0875539	5.70232e-07	0.0146846	0.996	0.991	0.0821142	3.48346e-07	0.00918135	0.993	0.985	0.00543974	0.829912	0.8218
ENSG00000179115.10	FARSA	TRUE	0.107563	5.76755e-07	0.0148526	0.989	0.973	0.105376	1.34683e-07	0.00354984	0.987	0.969	0.00218764	0.947933	0.9439
ENSG00000119403.13	PHF19	TRUE	0.0722143	5.80058e-07	0.0149377	0.886	0.798	0.0573282	0.000187885	1	0.808	0.749	0.0148861	0.493788	0.524
ENSG00000145604.15	SKP2	TRUE	0.0566309	5.80451e-07	0.0149478	0.796	0.694	0.0446876	0.00457285	1	0.682	0.678	0.0119433	0.544405	0.5538
ENSG00000265752.2	RP11-403A21.1	FALSE	0.00246734	5.83926e-07	0.0150373	0.013	0	-5.6746e-05	0.623634	1	0	0	0.00252409	0.0138609	0.0003
ENSG00000011304.18	PTBP1	TRUE	0.0997603	5.85113e-07	0.0150678	0.996	0.99	0.0727964	9.0424e-05	1	0.995	0.986	0.0269639	0.347982	0.3565
ENSG00000144354.13	CDCA7	TRUE	0.0975798	5.99467e-07	0.0154375	0.908	0.838	0.115334	4.46846e-09	0.000117775	0.87	0.811	-0.0177538	0.563713	0.5706
ENSG00000183617.4	MRPL54	TRUE	0.0938633	6.24297e-07	0.0160769	1	0.998	0.0773818	5.56052e-06	0.146559	1	0.998	0.0164815	0.529037	0.5453
ENSG00000080608.9	PUM3	TRUE	0.0979617	6.39876e-07	0.0164781	0.993	0.97	0.0657645	0.00154944	1	0.977	0.951	0.0321972	0.23383	0.2486
ENSG00000125977.6	EIF2S2	TRUE	0.0905678	6.46347e-07	0.0166447	1	0.999	0.0645409	0.000139094	1	1	1	0.0260269	0.287634	0.3192
ENSG00000106628.10	POLD2	TRUE	0.0864461	6.51662e-07	0.0167816	0.989	0.963	0.0907211	8.32742e-07	0.0219486	0.966	0.945	-0.00427496	0.867677	0.8803
ENSG00000167721.10	TSR1	TRUE	0.0997714	6.70135e-07	0.0172573	0.978	0.949	0.0787319	1.29292e-05	0.340774	0.964	0.931	0.0210395	0.429886	0.4449
ENSG00000070010.18	UFD1L	TRUE	0.0848727	7.09776e-07	0.0182782	0.98	0.951	0.0423887	0.00395594	1	0.952	0.931	0.042484	0.0640854	0.0884
ENSG00000120694.19	HSPH1	TRUE	0.190724	7.20715e-07	0.0185599	0.996	0.979	0.134763	0.000151329	1	0.99	0.979	0.055961	0.282014	0.2815
ENSG00000130816.14	DNMT1	TRUE	0.137974	7.6394e-07	0.019673	0.989	0.986	0.12167	2.18549e-07	0.0057603	0.997	0.977	0.0163038	0.64855	0.6383
ENSG00000087087.18	SRRT	TRUE	0.0916172	7.6486e-07	0.0196967	0.966	0.94	0.0816066	1.22814e-05	0.323702	0.961	0.917	0.0100106	0.708184	0.6983
ENSG00000146963.17	LUC7L2	TRUE	0.0825491	7.69129e-07	0.0198066	0.973	0.953	0.0463145	0.0206832	1	0.964	0.941	0.0362346	0.110249	0.1338
ENSG00000182512.4	GLRX5	TRUE	0.0964744	8.41722e-07	0.021676	0.996	0.991	0.0923385	1.88399e-08	0.000496564	0.995	0.989	0.00413586	0.895825	0.8758
ENSG00000169976.6	SF3B5	TRUE	0.0922715	8.58832e-07	0.0221166	1	0.999	0.0839881	1.03904e-06	0.0273859	1	1	0.00828337	0.759419	0.7489
ENSG00000165476.13	REEP3	TRUE	0.099213	8.60933e-07	0.0221707	0.978	0.956	0.0486222	0.00343075	1	0.941	0.934	0.0505908	0.106961	0.1176
ENSG00000187840.4	EIF4EBP1	TRUE	0.108722	8.65838e-07	0.0222971	1	0.999	0.113176	4.11072e-07	0.0108346	1	0.998	-0.00445376	0.896785	0.8909
ENSG00000104824.16	HNRNPL	TRUE	0.094865	8.69829e-07	0.0223998	0.987	0.981	0.0727313	0.000200408	1	0.979	0.971	0.0221337	0.425009	0.4368
ENSG00000124795.14	DEK	TRUE	0.175545	8.78052e-07	0.0226116	1	0.999	0.169553	2.49155e-09	6.56698e-05	0.997	0.996	0.00599248	0.881077	0.8794
ENSG00000131174.4	COX7B	TRUE	0.0877103	8.81802e-07	0.0227082	1	1	0.0691063	1.20701e-05	0.318131	1	1	0.018604	0.408884	0.4312
ENSG00000163923.9	RPL39L	TRUE	0.0822212	8.896e-07	0.022909	0.852	0.747	0.0455205	0.000374785	1	0.775	0.721	0.0367008	0.109112	0.1329
ENSG00000174021.10	GNG5	TRUE	0.0887913	9.30094e-07	0.0239518	1	1	0.0468119	0.00895849	1	1	1	0.0419795	0.0783756	0.0854
ENSG00000141522.11	ARHGDIA	TRUE	0.100246	9.41782e-07	0.0242528	0.991	0.981	0.0785193	5.51969e-06	0.145483	0.98	0.975	0.021727	0.41262	0.4201
ENSG00000260196.1	RP1-239B22.5	TRUE	0.0583934	9.60447e-07	0.0247334	0.791	0.704	0.0329322	0.0215493	1	0.63	0.609	0.0254613	0.143006	0.1644
ENSG00000169045.17	HNRNPH1	TRUE	0.105177	9.69492e-07	0.0249664	1	1	0.0802882	0.000104466	1	1	1	0.0248886	0.420497	0.4373
ENSG00000108064.10	TFAM	TRUE	0.106459	9.78323e-07	0.0251938	0.993	0.985	0.0934313	8.41169e-07	0.0221707	0.989	0.977	0.0130275	0.651973	0.6541
ENSG00000009954.10	BAZ1B	TRUE	0.103687	1.01588e-06	0.026161	0.984	0.967	0.0893153	2.19277e-06	0.057795	0.969	0.953	0.0143714	0.62571	0.6289
ENSG00000165501.16	LRR1	TRUE	0.0715814	1.02503e-06	0.0263966	0.888	0.817	0.068479	4.27492e-06	0.112674	0.83	0.774	0.00310239	0.884876	0.8933
ENSG00000165280.15	VCP	TRUE	0.0965045	1.05207e-06	0.027093	0.996	0.985	0.0490893	0.00875899	1	0.99	0.978	0.0474153	0.0739776	0.0948
ENSG00000135698.9	MPHOSPH6	FALSE	0.066022	1.05284e-06	0.0271127	0.957	0.905	0.0600305	8.64325e-06	0.22781	0.9	0.873	0.00599147	0.776261	0.7792
ENSG00000184983.9	NDUFA6	TRUE	0.0926783	1.06207e-06	0.0273504	0.996	0.982	0.0404504	0.0288727	1	0.987	0.974	0.0522279	0.0383305	0.0426
ENSG00000120697.8	ALG5	TRUE	0.0969537	1.0687e-06	0.0275212	0.989	0.968	0.0533559	0.00154762	1	0.977	0.949	0.0435979	0.0772828	0.0876
ENSG00000134802.17	SLC43A3	TRUE	0.109847	1.07081e-06	0.0275754	0.955	0.895	0.0982219	1.64732e-07	0.00434185	0.925	0.873	0.0116251	0.727769	0.7257
ENSG00000139233.6	LLPH	TRUE	0.089339	1.07524e-06	0.0276895	0.991	0.989	0.0551246	0.00046316	1	0.98	0.964	0.0342143	0.167799	0.1907
ENSG00000085511.19	MAP3K4	FALSE	0.0803055	1.08943e-06	0.0280551	0.935	0.88	0.0300766	0.0386467	1	0.867	0.855	0.0502288	0.020276	0.0221
ENSG00000184840.11	TMED9	TRUE	0.102043	1.10796e-06	0.0285322	0.991	0.985	0.0922797	1.55585e-08	0.000410077	0.99	0.981	0.00976316	0.733529	0.7305
ENSG00000171314.8	PGAM1	TRUE	0.0895964	1.11067e-06	0.028602	1	0.999	0.0720313	0.000143721	1	1	0.999	0.0175651	0.479561	0.4808
ENSG00000116649.9	SRM	TRUE	0.114929	1.12031e-06	0.0288503	0.998	0.99	0.115046	2.77669e-07	0.00731853	0.993	0.985	-0.000116818	0.984278	0.9969
ENSG00000112110.9	MRPL18	TRUE	0.101887	1.14238e-06	0.0294187	1	0.997	0.0725495	2.46952e-05	0.650891	0.998	0.996	0.0293374	0.272754	0.2896
ENSG00000167900.11	TK1	TRUE	0.0993406	1.14541e-06	0.0294966	0.861	0.743	0.0727659	0.000118953	1	0.816	0.729	0.0265747	0.390695	0.3854
ENSG00000087191.12	PSMC5	TRUE	0.0850739	1.14583e-06	0.0295074	1	0.992	0.0816833	1.55466e-06	0.040976	0.987	0.987	0.00339064	0.894401	0.8958
ENSG00000117724.12	CENPF	TRUE	0.169082	1.15413e-06	0.0297212	0.91	0.799	0.121023	1.46221e-05	0.385396	0.882	0.784	0.0480586	0.558564	0.5455
ENSG00000162607.12	USP1	TRUE	0.126139	1.16628e-06	0.0300341	0.969	0.912	0.096543	1.80368e-06	0.0475396	0.928	0.889	0.0295963	0.388787	0.3995
ENSG00000167775.10	CD320	TRUE	0.0926686	1.17159e-06	0.0301708	0.957	0.93	0.0783594	9.60703e-06	0.253212	0.934	0.902	0.0143091	0.620513	0.612
ENSG00000005075.15	POLR2J	TRUE	0.0785481	1.22675e-06	0.0315911	1	0.992	0.0594102	0.000140045	1	0.993	0.981	0.0191379	0.39195	0.4312
ENSG00000136522.13	MRPL47	TRUE	0.0816609	1.22699e-06	0.0315974	1	0.99	0.0592785	0.000473223	1	0.987	0.981	0.0223824	0.316605	0.362
ENSG00000100297.15	MCM5	TRUE	0.110467	1.23132e-06	0.0317089	0.915	0.818	0.148506	9.91528e-14	2.61337e-09	0.877	0.784	-0.0380393	0.229169	0.2398
ENSG00000160949.16	TONSL	TRUE	0.0788688	1.25034e-06	0.0321988	0.845	0.735	0.062271	0.000157956	1	0.777	0.719	0.0165978	0.513998	0.5236
ENSG00000094804.9	CDC6	TRUE	0.100727	1.26169e-06	0.0324909	0.774	0.658	0.0952025	2.88018e-07	0.00759128	0.743	0.641	0.00552489	0.867763	0.866
ENSG00000095380.10	NANS	TRUE	0.078412	1.26942e-06	0.03269	0.957	0.932	0.04189	0.00968014	1	0.939	0.911	0.036522	0.0927334	0.112
ENSG00000137880.5	GCHFR	TRUE	0.0814257	1.26995e-06	0.0327037	0.996	0.982	0.0311697	0.0564581	1	0.993	0.981	0.050256	0.0301425	0.0455
ENSG00000114686.8	MRPL3	TRUE	0.086856	1.30712e-06	0.0336609	0.996	0.994	0.102573	1.66616e-08	0.000439149	0.997	0.99	-0.015717	0.536481	0.5537
ENSG00000186603.5	HPDL	TRUE	0.0616068	1.33007e-06	0.0342521	0.65	0.548	0.0536024	8.59645e-06	0.226577	0.57	0.489	0.00800434	0.687339	0.6936
ENSG00000136527.17	TRA2B	TRUE	0.101004	1.33511e-06	0.0343816	0.996	0.992	0.0569669	0.000577567	1	0.993	0.984	0.0440369	0.0932576	0.1156
ENSG00000130254.11	SAFB2	TRUE	0.0842115	1.34525e-06	0.0346428	0.975	0.948	0.076581	4.16191e-07	0.0109695	0.966	0.929	0.00763059	0.76095	0.7644
ENSG00000145220.13	LYAR	TRUE	0.119195	1.38133e-06	0.035572	0.978	0.938	0.0938345	1.75907e-05	0.463638	0.957	0.93	0.0253601	0.44834	0.4527
ENSG00000173141.4	MRPL57	TRUE	0.0889218	1.39394e-06	0.0358967	1	0.999	0.0903914	3.27838e-08	0.000864083	1	1	-0.00146956	0.931282	0.9517
ENSG00000092853.13	CLSPN	TRUE	0.128559	1.39694e-06	0.035974	0.839	0.721	0.155627	1.83877e-09	4.84646e-05	0.798	0.703	-0.0270684	0.501117	0.5013
ENSG00000068831.18	RASGRP2	TRUE	0.0863983	1.4467e-06	0.0372553	0.944	0.908	0.0527248	0.00180367	1	0.903	0.883	0.0336735	0.154694	0.1911
ENSG00000173085.13	COQ2	TRUE	0.0702868	1.45838e-06	0.0375563	0.913	0.842	0.0271015	0.105476	1	0.825	0.808	0.0431853	0.0310273	0.036
ENSG00000131153.8	GINS2	TRUE	0.104853	1.50243e-06	0.0386905	0.839	0.71	0.123008	2.65614e-10	7.00078e-06	0.826	0.711	-0.0181552	0.597553	0.6078
ENSG00000035928.14	RFC1	TRUE	0.101541	1.51271e-06	0.0389552	0.989	0.951	0.101943	9.99073e-08	0.00263326	0.969	0.944	-0.000402382	0.991082	0.9885
ENSG00000196262.13	PPIA	TRUE	0.0644168	1.52127e-06	0.0391759	1	1	0.0576638	1.24708e-05	0.328692	1	1	0.00675303	0.713685	0.716
ENSG00000143543.14	JTB	TRUE	0.0791436	1.52673e-06	0.0393163	1	0.999	0.0748667	2.9302e-06	0.0772314	1	0.999	0.00427693	0.872619	0.8574
ENSG00000185721.11	DRG1	FALSE	0.0646366	1.54116e-06	0.039688	0.928	0.869	0.0133654	0.179627	1	0.811	0.813	0.0512712	0.00416666	0.0104
ENSG00000065548.17	ZC3H15	TRUE	0.096785	1.55829e-06	0.0401292	1	0.999	0.0408452	0.0299424	1	0.998	0.999	0.0559398	0.0489502	0.0568
ENSG00000275700.4	AATF	TRUE	0.078684	1.5935e-06	0.0410357	0.957	0.928	0.0349535	0.0104847	1	0.936	0.907	0.0437304	0.0478245	0.067
ENSG00000165389.6	SPTSSA	TRUE	0.0729991	1.6091e-06	0.0414375	0.987	0.961	0.0757542	1.9821e-05	0.522422	0.974	0.939	-0.00275517	0.898874	0.9101
ENSG00000135372.8	NAT10	FALSE	0.0713805	1.65433e-06	0.0426024	0.969	0.92	0.0434157	0.0120667	1	0.905	0.884	0.0279648	0.194683	0.2294
ENSG00000143106.12	PSMA5	TRUE	0.0893315	1.65811e-06	0.0426997	1	0.995	0.0560242	0.000272313	1	0.997	0.993	0.0333072	0.186028	0.1977
ENSG00000165244.6	ZNF367	FALSE	0.0527918	1.67389e-06	0.043106	0.587	0.479	0.0239081	0.011698	1	0.462	0.412	0.0288837	0.0730939	0.0908
ENSG00000087365.15	SF3B2	FALSE	0.0845812	1.75397e-06	0.0451683	1	0.992	0.0438362	0.0163146	1	0.995	0.992	0.0407451	0.0833341	0.1082
ENSG00000143179.13	UCK2	TRUE	0.0671538	1.77729e-06	0.0457687	0.926	0.887	0.0449539	0.00342137	1	0.877	0.847	0.0221999	0.272364	0.3151
ENSG00000130826.16	DKC1	TRUE	0.111884	1.79616e-06	0.0462547	0.993	0.973	0.108253	1.01249e-08	0.000266863	0.987	0.962	0.00363046	0.921492	0.9065
ENSG00000198042.10	MAK16	TRUE	0.112615	1.85114e-06	0.0476705	0.987	0.963	0.107619	1.57564e-06	0.0415291	0.97	0.954	0.00499575	0.888829	0.8822
ENSG00000143727.15	ACP1	TRUE	0.0713599	1.88354e-06	0.048505	0.996	0.996	0.0478702	0.000516287	1	0.997	0.994	0.0234897	0.277027	0.2996
ENSG00000162613.16	FUBP1	TRUE	0.0930365	1.90406e-06	0.0490333	0.978	0.948	0.0845205	6.37627e-06	0.168059	0.954	0.927	0.00851594	0.768091	0.7643
ENSG00000106244.12	PDAP1	TRUE	0.0931414	1.98437e-06	0.0511016	0.996	0.982	0.0544692	0.000922291	1	0.984	0.983	0.0386722	0.108936	0.1409
ENSG00000105176.17	URI1	TRUE	0.0974068	1.98719e-06	0.0511741	0.998	0.996	0.0796498	2.65043e-05	0.698574	0.997	0.992	0.017757	0.511513	0.5275
ENSG00000167815.11	PRDX2	TRUE	0.10181	1.99032e-06	0.0512548	1	0.996	0.0775689	0.000133483	1	1	0.997	0.0242413	0.402074	0.3988
ENSG00000117410.13	ATP6V0B	TRUE	0.0962439	2.01474e-06	0.0518836	0.998	0.997	0.0514324	0.00749035	1	0.995	0.996	0.0448116	0.126321	0.1361
ENSG00000171208.9	NETO2	TRUE	0.0768567	2.10112e-06	0.054108	0.895	0.828	0.0233702	0.22326	1	0.834	0.821	0.0534864	0.0138727	0.0209
ENSG00000164104.11	HMGB2	TRUE	0.202314	2.10354e-06	0.0541704	0.989	0.978	0.111885	0.000843706	1	0.977	0.964	0.0904292	0.173619	0.1776
ENSG00000120705.12	ETF1	TRUE	0.0963738	2.10968e-06	0.0543284	0.98	0.978	0.0750189	9.68268e-06	0.255207	0.982	0.977	0.0213549	0.414366	0.4381
ENSG00000142230.11	SAE1	TRUE	0.0780318	2.11632e-06	0.0544996	0.966	0.916	0.0914612	5.22573e-08	0.00137735	0.933	0.881	-0.0134294	0.584081	0.5912
ENSG00000013275.7	PSMC4	TRUE	0.0919319	2.15595e-06	0.05552	0.978	0.96	0.0622296	0.000139974	1	0.962	0.941	0.0297023	0.226087	0.2436
ENSG00000175591.11	P2RY2	TRUE	0.0601414	2.19206e-06	0.0564499	0.816	0.72	0.0338005	0.00701101	1	0.708	0.676	0.0263409	0.198766	0.2104
ENSG00000083457.11	ITGAE	TRUE	0.0847747	2.20079e-06	0.0566747	0.987	0.971	0.0458318	0.000865694	1	0.98	0.971	0.0389429	0.10048	0.1309
ENSG00000133731.9	IMPA1	FALSE	0.076432	2.21284e-06	0.0569852	0.991	0.987	0.0146898	0.285708	1	0.967	0.97	0.0617422	0.00685699	0.0155
ENSG00000101057.15	MYBL2	TRUE	0.0985324	2.27332e-06	0.0585426	0.865	0.729	0.0936214	6.51467e-07	0.0171707	0.813	0.713	0.00491103	0.881442	0.8725
ENSG00000176101.11	SSNA1	TRUE	0.0917888	2.30652e-06	0.0593976	0.998	0.979	0.0571727	0.00157699	1	0.975	0.97	0.0346161	0.161491	0.1972
ENSG00000051620.10	HEBP2	TRUE	0.0942313	2.36417e-06	0.0608822	1	1	0.0644148	0.000190818	1	1	1	0.0298165	0.276523	0.2867
ENSG00000167797.7	CDK2AP2	TRUE	0.0820215	2.36764e-06	0.0609716	0.872	0.816	0.0386813	0.0172595	1	0.779	0.749	0.0433402	0.0576933	0.0699
ENSG00000137692.11	DCUN1D5	TRUE	0.0991261	2.38418e-06	0.0613974	0.989	0.972	0.0844225	1.8246e-05	0.48091	0.977	0.963	0.0147037	0.628215	0.6141
ENSG00000172590.18	MRPL52	TRUE	0.0831099	2.39204e-06	0.0615999	0.998	0.996	0.0602001	0.00061045	1	0.993	0.992	0.0229097	0.34907	0.3648
ENSG00000132305.20	IMMT	TRUE	0.0832351	2.41361e-06	0.0621553	1	0.99	0.0776495	3.60989e-06	0.0951458	0.993	0.99	0.00558564	0.819382	0.8246
ENSG00000106803.9	SEC61B	TRUE	0.0840208	2.48192e-06	0.0639143	1	1	0.0658382	1.99685e-05	0.52631	1	1	0.0181826	0.47543	0.4744
ENSG00000099385.11	BCL7C	TRUE	0.067553	2.549e-06	0.0656418	0.937	0.91	0.0548407	0.000302901	1	0.869	0.874	0.0127123	0.538657	0.5613
ENSG00000182557.7	SPNS3	TRUE	0.0704831	2.56842e-06	0.0661419	0.899	0.826	0.0476148	0.0121754	1	0.818	0.799	0.0228683	0.32739	0.3459
ENSG00000143815.14	LBR	TRUE	0.117663	2.57017e-06	0.066187	0.982	0.96	0.0811614	0.000854953	1	0.959	0.947	0.0365011	0.293171	0.2919
ENSG00000160214.12	RRP1	TRUE	0.0829258	2.61022e-06	0.0672185	0.906	0.86	0.0655276	0.000110674	1	0.877	0.838	0.0173982	0.467784	0.469
ENSG00000112759.16	SLC29A1	TRUE	0.0797362	2.61951e-06	0.0674576	0.841	0.75	0.0592543	0.00029401	1	0.762	0.709	0.0204819	0.368913	0.3808
ENSG00000128951.13	DUT	TRUE	0.168775	2.69335e-06	0.0693591	0.998	0.988	0.165359	1.34111e-07	0.00353475	0.992	0.981	0.00341597	0.939787	0.9421
ENSG00000127445.13	PIN1	TRUE	0.0805467	2.72263e-06	0.0701132	0.991	0.978	0.0497623	0.00989214	1	0.987	0.978	0.0307844	0.201543	0.2445
ENSG00000120533.12	ENY2	TRUE	0.0761878	2.78921e-06	0.0718277	1	1	0.0420844	0.00180077	1	1	1	0.0341034	0.102198	0.1129
ENSG00000197345.12	MRPL21	TRUE	0.0781401	2.82461e-06	0.0727393	0.998	0.997	0.0937195	2.06812e-08	0.000545095	0.995	0.991	-0.0155795	0.511158	0.5361
ENSG00000114867.20	EIF4G1	TRUE	0.0950265	2.83778e-06	0.0730785	0.998	0.992	0.0843786	4.57866e-06	0.12068	0.992	0.987	0.0106479	0.719034	0.7099
ENSG00000159131.16	GART	TRUE	0.0847455	2.9007e-06	0.0746988	0.984	0.973	0.0562563	0.00169857	1	0.966	0.956	0.0284893	0.257013	0.2801
ENSG00000113810.15	SMC4	TRUE	0.12722	2.95222e-06	0.0760256	1	0.994	0.124651	1.81598e-07	0.00478638	0.995	0.992	0.00256892	0.955679	0.9486
ENSG00000204922.4	UQCC3	TRUE	0.086779	2.95238e-06	0.0760297	0.964	0.934	0.0849956	7.51093e-05	1	0.934	0.91	0.00178345	0.954541	0.9542
ENSG00000011260.13	UTP18	FALSE	0.0821306	3.03343e-06	0.0781168	0.978	0.967	0.0694307	5.90411e-06	0.155615	0.961	0.958	0.0126999	0.615452	0.63
ENSG00000253729.7	PRKDC	TRUE	0.123998	3.11051e-06	0.080102	1	1	0.140828	2.16905e-10	5.71697e-06	1	0.999	-0.0168306	0.59238	0.5843
ENSG00000259003.1	AE000662.92	FALSE	0.00478093	3.12996e-06	0.0806026	0.031	0.006	0.000479868	0.910822	1	0.018	0.017	0.00430106	0.0563299	0.06
ENSG00000117751.17	PPP1R8	FALSE	0.0543512	3.13947e-06	0.0808476	0.874	0.815	0.0384985	0.00702674	1	0.777	0.75	0.0158527	0.380096	0.4216
ENSG00000146842.16	TMEM209	FALSE	0.0578613	3.16582e-06	0.0815262	0.765	0.693	0.0340448	0.00159382	1	0.679	0.626	0.0238165	0.141649	0.1639
ENSG00000124541.6	RRP36	TRUE	0.0776865	3.17398e-06	0.0817364	0.951	0.934	0.0556528	0.000234641	1	0.918	0.913	0.0220337	0.352923	0.3696
ENSG00000075785.12	RAB7A	FALSE	0.0729642	3.1828e-06	0.0819634	0.991	0.99	0.0388842	0.0577762	1	0.985	0.98	0.0340801	0.124172	0.1579
ENSG00000138382.14	METTL5	TRUE	0.0763747	3.20998e-06	0.0826633	0.996	0.995	0.0551386	0.00337341	1	0.993	0.985	0.0212361	0.364143	0.3845
ENSG00000121073.13	SLC35B1	TRUE	0.067014	3.21583e-06	0.082814	0.854	0.774	0.048236	0.00123297	1	0.759	0.733	0.0187779	0.334999	0.3694
ENSG00000159055.3	MIS18A	TRUE	0.0765011	3.26351e-06	0.0840418	0.877	0.785	0.0571516	6.58444e-05	1	0.833	0.757	0.0193495	0.413847	0.4104
ENSG00000168259.14	DNAJC7	TRUE	0.0818558	3.29339e-06	0.0848114	0.998	0.999	0.0278122	0.100103	1	0.998	0.998	0.0540437	0.0174218	0.0259
ENSG00000130725.7	UBE2M	TRUE	0.108329	3.324e-06	0.0855996	1	0.994	0.127103	1.50033e-10	3.95442e-06	0.998	0.992	-0.0187737	0.501597	0.5235
ENSG00000108055.9	SMC3	TRUE	0.123025	3.3499e-06	0.0862667	0.996	0.972	0.118153	1.80358e-08	0.000475371	0.984	0.957	0.00487185	0.891055	0.8799
ENSG00000109685.17	WHSC1	TRUE	0.0727045	3.35569e-06	0.0864157	0.852	0.764	0.0573685	0.000219699	1	0.787	0.729	0.015336	0.519686	0.5435
ENSG00000099817.11	POLR2E	TRUE	0.0772463	3.37949e-06	0.0870287	0.991	0.99	0.0792657	1.98929e-06	0.0524316	0.987	0.987	-0.00201945	0.938839	0.9398
ENSG00000087269.15	NOP14	TRUE	0.0987359	3.38211e-06	0.0870962	0.978	0.965	0.0823048	9.46525e-06	0.249476	0.98	0.95	0.0164311	0.551673	0.5619
ENSG00000151287.16	TEX30	TRUE	0.0815548	3.38326e-06	0.0871256	0.933	0.881	0.0644555	0.000477181	1	0.877	0.861	0.0170993	0.514181	0.5291
ENSG00000108179.13	PPIF	TRUE	0.0952797	3.39955e-06	0.0875453	0.964	0.947	0.0690397	0.00111169	1	0.939	0.934	0.02624	0.332493	0.3534
ENSG00000110108.9	TMEM109	TRUE	0.0726035	3.41295e-06	0.0878904	0.944	0.896	0.0881465	1.00689e-07	0.00265387	0.898	0.857	-0.0155429	0.503047	0.5262
ENSG00000160050.14	CCDC28B	FALSE	0.0481521	3.43895e-06	0.0885598	0.852	0.763	0.0272414	0.012971	1	0.762	0.727	0.0209107	0.21157	0.2533
ENSG00000001497.16	LAS1L	FALSE	0.0780405	3.44814e-06	0.0887964	0.946	0.909	0.0608305	0.000274591	1	0.918	0.879	0.01721	0.473407	0.4877
ENSG00000163421.8	PROK2	TRUE	0.0902395	3.60757e-06	0.0929022	0.926	0.878	0.0489947	0.00179064	1	0.88	0.842	0.0412448	0.146512	0.1524
ENSG00000121022.13	COPS5	FALSE	0.0715233	3.66023e-06	0.0942582	1	0.998	0.045991	0.00473366	1	1	0.998	0.0255323	0.229426	0.2766
ENSG00000117523.15	PRRC2C	TRUE	0.0875923	3.7801e-06	0.0973451	1	0.999	0.0751379	1.60679e-05	0.4235	0.998	0.999	0.0124544	0.636536	0.6346
ENSG00000125870.10	SNRPB2	TRUE	0.077599	3.78372e-06	0.0974385	1	0.999	0.0185672	0.11879	1	1	1	0.0590317	0.0124142	0.0203
ENSG00000176208.8	ATAD5	TRUE	0.125728	3.80291e-06	0.0979326	0.888	0.796	0.108493	9.63612e-06	0.253979	0.851	0.77	0.0172343	0.65443	0.6547
ENSG00000060339.13	CCAR1	TRUE	0.094144	3.84362e-06	0.0989809	0.998	0.99	0.0346872	0.0893681	1	0.99	0.98	0.0594568	0.0215289	0.0282
ENSG00000155189.11	AGPAT5	TRUE	0.0928424	3.85544e-06	0.0992853	1	0.994	0.118221	3.49823e-11	9.22029e-07	0.995	0.987	-0.0253786	0.32857	0.3499
ENSG00000198826.10	ARHGAP11A	TRUE	0.112616	3.86061e-06	0.0994183	0.957	0.888	0.0919393	9.36178e-05	1	0.926	0.873	0.020677	0.620011	0.6116
ENSG00000239672.7	NME1	TRUE	0.108678	3.87542e-06	0.0997998	0.998	0.992	0.129197	1.62827e-09	4.29164e-05	0.997	0.989	-0.0205194	0.484635	0.4989
ENSG00000104218.14	CSPP1	TRUE	0.0853084	4.11843e-06	0.106058	0.973	0.948	0.0642963	0.000613118	1	0.93	0.926	0.0210121	0.411961	0.4315
ENSG00000122545.18	SEPT7	TRUE	0.0801393	4.13499e-06	0.106484	0.998	0.998	0.0537493	0.000600499	1	1	0.998	0.02639	0.258741	0.286
ENSG00000071794.15	HLTF	TRUE	0.0708804	4.17161e-06	0.107427	0.951	0.922	0.045717	0.00342018	1	0.898	0.896	0.0251634	0.284719	0.3179
ENSG00000108848.15	LUC7L3	FALSE	0.0893379	4.18024e-06	0.10765	1	0.997	0.0654572	3.78014e-05	0.996331	1	0.996	0.0238807	0.338353	0.3502
ENSG00000126698.10	DNAJC8	TRUE	0.0830111	4.18823e-06	0.107855	1	0.999	0.0745116	2.38064e-06	0.0627466	0.995	0.997	0.00849942	0.730949	0.7159
ENSG00000106028.10	SSBP1	TRUE	0.0762707	4.19383e-06	0.107999	1	0.999	0.0616318	0.00171361	1	1	1	0.0146389	0.563596	0.5604
ENSG00000137574.10	TGS1	TRUE	0.0903279	4.20905e-06	0.108391	1	0.992	0.0808767	5.1325e-06	0.135277	0.995	0.986	0.00945124	0.729298	0.7201
ENSG00000131828.13	PDHA1	FALSE	0.0778966	4.23557e-06	0.109074	0.998	0.985	0.0659174	3.71489e-05	0.979134	0.985	0.976	0.0119792	0.617547	0.6287
ENSG00000165283.15	STOML2	TRUE	0.0896659	4.23723e-06	0.109117	0.993	0.99	0.0995782	1.58074e-07	0.00416636	0.997	0.987	-0.00991229	0.709763	0.7111
ENSG00000083720.12	OXCT1	TRUE	0.07244	4.43272e-06	0.114151	0.919	0.854	0.0632864	0.000261323	1	0.852	0.818	0.00915364	0.71437	0.7136
ENSG00000173674.10	EIF1AX	TRUE	0.10454	4.47376e-06	0.115208	1	0.997	0.111524	1.08709e-07	0.00286525	0.997	0.996	-0.00698421	0.819966	0.8229
ENSG00000162385.10	MAGOH	TRUE	0.0799278	4.5445e-06	0.11703	0.991	0.976	0.072495	2.12725e-05	0.560679	0.979	0.967	0.00743278	0.771951	0.7713
ENSG00000108468.14	CBX1	TRUE	0.0889099	4.62249e-06	0.119038	0.973	0.955	0.0724602	3.57483e-05	0.942219	0.948	0.92	0.0164497	0.533476	0.5316
ENSG00000091527.15	CDV3	TRUE	0.117719	4.69247e-06	0.12084	1	0.998	0.0740357	0.00352249	1	0.99	0.985	0.0436829	0.161941	0.2544
ENSG00000162174.12	ASRGL1	TRUE	0.0778191	4.77408e-06	0.122942	0.872	0.792	0.0447658	0.00187905	1	0.808	0.767	0.0330533	0.167695	0.1864
ENSG00000198056.13	PRIM1	TRUE	0.0836783	4.79475e-06	0.123474	0.841	0.784	0.0889462	2.85056e-06	0.0751321	0.825	0.756	-0.00526796	0.851729	0.846
ENSG00000166896.7	ATP23	TRUE	0.0766137	4.81719e-06	0.124052	0.987	0.973	0.00808653	0.576579	1	0.974	0.956	0.0685272	0.00358061	0.0051
ENSG00000135069.13	PSAT1	TRUE	0.0752955	4.86486e-06	0.12528	0.897	0.816	0.0947134	2.77923e-09	7.32522e-05	0.828	0.786	-0.0194179	0.441717	0.4549
ENSG00000186298.11	PPP1CC	TRUE	0.0835566	4.91207e-06	0.126496	1	0.995	0.0433772	0.0205137	1	0.992	0.994	0.0401794	0.100208	0.1239
ENSG00000120800.4	UTP20	TRUE	0.0802817	4.91975e-06	0.126693	0.904	0.842	0.0742797	0.000382156	1	0.818	0.82	0.00600203	0.816461	0.8204
ENSG00000111011.17	RSRC2	TRUE	0.0861028	4.98684e-06	0.128421	0.996	0.979	0.0472909	0.00645086	1	0.987	0.97	0.0388119	0.114678	0.1471
ENSG00000143799.12	PARP1	TRUE	0.0932861	4.99652e-06	0.12867	0.996	0.988	0.0729605	9.57254e-05	1	0.989	0.977	0.0203255	0.449254	0.4663
ENSG00000085760.14	MTIF2	FALSE	0.0757831	5.03806e-06	0.12974	0.993	0.966	0.0394283	0.0127761	1	0.956	0.953	0.0363548	0.107824	0.1336
ENSG00000124789.11	NUP153	FALSE	0.0822608	5.22646e-06	0.134592	0.973	0.936	0.0593882	0.00075613	1	0.923	0.901	0.0228726	0.350162	0.3874
ENSG00000163918.10	RFC4	TRUE	0.0958341	5.28127e-06	0.136003	0.854	0.776	0.0886364	8.69762e-07	0.0229243	0.803	0.747	0.00719768	0.803218	0.7974
ENSG00000168701.18	TMEM208	TRUE	0.0731296	5.44425e-06	0.1402	0.989	0.968	0.0329316	0.023319	1	0.966	0.959	0.040198	0.0620768	0.0945
ENSG00000132485.13	ZRANB2	TRUE	0.091556	5.46101e-06	0.140632	1	0.995	0.0852639	2.1909e-06	0.0577456	0.998	0.99	0.00629203	0.832269	0.8156
ENSG00000164754.13	RAD21	TRUE	0.149543	5.4765e-06	0.141031	1	1	0.11064	6.9849e-05	1	1	0.997	0.0389028	0.401049	0.3726
ENSG00000189159.15	HN1	TRUE	0.112803	5.57974e-06	0.14369	0.998	0.998	0.0501643	0.0400173	1	0.997	0.994	0.0626383	0.0878397	0.1055
ENSG00000159674.11	SPON2	TRUE	0.0512963	5.58355e-06	0.143788	0.637	0.532	0.0254992	0.0131212	1	0.518	0.484	0.0257971	0.137472	0.1594
ENSG00000157456.7	CCNB2	TRUE	0.103743	5.69576e-06	0.146677	0.789	0.693	0.0539483	0.00191257	1	0.734	0.658	0.0497949	0.159649	0.1683
ENSG00000166483.10	WEE1	TRUE	0.0459654	5.83998e-06	0.150391	0.765	0.647	0.0366272	0.00372178	1	0.636	0.596	0.00933818	0.635526	0.6572
ENSG00000088247.16	KHSRP	TRUE	0.089606	5.85512e-06	0.150781	0.991	0.981	0.0801941	3.84901e-06	0.101448	0.984	0.966	0.00941194	0.729955	0.7447
ENSG00000102054.17	RBBP7	TRUE	0.094699	5.95534e-06	0.153362	0.989	0.962	0.0649645	0.000171815	1	0.966	0.937	0.0297344	0.265726	0.274
ENSG00000169692.12	AGPAT2	TRUE	0.0725626	5.97372e-06	0.153835	0.942	0.895	0.0449807	0.00122944	1	0.925	0.905	0.0275818	0.208553	0.2351
ENSG00000149554.12	CHEK1	TRUE	0.083566	6.06984e-06	0.156311	0.825	0.708	0.0808453	8.3513e-07	0.0220115	0.77	0.697	0.0027207	0.924628	0.9169
ENSG00000196415.9	PRTN3	TRUE	0.155998	6.11074e-06	0.157364	1	1	0.0711897	0.00684332	1	1	1	0.0848088	0.0669081	0.051
ENSG00000140350.15	ANP32A	TRUE	0.0862909	6.14873e-06	0.158342	1	1	0.0978017	5.31243e-08	0.0014002	1	0.998	-0.0115109	0.645186	0.6513
ENSG00000108106.13	UBE2S	TRUE	0.170472	6.17603e-06	0.159045	0.973	0.954	0.0777039	0.0198905	1	0.956	0.936	0.0927685	0.183698	0.2023
ENSG00000172766.18	NAA16	TRUE	0.0665161	6.37994e-06	0.164296	0.899	0.838	0.0503751	0.000213638	1	0.821	0.789	0.016141	0.444632	0.459
ENSG00000203667.9	COX20	TRUE	0.078928	6.40163e-06	0.164855	0.897	0.843	0.0634763	0.000734592	1	0.805	0.781	0.0154518	0.574631	0.5737
ENSG00000138035.14	PNPT1	TRUE	0.0852321	6.44683e-06	0.166019	0.948	0.963	0.0798743	3.29984e-05	0.869739	0.959	0.925	0.00535784	0.852019	0.845
ENSG00000104131.12	EIF3J	TRUE	0.100327	6.50098e-06	0.167413	1	0.997	0.0629809	0.000263818	1	0.99	0.989	0.0373461	0.186138	0.2149
ENSG00000136628.17	EPRS	TRUE	0.0840865	6.52294e-06	0.167979	1	0.997	0.0720184	0.000462139	1	1	0.995	0.0120681	0.661941	0.6612
ENSG00000071539.13	TRIP13	TRUE	0.0541907	6.7261e-06	0.173211	0.715	0.609	0.022464	0.051338	1	0.575	0.55	0.0317266	0.0746264	0.0939
ENSG00000086061.15	DNAJA1	TRUE	0.144633	6.73007e-06	0.173313	1	0.996	0.0977919	0.000220309	1	0.993	0.994	0.0468407	0.263499	0.2559
ENSG00000128191.14	DGCR8	TRUE	0.0434557	6.7882e-06	0.17481	0.637	0.536	0.0238814	0.0340493	1	0.51	0.482	0.0195744	0.165351	0.1974
ENSG00000115946.7	PNO1	TRUE	0.091633	6.8783e-06	0.17713	0.874	0.867	0.0445626	0.0513586	1	0.831	0.816	0.0470704	0.0830486	0.0954
ENSG00000185787.14	MORF4L1	TRUE	0.0710931	6.91371e-06	0.178042	1	1	0.033113	0.0237273	1	1	0.999	0.0379801	0.0703953	0.1033
ENSG00000139641.12	ESYT1	TRUE	0.0564411	7.02462e-06	0.180898	0.935	0.881	0.0319031	0.123414	1	0.857	0.845	0.0245381	0.227973	0.255
ENSG00000100413.16	POLR3H	FALSE	0.058955	7.05739e-06	0.181742	0.913	0.815	0.0142924	0.554741	1	0.785	0.804	0.0446627	0.015685	0.0306
ENSG00000156928.4	MALSU1	TRUE	0.0788379	7.06045e-06	0.181821	0.98	0.936	0.080461	5.42809e-06	0.143068	0.944	0.915	-0.00162306	0.943643	0.9501
ENSG00000129351.17	ILF3	TRUE	0.0936154	7.29138e-06	0.187768	0.996	0.995	0.132334	7.40814e-13	1.95256e-08	0.99	0.994	-0.0387184	0.143564	0.1564
ENSG00000157778.8	PSMG3	TRUE	0.0743589	7.35442e-06	0.189391	0.937	0.897	0.0511348	0.00024895	1	0.89	0.863	0.023224	0.31988	0.3371
ENSG00000084463.7	WBP11	TRUE	0.0809795	7.4185e-06	0.191041	0.989	0.982	0.0721599	6.85866e-06	0.180774	0.974	0.964	0.00881961	0.73766	0.7277
ENSG00000113387.11	SUB1	TRUE	0.118831	7.46737e-06	0.1923	1	1	0.0332244	0.00708525	1	1	1	0.0856063	0.0355122	0.0303
ENSG00000213551.4	DNAJC9	TRUE	0.0977051	7.49504e-06	0.193012	0.924	0.838	0.0972252	5.39408e-07	0.0142172	0.89	0.834	0.000479924	0.98989	0.9892
ENSG00000081154.11	PCNP	FALSE	0.0690882	7.67017e-06	0.197522	0.996	0.994	0.0317529	0.0170246	1	0.987	0.987	0.0373353	0.076282	0.0977
ENSG00000035141.7	FAM136A	TRUE	0.0943102	7.89505e-06	0.203313	0.973	0.962	0.0780141	3.61974e-05	0.954055	0.966	0.953	0.016296	0.578511	0.5922
ENSG00000165175.15	MID1IP1	TRUE	0.0949727	8.24995e-06	0.212453	0.91	0.86	0.0281131	0.075011	1	0.864	0.837	0.0668596	0.014208	0.0189
ENSG00000159079.18	C21orf59	TRUE	0.0754778	8.30539e-06	0.21388	0.971	0.954	0.0521846	0.00208867	1	0.946	0.914	0.0232932	0.279229	0.3125
ENSG00000174775.16	HRAS	TRUE	0.0650442	8.30788e-06	0.213944	0.881	0.813	0.0547825	5.04546e-05	1	0.823	0.779	0.0102617	0.612794	0.6181
ENSG00000124193.14	SRSF6	TRUE	0.0799038	8.35614e-06	0.215187	0.993	0.974	0.0274957	0.0543789	1	0.967	0.97	0.0524081	0.0249873	0.0406
ENSG00000142634.12	EFHD2	FALSE	0.067051	8.60958e-06	0.221714	0.993	0.981	0.0530897	0.000567191	1	0.98	0.976	0.0139613	0.537504	0.5341
ENSG00000167325.14	RRM1	TRUE	0.114044	8.64008e-06	0.222499	0.924	0.85	0.0986983	5.77356e-06	0.152174	0.893	0.813	0.0153461	0.674291	0.6824
ENSG00000085231.13	AK6	TRUE	0.0774301	8.84068e-06	0.227665	0.969	0.952	0.0573893	0.00048852	1	0.949	0.943	0.0200409	0.421292	0.4367
ENSG00000065518.7	NDUFB4	TRUE	0.0779487	9.04559e-06	0.232942	1	1	0.0390166	0.043492	1	1	1	0.0389321	0.0986857	0.1249
ENSG00000174547.13	MRPL11	TRUE	0.0870442	9.13115e-06	0.235145	1	0.995	0.101044	1.25829e-08	0.000331648	0.998	0.995	-0.0139996	0.573691	0.5832
ENSG00000108592.16	FTSJ3	TRUE	0.062381	9.18573e-06	0.236551	0.919	0.87	0.0541047	0.000140941	1	0.861	0.826	0.00827634	0.701808	0.7189
ENSG00000119969.14	HELLS	TRUE	0.135952	9.19651e-06	0.236829	0.899	0.801	0.17271	9.76462e-10	2.57366e-05	0.874	0.783	-0.0367578	0.441309	0.4319
ENSG00000167513.8	CDT1	TRUE	0.084695	9.24205e-06	0.238001	0.854	0.741	0.122185	7.38432e-10	1.94628e-05	0.81	0.726	-0.03749	0.193034	0.2087
ENSG00000101187.15	SLCO4A1	FALSE	0.0399786	9.24367e-06	0.238043	0.513	0.418	0.028719	0.00884256	1	0.408	0.376	0.0112596	0.372721	0.4006
ENSG00000163714.17	U2SURP	TRUE	0.0856918	9.25327e-06	0.23829	0.998	0.999	0.0843096	2.27145e-06	0.0598687	1	0.997	0.00138213	0.956186	0.9589
ENSG00000163902.11	RPN1	FALSE	0.0878025	9.54404e-06	0.245778	0.993	0.984	0.0564421	0.000644835	1	0.99	0.974	0.0313605	0.23189	0.2527
ENSG00000126777.17	KTN1	TRUE	0.0860447	9.56543e-06	0.246329	1	1	0.0801814	8.99825e-06	0.237167	0.997	0.996	0.00586328	0.827591	0.838
ENSG00000135451.12	TROAP	TRUE	0.0540107	9.72556e-06	0.250453	0.632	0.521	0.0107789	0.0766119	1	0.546	0.494	0.0432319	0.0218104	0.0284
ENSG00000101255.10	TRIB3	FALSE	0.0432199	9.85356e-06	0.253749	0.599	0.505	0.00166033	0.444251	1	0.47	0.469	0.0415596	0.00375526	0.0067
ENSG00000265354.3	TIMM23	FALSE	0.0591907	1.01469e-05	0.261304	0.922	0.875	0.030984	0.029256	1	0.823	0.826	0.0282067	0.149863	0.1713
ENSG00000172428.10	COPS9	TRUE	0.0715248	1.01734e-05	0.261984	0.998	0.999	0.0479843	0.000806606	1	0.997	0.998	0.0235405	0.304243	0.3411
ENSG00000147155.10	EBP	TRUE	0.0990167	1.03274e-05	0.265952	0.978	0.943	0.048923	0.00113057	1	0.962	0.928	0.0500938	0.078949	0.0914
ENSG00000138750.14	NUP54	FALSE	0.0621175	1.05582e-05	0.271895	0.951	0.927	0.0565052	0.00015208	1	0.915	0.884	0.00561235	0.798836	0.7969
ENSG00000134046.11	MBD2	TRUE	0.0632042	1.06667e-05	0.274689	0.919	0.889	0.065112	3.10281e-06	0.0817807	0.862	0.836	-0.00190775	0.934759	0.9274
ENSG00000127616.17	SMARCA4	TRUE	0.0801649	1.08916e-05	0.28048	0.984	0.971	0.0382317	0.0450005	1	0.966	0.946	0.0419332	0.0959201	0.1126
ENSG00000071626.16	DAZAP1	TRUE	0.0902328	1.09652e-05	0.282377	0.998	0.981	0.1011	9.62817e-09	0.00025377	0.977	0.977	-0.0108672	0.684649	0.686
ENSG00000074800.13	ENO1	TRUE	0.0940871	1.1024e-05	0.283891	1	1	0.0595691	0.000123057	1	1	1	0.034518	0.161242	0.1582
ENSG00000102241.11	HTATSF1	TRUE	0.0849154	1.10593e-05	0.2848	0.998	0.974	0.0734193	6.35321e-05	1	0.975	0.962	0.0114961	0.662034	0.6823
ENSG00000076003.4	MCM6	TRUE	0.105591	1.14157e-05	0.293977	0.922	0.84	0.170487	1.59759e-11	4.21076e-07	0.9	0.832	-0.0648967	0.080675	0.0921
ENSG00000166595.11	FAM96B	TRUE	0.0675977	1.14723e-05	0.295436	0.996	0.997	0.0363074	0.00848772	1	0.997	0.998	0.0312903	0.156982	0.1826
ENSG00000109881.16	CCDC34	TRUE	0.0674822	1.15642e-05	0.297802	0.852	0.766	0.0404347	0.00774702	1	0.784	0.744	0.0270475	0.232837	0.2605
ENSG00000133119.12	RFC3	TRUE	0.112626	1.16296e-05	0.299485	0.879	0.813	0.101528	9.46842e-07	0.0249559	0.838	0.773	0.011098	0.74523	0.7514
ENSG00000164924.17	YWHAZ	TRUE	0.0756971	1.16497e-05	0.300003	1	1	0.0742611	2.23002e-05	0.587767	1	1	0.00143601	0.966467	0.956
ENSG00000079459.12	FDFT1	TRUE	0.131621	1.16837e-05	0.30088	1	0.994	0.0545725	0.0204567	1	0.997	0.99	0.0770486	0.040816	0.0449
ENSG00000144028.14	SNRNP200	FALSE	0.0756922	1.17433e-05	0.302413	0.996	0.984	0.0548895	0.00170669	1	0.987	0.966	0.0208028	0.36994	0.3996
ENSG00000067225.17	PKM	TRUE	0.0831085	1.17629e-05	0.302919	1	0.999	0.0430516	0.00695344	1	1	1	0.0400569	0.138448	0.1525
ENSG00000156313.12	RPGR	FALSE	0.0368051	1.18936e-05	0.306285	0.614	0.514	0.00626374	0.699644	1	0.456	0.472	0.0305414	0.0348497	0.0477
ENSG00000134057.14	CCNB1	TRUE	0.151888	1.19297e-05	0.307214	0.827	0.745	0.0823434	0.0425412	1	0.756	0.719	0.069545	0.346519	0.3453
ENSG00000161179.13	YDJC	FALSE	0.0760148	1.19359e-05	0.307372	0.98	0.958	0.0348908	0.0187761	1	0.949	0.937	0.041124	0.0870601	0.1055
ENSG00000135776.4	ABCB10	TRUE	0.0758573	1.22715e-05	0.316016	0.917	0.86	0.0747249	2.71524e-07	0.00715656	0.869	0.8	0.0011324	0.978635	0.963
ENSG00000065268.10	WDR18	TRUE	0.0659727	1.24388e-05	0.320325	0.96	0.934	0.0686217	8.86516e-06	0.233659	0.944	0.909	-0.00264902	0.908225	0.9112
ENSG00000145386.9	CCNA2	TRUE	0.130958	1.2875e-05	0.331558	0.803	0.692	0.03916	0.0407358	1	0.746	0.682	0.0917976	0.0445701	0.057
ENSG00000172586.7	CHCHD1	TRUE	0.0717429	1.31346e-05	0.338243	1	0.995	0.0632974	3.11375e-05	0.820692	0.998	0.993	0.00844543	0.738369	0.7129
ENSG00000160014.16	CALM3	TRUE	0.0796123	1.31824e-05	0.339474	1	0.997	0.0686827	4.68261e-05	1	1	0.999	0.0109295	0.675289	0.6749
ENSG00000143942.4	CHAC2	TRUE	0.0480251	1.32293e-05	0.340682	0.749	0.661	0.0254114	0.142882	1	0.625	0.606	0.0226137	0.183969	0.1942
ENSG00000067064.10	IDI1	TRUE	0.13105	1.37896e-05	0.35511	0.987	0.942	0.0445738	0.0208676	1	0.964	0.936	0.0864759	0.0508747	0.0503
ENSG00000156802.12	ATAD2	TRUE	0.166962	1.4345e-05	0.369413	0.973	0.945	0.139555	1.75635e-06	0.046292	0.962	0.926	0.0274072	0.621455	0.6182
ENSG00000130935.9	NOL11	TRUE	0.07653	1.44453e-05	0.371994	0.973	0.955	0.0602612	0.000131438	1	0.934	0.924	0.0162688	0.504492	0.5166
ENSG00000273841.4	TAF9	FALSE	0.0736053	1.45948e-05	0.375844	0.998	0.996	0.0307584	0.116232	1	0.992	0.992	0.042847	0.079154	0.0943
ENSG00000166582.9	CENPV	TRUE	0.0833808	1.46035e-05	0.376068	0.98	0.976	0.0627857	0.000425991	1	0.982	0.964	0.0205951	0.420346	0.4314
ENSG00000176731.11	C8orf59	TRUE	0.0681943	1.46265e-05	0.37666	1	1	0.0182704	0.149276	1	1	1	0.0499239	0.00774306	0.014
ENSG00000180198.15	RCC1	TRUE	0.089853	1.46313e-05	0.376786	0.942	0.904	0.0747054	1.60139e-06	0.0422079	0.921	0.868	0.0151476	0.58933	0.582
ENSG00000147669.10	POLR2K	TRUE	0.0899791	1.46397e-05	0.377001	0.998	0.999	0.0733089	5.86769e-05	1	1	0.997	0.0166702	0.556299	0.5484
ENSG00000126602.10	TRAP1	TRUE	0.0671262	1.46811e-05	0.378067	0.96	0.943	0.0364611	0.0105494	1	0.941	0.932	0.0306651	0.170232	0.199
ENSG00000134825.14	TMEM258	TRUE	0.0750704	1.51751e-05	0.390788	1	1	0.0538719	0.000103189	1	1	1	0.0211985	0.382442	0.4098
ENSG00000136950.13	ARPC5L	TRUE	0.0799464	1.52653e-05	0.393113	0.993	0.986	0.0790833	1.47291e-05	0.388214	0.984	0.977	0.000863053	0.976849	0.9754
ENSG00000134375.10	TIMM17A	TRUE	0.0878555	1.53083e-05	0.394218	0.989	0.965	0.0517695	0.00169122	1	0.959	0.943	0.036086	0.158182	0.1811
ENSG00000185043.10	CIB1	FALSE	0.0691432	1.57517e-05	0.405639	0.991	0.994	0.058551	0.000414416	1	0.997	0.987	0.0105922	0.66453	0.6714
ENSG00000136159.3	NUDT15	TRUE	0.0813708	1.59149e-05	0.409841	0.922	0.879	0.0749069	5.69883e-07	0.0150204	0.897	0.845	0.00646398	0.806667	0.8037
ENSG00000101003.9	GINS1	TRUE	0.0765203	1.60201e-05	0.412551	0.78	0.686	0.0561744	7.18026e-05	1	0.748	0.657	0.0203459	0.415006	0.4226
ENSG00000112651.11	MRPL2	TRUE	0.0785335	1.60539e-05	0.41342	0.989	0.978	0.094856	5.78606e-08	0.00152503	0.987	0.972	-0.0163225	0.500366	0.5223
ENSG00000164985.14	PSIP1	TRUE	0.0789297	1.62057e-05	0.417328	0.93	0.873	0.0659213	9.81016e-05	1	0.9	0.851	0.0130084	0.636185	0.655
ENSG00000122952.16	ZWINT	TRUE	0.120618	1.62853e-05	0.419378	0.91	0.834	0.0864787	0.000219107	1	0.877	0.815	0.0341388	0.388309	0.387
ENSG00000168268.10	NT5DC2	TRUE	0.0655496	1.64167e-05	0.422762	0.843	0.763	0.0303433	0.0290862	1	0.752	0.723	0.0352063	0.0888176	0.1055
ENSG00000101161.7	PRPF6	FALSE	0.0639585	1.66814e-05	0.429579	0.993	0.988	0.0120285	0.507395	1	0.975	0.969	0.0519299	0.0140125	0.0232
ENSG00000131462.7	TUBG1	TRUE	0.0551989	1.69273e-05	0.435912	0.762	0.699	0.016451	0.218841	1	0.652	0.653	0.0387479	0.0300891	0.0442
ENSG00000077152.9	UBE2T	TRUE	0.0830918	1.71187e-05	0.440841	0.908	0.838	0.0789249	7.15247e-05	1	0.869	0.834	0.00416689	0.90197	0.8933
ENSG00000101546.12	RBFA	FALSE	0.0699664	1.72952e-05	0.445385	0.948	0.912	0.054802	0.000241925	1	0.918	0.897	0.0151644	0.513913	0.5284
ENSG00000095319.14	NUP188	FALSE	0.0630195	1.73136e-05	0.445861	0.857	0.801	0.0538858	4.38288e-06	0.11552	0.82	0.745	0.00913363	0.629398	0.6504
ENSG00000183520.11	UTP11	FALSE	0.0730993	1.75279e-05	0.451377	0.966	0.942	0.0745454	1.33954e-05	0.353062	0.949	0.916	-0.00144608	0.961281	0.9511
ENSG00000148773.13	MKI67	TRUE	0.124118	1.77055e-05	0.455951	0.865	0.731	0.0707856	0.012302	1	0.805	0.718	0.0533323	0.457642	0.4563
ENSG00000113141.16	IK	FALSE	0.0664049	1.78832e-05	0.460527	1	0.997	0.0270138	0.135129	1	0.997	0.992	0.0393911	0.0720127	0.096
ENSG00000119812.18	FAM98A	TRUE	0.0679564	1.81839e-05	0.468272	0.928	0.875	0.0433935	0.0251825	1	0.846	0.84	0.0245629	0.291056	0.3251
ENSG00000100804.18	PSMB5	TRUE	0.0706096	1.82839e-05	0.470847	0.993	0.986	0.0684629	3.66714e-05	0.966548	0.99	0.983	0.00214668	0.944655	0.9375
ENSG00000056050.6	HPF1	TRUE	0.0705949	1.83301e-05	0.472037	0.913	0.88	0.0479778	0.000352596	1	0.849	0.824	0.0226171	0.281602	0.3058
ENSG00000134440.11	NARS	TRUE	0.0853127	1.89459e-05	0.487894	0.998	0.995	0.0632153	0.000187204	1	0.989	0.988	0.0220974	0.379462	0.4059
ENSG00000134308.13	YWHAQ	TRUE	0.0768453	1.90567e-05	0.490747	0.991	0.979	0.0760974	6.35345e-06	0.167458	0.987	0.971	0.000747881	0.984857	0.9751
ENSG00000178718.6	RPP25	TRUE	0.0751707	1.92772e-05	0.496425	0.843	0.764	0.0766993	4.78441e-06	0.126103	0.785	0.747	-0.00152868	0.935413	0.9452
ENSG00000139372.14	TDG	TRUE	0.0825609	1.9379e-05	0.499049	0.969	0.972	0.0465587	0.0300315	1	0.951	0.957	0.0360022	0.157338	0.1805
ENSG00000105185.11	PDCD5	TRUE	0.0938486	1.9983e-05	0.514603	1	0.998	0.112031	4.74882e-09	0.000125165	0.997	0.999	-0.0181821	0.50199	0.5271
ENSG00000007520.3	TSR3	TRUE	0.0493942	2.00672e-05	0.51677	0.895	0.829	0.0373661	0.00129796	1	0.802	0.785	0.0120281	0.518135	0.5222
ENSG00000128272.14	ATF4	TRUE	0.08644	2.03595e-05	0.524298	0.996	0.967	0.0444858	0.0514474	1	0.972	0.954	0.0419542	0.125919	0.1544
ENSG00000185624.14	P4HB	TRUE	0.0851304	2.04143e-05	0.525709	1	0.999	0.0276807	0.139473	1	1	0.999	0.0574497	0.0305087	0.0384
ENSG00000072310.16	SREBF1	TRUE	0.0595015	2.04213e-05	0.52589	0.922	0.891	0.0458066	0.00139067	1	0.903	0.854	0.0136948	0.565345	0.5723
ENSG00000125970.11	RALY	FALSE	0.065162	2.05139e-05	0.528273	0.962	0.944	0.0272019	0.0564988	1	0.931	0.923	0.0379602	0.0758352	0.0958
ENSG00000100427.15	MLC1	TRUE	0.0768809	2.13399e-05	0.549544	0.901	0.868	0.0492785	0.00223225	1	0.875	0.832	0.0276024	0.316483	0.3242
ENSG00000170089.15	RP11-423H2.1	FALSE	0.0735777	2.15076e-05	0.553864	0.96	0.891	0.0409181	0.00428932	1	0.867	0.847	0.0326596	0.120447	0.1411
ENSG00000105281.12	SLC1A5	TRUE	0.0885445	2.17084e-05	0.559035	0.955	0.911	0.12285	3.72931e-10	9.82934e-06	0.934	0.877	-0.0343051	0.24232	0.2529
ENSG00000184216.12	IRAK1	FALSE	0.0704935	2.19754e-05	0.56591	0.944	0.899	0.0584934	0.000261457	1	0.877	0.838	0.0120002	0.572982	0.6003
ENSG00000005194.14	CIAPIN1	TRUE	0.0602901	2.21708e-05	0.570943	0.888	0.834	0.0385415	0.00756753	1	0.818	0.793	0.0217486	0.256044	0.2774
ENSG00000104852.14	SNRNP70	TRUE	0.0761765	2.22177e-05	0.572151	0.993	0.994	0.0658349	0.00128278	1	0.998	0.989	0.0103416	0.694794	0.6964
ENSG00000135617.3	PRADC1	TRUE	0.0448848	2.24228e-05	0.577433	0.738	0.64	0.0286402	0.00939102	1	0.656	0.618	0.0162446	0.309086	0.3362
ENSG00000111845.4	PAK1IP1	TRUE	0.106192	2.26709e-05	0.583822	0.987	0.971	0.0701562	0.000721797	1	0.967	0.954	0.0360361	0.234379	0.2429
ENSG00000144867.11	SRPRB	TRUE	0.0686276	2.29284e-05	0.590452	0.948	0.931	0.0587145	0.000244392	1	0.92	0.904	0.00991313	0.677284	0.6828
ENSG00000163527.9	STT3B	TRUE	0.0724763	2.2981e-05	0.591808	0.993	0.984	0.0493026	0.000761572	1	0.984	0.965	0.0231737	0.319985	0.3431
ENSG00000079462.7	PAFAH1B3	TRUE	0.0693769	2.29834e-05	0.591868	0.96	0.933	0.033964	0.0386832	1	0.936	0.914	0.0354129	0.128886	0.1641
ENSG00000137547.8	MRPL15	TRUE	0.0869148	2.30875e-05	0.59455	1	0.996	0.0931415	5.02961e-07	0.0132565	0.997	0.992	-0.00622669	0.813013	0.8219
ENSG00000029363.15	BCLAF1	TRUE	0.0865275	2.31488e-05	0.596128	0.996	0.996	0.0916613	6.92258e-07	0.0182458	0.997	0.994	-0.00513375	0.881624	0.8608
ENSG00000134684.10	YARS	TRUE	0.07902	2.32719e-05	0.599298	0.964	0.949	0.0635686	4.36439e-05	1	0.938	0.929	0.0154514	0.521708	0.5308
ENSG00000104885.17	DOT1L	FALSE	0.0660054	2.3331e-05	0.600821	0.937	0.886	0.0369939	0.0516536	1	0.87	0.844	0.0290115	0.1787	0.2086
ENSG00000129696.12	TTI2	FALSE	0.0550765	2.3355e-05	0.601438	0.834	0.776	0.0397524	0.00131155	1	0.749	0.727	0.0153241	0.400574	0.4029
ENSG00000164405.10	UQCRQ	TRUE	0.0787935	2.35199e-05	0.605685	1	1	0.0562977	0.000563429	1	1	1	0.0224958	0.330088	0.3591
ENSG00000152147.10	GEMIN6	TRUE	0.0580467	2.37419e-05	0.611401	0.895	0.869	0.0469638	0.000263501	1	0.849	0.823	0.0110829	0.584839	0.6042
ENSG00000010256.10	UQCRC1	FALSE	0.064672	2.38671e-05	0.614626	1	0.998	0.0566943	0.000508717	1	0.997	0.992	0.00797769	0.741283	0.7495
ENSG00000184428.12	TOP1MT	TRUE	0.081435	2.4232e-05	0.624023	0.998	0.994	0.045688	0.0111822	1	0.993	0.989	0.035747	0.145282	0.179
ENSG00000166451.13	CENPN	TRUE	0.0614634	2.42369e-05	0.624149	0.83	0.737	0.0394161	0.00227054	1	0.738	0.689	0.0220472	0.275987	0.3152
ENSG00000111716.12	LDHB	TRUE	0.0657863	2.44898e-05	0.630661	1	1	0.0666928	2.95709e-05	0.7794	1	1	-0.000906441	0.963931	0.9677
ENSG00000100722.18	ZC3H14	TRUE	0.0567167	2.46224e-05	0.634076	0.877	0.832	0.0381489	0.00393898	1	0.825	0.788	0.0185678	0.325408	0.3693
ENSG00000120805.13	ARL1	TRUE	0.0577903	2.49899e-05	0.643541	0.899	0.87	0.0309349	0.0360375	1	0.846	0.843	0.0268554	0.162795	0.1975
ENSG00000090520.11	DNAJB11	TRUE	0.0771578	2.57916e-05	0.664185	0.906	0.847	0.0495831	0.00411528	1	0.843	0.827	0.0275747	0.280766	0.3071
ENSG00000184220.11	CMSS1	TRUE	0.0869932	2.61616e-05	0.673713	0.966	0.949	0.0640268	0.000511493	1	0.933	0.92	0.0229664	0.400652	0.4138
ENSG00000089195.14	TRMT6	TRUE	0.072775	2.62267e-05	0.675389	0.935	0.893	0.0621896	1.67501e-05	0.441483	0.9	0.85	0.0105854	0.637092	0.6515
ENSG00000023572.8	GLRX2	TRUE	0.0626443	2.65537e-05	0.68381	0.966	0.928	0.0674947	5.70965e-05	1	0.936	0.909	-0.00485032	0.838473	0.839
ENSG00000183207.12	RUVBL2	TRUE	0.0767717	2.65543e-05	0.683825	0.98	0.963	0.0685798	2.27855e-05	0.600556	0.966	0.94	0.00819184	0.737169	0.7362
ENSG00000233461.5	RP11-295G20.2	FALSE	0.0594436	2.73124e-05	0.703349	0.697	0.624	0.0373454	0.000389308	1	0.598	0.535	0.0220982	0.221782	0.236
ENSG00000108828.15	VAT1	TRUE	0.0687787	2.73306e-05	0.703817	0.919	0.865	0.0349465	0.0022233	1	0.87	0.811	0.0338322	0.168102	0.1832
ENSG00000110063.8	DCPS	TRUE	0.0723378	2.73531e-05	0.704397	0.895	0.841	0.0608925	4.21107e-06	0.110991	0.826	0.795	0.0114453	0.606413	0.6101
ENSG00000115350.11	POLE4	TRUE	0.0785183	2.7435e-05	0.706507	0.998	0.994	0.0767256	1.83123e-05	0.482658	0.992	0.992	0.00179269	0.944274	0.9466
ENSG00000165948.10	IFI27L1	FALSE	0.0380148	2.74616e-05	0.707192	0.697	0.599	0.0259914	0.0274404	1	0.595	0.574	0.0120234	0.409697	0.4207
ENSG00000143575.14	HAX1	FALSE	0.0641519	2.76673e-05	0.712489	0.991	0.961	0.0495628	0.000459062	1	0.966	0.941	0.0145891	0.480426	0.5043
ENSG00000116030.16	SUMO1	TRUE	0.0707457	2.78516e-05	0.717235	1	0.994	0.0345754	0.0159962	1	0.997	0.994	0.0361703	0.0828816	0.1084
ENSG00000197299.10	BLM	TRUE	0.0905557	2.83709e-05	0.730608	0.874	0.79	0.0708069	0.000243263	1	0.831	0.775	0.0197488	0.526114	0.5285
ENSG00000147586.9	MRPS28	TRUE	0.0656402	2.84105e-05	0.731627	0.984	0.977	0.081108	1.30095e-07	0.0034289	0.984	0.958	-0.0154678	0.505336	0.5153
ENSG00000111196.9	MAGOHB	TRUE	0.0729046	2.84558e-05	0.732795	0.946	0.891	0.0795488	1.2321e-06	0.0324746	0.923	0.869	-0.00664421	0.790764	0.7973
ENSG00000119185.12	ITGB1BP1	TRUE	0.0610736	2.84653e-05	0.733038	0.964	0.938	0.0596755	0.0002207	1	0.92	0.898	0.0013981	0.937691	0.953
ENSG00000123131.12	PRDX4	TRUE	0.0794342	2.89158e-05	0.74464	0.987	0.973	0.0585673	0.000873842	1	0.975	0.959	0.0208668	0.467973	0.4548
ENSG00000099797.12	TECR	TRUE	0.0719457	2.93729e-05	0.75641	0.991	0.991	0.0447717	0.0149267	1	0.995	0.982	0.027174	0.309106	0.3077
ENSG00000197771.12	MCMBP	TRUE	0.075037	2.94305e-05	0.757895	0.962	0.92	0.0353494	0.0214922	1	0.913	0.874	0.0396876	0.0931447	0.1136
ENSG00000197170.9	PSMD12	TRUE	0.0894271	3.00789e-05	0.774592	0.998	0.992	0.0827681	4.04043e-06	0.106494	0.99	0.986	0.00665902	0.824621	0.816
ENSG00000073578.16	SDHA	TRUE	0.0661785	3.03075e-05	0.780478	0.955	0.918	0.0425586	0.00365468	1	0.923	0.892	0.02362	0.274717	0.2941
ENSG00000109332.19	UBE2D3	TRUE	0.0673287	3.04592e-05	0.784385	0.998	0.999	0.0345617	0.027607	1	1	0.998	0.032767	0.14468	0.183
ENSG00000159147.17	DONSON	TRUE	0.0439382	3.09016e-05	0.795779	0.578	0.495	0.0210873	0.00444529	1	0.505	0.456	0.0228508	0.101399	0.1218
ENSG00000118971.7	CCND2	TRUE	0.0982438	3.10056e-05	0.798457	0.886	0.834	0.0786167	0.000160796	1	0.857	0.788	0.0196271	0.557291	0.5488
ENSG00000159199.13	ATP5G1	TRUE	0.0861963	3.10976e-05	0.800826	1	0.999	0.0929546	3.86325e-06	0.101824	1	0.998	-0.00675838	0.786917	0.8025
ENSG00000125863.17	MKKS	TRUE	0.0764234	3.11898e-05	0.803201	0.998	0.997	0.0453381	0.00742106	1	0.997	0.996	0.0310854	0.185759	0.2301
ENSG00000023734.10	STRAP	TRUE	0.0752358	3.12926e-05	0.805847	0.993	0.985	0.0545484	0.00387229	1	0.987	0.979	0.0206874	0.396781	0.4365
ENSG00000152082.13	MZT2B	TRUE	0.086018	3.149e-05	0.810932	1	1	0.0760079	3.59128e-06	0.0946553	1	0.999	0.01001	0.704943	0.7034
ENSG00000176014.12	TUBB6	TRUE	0.0780679	3.16127e-05	0.81409	0.913	0.856	0.0539407	0.00257256	1	0.867	0.837	0.0241272	0.376677	0.3874
ENSG00000205531.12	NAP1L4	TRUE	0.0849936	3.19306e-05	0.822276	0.991	0.983	0.0879391	2.30813e-07	0.00608353	0.992	0.977	-0.00294545	0.917898	0.9124
ENSG00000078668.13	VDAC3	TRUE	0.0726816	3.19983e-05	0.824021	1	1	0.0515544	0.000984767	1	1	1	0.0211272	0.372407	0.3878
ENSG00000131473.16	ACLY	TRUE	0.082409	3.20093e-05	0.824302	0.984	0.956	0.0499461	0.0150865	1	0.943	0.928	0.0324629	0.304953	0.3089
ENSG00000160285.14	LSS	TRUE	0.0523034	3.22465e-05	0.830413	0.594	0.517	0.0232087	0.0546833	1	0.492	0.465	0.0290947	0.128314	0.1568
ENSG00000185825.15	BCAP31	FALSE	0.0620168	3.2289e-05	0.831506	0.998	0.992	0.0291883	0.0739521	1	1	0.985	0.0328285	0.126729	0.1628
ENSG00000164134.12	NAA15	TRUE	0.0720406	3.33432e-05	0.858654	0.987	0.961	0.0691115	6.45396e-05	1	0.959	0.948	0.00292912	0.922038	0.9119
ENSG00000172301.10	COPRS	TRUE	0.0727307	3.39087e-05	0.873217	0.96	0.929	0.091128	3.96625e-08	0.00104538	0.931	0.897	-0.0183973	0.425077	0.4644
ENSG00000148834.12	GSTO1	TRUE	0.0731801	3.40455e-05	0.87674	1	0.999	0.0368268	0.0194416	1	0.997	0.995	0.0363533	0.119187	0.1393
ENSG00000106052.13	TAX1BP1	TRUE	0.0833954	3.41105e-05	0.878414	0.998	0.999	0.00165059	0.787677	1	0.995	0.996	0.0817448	0.00513337	0.0065
ENSG00000198604.10	BAZ1A	TRUE	0.0889046	3.48731e-05	0.898051	0.996	0.976	0.0589147	0.00954851	1	0.977	0.98	0.02999	0.335904	0.3391
ENSG00000143761.14	ARF1	TRUE	0.0739281	3.4906e-05	0.898898	1	0.996	0.0550179	0.000411346	1	0.997	0.994	0.0189102	0.449969	0.4761
ENSG00000129317.14	PUS7L	FALSE	0.0676969	3.49874e-05	0.900994	0.978	0.947	0.0404392	0.0054755	1	0.925	0.914	0.0272576	0.221765	0.2588
ENSG00000136122.15	BORA	TRUE	0.0549482	3.5059e-05	0.90284	0.695	0.612	-0.000555417	0.604207	1	0.544	0.575	0.0555037	0.0067313	0.0089
ENSG00000130706.12	ADRM1	TRUE	0.08135	3.54124e-05	0.911939	0.962	0.953	0.0640052	0.000326562	1	0.948	0.935	0.0173448	0.523758	0.528
ENSG00000069998.12	CECR5	FALSE	0.064952	3.54894e-05	0.913922	0.964	0.924	0.0521945	0.000409881	1	0.939	0.906	0.0127574	0.558159	0.5584
ENSG00000163634.11	THOC7	TRUE	0.0719199	3.59857e-05	0.926704	1	0.999	0.0408972	0.00670043	1	0.998	0.994	0.0310227	0.159403	0.2033
ENSG00000101158.13	NELFCD	FALSE	0.062631	3.61359e-05	0.930571	0.975	0.958	0.0179255	0.394995	1	0.951	0.945	0.0447055	0.0343761	0.0549
ENSG00000100479.12	POLE2	TRUE	0.0489574	3.67299e-05	0.945868	0.688	0.61	0.0451516	0.000782558	1	0.585	0.554	0.00380571	0.836142	0.8361
ENSG00000002822.15	MAD1L1	TRUE	0.0731382	3.74194e-05	0.963625	0.922	0.87	0.0153704	0.722058	1	0.834	0.831	0.0577678	0.0150473	0.0188
ENSG00000165264.10	NDUFB6	TRUE	0.0762891	3.76022e-05	0.968331	0.984	0.952	0.0583807	0.00167665	1	0.957	0.93	0.0179084	0.4693	0.4872
ENSG00000156876.9	SASS6	TRUE	0.0604833	3.80546e-05	0.979983	0.776	0.701	0.0151218	0.181876	1	0.708	0.68	0.0453615	0.0210281	0.0315
ENSG00000240972.1	MIF	TRUE	0.0932619	3.85322e-05	0.992281	1	0.999	0.0803305	1.72742e-05	0.455296	1	1	0.0129314	0.648815	0.7278
ENSG00000128408.8	RIBC2	FALSE	0.0386801	3.86727e-05	0.9959	0.372	0.285	0.00931137	0.788246	1	0.269	0.274	0.0293687	0.0191151	0.0266
ENSG00000144034.14	TPRKB	TRUE	0.077718	3.87844e-05	0.998777	0.978	0.952	0.0614795	5.5546e-05	1	0.956	0.939	0.0162385	0.503671	0.5109
ENSG00000117650.12	NEK2	TRUE	0.0403198	3.88176e-05	0.99963	0.572	0.458	0.000332749	0.730075	1	0.415	0.436	0.0399871	0.0332452	0.0523
ENSG00000100401.19	RANGAP1	TRUE	0.0806756	3.90285e-05	1	0.881	0.838	0.0524084	0.00362324	1	0.841	0.801	0.0282672	0.272666	0.2944
ENSG00000075188.8	NUP37	TRUE	0.0665153	3.90682e-05	1	0.944	0.934	0.0204144	0.0964902	1	0.916	0.895	0.0461009	0.0308272	0.0386
ENSG00000084774.13	CAD	TRUE	0.0554022	3.91968e-05	1	0.859	0.795	0.0445151	0.00226514	1	0.766	0.741	0.0108871	0.581889	0.6092
ENSG00000182054.9	IDH2	TRUE	0.0947544	3.9277e-05	1	0.991	0.97	0.0553241	0.000380474	1	0.974	0.953	0.0394302	0.150241	0.1638
ENSG00000088727.12	KIF9	FALSE	0.0487195	3.98021e-05	1	0.796	0.721	0.0162826	0.176319	1	0.669	0.67	0.0324369	0.0484937	0.0654
ENSG00000262814.7	MRPL12	TRUE	0.0818583	3.99421e-05	1	0.991	0.979	0.103179	6.71876e-08	0.00177086	0.987	0.976	-0.0213202	0.436206	0.4631
ENSG00000116478.11	HDAC1	FALSE	0.0591342	4.07471e-05	1	0.996	0.979	0.0234322	0.163269	1	0.977	0.969	0.035702	0.0929366	0.1183
ENSG00000177971.8	IMP3	TRUE	0.0719958	4.09593e-05	1	0.993	0.99	0.0920351	4.71545e-06	0.124285	0.99	0.989	-0.0200393	0.444518	0.4729
ENSG00000187193.8	MT1X	TRUE	0.0991593	4.14618e-05	1	0.993	0.989	0.0878789	7.78716e-07	0.0205246	0.99	0.984	0.0112805	0.819918	0.8176
ENSG00000125450.10	NUP85	FALSE	0.0466317	4.20302e-05	1	0.783	0.721	0.0342008	0.010571	1	0.702	0.68	0.0124309	0.475831	0.4957
ENSG00000187741.14	FANCA	TRUE	0.0621986	4.23671e-05	1	0.809	0.73	0.045	0.00121408	1	0.748	0.709	0.0171986	0.406087	0.4224
ENSG00000180549.7	FUT7	TRUE	0.0551396	4.24686e-05	1	0.729	0.652	0.0191007	0.434339	1	0.628	0.636	0.0360389	0.0676368	0.0835
ENSG00000125458.6	NT5C	TRUE	0.0678298	4.25797e-05	1	0.973	0.964	0.0589343	0.000122518	1	0.939	0.951	0.00889551	0.7216	0.7259
ENSG00000123685.8	BATF3	FALSE	0.0219672	4.28536e-05	1	0.2	0.128	0.0142508	0.000818723	1	0.149	0.104	0.00771639	0.306531	0.3088
ENSG00000204574.12	ABCF1	TRUE	0.079983	4.32404e-05	1	0.987	0.984	0.101138	1.95583e-09	5.15499e-05	0.992	0.971	-0.0211545	0.384569	0.4127
ENSG00000145354.9	CISD2	TRUE	0.0715252	4.35854e-05	1	0.971	0.947	0.0511995	0.00221605	1	0.933	0.923	0.0203257	0.399738	0.4122
ENSG00000113460.12	BRIX1	TRUE	0.0897871	4.39897e-05	1	0.953	0.935	0.0966914	4.2558e-07	0.011217	0.944	0.921	-0.00690423	0.816228	0.8157
ENSG00000162521.18	RBBP4	TRUE	0.0796878	4.45037e-05	1	0.996	0.997	0.0691991	4.36882e-05	1	0.995	0.987	0.0104887	0.684735	0.696
ENSG00000124207.16	CSE1L	TRUE	0.0762357	4.47273e-05	1	0.951	0.922	0.0970189	1.55344e-07	0.0040944	0.938	0.884	-0.0207832	0.449256	0.4712
ENSG00000101365.20	IDH3B	FALSE	0.0602207	4.52983e-05	1	0.978	0.967	0.0199046	0.17312	1	0.943	0.934	0.040316	0.0529174	0.0736
ENSG00000106384.10	MOGAT3	FALSE	0.00176092	4.54967e-05	1	0.009	0	0	1	1	0	0	0.00176092	0.0433871	0.0131
ENSG00000227440.1	ATP5G1P4	FALSE	0.00163072	4.54967e-05	1	0.009	0	0.00015996	0.275661	1	0.002	0	0.00147076	0.08948	0.0303
ENSG00000138182.14	KIF20B	TRUE	0.106817	4.59022e-05	1	0.933	0.875	0.0810728	0.00122809	1	0.875	0.849	0.0257437	0.554792	0.5556
ENSG00000111581.9	NUP107	TRUE	0.0569619	4.59268e-05	1	0.901	0.854	0.0636382	6.36231e-06	0.167691	0.877	0.818	-0.00667628	0.764301	0.7607
ENSG00000170791.17	CHCHD7	TRUE	0.0745776	4.6209e-05	1	0.998	0.994	0.0725576	3.48041e-05	0.917331	0.99	0.99	0.00201999	0.929254	0.9381
ENSG00000213024.11	NUP62	TRUE	0.0709166	4.66603e-05	1	0.971	0.958	0.0421339	0.00521665	1	0.957	0.932	0.0287827	0.2777	0.3074
ENSG00000176619.11	LMNB2	TRUE	0.069651	4.67298e-05	1	0.922	0.875	0.0486725	0.00244668	1	0.854	0.829	0.0209785	0.376606	0.3994
ENSG00000129562.10	DAD1	TRUE	0.0690401	4.67646e-05	1	1	1	0.044734	0.00293872	1	0.998	0.999	0.024306	0.334271	0.3534
ENSG00000089280.18	FUS	TRUE	0.0805532	4.68604e-05	1	1	1	0.0929285	5.8035e-06	0.152963	1	0.998	-0.0123753	0.679253	0.6779
ENSG00000162441.11	LZIC	FALSE	0.0618505	4.71245e-05	1	0.926	0.891	0.0182003	0.0370837	1	0.846	0.829	0.0436502	0.0186113	0.0336
ENSG00000141456.14	PELP1	FALSE	0.0504336	4.73808e-05	1	0.834	0.764	0.0453831	0.00182252	1	0.749	0.707	0.00505045	0.781789	0.7918
ENSG00000185122.10	HSF1	FALSE	0.0621847	4.73861e-05	1	0.971	0.948	0.0374107	0.0299889	1	0.954	0.93	0.024774	0.217406	0.2486
ENSG00000101557.14	USP14	TRUE	0.0794829	4.7821e-05	1	0.998	0.991	0.0710318	8.65212e-05	1	0.989	0.976	0.00845104	0.75416	0.7485
ENSG00000172893.15	DHCR7	FALSE	0.0499769	4.78996e-05	1	0.733	0.639	0.0250155	0.175995	1	0.605	0.592	0.0249614	0.184778	0.2041
ENSG00000166136.15	NDUFB8	TRUE	0.0683283	4.79028e-05	1	1	0.999	0.0789385	1.84951e-06	0.0487475	0.998	0.995	-0.0106101	0.646405	0.6843
ENSG00000144029.11	MRPS5	TRUE	0.068651	4.8875e-05	1	0.996	0.988	0.0609558	0.000402146	1	0.985	0.976	0.00769521	0.76173	0.7585
ENSG00000108344.14	PSMD3	TRUE	0.0619617	4.93191e-05	1	0.966	0.944	0.0665178	7.31664e-05	1	0.938	0.91	-0.00455604	0.847948	0.8457
ENSG00000178966.16	RMI1	TRUE	0.0634232	4.93606e-05	1	0.926	0.877	0.0388113	0.0330673	1	0.87	0.841	0.0246119	0.289083	0.324
ENSG00000148688.13	RPP30	FALSE	0.0592258	5.02571e-05	1	0.933	0.898	0.0357691	0.00582596	1	0.885	0.864	0.0234568	0.227473	0.2656
ENSG00000183431.11	SF3A3	TRUE	0.0755565	5.05894e-05	1	0.996	0.977	0.0792996	4.91556e-06	0.129559	0.987	0.964	-0.00374305	0.887199	0.8852
ENSG00000132361.16	CLUH	FALSE	0.0618773	5.06233e-05	1	0.881	0.822	0.0443179	0.00494522	1	0.813	0.775	0.0175594	0.393167	0.4062
ENSG00000183171.5	RP11-49C9.2	FALSE	0.00485013	5.08432e-05	1	0.025	0.005	6.08385e-06	0.881478	1	0.007	0.007	0.00484405	0.0201975	0.0032
ENSG00000080345.17	RIF1	TRUE	0.0909066	5.08965e-05	1	0.984	0.963	0.0990077	2.63888e-06	0.0695529	0.967	0.947	-0.0081011	0.80856	0.805
ENSG00000173638.18	SLC19A1	FALSE	0.0515591	5.0923e-05	1	0.816	0.746	0.0430463	0.000379142	1	0.757	0.692	0.00851277	0.644067	0.6466
ENSG00000054118.13	THRAP3	FALSE	0.0690731	5.10851e-05	1	1	0.998	0.0761633	2.60732e-06	0.0687211	0.995	0.995	-0.00709014	0.782657	0.781
ENSG00000072501.17	SMC1A	TRUE	0.0895473	5.13767e-05	1	0.975	0.961	0.0898484	3.66892e-05	0.967017	0.975	0.949	-0.000301112	0.996019	0.9935
ENSG00000187790.10	FANCM	FALSE	0.0448227	5.15118e-05	1	0.715	0.624	0.0219793	0.0365807	1	0.59	0.555	0.0228434	0.14778	0.1803
ENSG00000153989.7	NUS1	TRUE	0.0818161	5.1812e-05	1	0.971	0.938	0.0786354	2.03833e-05	0.537242	0.911	0.897	0.00318061	0.908605	0.9071
ENSG00000141741.11	MIEN1	FALSE	0.052889	5.23743e-05	1	0.969	0.94	0.0470786	0.00218048	1	0.931	0.917	0.00581045	0.791208	0.7909
ENSG00000184752.12	NDUFA12	TRUE	0.077683	5.26789e-05	1	1	0.999	0.0195529	0.171804	1	1	0.999	0.0581301	0.0161306	0.0211
ENSG00000137713.15	PPP2R1B	FALSE	0.044399	5.27413e-05	1	0.753	0.679	0.0148751	0.237337	1	0.621	0.627	0.0295239	0.0513728	0.0783
ENSG00000154146.12	NRGN	TRUE	0.0508323	5.27784e-05	1	0.72	0.639	0.0251185	0.0218281	1	0.608	0.579	0.0257138	0.148808	0.1615
ENSG00000235173.6	HGH1	FALSE	0.0571449	5.35882e-05	1	0.883	0.826	0.0223098	0.0995131	1	0.821	0.786	0.0348351	0.056941	0.074
ENSG00000174780.15	SRP72	TRUE	0.073145	5.40903e-05	1	1	0.999	0.0511142	0.000719225	1	1	0.998	0.0220308	0.356094	0.3846
ENSG00000198901.13	PRC1	TRUE	0.102437	5.42333e-05	1	0.845	0.74	0.0332249	0.0736609	1	0.792	0.731	0.0692121	0.125051	0.1348
ENSG00000171530.13	TBCA	TRUE	0.0739618	5.42371e-05	1	1	0.999	0.068848	1.76429e-05	0.465014	1	0.999	0.00511386	0.837442	0.8357
ENSG00000140403.12	DNAJA4	FALSE	0.0453814	5.52492e-05	1	0.632	0.54	0.0224435	0.0295836	1	0.518	0.487	0.022938	0.142478	0.163
ENSG00000125107.17	CNOT1	TRUE	0.0681509	5.54505e-05	1	0.987	0.982	0.0387242	0.0665017	1	0.97	0.954	0.0294268	0.211893	0.2411
ENSG00000124767.6	GLO1	TRUE	0.116131	5.61605e-05	1	1	0.991	0.0671677	0.00512206	1	0.989	0.984	0.0489629	0.246923	0.2533
ENSG00000119559.15	C19orf25	TRUE	0.0669094	5.62921e-05	1	0.969	0.937	0.0411024	0.0231363	1	0.952	0.923	0.025807	0.249485	0.2882
ENSG00000112130.16	RNF8	FALSE	0.0606638	5.64024e-05	1	0.935	0.917	0.0403631	0.00811956	1	0.887	0.886	0.0203008	0.34052	0.37
ENSG00000188229.5	TUBB4B	TRUE	0.141464	5.66114e-05	1	0.973	0.95	0.104128	0.00679335	1	0.946	0.937	0.0373364	0.526079	0.5191
ENSG00000125351.11	UPF3B	FALSE	0.0557634	5.66776e-05	1	0.906	0.852	0.00692573	0.430301	1	0.831	0.815	0.0488377	0.0110119	0.0187
ENSG00000085840.12	ORC1	TRUE	0.0482813	5.66864e-05	1	0.713	0.611	0.0625388	4.09694e-06	0.107983	0.626	0.561	-0.0142575	0.476156	0.5074
ENSG00000145191.12	EIF2B5	FALSE	0.0631767	5.73383e-05	1	0.955	0.909	0.0469958	0.00162862	1	0.91	0.891	0.0161809	0.434136	0.4471
ENSG00000140905.9	GCSH	TRUE	0.0719641	5.79329e-05	1	0.975	0.952	0.0873729	1.74625e-05	0.460259	0.967	0.95	-0.0154089	0.566011	0.596
ENSG00000123545.5	NDUFAF4	TRUE	0.106098	5.88102e-05	1	0.951	0.918	0.0924122	4.10593e-05	1	0.93	0.908	0.0136853	0.68303	0.6735
ENSG00000068489.12	PRR11	TRUE	0.069917	5.93072e-05	1	0.735	0.648	0.0372739	0.0359695	1	0.616	0.587	0.032643	0.232169	0.2565
ENSG00000140259.6	MFAP1	FALSE	0.0708854	6.0677e-05	1	0.975	0.961	0.0509485	0.00093172	1	0.939	0.933	0.0199369	0.392159	0.4165
ENSG00000113575.9	PPP2CA	TRUE	0.0602528	6.14017e-05	1	0.957	0.941	0.029589	0.0338493	1	0.918	0.914	0.0306639	0.144291	0.179
ENSG00000100764.13	PSMC1	TRUE	0.0716919	6.20797e-05	1	0.991	0.974	0.0604883	0.000983183	1	0.967	0.952	0.0112037	0.62874	0.6614
ENSG00000117411.16	B4GALT2	TRUE	0.0356458	6.22505e-05	1	0.661	0.558	0.033118	0.00114915	1	0.548	0.497	0.00252782	0.860086	0.8713
ENSG00000188186.10	LAMTOR4	TRUE	0.0608197	6.26418e-05	1	1	1	0.057153	0.000159555	1	1	0.999	0.00366671	0.881649	0.8736
ENSG00000136045.11	PWP1	FALSE	0.0602288	6.26834e-05	1	0.975	0.963	0.0399342	0.0226201	1	0.938	0.922	0.0202946	0.371627	0.3891
ENSG00000083642.18	PDS5B	TRUE	0.073144	6.27097e-05	1	0.989	0.975	0.0890876	7.60142e-08	0.00200351	0.979	0.954	-0.0159436	0.536505	0.5454
ENSG00000150768.15	DLAT	FALSE	0.0672497	6.27683e-05	1	0.948	0.895	0.0914736	5.45228e-09	0.000143706	0.88	0.854	-0.0242238	0.293794	0.313
ENSG00000009844.15	VTA1	FALSE	0.0688064	6.32606e-05	1	0.991	0.976	-0.00130961	0.697505	1	0.967	0.958	0.070116	0.00265077	0.0053
ENSG00000151725.11	CENPU	TRUE	0.076862	6.34151e-05	1	0.848	0.722	0.0845131	2.67526e-06	0.0705118	0.798	0.707	-0.0076511	0.822891	0.8108
ENSG00000138757.14	G3BP2	TRUE	0.075267	6.35319e-05	1	0.996	0.995	0.0506854	0.00515543	1	0.997	0.991	0.0245815	0.343377	0.3562
ENSG00000120437.8	ACAT2	TRUE	0.0930524	6.3816e-05	1	0.946	0.887	0.0579846	0.00224671	1	0.931	0.865	0.0350678	0.317165	0.3321
ENSG00000109534.16	GAR1	TRUE	0.072975	6.39355e-05	1	0.964	0.941	0.0756519	6.25262e-06	0.1648	0.934	0.901	-0.00267692	0.917859	0.9129
ENSG00000152234.15	ATP5A1	TRUE	0.0578823	6.40246e-05	1	1	1	0.063305	9.84589e-05	1	1	1	-0.00542273	0.813585	0.8148
ENSG00000162144.9	CYB561A3	TRUE	0.046007	6.49008e-05	1	0.78	0.715	0.0162179	0.235907	1	0.654	0.652	0.0297892	0.0732245	0.0906
ENSG00000108788.11	MLX	FALSE	0.05453	6.50053e-05	1	0.922	0.916	0.0159242	0.161162	1	0.893	0.873	0.0386057	0.0437933	0.0686
ENSG00000205208.4	C4orf46	TRUE	0.0458208	6.53481e-05	1	0.711	0.618	0.0232161	0.0190726	1	0.595	0.569	0.0226047	0.165632	0.2055
ENSG00000154473.17	BUB3	TRUE	0.100712	6.5436e-05	1	0.996	0.992	0.0588547	0.00608242	1	0.99	0.986	0.0418571	0.247315	0.2547
ENSG00000117862.11	TXNDC12	TRUE	0.062931	6.55496e-05	1	0.978	0.965	0.0439315	0.0105682	1	0.97	0.95	0.0189995	0.413779	0.431
ENSG00000205581.10	HMGN1	TRUE	0.0726485	6.5634e-05	1	1	1	0.0599673	4.29858e-05	1	1	1	0.0126813	0.563966	0.5861
ENSG00000156970.12	BUB1B	TRUE	0.0981536	6.64031e-05	1	0.78	0.685	0.0605574	0.00331333	1	0.743	0.669	0.0375962	0.298129	0.3133
ENSG00000109971.13	HSPA8	TRUE	0.163449	6.65978e-05	1	1	0.998	0.0978612	0.00318234	1	1	0.999	0.0655877	0.201357	0.1996
ENSG00000104979.8	C19orf53	TRUE	0.0734323	6.66648e-05	1	1	1	0.0673817	1.13989e-05	0.30044	1	0.999	0.00605065	0.834832	0.808
ENSG00000138095.18	LRPPRC	TRUE	0.076489	6.72028e-05	1	0.998	0.998	0.0641543	0.000136467	1	1	0.996	0.0123348	0.636173	0.6432
ENSG00000101246.19	ARFRP1	FALSE	0.0391719	6.73275e-05	1	0.798	0.715	0.0213112	0.180265	1	0.675	0.682	0.0178607	0.2491	0.3027
ENSG00000184436.11	THAP7	TRUE	0.0567076	6.75659e-05	1	0.841	0.819	0.0452625	0.000746	1	0.787	0.78	0.0114451	0.582311	0.5821
ENSG00000065328.16	MCM10	TRUE	0.0834236	6.84207e-05	1	0.789	0.667	0.114514	5.20353e-08	0.00137149	0.743	0.646	-0.0310906	0.384241	0.3964
ENSG00000234545.7	FAM133B	TRUE	0.0706467	6.86311e-05	1	0.969	0.957	0.078792	6.32182e-06	0.166624	0.931	0.918	-0.00814528	0.759219	0.7771
ENSG00000044574.7	HSPA5	TRUE	0.270086	6.9477e-05	1	0.998	0.989	0.142298	0.0347301	1	0.98	0.986	0.127788	0.128796	0.1248
ENSG00000104442.9	ARMC1	TRUE	0.0889474	6.96166e-05	1	0.996	0.99	0.0708415	0.000106361	1	0.995	0.98	0.018106	0.516634	0.5189
ENSG00000106682.14	EIF4H	TRUE	0.074004	6.96634e-05	1	0.993	0.995	0.104259	6.76651e-11	1.78345e-06	0.993	0.986	-0.0302547	0.232044	0.2461
ENSG00000163781.12	TOPBP1	TRUE	0.0749792	6.97554e-05	1	0.957	0.898	0.082916	2.77324e-06	0.0730943	0.916	0.887	-0.00793674	0.792489	0.7902
ENSG00000138346.14	DNA2	TRUE	0.0414087	7.01487e-05	1	0.594	0.501	0.0391182	0.00104991	1	0.511	0.466	0.00229053	0.901104	0.8922
ENSG00000123983.13	ACSL3	TRUE	0.0699557	7.0167e-05	1	0.946	0.922	0.046771	0.00378704	1	0.913	0.885	0.0231847	0.403728	0.4164
ENSG00000177879.14	AP3S1	FALSE	0.0558033	7.12834e-05	1	0.989	0.979	0.0142748	0.421432	1	0.962	0.966	0.0415285	0.0400452	0.0613
ENSG00000110074.10	FOXRED1	TRUE	0.0459059	7.19381e-05	1	0.767	0.686	0.00674304	0.644347	1	0.634	0.636	0.0391629	0.0121888	0.0168
ENSG00000109519.12	GRPEL1	TRUE	0.0821519	7.20515e-05	1	0.996	0.985	0.0695239	6.55472e-05	1	0.982	0.978	0.012628	0.657584	0.6552
ENSG00000058804.11	NDC1	TRUE	0.0540805	7.22413e-05	1	0.848	0.779	0.0488313	0.000424993	1	0.756	0.722	0.00524925	0.817041	0.8055
ENSG00000134758.13	RNF138	FALSE	0.0598776	7.35064e-05	1	0.953	0.92	0.022229	0.0924131	1	0.892	0.881	0.0376486	0.0613978	0.0896
ENSG00000148335.14	NTMT1	TRUE	0.0692663	7.36051e-05	1	0.944	0.923	0.0860293	3.61902e-06	0.0953866	0.938	0.895	-0.016763	0.485275	0.5105
ENSG00000277913.1	DLEU2_1	FALSE	0.0016003	7.38494e-05	1	0.011	0.001	0.000810562	0.117858	1	0.005	0.002	0.000789743	0.495321	0.4623
ENSG00000172531.14	PPP1CA	FALSE	0.0661463	7.38522e-05	1	1	0.991	0.0389481	0.0565939	1	0.993	0.986	0.0271982	0.228245	0.2727
ENSG00000175166.16	PSMD2	TRUE	0.066959	7.55116e-05	1	0.987	0.976	0.0779067	5.00291e-05	1	0.975	0.958	-0.0109477	0.672345	0.6745
ENSG00000124733.3	MEA1	TRUE	0.0636474	7.58909e-05	1	0.939	0.909	0.0309752	0.0476497	1	0.933	0.874	0.0326722	0.118774	0.1506
ENSG00000173692.12	PSMD1	TRUE	0.0810915	7.66516e-05	1	0.966	0.942	0.0957423	8.79374e-06	0.231777	0.946	0.93	-0.0146508	0.619264	0.6319
ENSG00000111371.15	SLC38A1	TRUE	0.0757535	7.66958e-05	1	0.908	0.859	0.0699303	9.58455e-05	1	0.866	0.827	0.00582317	0.841354	0.8304
ENSG00000136104.19	RNASEH2B	TRUE	0.0827164	7.77347e-05	1	1	0.997	0.0722962	6.36897e-05	1	0.997	0.992	0.0104202	0.739413	0.7264
ENSG00000151503.12	NCAPD3	TRUE	0.0826799	7.84373e-05	1	0.919	0.856	0.0823537	1.20041e-05	0.316391	0.905	0.839	0.000326241	0.987705	0.9915
ENSG00000228716.6	DHFR	TRUE	0.0871359	7.84499e-05	1	0.939	0.848	0.0839267	3.78051e-06	0.0996429	0.897	0.819	0.00320927	0.931395	0.932
ENSG00000152240.12	HAUS1	TRUE	0.0752723	7.89537e-05	1	0.964	0.935	0.0433723	0.0113926	1	0.925	0.907	0.0319	0.162604	0.1836
ENSG00000133739.15	LRRCC1	TRUE	0.0772728	7.92261e-05	1	0.917	0.851	0.048391	0.000934295	1	0.887	0.821	0.0288818	0.283282	0.3011
ENSG00000128245.14	YWHAH	TRUE	0.0800737	7.92587e-05	1	0.989	0.99	0.0875735	6.09612e-07	0.0160675	0.974	0.979	-0.00749983	0.809918	0.8046
ENSG00000174013.7	FBXO45	FALSE	0.0538742	7.93547e-05	1	0.865	0.802	0.0153762	0.158989	1	0.757	0.735	0.038498	0.0428114	0.0614
ENSG00000123975.4	CKS2	TRUE	0.140355	8.124e-05	1	0.989	0.984	0.0660563	0.000628634	1	0.982	0.975	0.0742991	0.190402	0.1904
ENSG00000198695.2	MT-ND6	TRUE	0.130584	8.24202e-05	1	0.996	0.986	0.106281	7.92349e-06	0.208839	0.982	0.974	0.0243023	0.584471	0.579
ENSG00000104626.14	ERI1	FALSE	0.0537344	8.27086e-05	1	0.895	0.86	0.0530895	4.18368e-06	0.110269	0.861	0.8	0.000644882	0.977554	0.9744
ENSG00000070785.16	EIF2B3	TRUE	0.0599259	8.32649e-05	1	0.89	0.874	0.0521211	9.52247e-05	1	0.882	0.829	0.00780473	0.72967	0.7231
ENSG00000133316.15	WDR74	TRUE	0.0653813	8.38824e-05	1	0.919	0.898	0.0466959	0.00169078	1	0.87	0.858	0.0186854	0.400561	0.4066
ENSG00000135441.7	BLOC1S1	TRUE	0.0644442	8.48707e-05	1	0.998	0.999	-0.0121531	0.3657	1	1	0.996	0.0765973	0.00095038	0.0022
ENSG00000164466.12	SFXN1	TRUE	0.063522	8.50338e-05	1	0.944	0.895	0.067248	0.000182579	1	0.887	0.852	-0.0037261	0.889664	0.8804
ENSG00000168496.3	FEN1	TRUE	0.0825298	8.51672e-05	1	0.854	0.744	0.117103	1.69208e-09	4.45983e-05	0.844	0.741	-0.0345732	0.279192	0.3033
ENSG00000196584.2	XRCC2	TRUE	0.0564168	8.71924e-05	1	0.697	0.594	0.0916866	3.89192e-08	0.00102579	0.644	0.554	-0.0352698	0.128547	0.1428
ENSG00000160957.12	RECQL4	TRUE	0.0626817	8.73018e-05	1	0.798	0.696	0.0365812	0.00818298	1	0.739	0.68	0.0261005	0.29065	0.318
ENSG00000113456.18	RAD1	TRUE	0.0567741	8.94009e-05	1	0.816	0.736	0.0354833	0.00360536	1	0.739	0.702	0.0212909	0.277686	0.2997
ENSG00000173418.11	NAA20	TRUE	0.0757809	8.96071e-05	1	0.998	0.997	0.0745275	4.92947e-06	0.129926	0.997	0.994	0.00125336	0.963962	0.9637
ENSG00000010292.12	NCAPD2	TRUE	0.0818042	9.06301e-05	1	0.953	0.888	0.0581157	0.000696376	1	0.898	0.855	0.0236885	0.433925	0.433
ENSG00000006625.17	GGCT	TRUE	0.0811373	9.13056e-05	1	0.993	0.993	0.0976816	5.55455e-07	0.0146401	0.993	0.985	-0.0165443	0.567595	0.5794
ENSG00000170315.13	UBB	TRUE	0.0817813	9.15919e-05	1	1	1	0.065279	0.000135247	1	1	1	0.0165022	0.57715	0.5631
ENSG00000091651.8	ORC6	TRUE	0.0867244	9.16151e-05	1	0.841	0.751	0.0898729	4.84754e-06	0.127767	0.82	0.724	-0.00314848	0.926226	0.9221
ENSG00000108588.13	CCDC47	FALSE	0.0727565	9.20713e-05	1	0.996	0.979	0.0744577	6.08629e-06	0.160416	0.98	0.967	-0.00170116	0.942741	0.9493
ENSG00000162664.16	ZNF326	TRUE	0.0718751	9.27756e-05	1	0.964	0.951	0.0616725	0.000133811	1	0.951	0.934	0.0102026	0.68953	0.6852
ENSG00000128059.8	PPAT	TRUE	0.0628527	9.3884e-05	1	0.937	0.893	0.043652	0.0171083	1	0.905	0.858	0.0192007	0.411715	0.4213
ENSG00000204899.5	MZT1	TRUE	0.0857646	9.42798e-05	1	0.971	0.957	0.0641943	0.000480113	1	0.969	0.92	0.0215703	0.4908	0.4854
ENSG00000169715.14	MT1E	TRUE	0.0791899	9.44677e-05	1	0.991	0.991	0.160965	5.16702e-11	1.36187e-06	0.99	0.987	-0.081775	0.075601	0.0828
ENSG00000164305.18	CASP3	FALSE	0.0640788	9.46078e-05	1	0.892	0.85	0.0295011	0.0296712	1	0.849	0.805	0.0345777	0.0932638	0.1129
ENSG00000095002.13	MSH2	TRUE	0.0712829	9.56199e-05	1	0.883	0.801	0.0939491	1.48572e-07	0.00391592	0.849	0.774	-0.0226662	0.402706	0.4256
ENSG00000100304.12	TTLL12	FALSE	0.0468928	9.56221e-05	1	0.874	0.829	0.0161518	0.193197	1	0.807	0.787	0.030741	0.111757	0.1515
ENSG00000175305.17	CCNE2	TRUE	0.0726872	9.63823e-05	1	0.67	0.562	0.0468018	0.00127267	1	0.607	0.535	0.0258854	0.554188	0.5641
ENSG00000130770.17	ATPIF1	TRUE	0.0664787	9.68084e-05	1	1	1	0.0259952	0.250212	1	1	1	0.0404835	0.0832305	0.0981
ENSG00000176890.15	TYMS	TRUE	0.137098	9.71273e-05	1	0.942	0.827	0.139801	1.90382e-06	0.0501789	0.91	0.813	-0.00270268	0.958563	0.9536
ENSG00000127870.16	RNF6	FALSE	0.0606271	9.99219e-05	1	0.955	0.953	0.0266653	0.284627	1	0.91	0.914	0.0339618	0.146529	0.1665
ENSG00000111642.14	CHD4	TRUE	0.0840554	0.000100133	1	0.998	0.99	0.059332	0.0010276	1	0.995	0.985	0.0247235	0.389988	0.4033
ENSG00000091483.6	FH	TRUE	0.063188	0.000102921	1	0.953	0.927	0.0460675	0.00539236	1	0.918	0.913	0.0171204	0.453578	0.4667
ENSG00000100462.15	PRMT5	TRUE	0.0545152	0.000103183	1	0.906	0.861	0.0716442	6.00942e-07	0.015839	0.87	0.817	-0.017129	0.401475	0.4431
ENSG00000049656.13	CLPTM1L	TRUE	0.0718862	0.000103463	1	0.953	0.946	0.0204547	0.195739	1	0.933	0.906	0.0514315	0.0263526	0.0386
ENSG00000175334.7	BANF1	TRUE	0.0714465	0.000104229	1	0.998	0.998	0.0789934	1.05772e-06	0.0278784	1	0.998	-0.00754693	0.760068	0.7663
ENSG00000126787.12	DLGAP5	TRUE	0.151883	0.000104427	1	0.691	0.611	0.0674981	0.0370853	1	0.63	0.577	0.0843846	0.121228	0.122
ENSG00000274523.4	RCC1L	FALSE	0.0473354	0.000104697	1	0.886	0.826	0.0332116	0.0153722	1	0.808	0.783	0.0141238	0.441656	0.4517
ENSG00000173486.12	FKBP2	TRUE	0.0645304	0.000104878	1	0.996	0.988	0.0504707	0.0101581	1	0.982	0.986	0.0140597	0.595367	0.5999
ENSG00000119318.12	RAD23B	FALSE	0.0756056	0.000105458	1	0.996	0.978	0.0643105	5.57537e-05	1	0.982	0.965	0.0112952	0.65571	0.676
ENSG00000119707.13	RBM25	FALSE	0.0822889	0.000107006	1	0.998	0.996	0.069327	1.71851e-05	0.452947	0.997	0.993	0.0129619	0.629466	0.6175
ENSG00000129932.7	DOHH	TRUE	0.0422145	0.000108986	1	0.807	0.735	0.0481479	0.00280076	1	0.723	0.699	-0.00593338	0.751446	0.7632
ENSG00000105723.11	GSK3A	FALSE	0.0441838	0.000110278	1	0.863	0.807	0.0219546	0.117493	1	0.754	0.765	0.0222292	0.197394	0.2455
ENSG00000255717.6	SNHG1	TRUE	0.0793304	0.00011045	1	0.962	0.945	0.0676574	0.000196268	1	0.928	0.907	0.011673	0.668184	0.6795
ENSG00000105127.8	AKAP8	FALSE	0.0605355	0.000111027	1	0.901	0.853	0.0236705	0.148803	1	0.81	0.808	0.0368649	0.0672042	0.0843
ENSG00000160633.12	SAFB	TRUE	0.0832859	0.000111599	1	0.982	0.968	0.0778953	0.000677187	1	0.977	0.956	0.00539057	0.861342	0.8634
ENSG00000169679.14	BUB1	TRUE	0.0912034	0.000111723	1	0.774	0.688	0.0367297	0.0404628	1	0.708	0.653	0.0544737	0.153111	0.152
ENSG00000186395.7	KRT10	TRUE	0.07268	0.000112496	1	0.998	0.999	0.0353214	0.0282549	1	0.997	0.998	0.0373586	0.137046	0.1558
ENSG00000110696.9	C11orf58	FALSE	0.0705788	0.000115893	1	1	0.999	0.045381	0.00463411	1	0.998	1	0.0251978	0.259122	0.2843
ENSG00000196449.3	YRDC	TRUE	0.0592891	0.000116519	1	0.845	0.787	0.00964543	0.592243	1	0.764	0.761	0.0496437	0.0102891	0.0174
ENSG00000125817.7	CENPB	TRUE	0.0810504	0.000116634	1	0.978	0.948	0.0590434	0.000633111	1	0.943	0.915	0.022007	0.393177	0.405
ENSG00000164045.11	CDC25A	TRUE	0.0428653	0.000117038	1	0.561	0.483	0.0525737	0.000255967	1	0.479	0.433	-0.00970839	0.570125	0.5949
ENSG00000146263.11	MMS22L	TRUE	0.0822102	0.000117601	1	0.857	0.802	0.0962529	3.78402e-07	0.00997355	0.826	0.762	-0.0140427	0.678657	0.6517
ENSG00000114209.14	PDCD10	FALSE	0.0578402	0.000117714	1	0.998	0.992	0.031668	0.0151305	1	0.987	0.989	0.0261722	0.22658	0.2657
ENSG00000183605.16	SFXN4	TRUE	0.0579502	0.000119282	1	0.935	0.897	0.0342319	0.0420399	1	0.874	0.867	0.0237184	0.253594	0.2746
ENSG00000173207.12	CKS1B	TRUE	0.111971	0.000119496	1	0.937	0.869	0.084179	0.000350336	1	0.889	0.851	0.0277915	0.50953	0.5121
ENSG00000111832.12	RWDD1	FALSE	0.0750093	0.000119581	1	1	0.995	0.0744081	2.55661e-05	0.673846	0.992	0.992	0.000601249	0.994496	0.9822
ENSG00000105171.9	POP4	TRUE	0.0596567	0.000119608	1	0.964	0.956	0.0690214	7.89925e-07	0.02082	0.952	0.935	-0.00936473	0.669359	0.6733
ENSG00000105011.8	ASF1B	TRUE	0.0547752	0.000120332	1	0.74	0.65	0.0202817	0.077873	1	0.666	0.619	0.0344936	0.154178	0.1748
ENSG00000175054.14	ATR	FALSE	0.04966	0.00012106	1	0.807	0.765	0.0231344	0.0567269	1	0.711	0.683	0.0265257	0.132826	0.1575
ENSG00000127824.13	TUBA4A	TRUE	0.0727003	0.000124593	1	0.843	0.819	0.0380999	0.037909	1	0.82	0.797	0.0346005	0.19597	0.2123
ENSG00000117748.9	RPA2	TRUE	0.0654717	0.000126468	1	0.96	0.918	0.105416	8.62055e-11	2.27212e-06	0.921	0.884	-0.0399447	0.0912542	0.1168
ENSG00000174442.11	ZWILCH	TRUE	0.0442273	0.000127051	1	0.791	0.728	0.0335911	0.00346024	1	0.71	0.67	0.0106362	0.571201	0.5876
ENSG00000100911.14	PSME2	TRUE	0.0833843	0.00012791	1	1	0.996	0.0737076	8.4859e-05	1	0.997	0.994	0.0096767	0.765793	0.7393
ENSG00000184432.9	COPB2	FALSE	0.0632898	0.000128199	1	0.993	0.991	0.0334672	0.0250333	1	0.987	0.98	0.0298225	0.194931	0.2243
ENSG00000153015.15	CWC27	FALSE	0.0642057	0.000128333	1	0.96	0.937	0.0521928	0.00149062	1	0.944	0.923	0.0120129	0.594099	0.6122
ENSG00000111057.10	KRT18	TRUE	0.0347477	0.000128762	1	0.471	0.383	-0.0104802	0.262767	1	0.357	0.388	0.0452279	0.0046164	0.0082
ENSG00000139428.11	MMAB	TRUE	0.0757081	0.000128769	1	0.969	0.914	0.0322935	0.0636374	1	0.93	0.905	0.0434147	0.0704021	0.0845
ENSG00000120688.8	WBP4	TRUE	0.0625297	0.000130291	1	0.989	0.971	0.0315237	0.0418346	1	0.941	0.929	0.0310059	0.174318	0.2065
ENSG00000154174.7	TOMM70	FALSE	0.0610246	0.000130848	1	0.969	0.944	0.0184858	0.13512	1	0.956	0.937	0.0425388	0.0460463	0.0642
ENSG00000171720.9	HDAC3	FALSE	0.0442115	0.000131355	1	0.939	0.892	0.00468096	0.702684	1	0.852	0.851	0.0395305	0.0234744	0.0382
ENSG00000174842.16	GLMN	FALSE	0.0427282	0.000131579	1	0.904	0.841	0.0309229	0.0612792	1	0.813	0.796	0.0118053	0.553327	0.5582
ENSG00000080839.11	RBL1	TRUE	0.0720766	0.000132786	1	0.85	0.772	0.066354	2.25821e-06	0.0595197	0.803	0.733	0.00572259	0.83286	0.8325
ENSG00000089220.4	PEBP1	TRUE	0.0717542	0.000133068	1	1	0.999	0.0639623	7.6993e-05	1	1	1	0.00779189	0.752961	0.7427
ENSG00000163558.12	PRKCI	FALSE	0.0453849	0.000133727	1	0.859	0.79	0.0111273	0.436264	1	0.723	0.728	0.0342575	0.044405	0.0696
ENSG00000082516.8	GEMIN5	TRUE	0.055233	0.000135579	1	0.78	0.728	0.0493794	0.000649171	1	0.715	0.69	0.00585359	0.774571	0.7837
ENSG00000102898.11	NUTF2	TRUE	0.0676853	0.000136145	1	0.993	0.988	0.0963156	1.82954e-08	0.000482213	0.985	0.97	-0.0286302	0.216757	0.2401
ENSG00000278540.4	ACACA	TRUE	0.060751	0.000137312	1	0.881	0.847	0.0427009	0.00810245	1	0.856	0.81	0.0180502	0.403054	0.4335
ENSG00000123737.12	EXOSC9	TRUE	0.0550924	0.000139068	1	0.899	0.846	0.0649333	9.19843e-06	0.242443	0.838	0.802	-0.00984086	0.655487	0.6716
ENSG00000113845.9	TIMMDC1	FALSE	0.0627371	0.000139079	1	0.978	0.966	0.0121075	0.504765	1	0.962	0.952	0.0506296	0.0197176	0.0327
ENSG00000133773.11	CCDC59	TRUE	0.0794524	0.000139119	1	0.989	0.972	0.0313334	0.100222	1	0.962	0.962	0.0481189	0.067234	0.0797
ENSG00000174243.9	DDX23	FALSE	0.0563896	0.000139802	1	0.951	0.916	0.0347017	0.014685	1	0.938	0.888	0.0216879	0.315087	0.3807
ENSG00000250565.6	ATP6V1E2	FALSE	0.0279838	0.000139954	1	0.43	0.348	0.00589652	0.296279	1	0.282	0.267	0.0220873	0.0236611	0.0384
ENSG00000083635.7	NUFIP1	TRUE	0.049644	0.000140158	1	0.888	0.823	0.0706259	1.78172e-05	0.469609	0.823	0.786	-0.0209819	0.311344	0.346
ENSG00000214765.8	SEPT7P2	FALSE	0.0275428	0.000142477	1	0.534	0.447	-0.000578979	0.776705	1	0.395	0.411	0.0281218	0.0120844	0.0226
ENSG00000144848.10	ATG3	FALSE	0.0615902	0.000142941	1	0.998	0.991	0.0231609	0.16584	1	0.985	0.985	0.0384293	0.107939	0.1362
ENSG00000168724.14	DNAJC21	TRUE	0.0902166	0.000145183	1	0.996	0.996	0.023638	0.24795	1	0.993	0.992	0.0665786	0.0158003	0.0204
ENSG00000168078.9	PBK	TRUE	0.0931688	0.000145207	1	0.72	0.624	0.0451243	0.0181514	1	0.659	0.603	0.0480445	0.174901	0.1997
ENSG00000257727.5	CNPY2	TRUE	0.0674628	0.000145803	1	0.996	0.975	0.00825549	0.733118	1	0.979	0.975	0.0592073	0.0103659	0.0172
ENSG00000164576.11	SAP30L	FALSE	0.0373879	0.000146464	1	0.65	0.568	0.027652	0.0315438	1	0.528	0.511	0.00973587	0.485357	0.5137
ENSG00000109133.12	TMEM33	TRUE	0.0713214	0.000147253	1	0.962	0.952	0.0562443	0.00111794	1	0.949	0.914	0.0150771	0.553071	0.5629
ENSG00000186480.12	INSIG1	TRUE	0.148649	0.000148239	1	0.951	0.889	-0.00382079	0.792868	1	0.875	0.869	0.15247	0.0230068	0.0213
ENSG00000131467.10	PSME3	TRUE	0.0647802	0.000148303	1	0.939	0.924	0.0476204	0.00645324	1	0.869	0.881	0.0171598	0.459244	0.4839
ENSG00000180385.8	EMC3-AS1	TRUE	0.0371084	0.000148814	1	0.706	0.63	0.0503018	0.000321137	1	0.557	0.51	-0.0131935	0.468314	0.4627
ENSG00000172009.14	THOP1	TRUE	0.0593887	0.000149383	1	0.899	0.87	0.067205	4.26559e-06	0.112428	0.892	0.842	-0.00781626	0.743848	0.7463
ENSG00000133169.5	BEX1	TRUE	0.112307	0.000149404	1	0.821	0.732	-0.0288196	0.294314	1	0.774	0.735	0.141126	0.0695121	0.0722
ENSG00000198668.10	CALM1	TRUE	0.0683781	0.000149742	1	1	1	0.0373361	0.00385987	1	1	1	0.031042	0.205134	0.2347
ENSG00000147224.10	PRPS1	FALSE	0.0541602	0.00015009	1	0.857	0.808	0.060925	2.68508e-05	0.707707	0.8	0.764	-0.00676473	0.740729	0.7395
ENSG00000139618.14	BRCA2	TRUE	0.0936549	0.000150198	1	0.888	0.818	0.0937729	0.000112886	1	0.849	0.792	-0.000117997	0.999873	0.9968
ENSG00000215417.11	MIR17HG	TRUE	0.0500742	0.000150545	1	0.639	0.572	0.0375164	0.00355582	1	0.511	0.472	0.0125578	0.473599	0.496
ENSG00000204463.12	BAG6	FALSE	0.0659918	0.00015149	1	0.991	0.975	0.0417059	0.00892338	1	0.97	0.955	0.0242858	0.281851	0.3084
ENSG00000124783.12	SSR1	TRUE	0.0744419	0.000152816	1	0.996	0.998	0.0469098	0.0138728	1	0.998	0.994	0.0275321	0.288985	0.3191
ENSG00000106789.12	CORO2A	TRUE	0.0537346	0.000152834	1	0.767	0.684	0.0446497	0.0152664	1	0.651	0.629	0.00908492	0.694231	0.6886
ENSG00000279665.1	RP11-507J18.5	FALSE	0.00454599	0.000153144	1	0.049	0.018	0.000461686	0.664512	1	0.015	0.017	0.00408431	0.0885237	0.092
ENSG00000230989.6	HSBP1	TRUE	0.0618959	0.000153232	1	1	0.998	0.0575665	0.000855315	1	0.998	0.996	0.00432941	0.869761	0.8602
ENSG00000175352.10	NRIP3	TRUE	0.0458749	0.000155461	1	0.769	0.695	0.0155531	0.159308	1	0.638	0.617	0.0303218	0.0722429	0.0778
ENSG00000103202.12	NME4	TRUE	0.060702	0.000160878	1	0.984	0.97	0.0211884	0.181108	1	0.974	0.962	0.0395136	0.11256	0.1366
ENSG00000164941.13	INTS8	FALSE	0.0591962	0.000161057	1	0.989	0.969	0.0340652	0.0397055	1	0.959	0.946	0.025131	0.248833	0.2868
ENSG00000004700.15	RECQL	FALSE	0.0694309	0.000161921	1	0.942	0.912	0.0289827	0.0315036	1	0.902	0.887	0.0404482	0.0966961	0.1096
ENSG00000104472.9	CHRAC1	TRUE	0.0693721	0.000163433	1	1	0.987	0.072878	0.000127268	1	0.982	0.973	-0.00350583	0.918417	0.8967
ENSG00000112695.11	COX7A2	TRUE	0.0531241	0.000164086	1	1	1	0.0275334	0.0554728	1	1	1	0.0255907	0.207828	0.2203
ENSG00000107833.10	NPM3	TRUE	0.0697413	0.000167176	1	0.966	0.937	0.085429	1.33767e-06	0.0352569	0.93	0.902	-0.0156877	0.533483	0.5514
ENSG00000114767.6	RRP9	TRUE	0.0452292	0.000167303	1	0.836	0.769	0.0396928	0.0109714	1	0.756	0.739	0.00553634	0.807442	0.7958
ENSG00000260708.1	CTA-29F11.1	TRUE	0.0489542	0.000169435	1	0.43	0.353	0.0204518	0.497066	1	0.323	0.322	0.0285024	0.120691	0.1214
ENSG00000068120.14	COASY	FALSE	0.0457119	0.000171168	1	0.913	0.868	0.0325271	0.0084543	1	0.859	0.807	0.0131848	0.484422	0.4988
ENSG00000148843.13	PDCD11	TRUE	0.0668988	0.000171558	1	0.962	0.927	0.0316636	0.0893802	1	0.895	0.888	0.0352352	0.123654	0.1421
ENSG00000121039.9	RDH10	TRUE	0.0607905	0.000172519	1	0.796	0.735	0.0307289	0.220642	1	0.662	0.664	0.0300616	0.193532	0.2221
ENSG00000167468.16	GPX4	TRUE	0.0669777	0.000175716	1	1	0.999	0.0366795	0.020564	1	1	1	0.0302982	0.229665	0.2483
ENSG00000168003.16	SLC3A2	TRUE	0.0779458	0.000176598	1	0.93	0.887	0.063466	0.00148892	1	0.897	0.881	0.0144798	0.610682	0.6104
ENSG00000100603.13	SNW1	FALSE	0.0577496	0.000176973	1	0.993	0.988	0.017421	0.231611	1	0.987	0.979	0.0403286	0.065297	0.0839
ENSG00000172167.7	MTBP	TRUE	0.0418772	0.000177188	1	0.726	0.64	0.0362126	0.00180589	1	0.646	0.592	0.00566465	0.766758	0.7676
ENSG00000188976.10	NOC2L	TRUE	0.0624709	0.000178955	1	0.98	0.963	0.0326366	0.0222745	1	0.949	0.934	0.0298342	0.181148	0.2155
ENSG00000170270.4	C14orf142	TRUE	0.0653948	0.000179834	1	0.946	0.925	0.0755952	1.68616e-07	0.00444422	0.916	0.888	-0.0102004	0.638745	0.6602
ENSG00000141076.17	UTP4	FALSE	0.0568748	0.00018108	1	0.91	0.822	0.0590306	6.23207e-06	0.164259	0.785	0.755	-0.00215583	0.916128	0.9124
ENSG00000133398.3	MED10	FALSE	0.0663757	0.000182531	1	0.948	0.907	0.0344375	0.0270832	1	0.892	0.892	0.0319381	0.132243	0.1482
ENSG00000164024.11	METAP1	FALSE	0.0608757	0.000183872	1	0.948	0.925	0.0259487	0.0999709	1	0.867	0.86	0.034927	0.0976155	0.1302
ENSG00000107262.17	BAG1	TRUE	0.0736984	0.000185053	1	1	0.997	0.0693559	1.77841e-05	0.468735	0.995	0.995	0.00434256	0.871806	0.8704
ENSG00000159063.12	ALG8	FALSE	0.0540689	0.000186396	1	0.913	0.871	-0.00437838	0.187965	1	0.803	0.832	0.0584473	0.00218821	0.0043
ENSG00000160972.9	PPP1R16A	FALSE	0.0408876	0.000187724	1	0.731	0.657	0.00200706	0.807893	1	0.616	0.625	0.0388805	0.00843768	0.0128
ENSG00000101773.17	RBBP8	TRUE	0.0704222	0.000190029	1	0.892	0.84	0.0356419	0.00711295	1	0.843	0.798	0.0347803	0.205739	0.2279
ENSG00000175768.12	TOMM5	TRUE	0.0699146	0.000190098	1	0.984	0.973	0.0790025	2.43131e-05	0.640821	0.972	0.971	-0.00908787	0.734359	0.7441
ENSG00000173145.11	NOC3L	TRUE	0.0846286	0.000191537	1	0.975	0.957	0.0734782	8.02081e-06	0.211405	0.969	0.945	0.0111505	0.690999	0.6917
ENSG00000060138.12	YBX3	TRUE	0.0721568	0.000191595	1	1	0.996	0.0520661	0.00389736	1	0.992	0.996	0.0200907	0.460519	0.4735
ENSG00000142856.16	ITGB3BP	TRUE	0.0644735	0.000192271	1	0.892	0.821	0.0546791	0.000181356	1	0.828	0.773	0.00979441	0.705515	0.7107
ENSG00000104147.8	OIP5	TRUE	0.0287819	0.000197135	1	0.637	0.531	0.0208635	0.0109602	1	0.544	0.508	0.00791839	0.600927	0.6175
ENSG00000131504.15	DIAPH1	TRUE	0.0715062	0.000198039	1	0.996	0.987	0.0389	0.0182767	1	0.979	0.968	0.0326062	0.216963	0.2427
ENSG00000146701.11	MDH2	TRUE	0.0630575	0.000198041	1	1	1	0.0470438	0.0037111	1	1	0.998	0.0160137	0.511679	0.5183
ENSG00000123219.12	CENPK	TRUE	0.0768427	0.000199007	1	0.839	0.749	0.0611282	0.000173651	1	0.784	0.707	0.0157145	0.580833	0.5798
ENSG00000148943.11	LIN7C	TRUE	0.0527038	0.00019995	1	0.964	0.937	0.0199003	0.30186	1	0.92	0.908	0.0328035	0.0986777	0.1268
ENSG00000177556.11	ATOX1	TRUE	0.0572486	0.000200298	1	0.998	0.997	0.0398447	0.0588635	1	1	0.994	0.017404	0.462027	0.4788
ENSG00000118363.11	SPCS2	TRUE	0.0797243	0.000202413	1	0.991	0.982	0.0587961	0.000265845	1	0.982	0.973	0.0209283	0.415734	0.4251
ENSG00000166411.13	IDH3A	FALSE	0.0464166	0.000202717	1	0.888	0.84	0.0421557	0.00358403	1	0.815	0.79	0.00426088	0.85031	0.8416
ENSG00000136682.14	CBWD2	TRUE	0.0436691	0.000206799	1	0.778	0.732	0.015257	0.442707	1	0.616	0.631	0.0284121	0.0642913	0.0862
ENSG00000017483.14	SLC38A5	TRUE	0.0524819	0.00020868	1	0.821	0.775	0.0559082	9.38328e-08	0.00247315	0.792	0.699	-0.00342627	0.861636	0.8642
ENSG00000167978.16	SRRM2	TRUE	0.0793359	0.000213751	1	1	0.999	0.0464423	0.00471932	1	1	1	0.0328936	0.203555	0.2128
ENSG00000161813.21	LARP4	TRUE	0.0870772	0.000216045	1	0.971	0.953	0.0255093	0.178273	1	0.957	0.94	0.0615679	0.0236046	0.0294
ENSG00000136930.12	PSMB7	TRUE	0.0722209	0.000216107	1	0.996	0.991	0.0612717	5.4182e-05	1	0.997	0.986	0.0109492	0.673759	0.666
ENSG00000188816.3	HMX2	TRUE	0.043257	0.000216787	1	0.599	0.51	0.026764	0.00663533	1	0.559	0.514	0.016493	0.363093	0.4001
ENSG00000081307.12	UBA5	FALSE	0.0443856	0.000219319	1	0.933	0.883	0.00931071	0.373262	1	0.88	0.853	0.0350749	0.0502689	0.0725
ENSG00000135387.20	CAPRIN1	TRUE	0.0733654	0.000219448	1	1	0.999	0.0718115	2.87844e-05	0.75867	1	0.998	0.00155391	0.944159	0.9538
ENSG00000125885.13	MCM8	TRUE	0.0650668	0.000222187	1	0.771	0.691	0.045491	0.00168606	1	0.705	0.646	0.0195758	0.433593	0.4501
ENSG00000101220.17	C20orf27	TRUE	0.0629126	0.000223533	1	0.998	0.989	0.094304	4.635e-07	0.0122165	0.997	0.983	-0.0313914	0.2239	0.2469
ENSG00000171865.9	RNASEH1	TRUE	0.0581761	0.000224612	1	0.895	0.853	0.0505148	0.000797336	1	0.854	0.829	0.00766128	0.727471	0.7399
ENSG00000132646.10	PCNA	TRUE	0.119454	0.000232649	1	0.982	0.961	0.117223	1.47712e-05	0.389323	0.969	0.955	0.00223116	0.965628	0.9638
ENSG00000148019.12	CEP78	TRUE	0.0486776	0.000233829	1	0.827	0.715	0.0574322	0.000109653	1	0.752	0.677	-0.00875463	0.703891	0.7023
ENSG00000167136.6	ENDOG	TRUE	0.0534003	0.000235707	1	0.973	0.97	0.0558288	0.00017412	1	0.964	0.962	-0.00242845	0.916071	0.9284
ENSG00000166803.10	KIAA0101	TRUE	0.135252	0.000235827	1	0.969	0.891	0.151731	8.57228e-08	0.00225939	0.933	0.872	-0.0164794	0.725505	0.7011
ENSG00000087495.16	PHACTR3	TRUE	0.0626053	0.000237337	1	0.897	0.856	0.0296225	0.222252	1	0.811	0.817	0.0329829	0.16045	0.1939
ENSG00000128609.14	NDUFA5	TRUE	0.0512887	0.000238554	1	0.996	0.989	0.056531	0.000582471	1	0.99	0.98	-0.00524223	0.821462	0.8275
ENSG00000181924.6	COA4	TRUE	0.0675371	0.000241995	1	0.998	0.995	0.0726048	5.96458e-05	1	0.992	0.992	-0.00506775	0.844227	0.8458
ENSG00000097046.12	CDC7	FALSE	0.0414037	0.000242432	1	0.643	0.554	0.0408517	0.000430006	1	0.541	0.492	0.00055204	0.9769	0.9708
ENSG00000105197.10	TIMM50	TRUE	0.0626827	0.000242594	1	0.953	0.916	0.0409738	0.0284449	1	0.92	0.893	0.0217089	0.329044	0.3605
ENSG00000122958.14	VPS26A	TRUE	0.0715297	0.000242914	1	0.987	0.974	0.0333118	0.0698268	1	0.964	0.968	0.0382179	0.145054	0.1534
ENSG00000139684.13	ESD	FALSE	0.0589848	0.000243315	1	1	0.999	0.046501	0.00504556	1	1	0.998	0.0124838	0.620048	0.6154
ENSG00000163029.15	SMC6	FALSE	0.0572628	0.000248716	1	0.926	0.875	0.0359745	0.00478797	1	0.866	0.832	0.0212883	0.345972	0.3678
ENSG00000197930.12	ERO1A	TRUE	0.0593631	0.000249729	1	0.975	0.959	0.0672215	3.14457e-05	0.828813	0.946	0.915	-0.00785846	0.734444	0.7369
ENSG00000102172.15	SMS	TRUE	0.062127	0.000250282	1	0.987	0.982	0.0534766	0.0025591	1	0.977	0.967	0.00865033	0.733195	0.7268
ENSG00000105486.13	LIG1	TRUE	0.0603152	0.000251744	1	0.859	0.757	0.0670187	0.000139584	1	0.81	0.754	-0.00670358	0.817233	0.8054
ENSG00000105568.17	PPP2R1A	TRUE	0.0634014	0.000252543	1	0.993	0.964	0.0189431	0.457425	1	0.967	0.954	0.0444583	0.0534242	0.0664
ENSG00000138074.14	SLC5A6	TRUE	0.0449084	0.000253051	1	0.684	0.623	0.0397696	0.000123357	1	0.61	0.556	0.0051388	0.74088	0.7603
ENSG00000196363.9	WDR5	TRUE	0.0500865	0.000253283	1	0.865	0.807	0.0195246	0.202282	1	0.784	0.765	0.0305619	0.105997	0.1313
ENSG00000111669.14	TPI1	TRUE	0.0553075	0.000255231	1	1	1	0.0755163	9.18557e-06	0.242104	1	1	-0.0202088	0.409044	0.4199
ENSG00000092094.10	OSGEP	FALSE	0.0506991	0.000255464	1	0.937	0.902	0.012767	0.528887	1	0.877	0.877	0.0379321	0.049966	0.0671
ENSG00000127337.6	YEATS4	TRUE	0.0820995	0.000255638	1	0.948	0.924	0.0378167	0.0163997	1	0.916	0.884	0.0442829	0.102143	0.1097
ENSG00000063244.12	U2AF2	TRUE	0.0600872	0.000257065	1	0.978	0.963	0.0773481	5.28178e-05	1	0.957	0.932	-0.017261	0.47232	0.4863
ENSG00000136261.14	BZW2	TRUE	0.0665752	0.000259256	1	1	0.993	0.0476131	0.00380756	1	0.992	0.99	0.0189621	0.46072	0.4572
ENSG00000224977.1	RP11-160H22.3	FALSE	0.00356776	0.000259445	1	0.025	0.006	0.000209024	0.401456	1	0.007	0.01	0.00335874	0.101583	0.0854
ENSG00000177683.13	THAP5	TRUE	0.0519575	0.000260271	1	0.83	0.768	0.0272024	0.0365758	1	0.72	0.7	0.0247552	0.187912	0.1974
ENSG00000275538.1	RNVU1-19	FALSE	0.0135262	0.000264824	1	0.126	0.074	0.00178256	0.657956	1	0.087	0.095	0.0117437	0.0415256	0.0317
ENSG00000204536.13	CCHCR1	FALSE	0.0350638	0.000267276	1	0.547	0.49	0.00792008	0.636688	1	0.434	0.45	0.0271437	0.036936	0.0538
ENSG00000196365.11	LONP1	TRUE	0.0595282	0.000267661	1	0.939	0.934	0.0461294	0.00568748	1	0.918	0.903	0.0133988	0.573674	0.5916
ENSG00000198692.9	EIF1AY	FALSE	0.0606104	0.000269958	1	0.98	0.952	0.0341243	0.101599	1	0.938	0.924	0.0264861	0.255013	0.3023
ENSG00000156697.12	UTP14A	TRUE	0.0685474	0.000272354	1	0.935	0.921	0.0333084	0.0439357	1	0.893	0.894	0.035239	0.137029	0.1484
ENSG00000104825.16	NFKBIB	FALSE	0.0485821	0.000272651	1	0.796	0.741	0.0365663	0.000374007	1	0.721	0.669	0.0120158	0.482583	0.4952
ENSG00000168813.16	ZNF507	TRUE	0.0534089	0.000272942	1	0.774	0.699	0.0316501	0.0616708	1	0.636	0.634	0.0217588	0.223059	0.2354
ENSG00000105700.10	KXD1	FALSE	0.0540747	0.000274079	1	0.984	0.958	0.0317997	0.0816174	1	0.951	0.939	0.022275	0.296234	0.3187
ENSG00000112592.13	TBP	FALSE	0.0444337	0.00027453	1	0.778	0.74	0.00238484	0.955401	1	0.646	0.653	0.0420489	0.00960162	0.0139
ENSG00000112208.11	BAG2	TRUE	0.071357	0.000281494	1	0.966	0.944	0.090677	2.98447e-06	0.0786618	0.939	0.927	-0.01932	0.474645	0.4908
ENSG00000117500.12	TMED5	FALSE	0.0591976	0.000283063	1	0.957	0.935	0.0319885	0.00994312	1	0.92	0.899	0.0272091	0.211064	0.2433
ENSG00000109736.14	MFSD10	TRUE	0.0567034	0.000283719	1	0.998	0.987	0.0234671	0.164959	1	0.998	0.985	0.0332363	0.155492	0.1893
ENSG00000175104.14	TRAF6	FALSE	0.0208227	0.000283865	1	0.46	0.381	-0.00166689	0.288264	1	0.293	0.327	0.0224896	0.0241631	0.0345
ENSG00000004487.15	KDM1A	FALSE	0.0590181	0.000284402	1	0.989	0.976	0.0330396	0.0113248	1	0.974	0.973	0.0259785	0.260543	0.2984
ENSG00000137770.13	CTDSPL2	TRUE	0.0660884	0.000290453	1	0.975	0.948	0.029386	0.0632534	1	0.931	0.92	0.0367024	0.127423	0.1451
ENSG00000115163.14	CENPA	TRUE	0.0389774	0.00029146	1	0.648	0.541	0.0160233	0.124201	1	0.562	0.526	0.0229542	0.476605	0.5087
ENSG00000143793.12	C1orf35	TRUE	0.0483302	0.00029257	1	0.897	0.825	0.0543623	0.00157787	1	0.849	0.83	-0.00603214	0.791064	0.7967
ENSG00000000419.12	DPM1	TRUE	0.0519166	0.000296999	1	0.971	0.945	0.0533854	0.00094033	1	0.944	0.918	-0.00146872	0.958432	0.9478
ENSG00000188130.13	MAPK12	FALSE	0.0428522	0.000297489	1	0.704	0.638	0.0135308	0.481263	1	0.608	0.606	0.0293215	0.0555333	0.0714
ENSG00000189376.11	C8orf76	FALSE	0.0592294	0.000302379	1	0.96	0.948	0.00887689	0.616043	1	0.885	0.901	0.0503525	0.0135767	0.0193
ENSG00000149516.13	MS4A3	TRUE	0.0757958	0.000302455	1	0.883	0.8	0.0122575	0.741461	1	0.792	0.791	0.0635383	0.139694	0.1324
ENSG00000108518.7	PFN1	TRUE	0.0475541	0.00030534	1	1	1	0.0220268	0.0674406	1	1	1	0.0255273	0.327557	0.3024
ENSG00000116133.11	DHCR24	TRUE	0.049051	0.000305514	1	0.852	0.777	0.0436626	0.0100097	1	0.769	0.753	0.00538836	0.815483	0.8341
ENSG00000143321.18	HDGF	TRUE	0.0747003	0.000311766	1	1	0.995	0.0576683	0.00430265	1	0.993	0.99	0.017032	0.542738	0.5397
ENSG00000175470.18	PPP2R2D	TRUE	0.0715806	0.00031209	1	0.955	0.909	0.0504716	0.00408601	1	0.911	0.88	0.021109	0.504983	0.4975
ENSG00000125743.10	SNRPD2	TRUE	0.0685597	0.000312914	1	1	1	0.0706222	4.64249e-06	0.122362	1	1	-0.0020625	0.925722	0.9298
ENSG00000115524.15	SF3B1	FALSE	0.065464	0.00031469	1	1	1	0.0158849	0.248471	1	0.998	1	0.049579	0.028248	0.0435
ENSG00000163528.12	CHCHD4	TRUE	0.0617405	0.000317315	1	0.87	0.834	0.053245	0.000960688	1	0.808	0.775	0.00849541	0.710375	0.7155
ENSG00000172954.13	LCLAT1	FALSE	0.0307342	0.000318201	1	0.637	0.563	0.0011249	0.872638	1	0.485	0.493	0.0296093	0.0179726	0.0267
ENSG00000103995.13	CEP152	TRUE	0.0453391	0.000319182	1	0.87	0.798	0.0608876	0.000106785	1	0.779	0.723	-0.0155485	0.498177	0.5006
ENSG00000153391.15	INO80C	FALSE	0.0410256	0.000320158	1	0.785	0.728	0.0228469	0.111608	1	0.654	0.655	0.0181787	0.248353	0.2963
ENSG00000175931.12	UBE2O	FALSE	0.0357542	0.000321485	1	0.668	0.594	0.0182552	0.0608105	1	0.564	0.538	0.0174989	0.233084	0.2468
ENSG00000164163.10	ABCE1	TRUE	0.0764192	0.000323366	1	1	0.987	0.0440433	0.00919099	1	0.989	0.983	0.0323759	0.215334	0.2298
ENSG00000198356.11	ASNA1	TRUE	0.0595285	0.000323887	1	0.969	0.955	0.0443077	0.00521065	1	0.943	0.931	0.0152209	0.483682	0.5088
ENSG00000113558.18	SKP1	TRUE	0.0589831	0.000326842	1	1	1	0.0495522	0.00255864	1	1	1	0.00943091	0.681562	0.675
ENSG00000143633.12	C1orf131	TRUE	0.0635473	0.000328787	1	0.973	0.943	0.0407576	0.00860343	1	0.941	0.924	0.0227897	0.323502	0.3396
ENSG00000136819.15	C9orf78	TRUE	0.0622159	0.000331967	1	1	0.998	0.0555642	0.00065229	1	0.995	0.993	0.00665175	0.813862	0.8044
ENSG00000131351.14	HAUS8	TRUE	0.0383585	0.00033265	1	0.704	0.63	0.0421118	0.000630464	1	0.649	0.587	-0.00375326	0.829952	0.8438
ENSG00000131148.8	EMC8	TRUE	0.0541364	0.000336944	1	0.919	0.888	0.0505094	0.00414062	1	0.874	0.855	0.00362699	0.876004	0.87
ENSG00000169288.17	MRPL1	TRUE	0.0608644	0.000338501	1	0.996	0.988	0.0539424	0.00152833	1	0.982	0.969	0.00692196	0.8102	0.795
ENSG00000133641.17	C12orf29	TRUE	0.0636137	0.000341019	1	0.944	0.888	0.0196836	0.228742	1	0.826	0.834	0.0439301	0.048791	0.0698
ENSG00000140365.15	COMMD4	TRUE	0.0467715	0.000343367	1	0.966	0.956	0.0367953	0.0179304	1	0.959	0.926	0.00997618	0.654103	0.6587
ENSG00000005022.5	SLC25A5	TRUE	0.0618776	0.00035114	1	1	0.999	0.0321994	0.0466465	1	1	1	0.0296783	0.230049	0.2387
ENSG00000163319.10	MRPS18C	TRUE	0.059353	0.0003513	1	0.998	0.999	0.0564706	0.000362071	1	1	0.996	0.00288245	0.926539	0.9101
ENSG00000145194.17	ECE2	FALSE	0.0491746	0.000353941	1	0.717	0.664	0.0347993	0.00143821	1	0.675	0.619	0.0143753	0.412103	0.4362
ENSG00000067533.5	RRP15	TRUE	0.0670161	0.000354991	1	0.955	0.917	0.0658518	2.4693e-05	0.650833	0.903	0.832	0.00116428	0.967086	0.9625
ENSG00000049541.10	RFC2	TRUE	0.0624179	0.00035626	1	0.865	0.82	0.0795245	8.40808e-07	0.0221612	0.834	0.772	-0.0171066	0.496474	0.5011
ENSG00000163938.16	GNL3	TRUE	0.0768724	0.000356565	1	0.998	0.991	0.084797	1.30818e-05	0.344798	0.985	0.985	-0.00792458	0.793617	0.7981
ENSG00000103257.8	SLC7A5	TRUE	0.07546	0.000357221	1	0.809	0.764	0.0529345	0.000558611	1	0.767	0.72	0.0225255	0.397853	0.3902
ENSG00000171848.13	RRM2	TRUE	0.116862	0.000360151	1	0.814	0.701	0.0260936	0.0161663	1	0.748	0.665	0.0907683	0.0929464	0.0964
ENSG00000082515.17	MRPL22	TRUE	0.0588484	0.000361539	1	0.984	0.973	0.0707287	4.77387e-06	0.125825	0.966	0.959	-0.0118803	0.60694	0.6177
ENSG00000144580.13	CNOT9	TRUE	0.0543688	0.000362924	1	0.915	0.885	0.0477816	0.000547077	1	0.877	0.836	0.00658723	0.757235	0.7578
ENSG00000008324.10	SS18L2	TRUE	0.0600328	0.000363269	1	0.998	0.98	0.067646	2.63794e-05	0.695281	0.974	0.971	-0.00761317	0.746348	0.7496
ENSG00000137337.14	MDC1	TRUE	0.0456569	0.000370615	1	0.83	0.749	0.0460783	0.000485172	1	0.752	0.723	-0.000421373	0.987543	0.9847
ENSG00000182676.4	PPP1R27	TRUE	0.144198	0.000371177	1	1	0.997	0.0153235	0.433619	1	0.993	0.997	0.128874	0.0163758	0.0143
ENSG00000177156.10	TALDO1	TRUE	0.0709514	0.000371683	1	1	0.999	0.0513931	0.000685279	1	1	1	0.0195583	0.440727	0.4155
ENSG00000270170.1	NCBP2-AS2	TRUE	0.0563493	0.000371742	1	0.98	0.961	0.0689847	0.000166498	1	0.957	0.942	-0.0126354	0.612867	0.6272
ENSG00000143476.17	DTL	TRUE	0.0623647	0.00037359	1	0.747	0.648	0.104421	7.47551e-08	0.00197032	0.711	0.629	-0.042056	0.161048	0.1715
ENSG00000256537.4	SMIM10L1	TRUE	0.0543863	0.000374142	1	0.978	0.958	0.0259133	0.208986	1	0.948	0.939	0.028473	0.212333	0.247
ENSG00000110717.11	NDUFS8	TRUE	0.0682864	0.000382226	1	1	0.995	0.0424751	0.0222782	1	0.997	0.992	0.0258113	0.303796	0.3142
ENSG00000136167.13	LCP1	TRUE	0.0684704	0.000382226	1	1	0.999	0.0555825	0.000939392	1	1	1	0.0128879	0.634944	0.6269
ENSG00000132768.13	DPH2	FALSE	0.0457067	0.000382362	1	0.767	0.692	0.0213952	0.0659391	1	0.667	0.636	0.0243115	0.141977	0.1724
ENSG00000138587.5	MNS1	TRUE	0.0314977	0.00038449	1	0.448	0.363	0.00730935	0.385628	1	0.331	0.32	0.0241883	0.0570233	0.0643
ENSG00000111605.16	CPSF6	TRUE	0.0678341	0.000385659	1	0.984	0.971	0.0555559	0.000179839	1	0.974	0.948	0.0122782	0.6097	0.6147
ENSG00000168411.13	RFWD3	TRUE	0.0528054	0.000386196	1	0.809	0.756	0.0617209	2.03827e-05	0.537226	0.734	0.679	-0.00891548	0.677517	0.6725
ENSG00000139218.17	SCAF11	TRUE	0.0648124	0.000391806	1	1	0.999	0.0376614	0.0460588	1	1	0.999	0.027151	0.302975	0.3214
ENSG00000143420.17	ENSA	TRUE	0.0565133	0.000394887	1	0.996	0.988	0.0408076	0.013183	1	0.995	0.983	0.0157057	0.459278	0.5006
ENSG00000188986.5	NELFB	FALSE	0.0394713	0.000395281	1	0.865	0.804	0.0466426	0.000843639	1	0.805	0.76	-0.00717128	0.700564	0.7073
ENSG00000185950.8	IRS2	TRUE	0.044367	0.000401086	1	0.688	0.638	0.0287416	0.00113504	1	0.579	0.53	0.0156254	0.439371	0.4484
ENSG00000278619.4	MRM1	FALSE	0.024255	0.000401348	1	0.509	0.429	0.012907	0.184643	1	0.421	0.404	0.011348	0.324446	0.3522
ENSG00000100997.18	ABHD12	FALSE	0.0370215	0.000401741	1	0.843	0.791	0.00568241	0.635005	1	0.743	0.737	0.0313391	0.0557176	0.0779
ENSG00000076248.10	UNG	TRUE	0.054074	0.000402919	1	0.686	0.596	0.105227	3.05634e-08	0.00080556	0.649	0.558	-0.0511532	0.0798855	0.0873
ENSG00000130638.15	ATXN10	FALSE	0.0564382	0.000403001	1	0.996	0.991	0.0436668	0.00380963	1	0.985	0.97	0.0127714	0.574488	0.5939
ENSG00000105173.13	CCNE1	TRUE	0.029628	0.000403477	1	0.574	0.482	0.0286728	0.00805287	1	0.466	0.417	0.000955175	0.952159	0.956
ENSG00000204482.10	LST1	TRUE	0.0676494	0.000404522	1	1	0.999	0.0268227	0.229471	1	1	0.999	0.0408268	0.245022	0.2488
ENSG00000174903.15	RAB1B	FALSE	0.0529484	0.00040474	1	0.955	0.932	0.0154786	0.459343	1	0.889	0.902	0.0374698	0.0649314	0.083
ENSG00000177889.9	UBE2N	FALSE	0.0585268	0.000412013	1	0.998	0.994	0.0567176	0.000503776	1	0.995	0.992	0.00180918	0.953837	0.9387
ENSG00000229833.9	PET100	TRUE	0.0609447	0.000412571	1	0.998	0.995	0.0441049	0.00484232	1	0.98	0.974	0.0168398	0.474985	0.5101
ENSG00000251452.2	RP13-539F13.2	FALSE	0.00129794	0.000414924	1	0.007	0	-0.000164435	0.487278	1	0	0.001	0.00146238	0.0582024	0
ENSG00000281548.1	LINC00895	FALSE	0.00126433	0.000414924	1	0.007	0	0.00051283	0.974687	1	0.002	0.002	0.000751498	0.513951	0.5646
ENSG00000257199.2	RP11-669B18.1	FALSE	0.00123357	0.000414924	1	0.007	0	-5.90366e-05	0.863298	1	0.002	0.002	0.00129261	0.107073	0.0577
ENSG00000271623.1	RP11-435I10.5	FALSE	0.00117397	0.000414924	1	0.007	0	-0.000261139	0.394697	1	0	0.001	0.00143511	0.0416623	0
ENSG00000259632.2	RP11-56B16.1	FALSE	0.0010111	0.000414924	1	0.007	0	-6.6795e-05	0.623634	1	0	0	0.0010779	0.0667956	0.0384
ENSG00000133863.6	TEX15	TRUE	0.0820527	0.000423436	1	0.926	0.881	0.0455906	0.027593	1	0.854	0.849	0.0364621	0.225453	0.2361
ENSG00000041802.10	LSG1	TRUE	0.058576	0.000424425	1	0.904	0.853	0.0322062	0.130214	1	0.825	0.815	0.0263698	0.219205	0.2443
ENSG00000185651.14	UBE2L3	TRUE	0.0558132	0.000424639	1	1	0.999	0.0713638	1.89254e-06	0.0498816	0.998	0.994	-0.0155506	0.502298	0.5305
ENSG00000143569.18	UBAP2L	FALSE	0.0541286	0.000427966	1	0.989	0.968	0.0533691	0.00573626	1	0.97	0.961	0.00075958	0.980601	0.978
ENSG00000005100.12	DHX33	TRUE	0.0545622	0.000428253	1	0.872	0.811	0.0183926	0.109139	1	0.761	0.746	0.0361696	0.0768397	0.1011
ENSG00000034510.5	TMSB10	TRUE	0.0625627	0.000432024	1	1	1	0.0443814	0.00404362	1	1	1	0.0181813	0.463218	0.4493
ENSG00000198258.10	UBL5	TRUE	0.0611356	0.000434816	1	1	1	0.0540845	0.000711822	1	1	1	0.00705113	0.767238	0.7633
ENSG00000104290.10	FZD3	TRUE	0.0663553	0.000435138	1	0.901	0.868	0.0349047	0.143553	1	0.808	0.819	0.0314506	0.190738	0.2174
ENSG00000152620.12	NADK2	FALSE	0.0476571	0.000438583	1	0.673	0.646	0.0270888	0.0305278	1	0.6	0.579	0.0205683	0.202527	0.2306
ENSG00000071994.10	PDCD2	TRUE	0.0585275	0.000440648	1	1	0.999	0.0473747	0.013667	1	0.997	0.997	0.0111528	0.677826	0.6695
ENSG00000173848.18	NET1	TRUE	0.0507965	0.000446099	1	0.679	0.599	0.0176103	0.0597618	1	0.592	0.548	0.0331862	0.0778688	0.0886
ENSG00000165480.15	SKA3	TRUE	0.0673348	0.000447767	1	0.816	0.705	0.0801822	1.81089e-05	0.477295	0.751	0.686	-0.0128475	0.667524	0.6662
ENSG00000163344.5	PMVK	TRUE	0.047543	0.000449665	1	0.955	0.936	0.03759	0.062866	1	0.91	0.905	0.00995296	0.644487	0.6521
ENSG00000160072.19	ATAD3B	FALSE	0.0364368	0.000451175	1	0.63	0.572	0.0148701	0.179433	1	0.531	0.518	0.0215667	0.127009	0.1638
ENSG00000160299.16	PCNT	TRUE	0.0466063	0.000451381	1	0.868	0.775	0.0188953	0.198426	1	0.741	0.739	0.027711	0.201187	0.2122
ENSG00000104679.10	R3HCC1	TRUE	0.0527428	0.000460282	1	0.939	0.904	0.0384567	0.0055318	1	0.905	0.879	0.0142861	0.55351	0.5487
ENSG00000132382.14	MYBBP1A	TRUE	0.0579488	0.000460751	1	0.924	0.866	0.055577	0.000400817	1	0.864	0.83	0.00237175	0.913104	0.9193
ENSG00000047315.14	POLR2B	FALSE	0.0463495	0.000464501	1	0.991	0.985	0.0271199	0.0354294	1	0.972	0.97	0.0192295	0.382634	0.4109
ENSG00000122376.11	FAM35A	FALSE	0.040814	0.000465642	1	0.823	0.79	0.0391596	0.00181792	1	0.721	0.697	0.00165441	0.945403	0.9337
ENSG00000167553.14	TUBA1C	TRUE	0.109428	0.00046819	1	0.998	0.987	0.0401815	0.0370416	1	0.982	0.978	0.0692461	0.211497	0.2276
ENSG00000118246.13	FASTKD2	FALSE	0.0454277	0.000473196	1	0.791	0.781	0.0240326	0.0336409	1	0.78	0.743	0.0213951	0.214694	0.2384
ENSG00000131747.14	TOP2A	TRUE	0.110129	0.000473894	1	0.883	0.781	0.065195	0.00903204	1	0.848	0.769	0.0449344	0.607561	0.5939
ENSG00000123473.15	STIL	TRUE	0.040471	0.000481924	1	0.635	0.56	0.0371109	0.000769568	1	0.579	0.51	0.00336008	0.875212	0.8603
ENSG00000104375.15	STK3	FALSE	0.0387709	0.000482076	1	0.803	0.748	0.0152864	0.211865	1	0.702	0.694	0.0234845	0.146171	0.1813
ENSG00000131944.9	FAAP24	TRUE	0.0423334	0.000482425	1	0.601	0.543	0.0188536	0.0696083	1	0.533	0.503	0.0234797	0.117029	0.1316
ENSG00000136908.17	DPM2	TRUE	0.0534636	0.000484095	1	0.935	0.895	0.0488307	0.0013515	1	0.92	0.881	0.00463288	0.814088	0.8381
ENSG00000102580.14	DNAJC3	TRUE	0.11275	0.000484638	1	0.993	0.984	0.0395595	0.103572	1	0.974	0.959	0.0731909	0.0342012	0.0356
ENSG00000198554.11	WDHD1	TRUE	0.0556989	0.00048474	1	0.738	0.652	0.0663284	8.76766e-06	0.231089	0.682	0.617	-0.0106295	0.643655	0.6379
ENSG00000119616.11	FCF1	FALSE	0.0424936	0.000486861	1	0.868	0.832	0.0238279	0.0206564	1	0.793	0.758	0.0186657	0.25648	0.3098
ENSG00000139514.12	SLC7A1	TRUE	0.0578976	0.000487434	1	0.872	0.833	0.0334473	0.0314508	1	0.802	0.788	0.0244503	0.263404	0.2892
ENSG00000189227.5	C15orf61	TRUE	0.0659094	0.000488822	1	0.978	0.959	0.0675864	0.000413549	1	0.961	0.944	-0.00167699	0.930751	0.9477
ENSG00000104886.10	PLEKHJ1	TRUE	0.0537396	0.000493445	1	0.964	0.945	0.0812243	1.35705e-06	0.0357678	0.961	0.935	-0.0274848	0.215711	0.251
ENSG00000065000.15	AP3D1	TRUE	0.0609282	0.000495186	1	0.953	0.922	0.02308	0.127839	1	0.875	0.878	0.0378482	0.0857378	0.1032
ENSG00000198546.14	ZNF511	TRUE	0.0473461	0.000498094	1	0.906	0.864	0.0559898	3.70984e-05	0.977802	0.846	0.808	-0.00864367	0.654383	0.6703
ENSG00000169714.16	CNBP	TRUE	0.0646448	0.000501935	1	1	1	0.0514075	0.00141222	1	1	1	0.0132373	0.588712	0.5953
ENSG00000077514.8	POLD3	TRUE	0.0537687	0.000502384	1	0.874	0.816	0.0519759	0.000675049	1	0.805	0.772	0.00179282	0.939149	0.9449
ENSG00000217555.12	CKLF	TRUE	0.0597263	0.000502435	1	0.991	0.979	0.0600365	0.000820467	1	0.984	0.969	-0.000310153	0.990558	0.9912
ENSG00000061794.12	MRPS35	TRUE	0.0493072	0.000502741	1	0.989	0.983	0.0453761	0.00443505	1	0.985	0.983	0.00393107	0.873552	0.8685
ENSG00000109919.9	MTCH2	TRUE	0.0581757	0.000503326	1	0.989	0.978	0.0469437	0.00377225	1	0.982	0.962	0.011232	0.6486	0.637
ENSG00000112339.14	HBS1L	TRUE	0.0541295	0.000503631	1	0.991	0.979	0.0568846	0.000404188	1	0.985	0.972	-0.00275516	0.919316	0.9048
ENSG00000174231.16	PRPF8	FALSE	0.0622911	0.000505896	1	1	0.999	0.0524454	0.00089508	1	0.998	0.998	0.00984568	0.692369	0.7052
ENSG00000169221.13	TBC1D10B	FALSE	0.0389357	0.000507829	1	0.722	0.659	0.00964533	0.912181	1	0.574	0.615	0.0292904	0.0526188	0.0742
ENSG00000101346.12	POFUT1	FALSE	0.0390659	0.000511548	1	0.744	0.676	0.0240118	0.0457059	1	0.602	0.571	0.015054	0.320127	0.3561
ENSG00000128654.13	MTX2	TRUE	0.0450883	0.000524031	1	0.955	0.925	0.0315355	0.0115199	1	0.905	0.896	0.0135528	0.470427	0.4958
ENSG00000168303.6	MPLKIP	TRUE	0.05686	0.00052482	1	0.998	0.996	0.0432122	0.0222039	1	0.997	0.992	0.0136477	0.554072	0.5646
ENSG00000113643.8	RARS	TRUE	0.0487551	0.000526053	1	0.98	0.96	0.0127556	0.409818	1	0.962	0.946	0.0359995	0.0908094	0.1229
ENSG00000088038.17	CNOT3	FALSE	0.0458719	0.00052691	1	0.872	0.824	0.0151119	0.41902	1	0.793	0.796	0.03076	0.102282	0.1299
ENSG00000135378.3	PRRG4	TRUE	0.0611775	0.000529187	1	0.955	0.9	0.0523758	0.00192867	1	0.905	0.876	0.00880174	0.717761	0.7175
ENSG00000110200.8	ANAPC15	TRUE	0.0641932	0.000529801	1	0.951	0.929	0.0568619	0.000133915	1	0.93	0.903	0.00733124	0.765824	0.7585
ENSG00000159140.18	SON	TRUE	0.0779905	0.000532951	1	1	1	0.0538574	0.00180305	1	1	1	0.0241331	0.344949	0.3628
ENSG00000079134.11	THOC1	FALSE	0.0457307	0.000533086	1	0.865	0.839	0.0254423	0.0746024	1	0.828	0.796	0.0202884	0.311367	0.3387
ENSG00000138709.17	LARP1B	TRUE	0.0479157	0.000546264	1	0.827	0.788	0.0119012	0.457278	1	0.711	0.708	0.0360145	0.0552895	0.0672
ENSG00000090060.17	PAPOLA	TRUE	0.0691935	0.000548109	1	0.998	1	0.0709277	0.000102619	1	1	0.994	-0.00173421	0.950497	0.9458
ENSG00000196976.7	LAGE3	TRUE	0.0661595	0.000553292	1	0.989	0.984	0.0638325	0.000266612	1	0.989	0.98	0.00232704	0.933451	0.9315
ENSG00000105677.11	TMEM147	TRUE	0.0664293	0.000554814	1	0.993	0.974	0.0481925	0.0101857	1	0.979	0.968	0.0182369	0.518095	0.5039
ENSG00000253948.1	RP11-410L14.2	TRUE	0.0373334	0.000554996	1	0.507	0.431	0.0165856	0.424286	1	0.348	0.347	0.0207479	0.145497	0.1451
ENSG00000124784.8	RIOK1	TRUE	0.0745779	0.000562724	1	0.975	0.948	0.0560529	0.00352004	1	0.949	0.929	0.018525	0.520274	0.5213
ENSG00000137038.7	TMEM261	TRUE	0.0548143	0.000568215	1	0.984	0.964	0.0386597	0.0314746	1	0.959	0.957	0.0161546	0.483995	0.5073
ENSG00000177479.19	ARIH2	FALSE	0.0527551	0.000569651	1	0.924	0.907	0.0503355	0.00024154	1	0.895	0.862	0.00241961	0.9181	0.9132
ENSG00000160209.18	PDXK	FALSE	0.0434258	0.000578906	1	0.973	0.931	0.0394738	0.00762695	1	0.925	0.901	0.00395207	0.848798	0.8561
ENSG00000272767.1	JMJD1C-AS1	TRUE	0.0333937	0.000580212	1	0.679	0.599	0.0210057	0.11469	1	0.639	0.627	0.0123879	0.504383	0.5282
ENSG00000023041.11	ZDHHC6	TRUE	0.0445482	0.000583824	1	0.845	0.796	0.0343974	0.0193962	1	0.777	0.759	0.0101508	0.599732	0.6132
ENSG00000147536.11	GINS4	TRUE	0.057788	0.000589505	1	0.843	0.754	0.0541027	0.000312218	1	0.769	0.715	0.00368536	0.88839	0.883
ENSG00000106443.15	PHF14	TRUE	0.0671159	0.000590791	1	0.991	0.983	0.0729755	0.000529055	1	0.985	0.968	-0.00585953	0.826113	0.8362
ENSG00000107130.9	NCS1	TRUE	0.0342551	0.000592738	1	0.657	0.58	0.0384677	0.000961612	1	0.577	0.525	-0.00421263	0.804098	0.8085
ENSG00000112972.14	HMGCS1	TRUE	0.192525	0.000594322	1	0.827	0.766	-0.0103187	0.849252	1	0.715	0.72	0.202844	0.00632242	0.0046
ENSG00000163808.16	KIF15	TRUE	0.0443272	0.000600877	1	0.733	0.624	0.0379792	0.00797796	1	0.654	0.597	0.006348	0.820136	0.8229
ENSG00000249780.1	RP11-352E6.2	FALSE	0.0018805	0.000603015	1	0.009	0.001	0.000514822	0.963976	1	0.003	0.003	0.00136568	0.316153	0.263
ENSG00000258500.2	CTD-2062F14.2	FALSE	0.00163679	0.000603015	1	0.009	0.001	0.000176705	0.620327	1	0.002	0.003	0.00146008	0.232216	0.2044
ENSG00000215571.5	GRK6P1	FALSE	0.00143897	0.000603015	1	0.009	0.001	-0.000302563	0.394697	1	0	0.001	0.00174153	0.0279641	0.0045
ENSG00000272057.1	CTB-40H15.4	FALSE	0.00179017	0.000605208	1	0.009	0.001	-0.0008046	0.329717	1	0.002	0.004	0.00259477	0.0210811	0.0215
ENSG00000132849.19	PATJ	FALSE	0.00153332	0.000605208	1	0.009	0.001	-0.000229358	0.394697	1	0	0.001	0.00176268	0.0369457	0.0045
ENSG00000138180.15	CEP55	TRUE	0.0746452	0.000608187	1	0.74	0.651	0.0318877	0.0243583	1	0.672	0.61	0.0427575	0.213765	0.2272
ENSG00000166166.12	TRMT61A	TRUE	0.0367001	0.000609175	1	0.684	0.629	0.0221741	0.0298882	1	0.613	0.585	0.0145259	0.352095	0.3715
ENSG00000224383.7	PRR29	FALSE	0.00139004	0.000609616	1	0.009	0.001	0.000594278	0.389662	1	0.003	0.002	0.000795767	0.446029	0.409
ENSG00000101189.6	MRGBP	FALSE	0.0417195	0.00061274	1	0.863	0.821	0.033044	0.0937198	1	0.789	0.783	0.00867547	0.666082	0.6769
ENSG00000175324.9	LSM1	TRUE	0.054594	0.000613025	1	0.993	0.998	0.0537461	0.00100495	1	0.987	0.992	0.000847893	0.988227	0.9766
ENSG00000181610.12	MRPS23	TRUE	0.0610538	0.000618052	1	0.987	0.983	0.0501865	0.00177795	1	0.982	0.979	0.0108673	0.672232	0.6649
ENSG00000165678.20	GHITM	FALSE	0.0566897	0.000620694	1	1	0.998	0.0343775	0.0392487	1	1	0.998	0.0223121	0.298452	0.3392
ENSG00000277579.1	CTC-268N12.3	FALSE	0.00250221	0.000621452	1	0.016	0.003	0.000323597	0.849219	1	0.005	0.004	0.00217861	0.121011	0.0817
ENSG00000204438.10	GPANK1	TRUE	0.0496658	0.0006243	1	0.93	0.909	0.0360121	0.0202023	1	0.898	0.881	0.0136536	0.50869	0.5562
ENSG00000060982.14	BCAT1	TRUE	0.0660555	0.000626325	1	0.993	0.981	0.0653375	0.000834764	1	0.98	0.972	0.000717996	0.97352	0.9819
ENSG00000179950.13	PUF60	TRUE	0.0719367	0.000628728	1	1	0.996	0.0720541	5.70602e-05	1	0.998	0.992	-0.0001174	0.994392	0.9972
ENSG00000150990.7	DHX37	FALSE	0.050626	0.000630239	1	0.863	0.812	0.0395358	0.0223993	1	0.713	0.707	0.0110903	0.565368	0.5737
ENSG00000103275.19	UBE2I	FALSE	0.0576051	0.000630383	1	0.998	0.996	0.0575465	0.00121938	1	0.997	0.995	5.86548e-05	0.997022	0.9983
ENSG00000092621.11	PHGDH	TRUE	0.045035	0.000632507	1	0.785	0.675	0.0691843	1.99747e-06	0.0526474	0.713	0.642	-0.0241494	0.278099	0.3068
ENSG00000082898.16	XPO1	TRUE	0.0728732	0.000632688	1	0.996	0.996	0.0665085	0.000508242	1	0.997	0.988	0.00636476	0.827549	0.8326
ENSG00000177030.16	DEAF1	FALSE	0.0502305	0.000633179	1	0.901	0.875	0.0220086	0.067741	1	0.867	0.834	0.0282219	0.132554	0.1713
ENSG00000111615.13	KRR1	TRUE	0.0656838	0.000637965	1	0.987	0.958	0.0554528	0.000619399	1	0.966	0.938	0.010231	0.663035	0.6772
ENSG00000100216.5	TOMM22	TRUE	0.0605342	0.000641521	1	1	0.995	0.085204	1.27349e-07	0.00335655	0.997	0.996	-0.0246699	0.311145	0.333
ENSG00000138442.9	WDR12	TRUE	0.0686017	0.000643257	1	0.991	0.975	0.023321	0.175277	1	0.974	0.953	0.0452807	0.0596655	0.0752
ENSG00000156471.12	PTDSS1	TRUE	0.0682662	0.000651511	1	0.998	0.994	0.0611367	0.000824335	1	0.992	0.985	0.00712949	0.785441	0.7865
ENSG00000107672.14	NSMCE4A	TRUE	0.0563915	0.000651592	1	0.926	0.898	0.0464424	0.000556914	1	0.87	0.853	0.00994909	0.654736	0.6635
ENSG00000116120.9	FARSB	TRUE	0.0566387	0.000651913	1	0.881	0.848	0.0502726	0.00102469	1	0.852	0.811	0.00636611	0.761878	0.7606
ENSG00000100387.8	RBX1	TRUE	0.0490319	0.000654938	1	1	1	0.0613219	1.77661e-05	0.468262	0.998	1	-0.01229	0.575038	0.5957
ENSG00000184007.18	PTP4A2	FALSE	0.0623317	0.000659435	1	0.998	0.995	0.043636	0.00566998	1	0.995	0.991	0.0186957	0.440684	0.4693
ENSG00000116957.12	TBCE	TRUE	0.0313068	0.000663093	1	0.715	0.642	0.022016	0.149876	1	0.587	0.59	0.00929089	0.52156	0.5481
ENSG00000267321.1	RP11-1094M14.11	TRUE	0.0378686	0.000664581	1	0.67	0.584	0.0599602	4.54645e-07	0.0119831	0.6	0.531	-0.0220916	0.162224	0.1996
ENSG00000164182.10	NDUFAF2	TRUE	0.0506978	0.000667418	1	0.948	0.935	0.0576718	0.000463061	1	0.913	0.89	-0.00697403	0.762861	0.7656
ENSG00000133265.10	HSPBP1	TRUE	0.0523115	0.000675747	1	0.881	0.825	0.0433362	0.00209175	1	0.821	0.787	0.00897525	0.654758	0.6699
ENSG00000138778.11	CENPE	TRUE	0.117906	0.00067603	1	0.675	0.607	0.0286822	0.119918	1	0.615	0.586	0.0892238	0.119344	0.1223
ENSG00000111247.14	RAD51AP1	TRUE	0.0681521	0.00068032	1	0.787	0.681	0.0753175	0.000366393	1	0.739	0.676	-0.00716546	0.823784	0.8227
ENSG00000203799.11	CCDC162P	FALSE	0.00472993	0.000681792	1	0.034	0.011	-0.000259589	0.920525	1	0.01	0.01	0.00498952	0.0335809	0.0135
ENSG00000100416.12	TRMU	TRUE	0.0436462	0.000687678	1	0.812	0.751	0.026989	0.0228075	1	0.713	0.693	0.0166571	0.324435	0.3515
ENSG00000117594.9	HSD11B1	TRUE	0.0249865	0.000688969	1	0.307	0.24	0.0240537	0.00192121	1	0.266	0.219	0.000932857	0.93111	0.9296
ENSG00000189091.12	SF3B3	FALSE	0.0606077	0.000693407	1	0.993	0.977	0.0650212	3.76128e-05	0.991359	0.982	0.955	-0.00441353	0.861119	0.866
ENSG00000093144.18	ECHDC1	FALSE	0.0604031	0.000694146	1	1	0.999	0.0300262	0.0612045	1	0.995	0.998	0.0303769	0.186763	0.2151
ENSG00000128789.20	PSMG2	FALSE	0.0527846	0.000696162	1	0.998	0.995	0.0243007	0.113677	1	0.997	0.991	0.0284838	0.188057	0.2122
ENSG00000071564.14	TCF3	TRUE	0.0559636	0.000696511	1	0.948	0.904	0.0596484	0.000232459	1	0.884	0.876	-0.00368487	0.88648	0.8744
ENSG00000141425.17	RPRD1A	FALSE	0.0413973	0.000704828	1	0.904	0.857	0.0200557	0.20351	1	0.825	0.814	0.0213416	0.261963	0.2792
ENSG00000155959.10	VBP1	TRUE	0.0605852	0.000706882	1	0.991	0.972	0.0551186	0.000555445	1	0.952	0.955	0.00546663	0.834693	0.814
ENSG00000089597.16	GANAB	TRUE	0.0537776	0.000707372	1	0.98	0.945	0.0362937	0.0116496	1	0.954	0.919	0.0174838	0.406413	0.432
ENSG00000149925.17	ALDOA	TRUE	0.0766634	0.000713215	1	1	1	0.0316016	0.0145609	1	1	1	0.0450618	0.156798	0.1362
ENSG00000006634.7	DBF4	TRUE	0.06782	0.000719165	1	0.951	0.907	0.0594924	0.00392607	1	0.918	0.872	0.00832767	0.796348	0.7846
ENSG00000154760.13	SLFN13	TRUE	0.0500784	0.000720487	1	0.762	0.683	0.0355461	0.00524788	1	0.684	0.633	0.0145324	0.563003	0.5639
ENSG00000102554.13	KLF5	FALSE	0.011942	0.00072826	1	0.17	0.113	-0.000158005	0.796773	1	0.098	0.103	0.0121	0.0392599	0.0621
ENSG00000204220.10	PFDN6	TRUE	0.0543994	0.000730418	1	0.989	0.981	0.0810505	2.14026e-06	0.0564107	0.98	0.975	-0.026651	0.261667	0.2849
ENSG00000184916.8	JAG2	TRUE	0.027269	0.000732247	1	0.404	0.338	0.0155452	0.18662	1	0.293	0.282	0.0117238	0.257905	0.2968
ENSG00000234171.2	RNASEH1-AS1	TRUE	0.0364026	0.000732666	1	0.704	0.626	0.0556645	6.75112e-05	1	0.63	0.576	-0.0192619	0.251713	0.2981
ENSG00000102543.14	CDADC1	FALSE	0.0360254	0.000733789	1	0.664	0.603	0.00355424	0.880687	1	0.533	0.552	0.0324712	0.0188518	0.0286
ENSG00000154124.4	OTULIN	TRUE	0.0653827	0.00073685	1	0.883	0.842	0.01026	0.41063	1	0.744	0.741	0.0551226	0.00670268	0.0082
ENSG00000115310.17	RTN4	FALSE	0.0552535	0.000742248	1	1	0.991	0.0610572	0.000349373	1	0.998	0.985	-0.00580363	0.818519	0.8207
ENSG00000168061.14	SAC3D1	TRUE	0.0407154	0.00074882	1	0.87	0.817	0.0481871	2.26625e-05	0.597316	0.831	0.764	-0.00747169	0.694414	0.7074
ENSG00000174891.12	RSRC1	FALSE	0.0577206	0.0007514	1	0.991	0.986	0.0492069	0.00233098	1	0.985	0.984	0.00851376	0.733594	0.7308
ENSG00000157895.11	C12orf43	TRUE	0.0334356	0.000766816	1	0.776	0.722	0.0115052	0.225445	1	0.711	0.69	0.0219303	0.152229	0.2061
ENSG00000079332.14	SAR1A	FALSE	0.0525964	0.000770343	1	0.966	0.942	0.0109492	0.473325	1	0.918	0.909	0.0416472	0.049063	0.0547
ENSG00000089053.12	ANAPC5	TRUE	0.0693673	0.000775052	1	1	0.998	0.0798793	1.87819e-05	0.495035	0.998	0.996	-0.010512	0.675848	0.6819
ENSG00000131368.7	MRPS25	FALSE	0.0538848	0.000775939	1	0.998	0.987	0.0467989	0.00364046	1	0.984	0.981	0.0070859	0.780397	0.7604
ENSG00000014641.17	MDH1	FALSE	0.0539528	0.000779302	1	1	0.998	0.0156333	0.409509	1	0.997	0.994	0.0383195	0.11259	0.1298
ENSG00000147955.16	SIGMAR1	TRUE	0.0438642	0.00078004	1	0.96	0.909	0.0311691	0.108853	1	0.869	0.858	0.0126951	0.555318	0.5789
ENSG00000152133.14	GPATCH11	FALSE	0.0554156	0.000782206	1	0.935	0.914	0.0141559	0.937992	1	0.867	0.869	0.0412597	0.0617235	0.0753
ENSG00000168389.17	MFSD2A	FALSE	0.0327389	0.000783182	1	0.446	0.383	0.0174077	0.0887354	1	0.377	0.354	0.0153312	0.21717	0.2251
ENSG00000183137.14	CEP57L1	TRUE	0.0503727	0.000790831	1	0.89	0.836	0.0381587	0.0129836	1	0.838	0.81	0.012214	0.54847	0.5595
ENSG00000150459.12	SAP18	TRUE	0.0547847	0.000791271	1	1	1	0.056313	0.000302363	1	1	1	-0.00152829	0.934144	0.9462
ENSG00000156381.8	ANKRD9	FALSE	0.0263436	0.000793204	1	0.601	0.518	0.0120165	0.157376	1	0.498	0.473	0.0143271	0.271742	0.2955
ENSG00000103423.13	DNAJA3	TRUE	0.0548838	0.000794497	1	0.865	0.844	0.0513066	2.22741e-05	0.587078	0.838	0.781	0.00357722	0.870824	0.8594
ENSG00000057757.9	PITHD1	FALSE	0.040457	0.000801756	1	0.892	0.827	0.0384106	0.000956243	1	0.839	0.793	0.00204634	0.918302	0.9255
ENSG00000137824.15	RMDN3	FALSE	0.0370977	0.000806903	1	0.637	0.581	0.00924383	0.411593	1	0.551	0.545	0.0278539	0.0382905	0.0555
ENSG00000124159.15	MATN4	FALSE	0.018087	0.000809896	1	0.126	0.078	0.00498473	0.267966	1	0.069	0.058	0.0131023	0.0319298	0.0253
ENSG00000184992.10	BRI3BP	TRUE	0.070774	0.000819136	1	0.98	0.971	0.0551709	0.00114836	1	0.98	0.956	0.0156031	0.580072	0.5865
ENSG00000175029.16	CTBP2	TRUE	0.0502631	0.000820579	1	0.901	0.876	-0.000300713	0.638068	1	0.792	0.796	0.0505639	0.00979431	0.0184
ENSG00000228253.1	MT-ATP8	TRUE	0.0622939	0.000823594	1	1	1	0.0519638	0.00655037	1	1	0.998	0.0103301	0.715064	0.7215
ENSG00000153147.5	SMARCA5	FALSE	0.0619883	0.000826074	1	0.996	0.992	0.074417	8.47261e-06	0.223313	0.993	0.989	-0.0124287	0.643654	0.657
ENSG00000105254.11	TBCB	FALSE	0.0576856	0.000826894	1	0.98	0.968	0.0446416	0.00296236	1	0.969	0.952	0.0130441	0.560686	0.5751
ENSG00000168884.14	TNIP2	FALSE	0.040516	0.00083154	1	0.825	0.796	0.0105973	0.46694	1	0.707	0.718	0.0299187	0.0878298	0.0962
ENSG00000083099.10	LYRM2	FALSE	0.052681	0.00083643	1	0.991	0.992	0.0442161	0.0226231	1	0.99	0.981	0.00846488	0.727602	0.7287
ENSG00000175643.8	RMI2	TRUE	0.032301	0.000840677	1	0.496	0.425	0.0225862	0.0173292	1	0.41	0.378	0.00971484	0.492068	0.482
ENSG00000125454.11	SLC25A19	TRUE	0.0586221	0.000848068	1	0.899	0.862	0.0802305	2.38664e-06	0.0629047	0.867	0.841	-0.0216084	0.369195	0.4087
ENSG00000066084.12	DIP2B	FALSE	0.0467631	0.000849598	1	0.926	0.899	0.00838893	0.714575	1	0.816	0.84	0.0383742	0.0703077	0.0967
ENSG00000093000.18	NUP50	TRUE	0.0588092	0.000857773	1	0.93	0.91	0.0500805	0.00295196	1	0.893	0.874	0.00872864	0.72301	0.7443
ENSG00000064313.11	TAF2	FALSE	0.0557134	0.000862391	1	0.989	0.964	0.0516842	0.000499836	1	0.964	0.947	0.00402918	0.859069	0.8649
ENSG00000135002.11	RFK	TRUE	0.0445446	0.00086278	1	0.886	0.85	0.0112139	0.615224	1	0.798	0.807	0.0333307	0.102026	0.1208
ENSG00000186193.8	SAPCD2	TRUE	0.0564342	0.000867555	1	0.61	0.554	0.0153466	0.607541	1	0.5	0.501	0.0410875	0.0835108	0.0953
ENSG00000087995.15	METTL2A	FALSE	0.0437804	0.000868273	1	0.796	0.751	0.0200496	0.148514	1	0.703	0.702	0.0237308	0.164688	0.1837
ENSG00000113356.11	POLR3G	TRUE	0.0574352	0.000870383	1	0.805	0.733	0.064097	1.63776e-05	0.431665	0.731	0.679	-0.00666172	0.761495	0.7668
ENSG00000149547.14	EI24	FALSE	0.0586629	0.000870741	1	0.975	0.974	0.0561086	0.000305501	1	0.972	0.957	0.00255432	0.928653	0.9159
ENSG00000147471.11	PROSC	FALSE	0.0604765	0.000872442	1	0.993	0.987	0.0325694	0.0605339	1	0.984	0.977	0.0279072	0.229865	0.2552
ENSG00000080709.14	KCNN2	TRUE	0.0595855	0.000873631	1	0.969	0.944	0.0618194	0.000949125	1	0.93	0.922	-0.0022338	0.930362	0.9338
ENSG00000148300.11	REXO4	TRUE	0.0599909	0.000873891	1	0.948	0.903	0.0331497	0.200952	1	0.861	0.86	0.0268412	0.267797	0.2826
ENSG00000126351.12	THRA	TRUE	0.052066	0.00087972	1	0.74	0.693	0.0383162	0.0188169	1	0.682	0.653	0.0137498	0.487577	0.4961
ENSG00000204560.9	DHX16	FALSE	0.0481597	0.000882006	1	0.906	0.876	0.00233056	0.67122	1	0.826	0.835	0.0458291	0.0166931	0.0279
ENSG00000235453.8	TOPORS-AS1	TRUE	0.0358975	0.000888405	1	0.845	0.77	-0.00356882	0.635511	1	0.61	0.644	0.0394664	0.0185775	0.0245
ENSG00000088325.15	TPX2	TRUE	0.115396	0.000895071	1	0.868	0.808	0.0780574	0.0619968	1	0.825	0.786	0.0373386	0.542975	0.541
ENSG00000123200.16	ZC3H13	FALSE	0.069646	0.000900371	1	1	0.998	0.0173392	0.317971	1	0.997	0.998	0.0523068	0.0412524	0.0513
ENSG00000155368.16	DBI	TRUE	0.0750603	0.000900756	1	1	1	0.0249642	0.257303	1	1	1	0.0500962	0.193315	0.1983
ENSG00000154723.12	ATP5J	TRUE	0.055157	0.000903838	1	1	1	0.0354762	0.0338583	1	1	1	0.0196808	0.341021	0.3505
ENSG00000078808.16	SDF4	FALSE	0.0477408	0.000909149	1	0.975	0.962	0.00629055	0.368895	1	0.941	0.935	0.0414502	0.0406881	0.0638
ENSG00000142945.12	KIF2C	TRUE	0.0758908	0.000910538	1	0.715	0.636	0.0283958	0.0537933	1	0.662	0.61	0.0474949	0.15701	0.1717
ENSG00000174173.6	TRMT10C	TRUE	0.0619635	0.000912982	1	0.989	0.98	0.0519883	0.00254957	1	0.977	0.964	0.00997518	0.696776	0.7062
ENSG00000261740.6	RP11-345J4.5	FALSE	0.0265952	0.000921124	1	0.536	0.461	0.0137424	0.224247	1	0.398	0.39	0.0128528	0.256483	0.2742
ENSG00000068796.16	KIF2A	TRUE	0.0632831	0.000922281	1	0.969	0.951	0.0713431	8.45804e-05	1	0.957	0.936	-0.00806003	0.743462	0.7494
ENSG00000139579.12	NABP2	TRUE	0.0415185	0.000925997	1	0.785	0.748	0.0340063	0.0048151	1	0.698	0.655	0.00751217	0.661652	0.672
ENSG00000121350.15	PYROXD1	TRUE	0.0491348	0.000928204	1	0.848	0.8	0.0343885	0.0100476	1	0.785	0.749	0.0147462	0.481428	0.4922
ENSG00000244462.7	RBM12	FALSE	0.0546058	0.000934829	1	0.937	0.886	0.045408	0.00323148	1	0.88	0.851	0.00919777	0.682566	0.693
ENSG00000118412.12	CASP8AP2	TRUE	0.0732693	0.000944847	1	0.904	0.878	0.107397	2.21166e-06	0.0582927	0.895	0.832	-0.0341278	0.315651	0.3148
ENSG00000171612.6	SLC25A33	TRUE	0.0385694	0.000946509	1	0.762	0.714	0.0239797	0.0508916	1	0.652	0.653	0.0145897	0.405031	0.4193
ENSG00000108590.10	MED31	FALSE	0.0518421	0.000950161	1	0.83	0.796	0.0316411	0.0133145	1	0.767	0.749	0.020201	0.307058	0.3277
ENSG00000156509.13	FBXO43	TRUE	0.0363593	0.000951647	1	0.507	0.436	0.0169142	0.426443	1	0.407	0.404	0.0194451	0.260602	0.2973
ENSG00000130305.16	NSUN5	FALSE	0.0456489	0.000954812	1	0.908	0.862	0.031552	0.0269565	1	0.825	0.806	0.0140969	0.484708	0.509
ENSG00000165490.12	DDIAS	TRUE	0.0399497	0.000956393	1	0.621	0.539	0.0186859	0.028119	1	0.528	0.494	0.0212638	0.235833	0.2465
ENSG00000173540.12	GMPPB	FALSE	0.0247808	0.000958161	1	0.453	0.384	0.0146325	0.423353	1	0.336	0.337	0.0101482	0.352616	0.3988
ENSG00000224877.3	C17orf89	TRUE	0.0592591	0.000960208	1	1	0.997	0.0365674	0.025914	1	0.993	0.996	0.0226917	0.355608	0.3758
ENSG00000136933.16	RABEPK	FALSE	0.0428225	0.000960252	1	0.742	0.683	0.0172548	0.128009	1	0.643	0.621	0.0255677	0.104445	0.1323
ENSG00000116754.13	SRSF11	TRUE	0.065628	0.000962251	1	1	0.998	0.0451936	0.00444035	1	1	0.996	0.0204344	0.409816	0.441
ENSG00000122692.8	SMU1	TRUE	0.0505782	0.000964318	1	0.971	0.951	0.0353163	0.00885301	1	0.933	0.924	0.0152619	0.464143	0.4863
ENSG00000115750.16	TAF1B	FALSE	0.0498269	0.000964664	1	0.888	0.826	0.00221485	0.877945	1	0.757	0.774	0.047612	0.0164004	0.0208
ENSG00000100749.7	VRK1	TRUE	0.071626	0.000968512	1	0.962	0.931	0.0878986	7.07052e-06	0.186358	0.948	0.912	-0.0162726	0.571179	0.5862
ENSG00000129534.13	MIS18BP1	TRUE	0.0718704	0.000970875	1	1	0.999	0.0331715	0.0571521	1	1	0.998	0.0386988	0.193025	0.1998
ENSG00000184937.12	WT1	TRUE	0.0422398	0.000971532	1	0.706	0.629	0.0237716	0.0672847	1	0.597	0.577	0.0184682	0.334912	0.3504
ENSG00000104635.13	SLC39A14	TRUE	0.0629763	0.000973811	1	0.814	0.78	0.0650324	4.09235e-05	1	0.756	0.703	-0.00205612	0.932951	0.9323
ENSG00000106477.18	CEP41	FALSE	0.0370069	0.000976345	1	0.675	0.619	0.00670345	0.615635	1	0.544	0.56	0.0303034	0.0446743	0.0502
ENSG00000048828.16	FAM120A	TRUE	0.0748508	0.000976524	1	0.998	0.991	0.0505379	0.00432732	1	0.992	0.984	0.0243129	0.363168	0.3794
ENSG00000109536.11	FRG1	FALSE	0.0557984	0.00098144	1	0.944	0.926	0.0372862	0.0349434	1	0.921	0.901	0.0185122	0.383139	0.4231
ENSG00000139734.17	DIAPH3	TRUE	0.0784277	0.000985098	1	0.709	0.638	0.0415645	0.0504287	1	0.685	0.622	0.0368633	0.271438	0.2823
ENSG00000058262.9	SEC61A1	FALSE	0.0610529	0.000986618	1	0.964	0.961	0.0634322	5.93355e-05	1	0.943	0.916	-0.00237925	0.920198	0.92
ENSG00000161542.16	PRPSAP1	FALSE	0.0375236	0.000989929	1	0.8	0.77	0.0186394	0.142644	1	0.72	0.708	0.0188842	0.256956	0.2989
ENSG00000070950.9	RAD18	TRUE	0.0439528	0.000995429	1	0.771	0.7	0.0214922	0.188808	1	0.685	0.667	0.0224607	0.218502	0.2509
ENSG00000117877.10	CD3EAP	TRUE	0.0807137	0.000999835	1	0.872	0.84	0.0653693	0.00109491	1	0.818	0.799	0.0153444	0.616982	0.6061
ENSG00000160688.18	FLAD1	FALSE	0.0463607	0.00100484	1	0.809	0.771	0.0201139	0.0737737	1	0.721	0.72	0.0262468	0.132764	0.1595
ENSG00000170604.4	IRF2BP1	FALSE	0.0215314	0.00100929	1	0.504	0.418	0.00917296	0.307964	1	0.375	0.369	0.0123585	0.25096	0.2968
ENSG00000130311.10	DDA1	FALSE	0.0429209	0.0010145	1	0.933	0.91	0.0120662	0.319722	1	0.887	0.85	0.0308547	0.094404	0.1338
ENSG00000212907.2	MT-ND4L	TRUE	0.0684647	0.00102313	1	1	1	0.0527265	0.00202529	1	1	1	0.0157382	0.573811	0.6418
ENSG00000106554.11	CHCHD3	TRUE	0.0626218	0.00102599	1	0.975	0.968	0.092239	2.14968e-09	5.66592e-05	0.966	0.944	-0.0296172	0.211043	0.2281
ENSG00000184445.11	KNTC1	TRUE	0.0375181	0.00102601	1	0.76	0.694	0.0576167	3.29463e-05	0.868366	0.703	0.658	-0.0200987	0.328591	0.3478
ENSG00000136982.5	DSCC1	TRUE	0.0584446	0.00102652	1	0.78	0.679	0.0764314	6.353e-05	1	0.723	0.659	-0.0179869	0.566534	0.5686
ENSG00000141858.11	SAMD1	TRUE	0.0599029	0.00102694	1	0.962	0.925	0.0543371	0.00447181	1	0.902	0.888	0.00556578	0.848862	0.8488
ENSG00000117505.12	DR1	FALSE	0.0532756	0.00103341	1	0.984	0.967	0.0189926	0.114618	1	0.951	0.944	0.0342831	0.108354	0.1361
ENSG00000256269.6	HMBS	TRUE	0.0354639	0.00103427	1	0.8	0.726	0.0251577	0.0508225	1	0.697	0.681	0.0103062	0.523439	0.5578
ENSG00000139726.10	DENR	FALSE	0.0585749	0.00103897	1	0.998	0.993	0.0309298	0.0583338	1	0.99	0.978	0.0276451	0.217355	0.2538
ENSG00000150779.11	TIMM8B	TRUE	0.0572538	0.00104927	1	1	0.998	0.0418145	0.0112365	1	1	0.999	0.0154394	0.542926	0.5402
ENSG00000151366.12	NDUFC2	TRUE	0.0550623	0.00105045	1	1	0.998	0.0382008	0.00407372	1	0.997	0.998	0.0168615	0.473019	0.4938
ENSG00000180773.14	SLC36A4	FALSE	0.0594576	0.00105124	1	0.917	0.866	0.0662276	3.57585e-05	0.942487	0.861	0.828	-0.00676999	0.780645	0.7781
ENSG00000129084.17	PSMA1	FALSE	0.0524091	0.00105876	1	1	0.999	0.0343172	0.00658946	1	1	0.998	0.0180919	0.401739	0.4421
ENSG00000140157.14	NIPA2	TRUE	0.0644189	0.00106086	1	0.951	0.937	0.0527223	0.00194423	1	0.921	0.916	0.0116966	0.649437	0.6544
ENSG00000254093.8	PINX1	TRUE	0.0660418	0.0010613	1	0.904	0.863	0.0446408	0.00290976	1	0.846	0.817	0.021401	0.363193	0.3747
ENSG00000117118.9	SDHB	TRUE	0.0601959	0.00106158	1	0.993	0.988	0.0587925	0.000684655	1	0.979	0.975	0.00140346	0.958948	0.9526
ENSG00000254682.1	RP11-660L16.2	FALSE	0.0251448	0.00106233	1	0.303	0.245	0.0088423	0.455408	1	0.205	0.199	0.0163025	0.0653316	0.0809
ENSG00000165392.9	WRN	TRUE	0.0577998	0.00106477	1	0.942	0.909	0.0585626	7.92814e-05	1	0.864	0.836	-0.000762822	0.968027	0.9703
ENSG00000123908.11	AGO2	TRUE	0.0647631	0.00106575	1	0.998	0.981	0.0586864	0.00142329	1	0.97	0.96	0.00607672	0.833195	0.8313
ENSG00000179750.15	APOBEC3B	FALSE	0.0131992	0.00106783	1	0.235	0.171	0.00363508	0.236736	1	0.213	0.195	0.00956416	0.216818	0.2142
ENSG00000139496.15	NUP58	TRUE	0.0636627	0.00107936	1	0.96	0.953	0.0609312	0.000207112	1	0.946	0.928	0.00273154	0.91615	0.9277
ENSG00000174437.16	ATP2A2	TRUE	0.0674709	0.001082	1	0.946	0.937	0.0427841	0.0801503	1	0.918	0.921	0.0246869	0.356711	0.3708
ENSG00000183978.7	COA3	FALSE	0.0524287	0.00108328	1	0.969	0.971	0.0135095	0.30036	1	0.948	0.95	0.0389192	0.0633211	0.081
ENSG00000073169.13	SELO	FALSE	0.0237242	0.00109382	1	0.585	0.504	-0.00509333	0.302147	1	0.428	0.462	0.0288176	0.0115912	0.0271
ENSG00000134077.15	THUMPD3	FALSE	0.044858	0.00109612	1	0.928	0.907	-0.00426366	0.506099	1	0.885	0.889	0.0491217	0.014369	0.02
ENSG00000182957.15	SPATA13	FALSE	0.0247003	0.00109646	1	0.556	0.479	-0.000533912	0.781853	1	0.39	0.408	0.0252342	0.0442403	0.072
ENSG00000091127.13	PUS7	TRUE	0.0636112	0.00110209	1	0.859	0.849	0.0830663	3.69197e-06	0.0973092	0.846	0.806	-0.0194551	0.462252	0.4754
ENSG00000176102.11	CSTF3	TRUE	0.0564362	0.00110623	1	0.946	0.914	0.0576337	0.000220475	1	0.939	0.887	-0.00119751	0.962159	0.9594
ENSG00000168488.18	ATXN2L	FALSE	0.0430653	0.00111185	1	0.935	0.904	0.0346899	0.0112623	1	0.88	0.867	0.00837541	0.672184	0.6793
ENSG00000105926.15	MPP6	TRUE	0.0391798	0.00111597	1	0.738	0.669	0.0420391	0.000598874	1	0.636	0.589	-0.00285932	0.879396	0.877
ENSG00000108961.13	RANGRF	FALSE	0.0319206	0.00112164	1	0.774	0.714	0.0289854	0.0375679	1	0.698	0.678	0.00293528	0.858116	0.8775
ENSG00000096060.14	FKBP5	TRUE	0.0721117	0.0011236	1	0.989	0.974	0.0679587	0.00207399	1	0.972	0.952	0.004153	0.889156	0.8895
ENSG00000163251.3	FZD5	FALSE	0.0241184	0.00113039	1	0.383	0.317	0.00807422	0.390428	1	0.269	0.261	0.0160442	0.0888082	0.1068
ENSG00000103121.8	CMC2	TRUE	0.053521	0.00113042	1	0.953	0.92	0.0460251	0.00281538	1	0.926	0.903	0.00749587	0.777308	0.7825
ENSG00000210082.2	MT-RNR2	TRUE	0.0454705	0.00113968	1	1	1	0.0428695	0.00591921	1	1	1	0.00260101	0.921187	0.9242
ENSG00000108559.11	NUP88	TRUE	0.0546116	0.00114345	1	0.924	0.898	0.0318942	0.0612046	1	0.889	0.858	0.0227174	0.29087	0.3216
ENSG00000140320.11	BAHD1	FALSE	0.024931	0.00114963	1	0.529	0.461	0.00203532	0.84056	1	0.402	0.402	0.0228957	0.0421113	0.0617
ENSG00000255583.2	RP11-415I12.2	FALSE	0.00209864	0.00115015	1	0.013	0.002	0.000427141	0.398756	1	0.005	0.003	0.0016715	0.173955	0.2633
ENSG00000114450.9	GNB4	TRUE	0.0539299	0.00116867	1	0.91	0.876	0.0441339	0.000232167	1	0.861	0.829	0.00979599	0.647394	0.6655
ENSG00000168273.7	SMIM4	TRUE	0.0626036	0.00116895	1	0.987	0.974	0.0254016	0.0867721	1	0.946	0.922	0.0372019	0.119776	0.135
ENSG00000171241.8	SHCBP1	TRUE	0.063976	0.00118212	1	0.771	0.686	0.0525133	0.0027428	1	0.741	0.669	0.0114627	0.703151	0.7055
ENSG00000165688.11	PMPCA	TRUE	0.0484871	0.00118631	1	0.937	0.924	0.0487511	0.00103285	1	0.916	0.9	-0.000263966	0.993466	0.9907
ENSG00000187778.13	MCRS1	FALSE	0.0427305	0.00118788	1	0.895	0.85	0.0259959	0.0247949	1	0.795	0.797	0.0167346	0.356929	0.3803
ENSG00000012048.20	BRCA1	TRUE	0.0757213	0.00119443	1	0.859	0.774	0.0966783	1.39713e-06	0.0368241	0.861	0.764	-0.020957	0.591009	0.5896
ENSG00000161888.11	SPC24	TRUE	0.0418956	0.00119565	1	0.682	0.613	0.038903	0.000721673	1	0.616	0.549	0.00299265	0.883477	0.8847
ENSG00000136010.13	ALDH1L2	FALSE	0.0364299	0.00121269	1	0.666	0.598	0.0409885	0.0147663	1	0.554	0.543	-0.0045586	0.801562	0.8066
ENSG00000114850.6	SSR3	TRUE	0.058799	0.00121338	1	1	0.997	0.0250943	0.234199	1	0.997	0.994	0.0337047	0.177047	0.1895
ENSG00000128534.7	LSM8	TRUE	0.0626314	0.00121626	1	0.998	0.998	0.0508222	0.00197627	1	0.998	0.996	0.0118092	0.649457	0.6459
ENSG00000120526.10	NUDCD1	TRUE	0.0625317	0.00122577	1	0.993	0.988	0.0542322	0.00132222	1	0.985	0.983	0.00829959	0.761705	0.7539
ENSG00000169020.9	ATP5I	TRUE	0.0546942	0.00122833	1	1	1	0.0440038	0.00534996	1	1	1	0.0106904	0.670075	0.7154
ENSG00000143368.9	SF3B4	FALSE	0.050263	0.00123381	1	0.913	0.894	0.0176397	0.355971	1	0.843	0.837	0.0326233	0.0882264	0.1143
ENSG00000148399.12	DPH7	FALSE	0.0320094	0.00124212	1	0.798	0.735	0.0153638	0.186701	1	0.685	0.681	0.0166456	0.277692	0.3096
ENSG00000196305.17	IARS	TRUE	0.0596907	0.00124395	1	0.993	0.982	0.0504073	0.00768697	1	0.992	0.97	0.00928342	0.720083	0.7222
ENSG00000260260.1	SNHG19	TRUE	0.0617921	0.00124606	1	0.897	0.86	0.0495918	0.000239553	1	0.743	0.688	0.0122003	0.658566	0.6677
ENSG00000134138.19	MEIS2	TRUE	0.0339782	0.00124654	1	0.729	0.651	0.0157188	0.608735	1	0.589	0.6	0.0182594	0.344294	0.366
ENSG00000141378.14	PTRH2	TRUE	0.040092	0.00126034	1	0.913	0.886	0.0446017	0.000893069	1	0.841	0.83	-0.00450976	0.837162	0.8298
ENSG00000162408.10	NOL9	FALSE	0.0454915	0.00127626	1	0.861	0.812	0.0102056	0.395284	1	0.785	0.771	0.035286	0.0425449	0.0703
ENSG00000000460.16	C1orf112	FALSE	0.0241916	0.00127787	1	0.52	0.445	0.0250605	0.0112715	1	0.418	0.387	-0.0008689	0.933442	0.9481
ENSG00000171793.13	CTPS1	TRUE	0.0467232	0.00128782	1	0.87	0.84	0.0749739	2.66339e-06	0.0701991	0.833	0.81	-0.0282507	0.202994	0.2312
ENSG00000120254.15	MTHFD1L	TRUE	0.0525713	0.0012881	1	0.937	0.919	0.0285448	0.0598207	1	0.872	0.877	0.0240265	0.29203	0.3288
ENSG00000117593.9	DARS2	TRUE	0.034477	0.0012922	1	0.747	0.702	0.0245726	0.0819787	1	0.666	0.656	0.00990444	0.554169	0.5883
ENSG00000116984.12	MTR	FALSE	0.0460807	0.00129924	1	0.917	0.89	0.0357247	0.00772254	1	0.866	0.828	0.010356	0.637891	0.6391
ENSG00000011485.14	PPP5C	FALSE	0.044417	0.00131065	1	0.942	0.902	0.0416892	0.0173788	1	0.885	0.853	0.00272779	0.911325	0.9064
ENSG00000138398.15	PPIG	TRUE	0.0728508	0.0013162	1	0.998	0.996	0.0587264	0.000881268	1	0.997	0.991	0.0141244	0.572124	0.598
ENSG00000105323.16	HNRNPUL1	TRUE	0.0604578	0.00132277	1	0.998	0.996	0.0667096	0.000100647	1	0.997	0.99	-0.0062518	0.829944	0.8128
ENSG00000170779.10	CDCA4	TRUE	0.0453537	0.00132664	1	0.693	0.638	0.037083	0.00317816	1	0.628	0.581	0.00827068	0.666811	0.6583
ENSG00000128944.13	KNSTRN	TRUE	0.0532051	0.00134106	1	0.684	0.624	0.000659271	0.998453	1	0.58	0.587	0.0525459	0.0353426	0.0479
ENSG00000113368.11	LMNB1	TRUE	0.0697689	0.00134188	1	0.996	0.978	0.0984165	3.27657e-06	0.0863605	0.985	0.969	-0.0286476	0.396156	0.4091
ENSG00000111906.17	HDDC2	TRUE	0.0438423	0.00136302	1	0.991	0.987	0.061963	0.000103938	1	0.987	0.981	-0.0181207	0.451359	0.4846
ENSG00000132330.16	SCLY	FALSE	0.0277126	0.00136441	1	0.383	0.328	0.0182051	0.00460179	1	0.321	0.274	0.00950752	0.353194	0.3582
ENSG00000141873.10	SLC39A3	TRUE	0.0575853	0.00136703	1	0.942	0.923	0.079711	3.66892e-06	0.0967016	0.934	0.891	-0.0221256	0.348452	0.3933
ENSG00000105221.16	AKT2	FALSE	0.0410468	0.00137102	1	0.901	0.866	0.0293222	0.0247964	1	0.798	0.783	0.0117246	0.534662	0.5479
ENSG00000120137.6	PANK3	TRUE	0.0576056	0.00138965	1	0.933	0.914	-0.00403039	0.589447	1	0.874	0.877	0.061636	0.00924437	0.0115
ENSG00000198814.12	GK	FALSE	0.0362755	0.00139245	1	0.626	0.552	0.00200914	0.475919	1	0.516	0.505	0.0342664	0.0231434	0.0356
ENSG00000102753.9	KPNA3	TRUE	0.0621533	0.00139404	1	0.975	0.962	0.0504434	0.0089128	1	0.946	0.947	0.0117099	0.669225	0.6588
ENSG00000198887.8	SMC5	TRUE	0.0499261	0.0013959	1	0.96	0.951	0.0488252	0.00140709	1	0.951	0.93	0.00110082	0.973063	0.9666
ENSG00000160075.11	SSU72	TRUE	0.0594392	0.00140036	1	0.998	0.992	0.0656794	4.71697e-05	1	0.992	0.977	-0.0062402	0.795992	0.8009
ENSG00000144840.8	RABL3	FALSE	0.0418802	0.00140881	1	0.839	0.781	0.00161642	0.694384	1	0.721	0.71	0.0402638	0.0159599	0.0246
ENSG00000167515.10	TRAPPC2L	TRUE	0.0526054	0.0014143	1	0.998	0.994	0.0675933	3.18075e-05	0.83835	0.997	0.992	-0.014988	0.514275	0.5305
ENSG00000101126.15	ADNP	FALSE	0.037874	0.00141574	1	0.951	0.93	0.0269841	0.048651	1	0.9	0.882	0.0108899	0.622893	0.6315
ENSG00000115364.13	MRPL19	TRUE	0.0592325	0.00142084	1	0.991	0.974	0.0323183	0.0468223	1	0.964	0.956	0.0269142	0.228977	0.2646
ENSG00000167130.17	DOLPP1	FALSE	0.0180115	0.00143831	1	0.318	0.254	0.00135118	0.744262	1	0.182	0.194	0.0166603	0.0274353	0.0375
ENSG00000106263.17	EIF3B	TRUE	0.0598621	0.00144296	1	0.998	0.984	0.0727079	4.54417e-05	1	0.992	0.983	-0.0128457	0.630838	0.6385
ENSG00000105186.15	ANKRD27	TRUE	0.0451563	0.00144535	1	0.908	0.882	0.0364825	0.00815449	1	0.866	0.859	0.00867385	0.713651	0.7121
ENSG00000130985.16	UBA1	FALSE	0.0505443	0.00146045	1	0.973	0.952	0.030635	0.0990589	1	0.952	0.932	0.0199093	0.356082	0.3744
ENSG00000146247.13	PHIP	TRUE	0.0746391	0.00146474	1	0.998	0.996	0.0642129	0.00054233	1	0.993	0.993	0.0104261	0.73761	0.7289
ENSG00000143933.16	CALM2	TRUE	0.0726695	0.00146856	1	1	0.999	0.0472149	0.0444727	1	1	1	0.0254545	0.475612	0.4776
ENSG00000131470.14	PSMC3IP	TRUE	0.0300746	0.00147705	1	0.552	0.472	0.0425035	8.70247e-05	1	0.49	0.428	-0.0124289	0.45055	0.4542
ENSG00000047932.13	GOPC	FALSE	0.0570137	0.00149328	1	0.993	0.978	0.0306479	0.0646025	1	0.985	0.978	0.0263658	0.262845	0.3034
ENSG00000171453.17	POLR1C	TRUE	0.0407204	0.00150319	1	0.913	0.874	0.00963925	0.458037	1	0.851	0.829	0.0310811	0.113887	0.1413
ENSG00000101150.17	TPD52L2	FALSE	0.0400771	0.0015032	1	0.881	0.834	0.0386838	0.00612727	1	0.798	0.787	0.00139333	0.936813	0.9423
ENSG00000186352.8	ANKRD37	FALSE	0.0210273	0.00150371	1	0.383	0.316	0.00318917	0.647715	1	0.315	0.314	0.0178381	0.083206	0.1223
ENSG00000183751.14	TBL3	TRUE	0.0322475	0.00151217	1	0.74	0.69	0.0124071	0.339219	1	0.652	0.655	0.0198404	0.181638	0.2137
ENSG00000163463.11	KRTCAP2	TRUE	0.0391923	0.00151391	1	0.993	0.987	-0.00965822	0.837661	1	0.972	0.962	0.0488505	0.02107	0.033
ENSG00000182934.11	SRPRA	TRUE	0.0582416	0.00151704	1	0.984	0.968	0.035377	0.0393182	1	0.969	0.957	0.0228646	0.3256	0.3545
ENSG00000123064.12	DDX54	TRUE	0.0467304	0.00152051	1	0.957	0.937	0.0596709	0.000126191	1	0.92	0.901	-0.0129404	0.546159	0.5739
ENSG00000027001.9	MIPEP	TRUE	0.0360548	0.00153618	1	0.767	0.713	-0.00609316	0.802443	1	0.651	0.656	0.042148	0.00574617	0.011
ENSG00000197798.8	FAM118B	FALSE	0.0187141	0.00155042	1	0.372	0.307	-0.00281129	0.348029	1	0.249	0.276	0.0215254	0.0150923	0.0229
ENSG00000163563.7	MNDA	TRUE	0.0769476	0.00155081	1	0.726	0.657	0.0438406	0.295943	1	0.649	0.641	0.033107	0.435998	0.4439
ENSG00000112992.16	NNT	TRUE	0.0582583	0.00155173	1	0.982	0.974	0.0267187	0.169166	1	0.974	0.96	0.0315396	0.206915	0.2188
ENSG00000132002.7	DNAJB1	TRUE	0.0607919	0.00155462	1	0.868	0.833	0.0016772	0.608729	1	0.787	0.8	0.0591147	0.0292676	0.0369
ENSG00000137804.12	NUSAP1	TRUE	0.0750086	0.00155529	1	0.906	0.811	0.0578766	0.00612858	1	0.867	0.785	0.017132	0.779223	0.7642
ENSG00000204370.8	SDHD	FALSE	0.0485532	0.00155589	1	1	0.995	0.0625205	3.6179e-05	0.953569	0.993	0.989	-0.0139673	0.548533	0.5549
ENSG00000242114.5	MTFP1	FALSE	0.0262085	0.00155641	1	0.442	0.381	0.00745027	0.460993	1	0.382	0.375	0.0187582	0.0737124	0.0977
ENSG00000111231.8	GPN3	FALSE	0.0518329	0.00156079	1	0.996	0.996	0.013534	0.186918	1	0.992	0.993	0.0382989	0.0977803	0.1246
ENSG00000178691.10	SUZ12	TRUE	0.0685662	0.00156484	1	0.996	0.996	0.0595289	0.00118708	1	0.985	0.982	0.00903728	0.772091	0.7543
ENSG00000158545.15	ZC3H18	TRUE	0.0533194	0.0015653	1	0.926	0.908	0.0322239	0.0699419	1	0.882	0.877	0.0210955	0.344667	0.391
ENSG00000023892.10	DEF6	FALSE	0.0441515	0.00157175	1	0.901	0.872	-0.0119821	0.123647	1	0.83	0.836	0.0561336	0.0041313	0.0082
ENSG00000134108.12	ARL8B	FALSE	0.0600531	0.00157834	1	0.989	0.989	-0.014168	0.346567	1	0.985	0.979	0.0742211	0.00216015	0.0041
ENSG00000117899.10	MESDC2	TRUE	0.0490136	0.00159534	1	0.973	0.965	0.0320177	0.0178055	1	0.964	0.945	0.0169959	0.444538	0.476
ENSG00000198824.5	CHAMP1	TRUE	0.0522183	0.00159804	1	0.962	0.943	0.0278712	0.110435	1	0.915	0.907	0.0243472	0.260554	0.313
ENSG00000263272.1	CTC-524C5.2	FALSE	0.032735	0.00160347	1	0.765	0.717	0.0419487	0.000502671	1	0.723	0.68	-0.00921374	0.556003	0.6186
ENSG00000147679.11	UTP23	TRUE	0.0694459	0.00161029	1	0.996	0.99	0.0296505	0.17542	1	0.99	0.993	0.0397954	0.149929	0.1692
ENSG00000177731.15	FLII	FALSE	0.0346937	0.0016108	1	0.948	0.923	-0.00239081	0.914941	1	0.897	0.89	0.0370845	0.0443866	0.0769
ENSG00000260156.1	RP11-394B2.6	FALSE	0.00259784	0.00161265	1	0.016	0.003	0.000368562	0.768879	1	0.005	0.006	0.00222928	0.131907	0.1036
ENSG00000143183.16	TMCO1	TRUE	0.0605037	0.00161623	1	1	0.995	0.00810114	0.518734	1	0.984	0.985	0.0524026	0.0218899	0.032
ENSG00000123810.7	B9D2	FALSE	0.0205129	0.00162095	1	0.668	0.595	0.020986	0.0815811	1	0.536	0.528	-0.000473119	0.978665	0.9756
ENSG00000166181.12	API5	FALSE	0.0517356	0.00162172	1	0.962	0.956	0.0407967	0.0319695	1	0.954	0.931	0.0109388	0.637573	0.6706
ENSG00000084234.16	APLP2	TRUE	0.0689951	0.00163726	1	1	0.999	0.040133	0.0626633	1	1	1	0.0288622	0.484777	0.5133
ENSG00000176894.9	PXMP2	TRUE	0.0494193	0.00164936	1	0.85	0.792	0.0181641	0.149482	1	0.795	0.747	0.0312552	0.13717	0.1656
ENSG00000066279.16	ASPM	TRUE	0.0987632	0.00167005	1	0.744	0.661	0.0324916	0.0945256	1	0.707	0.637	0.0662716	0.320004	0.3222
ENSG00000184357.4	HIST1H1B	TRUE	0.167241	0.00167015	1	0.861	0.799	0.21389	0.000128191	1	0.862	0.797	-0.0466499	0.699146	0.6948
ENSG00000224751.2	SHMT1P1	FALSE	0.00193333	0.00168511	1	0.016	0.003	-5.42645e-05	0.965603	1	0.003	0.003	0.00198759	0.0955723	0.0759
ENSG00000239911.2	PRKAG2-AS1	TRUE	0.0405872	0.00168553	1	0.778	0.738	0.0437048	0.00234127	1	0.731	0.69	-0.00311757	0.862751	0.8754
ENSG00000171503.11	ETFDH	FALSE	0.0336707	0.00168573	1	0.695	0.626	-0.000227593	0.830122	1	0.549	0.568	0.0338983	0.0155053	0.0302
ENSG00000140829.11	DHX38	FALSE	0.0364529	0.00169055	1	0.872	0.795	0.00609911	0.48367	1	0.738	0.738	0.0303538	0.0722356	0.1009
ENSG00000162614.18	NEXN	TRUE	0.038289	0.00169289	1	0.478	0.409	0.0277574	0.0109544	1	0.38	0.344	0.0105315	0.476385	0.4794
ENSG00000107937.18	GTPBP4	TRUE	0.0777239	0.00169922	1	0.989	0.974	0.0498133	0.0129842	1	0.97	0.969	0.0279105	0.336558	0.3456
ENSG00000181938.13	GINS3	TRUE	0.0263197	0.00170613	1	0.475	0.422	0.0253811	0.0162767	1	0.384	0.355	0.00093857	0.934117	0.9309
ENSG00000110721.11	CHKA	FALSE	0.0344846	0.00170614	1	0.778	0.733	0.00898218	0.810906	1	0.674	0.667	0.0255024	0.140421	0.1793
ENSG00000165632.7	TAF3	FALSE	0.0399623	0.00172796	1	0.857	0.805	0.00599742	0.77143	1	0.757	0.761	0.0339649	0.0739202	0.0964
ENSG00000134291.11	TMEM106C	TRUE	0.0435709	0.00172914	1	0.796	0.714	0.0380509	0.00420468	1	0.754	0.67	0.00551999	0.812323	0.8237
ENSG00000260081.1	RP11-66N11.8	FALSE	0.0118569	0.00173015	1	0.193	0.135	0.000637655	0.740397	1	0.107	0.113	0.0112193	0.0843586	0.1222
ENSG00000170364.12	SETMAR	FALSE	0.0241256	0.00173307	1	0.563	0.49	0.017631	0.0426997	1	0.475	0.453	0.00649468	0.621734	0.6169
ENSG00000124228.14	DDX27	FALSE	0.0535919	0.0017356	1	0.993	0.982	0.023333	0.0904322	1	0.959	0.956	0.0302589	0.189717	0.2188
ENSG00000136897.7	MRPL50	TRUE	0.0532821	0.00173972	1	0.969	0.936	0.0485583	0.00239272	1	0.949	0.92	0.00472385	0.838082	0.8344
ENSG00000125445.10	MRPS7	FALSE	0.0535474	0.00174701	1	0.993	0.969	0.0645656	0.000472701	1	0.98	0.952	-0.0110182	0.652125	0.6581
ENSG00000018510.13	AGPS	FALSE	0.0407179	0.00174932	1	0.955	0.938	0.016506	0.727714	1	0.92	0.892	0.0242118	0.227138	0.2771
ENSG00000160201.11	U2AF1	FALSE	0.0214745	0.00175594	1	0.581	0.511	0.00669289	0.815376	1	0.4	0.413	0.0147816	0.208007	0.2229
ENSG00000185803.8	SLC52A2	TRUE	0.0672476	0.00176962	1	0.971	0.946	0.0484594	0.0232647	1	0.951	0.938	0.0187882	0.465409	0.4801
ENSG00000144136.10	SLC20A1	TRUE	0.0595533	0.00177853	1	0.908	0.844	0.0274766	0.0506877	1	0.825	0.796	0.0320767	0.290786	0.2952
ENSG00000077721.15	UBE2A	TRUE	0.0431249	0.00178211	1	0.966	0.943	0.0447113	0.00520252	1	0.944	0.909	-0.0015864	0.94341	0.9448
ENSG00000165733.7	BMS1	FALSE	0.0586212	0.00179426	1	0.966	0.924	0.0383211	0.025605	1	0.915	0.903	0.0203001	0.396743	0.4055
ENSG00000086189.9	DIMT1	TRUE	0.0460978	0.00179526	1	0.883	0.853	0.0237672	0.0639142	1	0.831	0.817	0.0223306	0.25869	0.2859
ENSG00000166326.6	TRIM44	FALSE	0.0559897	0.00180065	1	0.984	0.968	0.0261495	0.21681	1	0.951	0.954	0.0298401	0.223812	0.263
ENSG00000106785.14	TRIM14	TRUE	0.0461889	0.00180158	1	0.89	0.863	0.0402179	0.00659425	1	0.828	0.801	0.00597107	0.789062	0.789
ENSG00000104320.13	NBN	TRUE	0.0599636	0.00180673	1	1	0.995	0.0596051	0.000976242	1	0.992	0.996	0.000358503	0.99244	0.9898
ENSG00000142453.11	CARM1	TRUE	0.045003	0.00182923	1	0.832	0.791	0.0428667	0.00103275	1	0.739	0.69	0.00213624	0.91442	0.9123
ENSG00000094914.12	AAAS	TRUE	0.0356319	0.00183343	1	0.729	0.685	0.0125132	0.315209	1	0.631	0.62	0.0231187	0.118409	0.1481
ENSG00000266993.3	RP4-657D16.3	FALSE	0.00430704	0.00184108	1	0.04	0.017	-7.05629e-05	0.960905	1	0.015	0.015	0.00437761	0.0444775	0.0278
ENSG00000171302.16	CANT1	FALSE	0.0349244	0.00184276	1	0.758	0.705	0.000137389	0.946105	1	0.613	0.639	0.034787	0.0226226	0.0339
ENSG00000131732.11	ZCCHC9	FALSE	0.0495573	0.00184323	1	0.926	0.884	0.0171229	0.0975882	1	0.831	0.811	0.0324344	0.0683772	0.0917
ENSG00000237491.8	RP11-206L10.9	FALSE	0.0118234	0.00184349	1	0.213	0.152	0.00181014	0.787107	1	0.116	0.122	0.0100133	0.115185	0.1314
ENSG00000067560.10	RHOA	FALSE	0.0426117	0.00185136	1	1	1	0.0297635	0.0299161	1	1	1	0.0128482	0.52093	0.5629
ENSG00000230453.9	ANKRD18B	TRUE	0.0375247	0.00185547	1	0.848	0.793	0.0201699	0.541689	1	0.721	0.727	0.0173548	0.417603	0.4325
ENSG00000104331.8	IMPAD1	TRUE	0.0611286	0.00185666	1	0.991	0.969	0.0316152	0.0555379	1	0.959	0.954	0.0295133	0.244608	0.2629
ENSG00000268598.1	VN1R80P	FALSE	0.00361719	0.0018581	1	0.031	0.011	-0.000416235	0.876041	1	0.007	0.007	0.00403342	0.020076	0.0062
ENSG00000151233.10	GXYLT1	FALSE	0.0370884	0.00186123	1	0.706	0.654	0.0103207	0.819194	1	0.572	0.605	0.0267677	0.0946072	0.1241
ENSG00000132182.11	NUP210	TRUE	0.050617	0.00186637	1	0.964	0.942	0.0520156	0.00261198	1	0.946	0.917	-0.00139862	0.958886	0.9543
ENSG00000047410.13	TPR	TRUE	0.0670369	0.0018704	1	1	1	0.0782842	3.16794e-05	0.834975	0.998	0.999	-0.0112473	0.692943	0.6823
ENSG00000132661.3	NXT1	TRUE	0.0589648	0.00188061	1	0.955	0.906	0.0706588	0.000107992	1	0.92	0.883	-0.011694	0.656874	0.6738
ENSG00000149313.10	AASDHPPT	FALSE	0.0641668	0.00188188	1	0.987	0.974	0.0482455	0.00623968	1	0.984	0.955	0.0159212	0.538051	0.5418
ENSG00000165661.16	QSOX2	FALSE	0.0230256	0.00188681	1	0.54	0.476	0.0228252	0.013113	1	0.443	0.408	0.000200378	0.984256	0.9875
ENSG00000113282.13	CLINT1	TRUE	0.0658723	0.00188885	1	1	0.997	0.0144869	0.580989	1	0.995	0.993	0.0513854	0.0490127	0.0608
ENSG00000227057.8	WDR46	TRUE	0.0499659	0.00189594	1	0.971	0.969	0.0462159	0.00263742	1	0.964	0.941	0.00374996	0.878011	0.8774
ENSG00000100060.17	MFNG	FALSE	0.042008	0.00190763	1	0.966	0.948	0.0414865	0.00667214	1	0.921	0.918	0.000521462	0.982278	0.9798
ENSG00000129194.7	SOX15	FALSE	0.00463885	0.00190842	1	0.02	0.005	-0.000366235	0.284297	1	0.002	0.005	0.00500509	0.0353524	0.0175
ENSG00000168005.8	C11orf84	FALSE	0.0147001	0.00191716	1	0.348	0.278	0.00763671	0.630381	1	0.248	0.25	0.00706341	0.426872	0.4395
ENSG00000118894.14	EEF2KMT	TRUE	0.0271391	0.00191884	1	0.639	0.589	0.0199119	0.0568865	1	0.528	0.509	0.00722719	0.631821	0.6406
ENSG00000152464.14	RPP38	TRUE	0.048857	0.00192519	1	0.857	0.845	0.00285171	0.69799	1	0.798	0.798	0.0460053	0.0150202	0.0236
ENSG00000133104.12	SPG20	TRUE	0.0580497	0.00195097	1	0.998	0.99	0.0430433	0.0200788	1	0.989	0.983	0.0150064	0.561639	0.5747
ENSG00000169612.3	FAM103A1	FALSE	0.0406781	0.00196424	1	0.939	0.903	-0.0135504	0.271598	1	0.856	0.871	0.0542285	0.00184281	0.0046
ENSG00000147654.14	EBAG9	TRUE	0.0610374	0.00197674	1	0.989	0.983	0.0578307	0.000486787	1	0.984	0.97	0.00320663	0.912568	0.9
ENSG00000131871.14	VIMP	TRUE	0.0504775	0.00197885	1	0.933	0.897	0.00851835	0.882143	1	0.867	0.869	0.0419592	0.0599458	0.0721
ENSG00000177084.16	POLE	TRUE	0.0353202	0.00197919	1	0.688	0.625	0.0475105	8.08738e-07	0.0213159	0.693	0.6	-0.0121902	0.504135	0.5066
ENSG00000223821.1	RP11-505P4.6	FALSE	0.00228699	0.00199902	1	0.011	0.002	6.48007e-05	0.742726	1	0.005	0.004	0.00222219	0.120932	0.1446
ENSG00000234617.1	SNRK-AS1	FALSE	0.00164439	0.00200953	1	0.011	0.002	0.000375025	0.0389447	1	0.003	0	0.00126937	0.181584	0.1001
ENSG00000260400.1	RP11-119F7.5	FALSE	0.00867486	0.00201154	1	0.096	0.057	0.00432387	0.375277	1	0.064	0.055	0.00435099	0.38076	0.3626
ENSG00000166562.8	SEC11C	TRUE	0.0527564	0.00201181	1	0.973	0.955	0.0358817	0.0381622	1	0.949	0.922	0.0168747	0.517775	0.5313
ENSG00000101977.19	MCF2	FALSE	0.00188623	0.0020201	1	0.011	0.002	0.000214004	0.628059	1	0.003	0.005	0.00167223	0.211159	0.2777
ENSG00000163535.17	SGO2	TRUE	0.068031	0.00202701	1	0.895	0.833	0.024331	0.225936	1	0.826	0.803	0.0437	0.178068	0.1755
ENSG00000148950.9	IMMP1L	FALSE	0.032817	0.00202825	1	0.877	0.855	0.0236378	0.0242682	1	0.805	0.785	0.00917925	0.613738	0.6267
ENSG00000110851.11	PRDM4	FALSE	0.0224744	0.00203051	1	0.419	0.353	-0.000532885	0.317957	1	0.256	0.29	0.0230073	0.0166886	0.0299
ENSG00000261789.1	RP11-709D24.5	FALSE	0.001591	0.00203071	1	0.011	0.002	0.000370549	0.275159	1	0.002	0	0.00122045	0.221435	0.1468
ENSG00000147419.16	CCDC25	TRUE	0.0490461	0.00203148	1	1	0.998	0.0546553	0.000990019	1	0.997	0.998	-0.00560918	0.811465	0.8262
ENSG00000250479.8	CHCHD10	TRUE	0.051564	0.00203528	1	1	0.999	0.0688557	0.000164952	1	0.997	0.999	-0.0172917	0.534578	0.5463
ENSG00000119866.20	BCL11A	TRUE	0.0659529	0.00203723	1	0.818	0.789	0.0225404	0.194956	1	0.761	0.735	0.0434126	0.109078	0.1189
ENSG00000065613.13	SLK	FALSE	0.0416722	0.00205706	1	0.942	0.909	0.0175004	0.127129	1	0.903	0.888	0.0241718	0.253214	0.2886
ENSG00000128578.9	STRIP2	FALSE	0.0207839	0.00206171	1	0.399	0.336	0.00555882	0.789907	1	0.272	0.274	0.0152251	0.116371	0.158
ENSG00000154814.13	OXNAD1	FALSE	0.0316376	0.00207665	1	0.601	0.537	0.0301341	0.00993269	1	0.507	0.478	0.00150356	0.913805	0.9226
ENSG00000181991.15	MRPS11	FALSE	0.0491575	0.00208713	1	0.975	0.95	0.0537681	0.000489538	1	0.948	0.93	-0.00461065	0.829089	0.8461
ENSG00000167005.13	NUDT21	TRUE	0.050689	0.00209686	1	0.971	0.95	0.0651849	3.98329e-06	0.104987	0.959	0.931	-0.0144959	0.52766	0.5546
ENSG00000183741.11	CBX6	TRUE	0.0549208	0.00209976	1	0.87	0.848	0.0076492	0.993698	1	0.805	0.824	0.0472716	0.037039	0.0506
ENSG00000204682.5	CASC10	TRUE	0.0222604	0.00210032	1	0.585	0.499	0.0119997	0.528756	1	0.464	0.476	0.0102606	0.456928	0.4705
ENSG00000111729.12	CLEC4A	FALSE	0.00524037	0.00210593	1	0.043	0.018	0.00202168	0.420591	1	0.026	0.021	0.00321868	0.301349	0.3159
ENSG00000074356.16	NCBP3	FALSE	0.0618246	0.00211098	1	0.987	0.978	0.0258047	0.0493218	1	0.964	0.962	0.0360198	0.122312	0.1541
ENSG00000067248.9	DHX29	FALSE	0.0445758	0.00211596	1	0.935	0.906	0.0378358	0.00959484	1	0.89	0.867	0.00674004	0.759061	0.7677
ENSG00000170906.15	NDUFA3	TRUE	0.0490857	0.00211783	1	1	1	0.053095	0.000321701	1	0.998	0.998	-0.00400927	0.873275	0.8868
ENSG00000177238.13	TRIM72	TRUE	0.047272	0.00212583	1	0.749	0.729	0.0133778	0.828533	1	0.654	0.653	0.0338942	0.0691805	0.0841
ENSG00000147874.10	HAUS6	TRUE	0.0526714	0.00213038	1	0.899	0.855	0.0460037	0.00777815	1	0.825	0.814	0.00666769	0.785632	0.7808
ENSG00000182162.10	P2RY8	FALSE	0.0408701	0.00213587	1	0.953	0.927	0.0271359	0.102906	1	0.897	0.894	0.0137342	0.533212	0.5474
ENSG00000186532.11	SMYD4	FALSE	0.0296126	0.0021389	1	0.561	0.49	0.0288415	0.00212532	1	0.451	0.402	0.000771097	0.962089	0.9572
ENSG00000106348.16	IMPDH1	FALSE	0.0447493	0.00214137	1	0.915	0.891	0.0373974	0.0305598	1	0.879	0.866	0.00735185	0.738904	0.7365
ENSG00000137168.7	PPIL1	TRUE	0.0491495	0.00214612	1	0.836	0.805	0.0385961	0.00437603	1	0.795	0.757	0.0105535	0.601609	0.6181
ENSG00000069974.15	RAB27A	FALSE	0.0504741	0.00215322	1	0.966	0.921	0.0165094	0.220994	1	0.907	0.899	0.0339647	0.136118	0.1615
ENSG00000179862.6	CITED4	TRUE	0.0649721	0.00215485	1	0.984	0.969	0.0113716	0.376409	1	0.967	0.971	0.0536004	0.0482583	0.0605
ENSG00000124380.10	SNRNP27	FALSE	0.0453975	0.00216283	1	0.922	0.906	0.00155695	0.839893	1	0.815	0.81	0.0438406	0.0222194	0.0293
ENSG00000257103.8	LSM14A	TRUE	0.0597991	0.00216686	1	0.996	0.99	0.0563092	0.000326601	1	0.992	0.988	0.00348996	0.889486	0.8905
ENSG00000138376.10	BARD1	TRUE	0.0485102	0.00216852	1	0.841	0.775	0.0492126	0.00118329	1	0.811	0.759	-0.000702402	0.976635	0.977
ENSG00000115286.19	NDUFS7	TRUE	0.0568	0.00220462	1	1	0.999	0.0659201	0.00152512	1	1	0.995	-0.00912017	0.732187	0.7428
ENSG00000108671.9	PSMD11	TRUE	0.0536364	0.00220514	1	0.971	0.943	0.078536	8.94271e-05	1	0.962	0.923	-0.0248997	0.306364	0.3466
ENSG00000084090.13	STARD7	TRUE	0.0562429	0.00221929	1	0.998	0.994	0.0189565	0.0362606	1	0.993	0.99	0.0372863	0.177627	0.1871
ENSG00000139190.16	VAMP1	FALSE	0.0153862	0.00222984	1	0.22	0.161	-0.000830764	0.450982	1	0.107	0.12	0.016217	0.0188804	0.0205
ENSG00000166477.12	LEO1	TRUE	0.0513523	0.0022369	1	0.989	0.975	0.0375601	0.00351025	1	0.987	0.965	0.0137922	0.63608	0.6387
ENSG00000184900.15	SUMO3	TRUE	0.0577989	0.00224059	1	1	0.997	0.0640464	1.5711e-05	0.414096	0.997	0.993	-0.00624748	0.782246	0.7913
ENSG00000179409.10	GEMIN4	TRUE	0.0412895	0.00224485	1	0.753	0.693	0.0320188	0.00462654	1	0.682	0.648	0.00927074	0.597836	0.6018
ENSG00000100075.9	SLC25A1	TRUE	0.0548406	0.00224925	1	0.962	0.928	0.0430369	0.0188967	1	0.92	0.894	0.0118037	0.628108	0.6401
ENSG00000181222.15	POLR2A	FALSE	0.0496679	0.00226495	1	0.989	0.962	0.0490588	0.0322974	1	0.944	0.938	0.000609012	0.977014	0.9823
ENSG00000183891.5	TTC32	TRUE	0.0312735	0.00227486	1	0.677	0.616	-0.00438645	0.602023	1	0.539	0.564	0.0356599	0.014302	0.0252
ENSG00000254986.7	DPP3	FALSE	0.0419557	0.0022794	1	0.868	0.801	0.00398545	0.61176	1	0.761	0.758	0.0379703	0.0244481	0.0422
ENSG00000198431.15	TXNRD1	TRUE	0.0488781	0.00228705	1	0.993	0.987	0.00452688	0.836361	1	0.989	0.987	0.0443512	0.0707521	0.0886
ENSG00000111875.7	ASF1A	FALSE	0.0452128	0.00228718	1	0.971	0.956	0.011081	0.0556027	1	0.956	0.94	0.0341318	0.176195	0.2176
ENSG00000168575.9	SLC20A2	FALSE	0.0453523	0.00230475	1	0.917	0.886	0.00648821	0.690615	1	0.843	0.833	0.038864	0.053397	0.067
ENSG00000137812.19	CASC5	TRUE	0.0634636	0.00230669	1	0.812	0.713	0.0750572	0.0017362	1	0.726	0.671	-0.0115936	0.769574	0.7687
ENSG00000163155.11	LYSMD1	FALSE	0.00567394	0.00231611	1	0.054	0.026	-0.000908864	0.373852	1	0.018	0.024	0.0065828	0.0177864	0.0211
ENSG00000178202.12	KDELC2	TRUE	0.032978	0.00232933	1	0.484	0.43	0.00926246	0.745559	1	0.359	0.366	0.0237156	0.072785	0.0794
ENSG00000116455.13	WDR77	TRUE	0.0264773	0.00233383	1	0.693	0.64	0.027346	0.0513507	1	0.584	0.577	-0.000868776	0.950588	0.9589
ENSG00000163811.11	WDR43	TRUE	0.0839798	0.00233741	1	0.993	0.976	0.0814922	2.72042e-05	0.71702	0.979	0.964	0.00248753	0.953355	0.9393
ENSG00000163428.3	LRRC58	TRUE	0.0648236	0.00234791	1	0.975	0.965	0.0532384	0.0139771	1	0.948	0.927	0.0115852	0.688708	0.6977
ENSG00000136315.4	RP11-84C10.2	TRUE	0.0434971	0.00235594	1	0.742	0.697	0.0339855	0.249992	1	0.641	0.646	0.00951161	0.734399	0.7405
ENSG00000119383.19	PTPA	FALSE	0.0406347	0.00236819	1	0.888	0.842	0.0360145	0.0149391	1	0.792	0.77	0.00462025	0.817855	0.8205
ENSG00000272716.1	RP11-563N4.1	FALSE	0.0193994	0.00237536	1	0.28	0.22	0.0133461	0.0606131	1	0.193	0.167	0.00605323	0.507596	0.5194
ENSG00000243554.1	AC004967.7	FALSE	0.00888669	0.00238133	1	0.121	0.077	-0.00425966	0.0525935	1	0.041	0.062	0.0131464	0.00207972	0.0026
ENSG00000140525.17	FANCI	TRUE	0.0514945	0.00239347	1	0.852	0.756	0.0588315	0.000148769	1	0.789	0.721	-0.00733705	0.808298	0.7921
ENSG00000122705.16	CLTA	TRUE	0.0483833	0.00240446	1	1	0.999	0.0572024	0.000227304	1	1	1	-0.00881912	0.695707	0.7076
ENSG00000122965.10	RBM19	FALSE	0.0378506	0.00241375	1	0.798	0.75	0.0247356	0.119767	1	0.739	0.743	0.013115	0.469034	0.5016
ENSG00000180098.9	TRNAU1AP	FALSE	0.0296203	0.00241572	1	0.796	0.759	0.00633231	0.565887	1	0.689	0.697	0.023288	0.131073	0.1598
ENSG00000185379.20	RAD51D	FALSE	0.0351843	0.00241893	1	0.762	0.709	0.0194074	0.0976887	1	0.669	0.64	0.0157769	0.363528	0.3997
ENSG00000089048.14	ESF1	TRUE	0.0730462	0.00242098	1	0.998	0.989	0.0909313	5.09597e-05	1	0.993	0.977	-0.0178851	0.567737	0.579
ENSG00000132286.11	TIMM10B	FALSE	0.0382141	0.00242467	1	0.897	0.856	0.0297955	0.0281588	1	0.826	0.822	0.00841857	0.664733	0.6764
ENSG00000253738.1	OTUD6B-AS1	TRUE	0.0504577	0.00242865	1	1	0.998	0.0376656	0.0275737	1	0.992	0.996	0.0127921	0.593101	0.6027
ENSG00000150456.10	EEF1AKMT1	TRUE	0.0465038	0.00242943	1	0.908	0.872	0.0629809	8.71555e-05	1	0.872	0.838	-0.0164771	0.430993	0.4535
ENSG00000072042.12	RDH11	FALSE	0.0459806	0.00243059	1	0.863	0.848	0.00736197	0.498088	1	0.8	0.774	0.0386187	0.0448916	0.0548
ENSG00000132016.11	C19orf57	FALSE	0.0128542	0.00243272	1	0.13	0.086	0.00606726	0.264381	1	0.084	0.072	0.00678692	0.196059	0.2072
ENSG00000215301.9	DDX3X	FALSE	0.0444321	0.00244051	1	0.993	0.992	0.0248622	0.245611	1	0.987	0.987	0.01957	0.454543	0.4827
ENSG00000022840.15	RNF10	FALSE	0.0346282	0.00245577	1	0.933	0.91	0.00593658	0.515625	1	0.828	0.836	0.0286916	0.136625	0.1717
ENSG00000127564.16	PKMYT1	TRUE	0.0302479	0.00246011	1	0.601	0.521	0.0488966	0.000242572	1	0.541	0.483	-0.0186487	0.330397	0.3536
ENSG00000133612.18	AGAP3	TRUE	0.0207647	0.00247554	1	0.576	0.51	0.00656282	0.435061	1	0.436	0.436	0.0142019	0.220124	0.2489
ENSG00000168556.6	ING2	FALSE	0.0402554	0.00248537	1	0.825	0.732	0.0108729	0.313107	1	0.716	0.7	0.0293825	0.171355	0.1897
ENSG00000274845.1	uc_338	FALSE	0.00505357	0.00250472	1	0.04	0.017	-0.00164475	0.125442	1	0.008	0.017	0.00669832	0.00614058	0.0245
ENSG00000168710.17	AHCYL1	TRUE	0.048586	0.00252157	1	0.964	0.94	0.0200522	0.25547	1	0.925	0.914	0.0285338	0.20133	0.2363
ENSG00000120948.15	TARDBP	FALSE	0.0624158	0.00252173	1	0.969	0.955	0.0612777	0.000110896	1	0.933	0.91	0.0011381	0.968958	0.9652
ENSG00000185344.13	ATP6V0A2	FALSE	0.0349574	0.00252958	1	0.8	0.753	0.0149364	0.371783	1	0.677	0.686	0.020021	0.249546	0.2931
ENSG00000255135.3	RP11-111M22.3	TRUE	0.0353075	0.00252986	1	0.574	0.531	0.0160438	0.499438	1	0.449	0.453	0.0192638	0.186886	0.2111
ENSG00000122643.18	NT5C3A	FALSE	0.0373362	0.00254975	1	0.845	0.829	0.0234433	0.0502491	1	0.8	0.768	0.0138929	0.452099	0.4852
ENSG00000266402.3	SNHG25	TRUE	0.0629721	0.00256267	1	0.993	0.982	0.0719458	0.000258425	1	0.975	0.964	-0.00897367	0.746733	0.7503
ENSG00000181544.13	FANCB	TRUE	0.0269131	0.00256995	1	0.623	0.546	0.0481439	4.78331e-06	0.126074	0.557	0.478	-0.0212308	0.17961	0.2121
ENSG00000184207.8	PGP	TRUE	0.0594121	0.00257529	1	0.964	0.957	0.0804602	3.45834e-06	0.0911515	0.961	0.947	-0.0210482	0.45322	0.4763
ENSG00000179041.3	RRS1	TRUE	0.0910071	0.00258893	1	0.966	0.936	0.0948229	4.8836e-05	1	0.936	0.929	-0.00381577	0.910447	0.9158
ENSG00000073584.18	SMARCE1	FALSE	0.0449203	0.00259616	1	0.993	0.988	0.0280285	0.0605504	1	0.974	0.964	0.0168918	0.412077	0.4493
ENSG00000113811.10	SELK	TRUE	0.0427517	0.0026096	1	0.935	0.923	0.0152305	0.363729	1	0.854	0.869	0.0275212	0.23134	0.2646
ENSG00000115232.13	ITGA4	TRUE	0.049235	0.00261302	1	0.93	0.921	-0.00101558	0.722965	1	0.916	0.913	0.0502506	0.0760536	0.0808
ENSG00000179295.16	PTPN11	TRUE	0.0530567	0.00261732	1	0.993	0.991	0.0594935	0.000798212	1	0.993	0.984	-0.00643686	0.807697	0.8147
ENSG00000168395.15	ING5	FALSE	0.0344791	0.00264202	1	0.886	0.837	0.0221806	0.0939248	1	0.808	0.799	0.0122986	0.518633	0.5347
ENSG00000143228.12	NUF2	TRUE	0.0657065	0.00265549	1	0.664	0.592	0.0165631	0.0758159	1	0.621	0.567	0.0491434	0.105144	0.1131
ENSG00000121892.14	PDS5A	TRUE	0.0501025	0.00266146	1	0.998	0.983	0.0374742	0.0334324	1	0.974	0.966	0.0126283	0.607296	0.6256
ENSG00000109805.9	NCAPG	TRUE	0.0700005	0.00266737	1	0.731	0.643	0.0289449	0.161752	1	0.654	0.613	0.0410556	0.314408	0.3193
ENSG00000132313.14	MRPL35	FALSE	0.0464895	0.00267588	1	0.987	0.97	0.0485469	0.00164023	1	0.959	0.964	-0.00205736	0.925275	0.9283
ENSG00000126254.11	RBM42	TRUE	0.0448926	0.00267667	1	0.955	0.93	0.0287552	0.0339413	1	0.936	0.911	0.0161375	0.456003	0.4768
ENSG00000167491.17	GATAD2A	TRUE	0.0576217	0.00268346	1	0.948	0.935	0.041016	0.0091414	1	0.911	0.896	0.0166057	0.470241	0.4938
ENSG00000075089.9	ACTR6	FALSE	0.0391861	0.00268485	1	0.96	0.916	0.0378507	0.00628411	1	0.913	0.882	0.00133536	0.960108	0.9525
ENSG00000095485.16	CWF19L1	FALSE	0.0324662	0.00270926	1	0.72	0.663	0.00803285	0.70054	1	0.587	0.598	0.0244333	0.0878563	0.1059
ENSG00000103415.11	HMOX2	TRUE	0.047374	0.00271784	1	0.906	0.872	0.0481396	0.00148248	1	0.848	0.832	-0.000765622	0.964439	0.9704
ENSG00000102178.12	UBL4A	TRUE	0.0414396	0.00271857	1	0.85	0.802	0.0283706	0.0520916	1	0.782	0.756	0.013069	0.493522	0.5176
ENSG00000171202.6	TMEM126A	FALSE	0.0427061	0.00272997	1	0.982	0.977	0.0404029	0.0131729	1	0.967	0.965	0.00230312	0.933367	0.9196
ENSG00000051180.16	RAD51	TRUE	0.0429362	0.00274398	1	0.661	0.588	0.0496215	0.000135709	1	0.597	0.537	-0.0066853	0.750048	0.7515
ENSG00000038210.12	PI4K2B	FALSE	0.0325699	0.00274639	1	0.545	0.496	0.0242056	0.0515109	1	0.449	0.434	0.00836432	0.535985	0.5495
ENSG00000182858.13	ALG12	FALSE	0.017697	0.00275848	1	0.406	0.344	0.00439441	0.933041	1	0.29	0.305	0.0133026	0.161039	0.2042
ENSG00000151882.11	CCL28	FALSE	0.0392373	0.0028001	1	0.783	0.756	0.0253698	0.0273139	1	0.721	0.697	0.0138675	0.451967	0.4808
ENSG00000118620.12	ZNF430	FALSE	0.0498754	0.0028088	1	0.922	0.897	0.0332622	0.0627654	1	0.846	0.849	0.0166132	0.463908	0.4836
ENSG00000148606.12	POLR3A	TRUE	0.030512	0.00281397	1	0.8	0.742	0.0050358	0.739269	1	0.661	0.678	0.0254762	0.108638	0.1573
ENSG00000156990.14	RPUSD3	FALSE	0.037914	0.00281539	1	0.868	0.833	0.0346824	0.0056292	1	0.78	0.775	0.00323151	0.861297	0.8656
ENSG00000065427.14	KARS	FALSE	0.0489238	0.00281852	1	0.991	0.981	0.0452786	0.00176525	1	0.972	0.961	0.00364527	0.874429	0.8749
ENSG00000214194.8	LINC00998	TRUE	0.0490199	0.00282005	1	0.991	0.995	0.0262211	0.268026	1	0.997	0.988	0.0227988	0.396136	0.4169
ENSG00000196715.5	VKORC1L1	TRUE	0.0483387	0.00284035	1	0.897	0.86	0.000913462	0.737666	1	0.8	0.811	0.0474252	0.02299	0.0285
ENSG00000196230.12	TUBB	TRUE	0.103608	0.00285656	1	0.996	0.998	0.0768086	0.0110162	1	0.997	0.996	0.0267995	0.600404	0.5989
ENSG00000184575.11	XPOT	TRUE	0.0605077	0.00286001	1	0.982	0.96	0.0574332	0.000101648	1	0.957	0.943	0.00307444	0.912504	0.9067
ENSG00000127334.10	DYRK2	FALSE	0.0260533	0.0028621	1	0.704	0.654	0.0245969	0.0171273	1	0.59	0.577	0.00145647	0.930569	0.9266
ENSG00000160208.12	RRP1B	TRUE	0.0637795	0.00286413	1	0.951	0.923	0.0831622	2.75295e-05	0.725596	0.923	0.897	-0.0193827	0.475569	0.4937
ENSG00000100335.13	MIEF1	FALSE	0.043308	0.00287794	1	0.924	0.914	0.0178008	0.37707	1	0.88	0.857	0.0255072	0.228961	0.2758
ENSG00000167965.17	MLST8	FALSE	0.0313017	0.00288168	1	0.791	0.748	0.0305661	0.0460506	1	0.721	0.704	0.000735689	0.967067	0.9666
ENSG00000160799.11	CCDC12	FALSE	0.0409897	0.00288578	1	0.987	0.972	-0.00480793	0.63385	1	0.962	0.963	0.0457976	0.0241758	0.0484
ENSG00000153485.5	TMEM251	FALSE	0.0341251	0.00289789	1	0.769	0.719	0.0182305	0.204741	1	0.677	0.669	0.0158946	0.316321	0.3434
ENSG00000123609.10	NMI	FALSE	0.048702	0.00290966	1	0.998	0.987	0.0185968	0.27734	1	0.987	0.98	0.0301052	0.170281	0.2071
ENSG00000174744.13	BRMS1	FALSE	0.0360159	0.00292103	1	0.863	0.801	0.0262093	0.110588	1	0.787	0.774	0.00980666	0.596472	0.6181
ENSG00000185813.10	PCYT2	TRUE	0.0390851	0.00292372	1	0.859	0.807	0.0240277	0.190063	1	0.779	0.778	0.0150574	0.404653	0.438
ENSG00000129925.10	TMEM8A	FALSE	0.0223845	0.0029349	1	0.679	0.639	0.00179154	0.92887	1	0.544	0.562	0.0205929	0.112689	0.1685
ENSG00000101856.9	PGRMC1	FALSE	0.0459338	0.00294171	1	0.791	0.749	0.0354394	0.000605228	1	0.707	0.666	0.0104943	0.539679	0.5645
ENSG00000184743.12	ATL3	TRUE	0.0473727	0.00294205	1	0.982	0.961	0.0440721	0.00323416	1	0.951	0.936	0.00330063	0.897034	0.894
ENSG00000166851.14	PLK1	TRUE	0.0916294	0.00295665	1	0.614	0.555	0.0179468	0.41496	1	0.562	0.532	0.0736826	0.134812	0.1434
ENSG00000165704.14	HPRT1	TRUE	0.0486095	0.00296017	1	0.991	0.963	0.0551032	0.000547308	1	0.959	0.942	-0.00649376	0.780002	0.7976
ENSG00000198931.10	APRT	TRUE	0.0489902	0.00296716	1	1	1	0.00686495	0.444868	1	1	1	0.0421252	0.0906398	0.1105
ENSG00000147140.15	NONO	TRUE	0.0588364	0.00296831	1	1	0.998	0.0552364	0.000368315	1	0.997	0.994	0.00359994	0.887887	0.8842
ENSG00000171566.11	PLRG1	FALSE	0.0441542	0.00298476	1	0.917	0.884	0.0300803	0.00522327	1	0.866	0.852	0.0140739	0.463212	0.4873
ENSG00000146143.17	PRIM2	TRUE	0.0405472	0.00298897	1	0.852	0.789	0.039709	0.00193738	1	0.77	0.727	0.000838117	0.960368	0.9638
ENSG00000072571.19	HMMR	TRUE	0.0984607	0.00301041	1	0.749	0.667	0.0403019	0.0961039	1	0.711	0.657	0.0581588	0.312865	0.3203
ENSG00000160124.9	CCDC58	TRUE	0.0339357	0.00301377	1	0.881	0.842	0.0353532	0.0205532	1	0.767	0.757	-0.00141744	0.946194	0.9446
ENSG00000130193.7	THEM6	FALSE	0.0361696	0.00301439	1	0.758	0.731	0.0417223	0.00182231	1	0.705	0.682	-0.00555271	0.781737	0.7616
ENSG00000149716.12	ORAOV1	FALSE	0.0231392	0.00302688	1	0.554	0.488	0.00635106	0.937803	1	0.415	0.427	0.0167882	0.176192	0.2103
ENSG00000129810.14	SGO1	TRUE	0.025754	0.00303971	1	0.657	0.566	0.0301251	0.00384499	1	0.587	0.535	-0.00437106	0.83504	0.8303
ENSG00000090861.15	AARS	TRUE	0.0482507	0.00304209	1	0.89	0.856	0.0654788	9.62413e-06	0.253663	0.846	0.797	-0.0172281	0.44892	0.466
ENSG00000163444.11	TMEM183A	FALSE	0.0502407	0.0030618	1	0.993	0.988	0.043892	0.00203603	1	0.975	0.975	0.00634873	0.797796	0.789
ENSG00000101266.17	CSNK2A1	TRUE	0.0577674	0.00306182	1	0.998	0.995	0.060267	6.79704e-05	1	0.997	0.989	-0.0024996	0.921188	0.916
ENSG00000023191.16	RNH1	TRUE	0.0643642	0.00306341	1	1	0.998	0.0122118	0.53552	1	1	0.999	0.0521525	0.0493581	0.0513
ENSG00000155329.11	ZCCHC10	TRUE	0.0359714	0.00307797	1	0.888	0.894	0.00226683	0.881674	1	0.798	0.809	0.0337045	0.0674847	0.0863
ENSG00000170035.15	UBE2E3	TRUE	0.0424212	0.00307859	1	0.926	0.899	0.0355829	0.00727944	1	0.857	0.848	0.00683835	0.769083	0.756
ENSG00000088833.17	NSFL1C	FALSE	0.0374318	0.00311233	1	0.944	0.92	0.0318997	0.0213394	1	0.87	0.852	0.00553205	0.789437	0.8003
ENSG00000006744.18	ELAC2	TRUE	0.0438664	0.00311524	1	0.908	0.863	0.0264174	0.0674879	1	0.834	0.813	0.017449	0.379013	0.4032
ENSG00000144591.18	GMPPA	FALSE	0.0269055	0.00311808	1	0.753	0.689	0.0234381	0.0455202	1	0.659	0.636	0.0034674	0.838188	0.8248
ENSG00000148362.10	C9orf142	TRUE	0.0559002	0.00311993	1	0.98	0.956	0.0607851	9.44091e-05	1	0.957	0.94	-0.00488491	0.849552	0.8468
ENSG00000081870.11	HSPB11	TRUE	0.0450928	0.00313534	1	0.955	0.915	0.0201672	0.194783	1	0.913	0.907	0.0249256	0.30209	0.3176
ENSG00000261526.2	CTB-31O20.2	TRUE	0.0405417	0.00314027	1	0.534	0.481	0.0203511	0.404239	1	0.384	0.387	0.0201906	0.240313	0.2866
ENSG00000095321.16	CRAT	FALSE	0.0163548	0.00315405	1	0.318	0.261	0.0111706	0.0750614	1	0.246	0.219	0.00518423	0.529652	0.5382
ENSG00000108312.14	UBTF	TRUE	0.0553209	0.00316722	1	0.989	0.975	0.0275345	0.256668	1	0.975	0.967	0.0277865	0.286459	0.3146
ENSG00000168883.19	USP39	FALSE	0.0373671	0.00316833	1	0.924	0.884	0.0411468	0.00148042	1	0.844	0.83	-0.00377966	0.83982	0.8536
ENSG00000133302.12	SLF1	TRUE	0.0417184	0.00317245	1	0.807	0.754	0.064635	5.7926e-07	0.0152675	0.751	0.704	-0.0229165	0.245842	0.2643
ENSG00000132436.11	FIGNL1	TRUE	0.0310529	0.00318035	1	0.7	0.61	0.0510603	0.000540845	1	0.633	0.58	-0.0200074	0.300829	0.3063
ENSG00000196497.15	IPO4	FALSE	0.0340033	0.00318317	1	0.648	0.587	0.0159165	0.0644132	1	0.513	0.498	0.0180868	0.182392	0.1973
ENSG00000103540.16	CCP110	TRUE	0.0480614	0.00320792	1	0.886	0.835	0.0572103	4.00618e-05	1	0.821	0.774	-0.00914897	0.694915	0.6906
ENSG00000167676.4	PLIN4	FALSE	0.00409019	0.0032291	1	0.022	0.007	0.00145433	0.369444	1	0.016	0.012	0.00263586	0.265951	0.2886
ENSG00000231564.1	EIF4A1P11	FALSE	0.00123058	0.00323218	1	0.013	0.003	0.000838105	0.223598	1	0.007	0.003	0.000392471	0.760621	0.7528
ENSG00000124383.8	MPHOSPH10	TRUE	0.0585179	0.00325432	1	0.978	0.964	0.0731803	0.000111627	1	0.964	0.957	-0.0146624	0.570597	0.6014
ENSG00000122783.16	C7orf49	FALSE	0.0381819	0.00326515	1	0.783	0.75	0.0253624	0.0245969	1	0.705	0.686	0.0128195	0.449845	0.4616
ENSG00000111445.13	RFC5	TRUE	0.042684	0.00326752	1	0.729	0.655	0.0522841	2.72561e-05	0.718388	0.689	0.618	-0.00960003	0.638275	0.6486
ENSG00000168175.14	MAPK1IP1L	FALSE	0.0481311	0.00328621	1	0.971	0.951	0.0177056	0.173033	1	0.925	0.916	0.0304255	0.138395	0.1671
ENSG00000237852.1	RP4-630A11.3	FALSE	0.00406652	0.00329782	1	0.029	0.011	-0.000200795	0.929059	1	0.015	0.014	0.00426732	0.0433187	0.0392
ENSG00000153574.8	RPIA	TRUE	0.0412803	0.00331148	1	0.901	0.889	0.0425499	0.00492892	1	0.875	0.835	-0.00126962	0.952178	0.956
ENSG00000100442.10	FKBP3	FALSE	0.0531483	0.00331673	1	0.993	0.978	0.0416537	0.00627649	1	0.98	0.966	0.0114946	0.649171	0.6444
ENSG00000074201.8	CLNS1A	TRUE	0.0447457	0.00331981	1	1	0.999	0.055592	0.000499903	1	1	0.998	-0.0108463	0.659054	0.658
ENSG00000156502.13	SUPV3L1	FALSE	0.0365986	0.00332102	1	0.776	0.727	0.0320444	0.0402709	1	0.662	0.662	0.0045542	0.807556	0.7966
ENSG00000247077.6	PGAM5	TRUE	0.0407373	0.00332952	1	0.816	0.76	0.0444576	0.000291702	1	0.7	0.67	-0.00372029	0.850059	0.8453
ENSG00000117174.10	ZNHIT6	FALSE	0.0513878	0.00334217	1	0.924	0.923	0.0444557	0.00786303	1	0.889	0.859	0.0069321	0.762108	0.7723
ENSG00000259494.1	MRPL46	FALSE	0.0510339	0.00335088	1	0.935	0.896	0.0628105	2.01472e-06	0.0531021	0.862	0.826	-0.0117766	0.550812	0.5604
ENSG00000282787.1	RP11-151A10.3	FALSE	0.00201215	0.00335379	1	0.009	0.001	1.58026e-05	0.808704	1	0.003	0.004	0.00199635	0.133986	0.0856
ENSG00000126267.8	COX6B1	TRUE	0.0524256	0.0033669	1	1	1	0.0545634	0.000835003	1	1	1	-0.00213772	0.92146	0.9251
ENSG00000173473.10	SMARCC1	FALSE	0.0554941	0.00337294	1	1	0.996	0.0489112	0.0153546	1	0.995	0.992	0.00658289	0.810042	0.8117
ENSG00000139572.3	GPR84	FALSE	0.0272763	0.00338423	1	0.249	0.195	0.0149304	0.497296	1	0.189	0.185	0.0123459	0.289901	0.2991
ENSG00000145700.9	ANKRD31	FALSE	0.00185282	0.00339286	1	0.009	0.001	-0.000114807	0.730036	1	0.002	0.002	0.00196763	0.100547	0.0271
ENSG00000129480.12	DTD2	TRUE	0.0236845	0.00339679	1	0.596	0.534	0.0031246	0.982357	1	0.457	0.477	0.0205599	0.0977789	0.1308
ENSG00000153922.10	CHD1	TRUE	0.0491061	0.00340287	1	0.962	0.963	0.00565462	0.968966	1	0.944	0.951	0.0434515	0.0747166	0.0919
ENSG00000151849.14	CENPJ	TRUE	0.047135	0.00340993	1	0.883	0.821	0.0506436	0.00309154	1	0.82	0.78	-0.00350864	0.896541	0.8886
ENSG00000101084.16	C20orf24	FALSE	0.053337	0.00341153	1	0.991	0.988	0.0277166	0.118436	1	0.98	0.981	0.0256205	0.297182	0.3326
ENSG00000100714.15	MTHFD1	TRUE	0.0416766	0.00341162	1	0.939	0.909	0.0681774	3.12145e-05	0.82272	0.915	0.884	-0.0265009	0.288297	0.3247
ENSG00000175202.3	HIGD2B	FALSE	0.00130105	0.00341255	1	0.009	0.001	0.000136337	0.246648	1	0.003	0.001	0.00116471	0.219186	0.1171
ENSG00000133895.14	MEN1	FALSE	0.0281242	0.00342835	1	0.619	0.566	0.000549553	0.853085	1	0.482	0.506	0.0275747	0.0318428	0.0413
ENSG00000138231.12	DBR1	TRUE	0.0349358	0.00343007	1	0.767	0.726	0.0102817	0.367391	1	0.679	0.655	0.0246541	0.12817	0.1658
ENSG00000104549.11	SQLE	TRUE	0.109745	0.00344393	1	1	0.983	0.0545397	0.0297162	1	0.99	0.975	0.0552049	0.253391	0.2533
ENSG00000263731.1	RP11-498C9.15	FALSE	0.023601	0.00344733	1	0.547	0.476	0.00905385	0.374977	1	0.392	0.39	0.0145472	0.215039	0.2297
ENSG00000137656.11	BUD13	TRUE	0.028942	0.0034509	1	0.747	0.683	0.0387794	0.001137	1	0.669	0.618	-0.00983734	0.53173	0.5456
ENSG00000100836.10	PABPN1	FALSE	0.0489131	0.00346823	1	1	0.989	0.00974892	0.558623	1	0.989	0.984	0.0391642	0.0771772	0.099
ENSG00000115539.13	PDCL3	TRUE	0.0413318	0.00347638	1	0.946	0.926	0.0382232	0.0159201	1	0.907	0.875	0.0031086	0.887374	0.8832
ENSG00000154359.12	LONRF1	TRUE	0.0469588	0.00347804	1	0.852	0.806	0.0193315	0.272959	1	0.77	0.741	0.0276273	0.229065	0.2558
ENSG00000118007.12	STAG1	TRUE	0.0332675	0.00348291	1	0.845	0.777	0.0140283	0.480344	1	0.702	0.707	0.0192391	0.310741	0.361
ENSG00000111737.11	RAB35	FALSE	0.0327693	0.00348739	1	0.769	0.717	0.0102786	0.449682	1	0.646	0.657	0.0224908	0.128223	0.1888
ENSG00000119640.8	ACYP1	FALSE	0.0458725	0.00349929	1	0.821	0.781	0.027403	0.0181976	1	0.761	0.728	0.0184695	0.336353	0.3532
ENSG00000083896.12	YTHDC1	FALSE	0.0473976	0.00353184	1	0.978	0.975	-0.0150837	0.167294	1	0.956	0.953	0.0624812	0.00978273	0.0151
ENSG00000168522.12	FNTA	FALSE	0.0359257	0.00353433	1	0.998	0.998	0.0241647	0.156841	1	0.998	0.996	0.0117609	0.594528	0.6117
ENSG00000276524.1	RP11-323F24.3	FALSE	0.00543684	0.00353477	1	0.052	0.025	-0.00107796	0.735863	1	0.015	0.017	0.0065148	0.0103833	0.0065
ENSG00000132561.13	MATN2	FALSE	0.00287419	0.00353508	1	0.029	0.011	0.000938653	0.167862	1	0.018	0.011	0.00193554	0.323562	0.3367
ENSG00000127423.10	AUNIP	TRUE	0.0192492	0.00355792	1	0.417	0.354	0.0122704	0.123259	1	0.336	0.312	0.00697878	0.517073	0.5446
ENSG00000212719.10	C17orf51	FALSE	0.0178203	0.00356872	1	0.296	0.238	-0.00284845	0.28175	1	0.195	0.222	0.0206687	0.0118529	0.0186
ENSG00000177565.16	TBL1XR1	FALSE	0.0591278	0.00357364	1	0.991	0.982	0.0453491	0.00496741	1	0.989	0.973	0.0137787	0.585757	0.5974
ENSG00000100519.11	PSMC6	FALSE	0.0497826	0.00357551	1	0.991	0.99	0.0466705	0.00565204	1	0.987	0.977	0.00311207	0.901563	0.8972
ENSG00000111602.11	TIMELESS	TRUE	0.034704	0.00357852	1	0.769	0.685	0.0363647	0.00121537	1	0.687	0.642	-0.00166068	0.940056	0.9394
ENSG00000174720.15	LARP7	TRUE	0.0473153	0.00358448	1	0.989	0.976	0.0208869	0.157713	1	0.97	0.97	0.0264285	0.248165	0.2743
ENSG00000110536.13	PTPMT1	TRUE	0.0408609	0.00358704	1	0.915	0.885	0.0213895	0.231892	1	0.869	0.849	0.0194713	0.300668	0.3378
ENSG00000168214.20	RBPJ	TRUE	0.0551659	0.00360568	1	1	0.999	0.0202692	0.131801	1	0.997	0.994	0.0348967	0.172384	0.1887
ENSG00000121152.9	NCAPH	TRUE	0.050078	0.00361079	1	0.67	0.606	0.0516399	0.000242692	1	0.643	0.573	-0.0015619	0.950582	0.9443
ENSG00000159399.9	HK2	TRUE	0.0381071	0.00363366	1	0.724	0.675	0.0066381	0.992344	1	0.564	0.59	0.031469	0.0866755	0.1019
ENSG00000117360.12	PRPF3	FALSE	0.0448524	0.00363688	1	0.83	0.781	0.0387033	0.00581083	1	0.769	0.752	0.00614904	0.741755	0.7531
ENSG00000100227.17	POLDIP3	FALSE	0.0345524	0.00365556	1	0.834	0.792	0.00364514	0.740729	1	0.728	0.72	0.0309072	0.0493568	0.084
ENSG00000130511.15	SSBP4	TRUE	0.0399128	0.00366506	1	0.973	0.956	0.0402418	0.0124855	1	0.938	0.926	-0.000329027	0.985421	0.987
ENSG00000278259.4	MYO19	TRUE	0.0479925	0.0036679	1	0.751	0.699	0.0365518	0.000502494	1	0.705	0.627	0.0114408	0.55339	0.5697
ENSG00000005486.16	RHBDD2	FALSE	0.0217791	0.00366895	1	0.442	0.383	0.0179776	0.315393	1	0.348	0.341	0.0038015	0.75323	0.7687
ENSG00000166797.10	FAM96A	FALSE	0.0411219	0.00367321	1	0.996	0.996	0.0423578	0.00892649	1	0.995	0.989	-0.00123587	0.948146	0.9601
ENSG00000204469.12	PRRC2A	FALSE	0.0566274	0.00367593	1	0.989	0.981	0.0325786	0.125631	1	0.977	0.965	0.0240488	0.342845	0.3483
ENSG00000213145.9	CRIP1	TRUE	0.0562551	0.00368942	1	0.937	0.91	-0.0074206	0.762473	1	0.898	0.898	0.0636757	0.0266935	0.0346
ENSG00000182504.10	CEP97	FALSE	0.0273988	0.00369384	1	0.682	0.617	0.00750498	0.74337	1	0.557	0.562	0.0198939	0.203883	0.2221
ENSG00000171475.13	WIPF2	FALSE	0.0346336	0.00370223	1	0.767	0.717	-0.00419617	0.106863	1	0.592	0.645	0.0388297	0.0187077	0.0279
ENSG00000076242.14	MLH1	TRUE	0.0322178	0.00370259	1	0.874	0.817	0.0460037	0.000216385	1	0.838	0.781	-0.0137859	0.463896	0.5034
ENSG00000231212.1	RP11-111F5.3	FALSE	0.00213362	0.00370284	1	0.016	0.004	-0.000124182	0.616274	1	0.005	0.007	0.0022578	0.0873979	0.0504
ENSG00000134602.15	STK26	TRUE	0.0508208	0.00370381	1	0.964	0.964	0.0400103	0.00837806	1	0.962	0.945	0.0108105	0.673738	0.6753
ENSG00000146416.17	AIG1	TRUE	0.0398221	0.00370529	1	0.922	0.845	0.0204429	0.193356	1	0.872	0.835	0.0193792	0.685618	0.6609
ENSG00000204564.11	C6orf136	TRUE	0.0283282	0.00370606	1	0.583	0.533	0.00766684	0.585216	1	0.472	0.475	0.0206614	0.0989857	0.1406
ENSG00000188313.12	PLSCR1	TRUE	0.0369162	0.00370818	1	0.913	0.879	0.0113431	0.929796	1	0.833	0.843	0.0255731	0.243826	0.2934
ENSG00000197561.6	ELANE	TRUE	0.043896	0.00373289	1	1	1	-0.00725053	0.391373	1	1	1	0.0511466	0.32688	0.3089
ENSG00000183020.13	AP2A2	FALSE	0.0436334	0.00374996	1	0.8	0.785	0.0239296	0.0268803	1	0.716	0.684	0.0197038	0.245401	0.2568
ENSG00000241058.3	NSUN6	TRUE	0.0312809	0.00376929	1	0.783	0.751	0.00589991	0.567714	1	0.643	0.642	0.025381	0.114189	0.1356
ENSG00000111666.10	CHPT1	TRUE	0.0291259	0.00377503	1	0.778	0.729	0.00966785	0.27626	1	0.703	0.701	0.019458	0.360705	0.3699
ENSG00000206053.12	HN1L	TRUE	0.0286341	0.00378618	1	0.821	0.773	0.0450162	0.00113057	1	0.757	0.712	-0.0163821	0.364265	0.4055
ENSG00000075336.11	TIMM21	TRUE	0.0463177	0.00379785	1	0.865	0.817	0.0418563	0.0024531	1	0.764	0.731	0.00446135	0.833448	0.8236
ENSG00000126524.9	SBDS	TRUE	0.0638682	0.00382782	1	0.942	0.931	0.0357193	0.0688412	1	0.908	0.895	0.0281489	0.254179	0.2719
ENSG00000213672.7	NCKIPSD	FALSE	0.0212572	0.00383338	1	0.567	0.514	0.0234717	0.0175735	1	0.449	0.423	-0.00221446	0.851145	0.8622
ENSG00000174004.5	NRROS	TRUE	0.0349229	0.00383896	1	0.753	0.708	0.00565886	0.608903	1	0.634	0.631	0.0292641	0.0681308	0.0757
ENSG00000186625.13	KATNA1	FALSE	0.0421121	0.00384354	1	0.857	0.816	0.0174509	0.15465	1	0.782	0.766	0.0246611	0.185955	0.2278
ENSG00000046647.13	GEMIN8	FALSE	0.0202348	0.00384825	1	0.446	0.385	0.000723682	0.692879	1	0.343	0.365	0.0195111	0.0538291	0.0862
ENSG00000072756.16	TRNT1	TRUE	0.0400723	0.00385764	1	0.935	0.9	0.050592	0.000364279	1	0.905	0.886	-0.0105197	0.634171	0.6475
ENSG00000261669.1	CTD-2515A14.1	FALSE	0.00243833	0.00386182	1	0.018	0.005	-0.000292951	0.385544	1	0.002	0.004	0.00273129	0.0795023	0.0261
ENSG00000163349.21	HIPK1	FALSE	0.0334369	0.00386726	1	0.872	0.85	0.00111928	0.722581	1	0.767	0.768	0.0323176	0.0856032	0.1158
ENSG00000266472.5	MRPS21	FALSE	0.0416915	0.00387443	1	1	0.999	0.0426471	0.00735891	1	1	0.999	-0.00095568	0.965726	0.9694
ENSG00000150316.11	CWC15	TRUE	0.055123	0.00389405	1	0.993	0.991	0.0408683	0.0109035	1	0.992	0.983	0.0142547	0.554138	0.5643
ENSG00000138821.12	SLC39A8	TRUE	0.039436	0.00390181	1	0.823	0.788	0.0446349	0.00222954	1	0.741	0.712	-0.00519896	0.798827	0.7895
ENSG00000164051.13	CCDC51	FALSE	0.0299686	0.00392573	1	0.758	0.719	0.00692782	0.627691	1	0.674	0.672	0.0230407	0.133047	0.1638
ENSG00000101367.8	MAPRE1	FALSE	0.0553753	0.00393957	1	0.971	0.948	0.0262666	0.0380986	1	0.939	0.924	0.0291088	0.183056	0.2121
ENSG00000066032.18	CTNNA2	FALSE	0.00151143	0.00395565	1	0.004	0	0.00129226	0.0387689	1	0.003	0	0.000219173	0.907382	0.8812
ENSG00000243478.8	AOX2P	FALSE	0.00114625	0.00395565	1	0.004	0	3.89714e-05	0.544588	1	0.002	0.001	0.00110728	0.206911	0.1256
ENSG00000270665.1	HNRNPA1P67	FALSE	0.00102626	0.00395565	1	0.004	0	-0.000444119	0.271596	1	0	0.002	0.00147038	0.0505999	0.0005
ENSG00000205105.6	COX17P1	FALSE	0.00100701	0.00395565	1	0.004	0	-0.000322599	0.394697	1	0	0.001	0.00132961	0.0671742	0.0077
ENSG00000267470.5	ZNF571-AS1	FALSE	0.000958733	0.00395565	1	0.004	0	0.000535653	0.390388	1	0.003	0.002	0.00042308	0.733916	0.723
ENSG00000213176.4	RPL13P6	FALSE	0.000873946	0.00395565	1	0.004	0	-0.000519468	0.193135	1	0	0.003	0.00139341	0.0402375	0.0525
ENSG00000179997.8	AC010894.4	FALSE	0.000863595	0.00395565	1	0.004	0	-0.00018288	0.487278	1	0	0.001	0.00104648	0.0952623	0
ENSG00000235253.1	AC010240.2	FALSE	0.000853065	0.00395565	1	0.004	0	-0.000229275	0.729577	1	0.002	0.002	0.00108234	0.157424	0.187
ENSG00000261411.1	RP11-268G13.1	FALSE	0.000838198	0.00395565	1	0.004	0	-0.00024865	0.487278	1	0	0.001	0.00108685	0.0754505	0.014
ENSG00000199636.1	Y_RNA	FALSE	0.000831808	0.00395565	1	0.004	0	-0.000288646	0.394697	1	0	0.001	0.00112045	0.0750224	0.1534
ENSG00000214434.2	NIFKP1	FALSE	0.000815952	0.00395565	1	0.004	0	0.000453403	0.275159	1	0.002	0	0.000362549	0.647811	0.6267
ENSG00000224074.3	LINC00691	FALSE	0.000779005	0.00395565	1	0.004	0	0.000251161	0.54397	1	0.002	0.001	0.000527844	0.474829	0.4549
ENSG00000235545.1	RP11-230B22.1	FALSE	0.000778766	0.00395565	1	0.004	0	0.000453089	0.541065	1	0.003	0.002	0.000325677	0.713249	0.6922
ENSG00000115194.10	SLC30A3	FALSE	0.000773458	0.00395565	1	0.004	0	0.000306284	0.275159	1	0.002	0	0.000467174	0.494001	0.4589
ENSG00000205002.3	AARD	FALSE	0.000735259	0.00395565	1	0.004	0	-0.000303883	0.271596	1	0	0.002	0.00103914	0.057454	0.0031
ENSG00000233360.4	Z83844.1	FALSE	0.000733221	0.00395565	1	0.004	0	0.000166557	0.692424	1	0.003	0.002	0.000566664	0.491964	0.4849
ENSG00000100557.9	C14orf105	FALSE	0.000714768	0.00395565	1	0.004	0	-0.000416495	0.394697	1	0	0.001	0.00113126	0.048781	0.0135
ENSG00000232970.1	POLHP1	FALSE	0.000687055	0.00395565	1	0.004	0	-0.000173287	0.487278	1	0	0.001	0.000860342	0.0989548	0
ENSG00000198488.10	B3GNT6	FALSE	0.000680159	0.00395565	1	0.004	0	-0.00012108	0.623634	1	0	0	0.000801239	0.109444	0.0142
ENSG00000239467.5	AC007405.6	FALSE	0.000673969	0.00395565	1	0.004	0	-0.000279422	0.487278	1	0	0.001	0.00095339	0.0656838	0.0078
ENSG00000256564.1	RP11-424M22.3	FALSE	0.000606101	0.00395565	1	0.004	0	0.00030669	0.275159	1	0.002	0	0.000299411	0.621042	0.6114
ENSG00000226421.1	SLC25A5P5	FALSE	0.000605056	0.00395565	1	0.004	0	-0.000106985	0.487278	1	0	0.001	0.00071204	0.101515	0
ENSG00000252073.1	RNU6-947P	FALSE	0.000561475	0.00395565	1	0.004	0	-9.00039e-05	0.487278	1	0	0.001	0.000651479	0.102476	0.1314
ENSG00000151835.14	SACS	TRUE	0.066688	0.00397676	1	0.973	0.956	0.0655996	0.000628576	1	0.957	0.937	0.00108835	0.976441	0.9702
ENSG00000182199.10	SHMT2	TRUE	0.0465411	0.00397784	1	0.969	0.947	0.0384856	0.00362343	1	0.934	0.921	0.00805554	0.721513	0.7146
ENSG00000096080.11	MRPS18A	FALSE	0.0354894	0.00399032	1	0.937	0.893	0.00156048	0.822849	1	0.874	0.866	0.0339289	0.0829875	0.106
ENSG00000149418.10	ST14	FALSE	0.0308732	0.0039985	1	0.7	0.63	0.0163133	0.237481	1	0.564	0.56	0.0145599	0.349716	0.3644
ENSG00000107625.12	DDX50	FALSE	0.0487999	0.00405744	1	0.966	0.936	0.044463	0.00525932	1	0.923	0.889	0.0043369	0.85582	0.8399
ENSG00000162929.13	KIAA1841	FALSE	0.0134651	0.00413074	1	0.392	0.322	0.00894373	0.449421	1	0.277	0.268	0.00452134	0.665309	0.6801
ENSG00000099956.18	SMARCB1	TRUE	0.0449882	0.00414059	1	0.957	0.948	0.0746252	1.57327e-06	0.0414666	0.943	0.925	-0.029637	0.166555	0.2069
ENSG00000075856.11	SART3	FALSE	0.038812	0.00416137	1	0.841	0.827	0.055331	2.7764e-05	0.731777	0.795	0.754	-0.0165189	0.380182	0.3996
ENSG00000118513.18	MYB	TRUE	0.0704255	0.00417591	1	1	0.997	0.025263	0.123759	1	1	0.996	0.0451625	0.161733	0.1657
ENSG00000211460.11	TSN	FALSE	0.0489535	0.00419568	1	0.975	0.964	0.0706202	1.42255e-06	0.0374942	0.97	0.947	-0.0216667	0.331595	0.3549
ENSG00000106615.9	RHEB	TRUE	0.0445875	0.00420194	1	0.984	0.975	0.0318691	0.0802916	1	0.959	0.951	0.0127184	0.616773	0.6335
ENSG00000008282.8	SYPL1	FALSE	0.0436658	0.00423058	1	0.982	0.979	0.0240198	0.251832	1	0.977	0.956	0.0196459	0.387789	0.4171
ENSG00000170855.3	TRIAP1	TRUE	0.0441611	0.00426439	1	0.98	0.96	0.0285144	0.143615	1	0.957	0.94	0.0156467	0.508416	0.5297
ENSG00000119421.6	NDUFA8	TRUE	0.0455561	0.00426791	1	0.989	0.982	0.0220501	0.237769	1	0.972	0.968	0.023506	0.281159	0.3087
ENSG00000178605.13	GTPBP6	TRUE	0.0438826	0.00426873	1	0.926	0.884	0.0349474	0.0140015	1	0.882	0.851	0.00893519	0.663318	0.6717
ENSG00000164062.12	APEH	FALSE	0.0442728	0.00427726	1	0.924	0.91	0.00185559	0.50016	1	0.88	0.872	0.0424173	0.027894	0.0366
ENSG00000134779.14	TPGS2	TRUE	0.0433164	0.00427784	1	0.89	0.88	0.0280118	0.0191065	1	0.857	0.849	0.0153046	0.451379	0.4684
ENSG00000111321.10	LTBR	FALSE	0.0308634	0.00427863	1	0.787	0.738	0.0150895	0.904557	1	0.656	0.681	0.0157738	0.371911	0.4069
ENSG00000180370.10	PAK2	TRUE	0.045336	0.00432934	1	1	1	0.0230408	0.253253	1	0.998	1	0.0222952	0.369977	0.39
ENSG00000110075.14	PPP6R3	FALSE	0.0389897	0.00436229	1	0.93	0.888	0.0114836	0.609155	1	0.833	0.848	0.0275061	0.142161	0.1853
ENSG00000274904.1	CTD-2515O10.5	FALSE	0.00470906	0.00437233	1	0.038	0.017	0.000869237	0.684737	1	0.016	0.014	0.00383982	0.126879	0.1076
ENSG00000116685.15	KIAA2013	FALSE	0.0325392	0.00437442	1	0.906	0.881	0.00483019	0.992047	1	0.83	0.832	0.027709	0.123262	0.1605
ENSG00000171204.12	TMEM126B	TRUE	0.0448961	0.00437905	1	0.978	0.972	0.0247062	0.157463	1	0.962	0.95	0.0201899	0.365582	0.3829
ENSG00000116237.15	ICMT	TRUE	0.0446613	0.00438495	1	0.848	0.792	0.051749	0.0017828	1	0.784	0.757	-0.00708768	0.751731	0.7517
ENSG00000141401.11	IMPA2	TRUE	0.0312398	0.00438532	1	0.85	0.779	0.0214761	0.0607977	1	0.733	0.741	0.0097637	0.605238	0.6065
ENSG00000156709.13	AIFM1	TRUE	0.0398797	0.00440494	1	0.96	0.948	0.028375	0.0598391	1	0.921	0.924	0.0115047	0.598874	0.6097
ENSG00000142528.15	ZNF473	FALSE	0.0223849	0.00440635	1	0.561	0.509	0.0175888	0.186697	1	0.474	0.464	0.00479617	0.705235	0.7344
ENSG00000134884.13	ARGLU1	FALSE	0.0606864	0.00442063	1	1	0.996	0.0888846	2.34258e-05	0.617433	0.998	0.996	-0.0281982	0.331307	0.3441
ENSG00000103550.13	KNOP1	TRUE	0.044104	0.00443768	1	0.906	0.879	0.0768819	2.05512e-07	0.00541669	0.856	0.818	-0.0327779	0.135934	0.1643
ENSG00000188807.12	TMEM201	FALSE	0.0213809	0.00444114	1	0.408	0.35	0.00998463	0.287532	1	0.297	0.286	0.0113962	0.265636	0.2964
ENSG00000162961.13	DPY30	TRUE	0.0425742	0.00446919	1	0.969	0.965	0.0283811	0.0778215	1	0.954	0.941	0.0141932	0.507357	0.5204
ENSG00000159873.9	CCDC117	TRUE	0.0359527	0.00448464	1	0.868	0.834	0.010806	0.494279	1	0.775	0.768	0.0251467	0.254492	0.2732
ENSG00000144231.10	POLR2D	FALSE	0.038024	0.0044882	1	0.798	0.763	0.00784166	0.574593	1	0.684	0.702	0.0301823	0.0815023	0.0986
ENSG00000178921.13	PFAS	FALSE	0.0289703	0.00452083	1	0.767	0.684	0.0256207	0.00586624	1	0.63	0.585	0.00334952	0.833415	0.8349
ENSG00000245694.9	CRNDE	TRUE	0.055341	0.00452714	1	0.993	0.985	0.0564389	0.00333941	1	0.989	0.98	-0.0010979	0.980751	0.9669
ENSG00000116906.11	GNPAT	FALSE	0.0360332	0.00453186	1	0.904	0.843	0.0381926	0.0272305	1	0.813	0.796	-0.00215942	0.890073	0.9092
ENSG00000196453.7	ZNF777	FALSE	0.0225769	0.00454796	1	0.43	0.373	0.010276	0.174282	1	0.334	0.317	0.0123008	0.226524	0.2644
ENSG00000260001.6	TGFBR3L	TRUE	0.0451352	0.0045482	1	0.877	0.852	0.0289319	0.117557	1	0.849	0.832	0.0162033	0.497336	0.5292
ENSG00000065559.14	MAP2K4	FALSE	0.0266709	0.00456216	1	0.713	0.653	-0.00144032	0.809083	1	0.57	0.599	0.0281112	0.0451027	0.0608
ENSG00000134453.15	RBM17	TRUE	0.0354572	0.00458217	1	0.998	0.99	0.0678196	0.00158447	1	0.997	0.983	-0.0323624	0.347465	0.3519
ENSG00000204310.11	AGPAT1	FALSE	0.031283	0.00458398	1	0.8	0.762	-0.0111817	0.274937	1	0.662	0.697	0.0424647	0.00602919	0.013
ENSG00000161036.11	LRWD1	FALSE	0.0246388	0.00459798	1	0.538	0.489	0.0173412	0.0853712	1	0.459	0.444	0.00729766	0.557939	0.5833
ENSG00000164087.7	POC1A	TRUE	0.0302849	0.00460837	1	0.659	0.598	0.0244843	0.0541994	1	0.59	0.571	0.00580059	0.721981	0.7203
ENSG00000152253.8	SPC25	TRUE	0.0475974	0.00461966	1	0.628	0.558	0.013699	0.359843	1	0.544	0.519	0.0338984	0.213665	0.2217
ENSG00000060491.16	OGFR	TRUE	0.0328406	0.00465784	1	0.852	0.823	0.0312271	0.0196274	1	0.78	0.76	0.0016135	0.935504	0.9343
ENSG00000174917.8	C19orf70	TRUE	0.0597653	0.00466437	1	1	0.999	0.0601233	0.00107615	1	0.998	0.999	-0.000358042	0.990238	0.9892
ENSG00000149150.8	SLC43A1	FALSE	0.0290757	0.00469324	1	0.765	0.74	0.0235089	0.274444	1	0.677	0.691	0.00556686	0.748433	0.7571
ENSG00000198805.11	PNP	TRUE	0.061395	0.00469341	1	0.975	0.946	0.0407917	0.0443432	1	0.943	0.931	0.0206033	0.467819	0.4598
ENSG00000260563.3	RP13-516M14.1	FALSE	0.0158975	0.00470899	1	0.235	0.182	0.000426382	0.259536	1	0.12	0.14	0.0154711	0.0356266	0.0528
ENSG00000170037.13	CNTROB	FALSE	0.0274277	0.00473106	1	0.603	0.538	-0.00184053	0.24053	1	0.423	0.478	0.0292683	0.0236564	0.0341
ENSG00000086506.2	HBQ1	TRUE	0.0209136	0.00473505	1	0.413	0.341	0.019636	0.169877	1	0.351	0.33	0.00127758	0.939934	0.9413
ENSG00000146223.14	RPL7L1	TRUE	0.0538051	0.00474553	1	1	0.998	0.0329108	0.0607542	1	0.998	0.998	0.0208943	0.429823	0.4461
ENSG00000110801.13	PSMD9	FALSE	0.0290977	0.00481048	1	0.783	0.754	0.0168622	0.0993675	1	0.764	0.769	0.0122356	0.46234	0.4873
ENSG00000139350.11	NEDD1	FALSE	0.0289085	0.00482239	1	0.729	0.648	0.0210818	0.0823031	1	0.639	0.623	0.00782663	0.643198	0.6605
ENSG00000184967.6	NOC4L	FALSE	0.0311635	0.00483214	1	0.771	0.734	0.021261	0.125725	1	0.702	0.692	0.0099025	0.568977	0.5732
ENSG00000149929.15	HIRIP3	TRUE	0.0393555	0.00485521	1	0.776	0.708	0.0273055	0.0167972	1	0.711	0.681	0.01205	0.548788	0.5765
ENSG00000067955.13	CBFB	TRUE	0.0345129	0.00487383	1	0.886	0.854	0.0155913	0.308536	1	0.762	0.777	0.0189217	0.316798	0.3517
ENSG00000120053.10	GOT1	FALSE	0.0231827	0.00488428	1	0.632	0.581	0.0240784	0.017917	1	0.554	0.525	-0.000895679	0.953383	0.9473
ENSG00000141965.4	FEM1A	TRUE	0.0395697	0.0048951	1	0.774	0.739	0.0110335	0.294221	1	0.661	0.664	0.0285363	0.0829147	0.107
ENSG00000156958.14	GALK2	TRUE	0.0280472	0.0049006	1	0.8	0.734	0.0124993	0.408111	1	0.67	0.676	0.0155479	0.324448	0.3662
ENSG00000271199.1	RP13-216E22.5	FALSE	0.0013693	0.0049065	1	0.007	0.001	-0.000572185	0.325562	1	0	0.002	0.00194149	0.0387933	0.0008
ENSG00000021645.18	NRXN3	FALSE	0.00136711	0.0049065	1	0.007	0.001	-0.000534248	0.271596	1	0	0.002	0.00190136	0.0434874	0.0031
ENSG00000204052.4	LRRC73	FALSE	0.0012448	0.0049065	1	0.007	0.001	0.000256644	0.54397	1	0.002	0.001	0.000988152	0.316372	0.2779
ENSG00000100626.16	GALNT16	FALSE	0.00117897	0.0049065	1	0.007	0.001	-0.000222064	0.487278	1	0	0.001	0.00140104	0.0657836	0.0088
ENSG00000253468.1	KB-1517D11.2	FALSE	0.00105163	0.0049065	1	0.007	0.001	-8.30573e-05	0.780611	1	0.002	0.001	0.00113469	0.104417	0.0473
ENSG00000171824.13	EXOSC10	FALSE	0.0391794	0.00491913	1	0.935	0.895	0.0405946	0.00652167	1	0.895	0.863	-0.00141518	0.953199	0.948
ENSG00000103018.16	CYB5B	TRUE	0.0418232	0.00492206	1	0.946	0.927	0.0445047	0.0124867	1	0.911	0.897	-0.00268155	0.915666	0.9117
ENSG00000230833.1	RPEP3	FALSE	0.00089782	0.00492333	1	0.007	0.001	-0.000146162	0.487278	1	0	0.001	0.00104398	0.0835674	0.0184
ENSG00000233016.6	SNHG7	TRUE	0.0771759	0.00493906	1	0.998	0.988	0.0469008	0.0143168	1	0.982	0.977	0.0302751	0.334801	0.3558
ENSG00000258474.1	RP11-187E13.1	FALSE	0.00114018	0.00494021	1	0.007	0.001	0.000224285	0.275159	1	0.002	0	0.0009159	0.242514	0.1595
ENSG00000240535.8	CTD-2313F11.1	FALSE	0.000802598	0.00494021	1	0.007	0.001	-0.000285171	0.394697	1	0	0.001	0.00108777	0.064216	0.0245
ENSG00000201182.1	RNU6-670P	FALSE	0.000674645	0.00494021	1	0.007	0.001	0.000505247	0.122743	1	0.003	0.001	0.000169397	0.803078	0.8065
ENSG00000223842.1	RP11-135J2.3	FALSE	0.00060114	0.00494021	1	0.007	0.001	7.59095e-05	0.779993	1	0.002	0.001	0.00052523	0.450011	0.4028
ENSG00000249915.7	PDCD6	TRUE	0.0568588	0.00498565	1	1	0.997	0.00343295	0.934831	1	1	0.996	0.0534259	0.0371092	0.0389
ENSG00000242372.6	EIF6	FALSE	0.0486087	0.00498748	1	0.991	0.989	0.0199035	0.0609493	1	0.99	0.983	0.0287052	0.193856	0.2228
ENSG00000100522.8	GNPNAT1	TRUE	0.0571191	0.00498819	1	0.823	0.794	0.0550915	0.00180489	1	0.772	0.739	0.00202753	0.942708	0.9309
ENSG00000128595.16	CALU	TRUE	0.0382612	0.004999	1	0.935	0.883	0.0505973	1.35034e-05	0.355909	0.9	0.826	-0.0123361	0.555033	0.5695
ENSG00000151465.13	CDC123	TRUE	0.0420224	0.00501156	1	0.996	0.996	0.0612012	0.000103866	1	0.995	0.987	-0.0191789	0.398627	0.4487
ENSG00000085872.14	CHERP	TRUE	0.0395737	0.00501553	1	0.904	0.859	0.0491808	0.00121769	1	0.826	0.791	-0.00960708	0.633233	0.6471
ENSG00000059769.19	DNAJC25	FALSE	0.0229553	0.00501725	1	0.513	0.457	0.0269167	0.00460953	1	0.402	0.365	-0.00396148	0.75003	0.7585
ENSG00000274213.1	RP11-670E13.6	FALSE	0.0245311	0.00501757	1	0.35	0.295	0.00927958	0.300776	1	0.228	0.216	0.0152515	0.169391	0.181
ENSG00000071655.17	MBD3	TRUE	0.0434626	0.00503122	1	0.922	0.887	0.0589427	0.000134816	1	0.882	0.859	-0.0154801	0.477135	0.508
ENSG00000101596.14	SMCHD1	TRUE	0.0622634	0.0050812	1	0.996	0.987	0.049402	0.0022412	1	0.987	0.978	0.0128614	0.638514	0.6483
ENSG00000204256.12	BRD2	FALSE	0.0477142	0.00508498	1	0.998	0.992	0.00603616	0.847334	1	0.985	0.975	0.0416781	0.0879832	0.1197
ENSG00000018699.11	TTC27	TRUE	0.0317943	0.00508646	1	0.72	0.667	0.02451	0.0470527	1	0.634	0.606	0.00728421	0.63599	0.6502
ENSG00000164818.15	DNAAF5	FALSE	0.0335054	0.00509331	1	0.785	0.735	0.0177246	0.114924	1	0.726	0.691	0.0157808	0.351636	0.3775
ENSG00000106638.15	TBL2	TRUE	0.0292127	0.00509638	1	0.78	0.734	0.026044	0.0404525	1	0.708	0.686	0.00316874	0.857868	0.8502
ENSG00000177150.12	FAM210A	TRUE	0.0449757	0.00510168	1	0.877	0.852	0.0367561	0.0112754	1	0.816	0.813	0.00821961	0.699503	0.7019
ENSG00000007392.16	LUC7L	FALSE	0.0375454	0.00510357	1	0.892	0.877	0.0404432	0.00269949	1	0.841	0.825	-0.00289773	0.895548	0.8898
ENSG00000157470.11	FAM81A	FALSE	0.0215301	0.00511543	1	0.26	0.21	0.0045868	0.716633	1	0.192	0.189	0.0169433	0.0597064	0.0589
ENSG00000277972.1	CISD3	TRUE	0.0448893	0.00513205	1	0.964	0.96	0.0470654	0.00245786	1	0.948	0.935	-0.00217613	0.922846	0.9311
ENSG00000153561.12	RMND5A	FALSE	0.0321952	0.0051733	1	0.895	0.839	0.0218697	0.103661	1	0.805	0.793	0.0103255	0.589918	0.5999
ENSG00000134253.9	TRIM45	FALSE	0.00656247	0.0051789	1	0.067	0.038	0.00194299	0.684294	1	0.048	0.044	0.00461948	0.204404	0.2244
ENSG00000136143.14	SUCLA2	TRUE	0.045262	0.00518291	1	0.989	0.964	0.00879256	0.675227	1	0.954	0.948	0.0364694	0.0822344	0.1069
ENSG00000122687.17	MRM2	FALSE	0.044483	0.00518732	1	0.978	0.957	0.031719	0.0922845	1	0.961	0.947	0.012764	0.565602	0.5884
ENSG00000109320.11	NFKB1	FALSE	0.0473258	0.00518873	1	0.886	0.859	0.0240908	0.224199	1	0.803	0.804	0.023235	0.251955	0.2833
ENSG00000090061.17	CCNK	FALSE	0.0465125	0.00520734	1	0.946	0.932	0.00815393	0.522277	1	0.898	0.903	0.0383586	0.0692569	0.0876
ENSG00000151689.12	INPP1	FALSE	0.0127616	0.00521694	1	0.365	0.296	2.34001e-05	0.882108	1	0.254	0.263	0.0127382	0.158221	0.1971
ENSG00000136709.11	WDR33	FALSE	0.0400792	0.00522705	1	0.973	0.958	0.0259829	0.0784582	1	0.931	0.929	0.0140963	0.490741	0.5157
ENSG00000241258.6	CRCP	FALSE	0.0425497	0.00523488	1	0.863	0.849	0.00526228	0.839965	1	0.78	0.789	0.0372874	0.0498023	0.0671
ENSG00000132773.11	TOE1	FALSE	0.03172	0.00528124	1	0.702	0.644	0.0476876	0.00030378	1	0.633	0.581	-0.0159676	0.337855	0.3603
ENSG00000108578.14	BLMH	FALSE	0.0369766	0.00533945	1	0.917	0.896	0.0454993	0.000290509	1	0.905	0.867	-0.00852266	0.689246	0.6986
ENSG00000241990.5	PRR34-AS1	TRUE	0.0387454	0.00535035	1	0.821	0.805	0.0151788	0.352994	1	0.707	0.688	0.0235666	0.202508	0.2123
ENSG00000119013.8	NDUFB3	TRUE	0.0522479	0.00537405	1	1	0.999	0.0359391	0.0327253	1	0.998	0.999	0.0163088	0.462248	0.4794
ENSG00000110107.8	PRPF19	FALSE	0.0421158	0.00537854	1	0.937	0.914	0.0557185	1.20452e-05	0.317476	0.895	0.856	-0.0136027	0.528374	0.5215
ENSG00000124702.17	KLHDC3	TRUE	0.0505111	0.00538088	1	0.971	0.955	0.0507952	0.00208876	1	0.944	0.924	-0.000284094	0.986355	0.9893
ENSG00000063978.15	RNF4	TRUE	0.0343701	0.00538295	1	0.892	0.843	0.018772	0.208374	1	0.803	0.776	0.0155981	0.397407	0.4229
ENSG00000164715.5	LMTK2	FALSE	0.0220522	0.00540226	1	0.359	0.304	0.00876175	0.764529	1	0.225	0.234	0.0132905	0.142895	0.1798
ENSG00000163507.13	KIAA1524	TRUE	0.0359784	0.00542933	1	0.726	0.65	0.0368639	0.0106183	1	0.689	0.622	-0.00088552	0.972907	0.9679
ENSG00000273204.1	RP4-549L20.3	FALSE	0.00597343	0.00544402	1	0.103	0.065	-0.00433112	0.0505826	1	0.031	0.05	0.0103046	0.00652617	0.0119
ENSG00000182481.8	KPNA2	TRUE	0.0600031	0.00545894	1	0.901	0.877	0.0415337	0.160082	1	0.846	0.835	0.0184695	0.796976	0.7828
ENSG00000236723.2	RP5-1024G6.2	FALSE	0.00512005	0.00546903	1	0.047	0.023	0.00136608	0.424465	1	0.021	0.017	0.00375398	0.161293	0.2093
ENSG00000133193.12	FAM104A	FALSE	0.0307743	0.00550279	1	0.922	0.871	0.0272076	0.102663	1	0.828	0.814	0.00356674	0.85275	0.8524
ENSG00000101911.12	PRPS2	TRUE	0.0350166	0.00551369	1	0.836	0.774	0.0295276	0.00773247	1	0.718	0.69	0.00548895	0.779218	0.7846
ENSG00000013503.9	POLR3B	FALSE	0.0235238	0.00553012	1	0.547	0.502	0.0215685	0.00309794	1	0.48	0.434	0.00195527	0.872791	0.8824
ENSG00000130402.11	ACTN4	FALSE	0.041902	0.00553691	1	1	0.997	0.0416166	0.00701251	1	0.998	0.996	0.000285367	0.994088	0.9918
ENSG00000130227.16	XPO7	FALSE	0.0426051	0.00555079	1	0.939	0.903	0.0313156	0.0266895	1	0.864	0.845	0.0112895	0.590064	0.6107
ENSG00000037897.16	METTL1	FALSE	0.0345724	0.00555328	1	0.78	0.706	0.0260425	0.391483	1	0.625	0.641	0.00852993	0.654352	0.639
ENSG00000164933.11	SLC25A32	TRUE	0.0686226	0.0055569	1	0.957	0.927	0.0382098	0.0196526	1	0.915	0.907	0.0304128	0.285492	0.2978
ENSG00000230424.1	RP1-43E13.2	FALSE	0.00818627	0.00556595	1	0.078	0.046	-0.00198891	0.181248	1	0.043	0.057	0.0101752	0.0238828	0.0398
ENSG00000123297.17	TSFM	TRUE	0.0373147	0.00557329	1	0.957	0.948	0.0514261	0.0001794	1	0.944	0.924	-0.0141114	0.488837	0.5325
ENSG00000185238.12	PRMT3	FALSE	0.0378976	0.00558245	1	0.807	0.769	0.0467839	0.000224417	1	0.756	0.718	-0.00888631	0.638678	0.6462
ENSG00000225855.6	RUSC1-AS1	FALSE	0.00897312	0.00558533	1	0.099	0.063	0.00184834	0.843388	1	0.051	0.05	0.00712478	0.0928439	0.0888
ENSG00000277072.4	STAG3L2	TRUE	0.0395233	0.00560028	1	0.859	0.805	0.0205603	0.263775	1	0.79	0.775	0.0189629	0.34019	0.3922
ENSG00000168476.11	REEP4	TRUE	0.0468772	0.00561519	1	0.868	0.845	0.0359994	0.0245407	1	0.82	0.805	0.0108778	0.645041	0.6487
ENSG00000127463.13	EMC1	FALSE	0.0327642	0.00562678	1	0.879	0.812	0.00874356	0.573122	1	0.731	0.74	0.0240206	0.155531	0.2002
ENSG00000113569.15	NUP155	TRUE	0.0406755	0.0056402	1	0.89	0.834	0.0370483	0.0133307	1	0.816	0.794	0.00362717	0.887915	0.8773
ENSG00000170234.12	PWWP2A	FALSE	0.0333145	0.00566426	1	0.771	0.729	0.0250146	0.0461093	1	0.707	0.687	0.0082999	0.624976	0.6431
ENSG00000164168.7	TMEM184C	FALSE	0.0301369	0.00567836	1	0.679	0.635	0.0152972	0.165247	1	0.575	0.574	0.0148398	0.325714	0.3341
ENSG00000120686.11	UFM1	TRUE	0.0497607	0.00568546	1	0.998	0.99	0.0395018	0.0187397	1	0.992	0.979	0.0102589	0.683367	0.6912
ENSG00000185842.14	DNAH14	FALSE	0.015707	0.00569236	1	0.314	0.254	-0.00523281	0.128427	1	0.189	0.222	0.0209398	0.0115536	0.0164
ENSG00000020426.10	MNAT1	FALSE	0.036539	0.005703	1	0.955	0.933	-0.00467663	0.961542	1	0.897	0.908	0.0412156	0.0343346	0.0442
ENSG00000088451.10	TGDS	FALSE	0.0370432	0.00570789	1	0.888	0.843	0.000976341	0.915123	1	0.782	0.802	0.0360669	0.0429408	0.0652
ENSG00000165416.14	SUGT1	TRUE	0.0543941	0.00570838	1	1	0.997	0.0276741	0.0967928	1	0.997	0.995	0.02672	0.274156	0.3004
ENSG00000001630.15	CYP51A1	TRUE	0.031588	0.00572162	1	0.641	0.577	0.0318363	0.00249878	1	0.631	0.589	-0.000248328	0.991475	0.9893
ENSG00000172354.9	GNB2	TRUE	0.0485894	0.00575932	1	0.975	0.951	0.0349319	0.0334287	1	0.938	0.933	0.0136575	0.545403	0.5681
ENSG00000146109.4	ABT1	FALSE	0.0402357	0.00579885	1	0.971	0.961	0.00762629	0.749663	1	0.918	0.919	0.0326094	0.09292	0.1306
ENSG00000149636.15	DSN1	TRUE	0.0341681	0.00581476	1	0.733	0.643	0.0398646	0.000408281	1	0.659	0.598	-0.00569652	0.777862	0.7787
ENSG00000175376.8	EIF1AD	TRUE	0.0193268	0.00581671	1	0.623	0.562	0.00639709	0.702512	1	0.492	0.51	0.0129297	0.294184	0.3617
ENSG00000131495.8	NDUFA2	FALSE	0.0454322	0.0058185	1	1	0.999	0.0163532	0.226462	1	0.998	0.999	0.0290789	0.162157	0.2003
ENSG00000169018.5	FEM1B	FALSE	0.0340844	0.00583563	1	0.899	0.876	0.0186286	0.0767783	1	0.816	0.788	0.0154558	0.422218	0.4599
ENSG00000104960.15	PTOV1	TRUE	0.0347345	0.0058359	1	0.955	0.928	0.0290223	0.00843232	1	0.923	0.885	0.0057122	0.770677	0.7849
ENSG00000163412.12	EIF4E3	TRUE	0.0259716	0.00583893	1	0.574	0.526	0.00385201	0.91266	1	0.428	0.436	0.0221195	0.105362	0.1404
ENSG00000118900.14	UBN1	TRUE	0.03472	0.00585036	1	0.939	0.925	0.0106954	0.277927	1	0.88	0.869	0.0240246	0.234488	0.2818
ENSG00000180211.5	RP1-278E11.3	FALSE	0.0046183	0.00587417	1	0.049	0.025	-0.00120569	0.207326	1	0.011	0.019	0.00582398	0.0170897	0.0241
ENSG00000170632.13	ARMC10	FALSE	0.0361926	0.00587901	1	0.962	0.955	0.0250876	0.0412161	1	0.905	0.92	0.011105	0.590143	0.6164
ENSG00000198729.4	PPP1R14C	FALSE	0.0257199	0.00591516	1	0.5	0.44	0.0237034	0.0070973	1	0.426	0.385	0.00201652	0.881649	0.8756
ENSG00000116691.10	MIIP	TRUE	0.033394	0.0059368	1	0.812	0.781	0.0194846	0.146485	1	0.756	0.751	0.0139094	0.454871	0.461
ENSG00000221829.9	FANCG	FALSE	0.0251045	0.00594674	1	0.419	0.374	0.0209174	0.0161153	1	0.364	0.326	0.00418707	0.718735	0.7161
ENSG00000108641.14	B9D1	FALSE	0.0217291	0.00595498	1	0.482	0.431	0.00200922	0.886869	1	0.372	0.391	0.0197199	0.0735507	0.0959
ENSG00000238317.2	SNORD11	FALSE	0.0017882	0.00597216	1	0.011	0.002	0.000634104	0.245473	1	0.003	0.001	0.0011541	0.33919	0.2717
ENSG00000152193.7	RNF219	TRUE	0.0393379	0.00598868	1	0.946	0.902	0.0299201	0.00745397	1	0.879	0.865	0.00941773	0.640723	0.6639
ENSG00000255929.5	RP11-867G2.8	FALSE	0.00690032	0.00599466	1	0.117	0.077	0.000980913	0.912993	1	0.056	0.057	0.00591941	0.171123	0.1933
ENSG00000198929.12	NOS1AP	FALSE	0.00178898	0.005999	1	0.011	0.002	5.41284e-05	0.779993	1	0.002	0.001	0.00173485	0.119286	0.1553
ENSG00000233170.4	RP11-863K10.4	FALSE	0.00162946	0.005999	1	0.011	0.002	0.000323624	0.690741	1	0.003	0.002	0.00130584	0.216859	0.1579
ENSG00000099995.18	SF3A1	FALSE	0.0399286	0.00600685	1	0.951	0.944	0.0578507	0.000116737	1	0.941	0.914	-0.0179221	0.406193	0.4266
ENSG00000236603.2	RANP1	FALSE	0.00176085	0.00601245	1	0.011	0.002	-0.00063722	0.329053	1	0.008	0.013	0.00239807	0.120228	0.0991
ENSG00000168924.14	LETM1	TRUE	0.0401585	0.00605404	1	0.839	0.823	0.0423747	0.00258517	1	0.795	0.757	-0.00221622	0.903183	0.914
ENSG00000165609.12	NUDT5	FALSE	0.042441	0.00606788	1	0.996	0.983	0.0268796	0.0860899	1	0.975	0.974	0.0155614	0.503647	0.5245
ENSG00000138078.15	PREPL	FALSE	0.0305168	0.006078	1	0.886	0.85	0.0262253	0.115054	1	0.798	0.793	0.00429152	0.820044	0.8213
ENSG00000224543.4	SNRPGP15	FALSE	0.0162292	0.00612162	1	0.22	0.172	-0.000936634	0.350747	1	0.103	0.12	0.0171658	0.00680265	0.0062
ENSG00000214367.7	HAUS3	FALSE	0.026841	0.00617483	1	0.621	0.571	0.0145844	0.296824	1	0.523	0.525	0.0122566	0.366942	0.4029
ENSG00000121774.17	KHDRBS1	TRUE	0.0524881	0.00620752	1	1	0.999	0.0583254	0.000404727	1	1	0.998	-0.00583731	0.841158	0.8276
ENSG00000064419.13	TNPO3	FALSE	0.0489967	0.00623107	1	0.93	0.903	0.0276001	0.0865336	1	0.872	0.852	0.0213967	0.299702	0.3235
ENSG00000280064.1	RP11-205M5.3	FALSE	0.00986642	0.00623486	1	0.135	0.092	-0.00742061	0.0174178	1	0.054	0.084	0.017287	0.00131694	0.001
ENSG00000169564.6	PCBP1	FALSE	0.0472803	0.00624361	1	1	0.999	0.0446859	0.0159602	1	1	0.998	0.00259439	0.933759	0.9166
ENSG00000105058.11	FAM32A	FALSE	0.0427729	0.00624483	1	0.984	0.976	0.0588875	3.81942e-05	1	0.975	0.959	-0.0161146	0.474068	0.5057
ENSG00000138867.16	GUCD1	FALSE	0.0323926	0.00624489	1	0.821	0.785	-0.0054479	0.661097	1	0.71	0.728	0.0378405	0.0273953	0.0392
ENSG00000136240.9	KDELR2	FALSE	0.0359218	0.00627484	1	0.971	0.954	0.0357901	0.0158142	1	0.941	0.92	0.000131722	0.984386	0.9948
ENSG00000100285.9	NEFH	TRUE	0.0619966	0.0062749	1	0.657	0.607	0.0614096	0.0098896	1	0.559	0.533	0.00058704	0.983652	0.9848
ENSG00000170191.4	NANP	FALSE	0.0299932	0.0062833	1	0.628	0.594	0.0146201	0.738406	1	0.497	0.518	0.0153731	0.338542	0.3719
ENSG00000155100.10	OTUD6B	FALSE	0.0569573	0.00629382	1	0.962	0.931	0.0417886	0.048548	1	0.908	0.888	0.0151687	0.555593	0.552
ENSG00000103319.11	EEF2K	FALSE	0.0293617	0.006294	1	0.749	0.691	-0.011897	0.189384	1	0.59	0.629	0.0412587	0.0061685	0.0088
ENSG00000178741.11	COX5A	TRUE	0.0358052	0.0062943	1	1	0.999	0.0500398	0.00282663	1	1	1	-0.0142346	0.548249	0.563
ENSG00000148334.14	PTGES2	FALSE	0.0407547	0.00630739	1	0.957	0.946	0.0442717	0.000525748	1	0.92	0.907	-0.00351701	0.868837	0.8761
ENSG00000058063.15	ATP11B	FALSE	0.0353445	0.00632329	1	0.904	0.879	-0.0115041	0.323796	1	0.808	0.831	0.0468487	0.0168752	0.0242
ENSG00000116752.5	BCAS2	FALSE	0.0416362	0.00632451	1	0.973	0.944	0.0669737	1.66191e-06	0.0438029	0.928	0.914	-0.0253374	0.222837	0.2589
ENSG00000272842.1	RP11-513M16.7	FALSE	0.00680392	0.0063492	1	0.078	0.046	0.00103519	0.895894	1	0.036	0.035	0.00576873	0.112302	0.1563
ENSG00000131165.14	CHMP1A	FALSE	0.0264071	0.00634954	1	0.769	0.734	-0.00169213	0.604975	1	0.639	0.664	0.0280993	0.0589069	0.0801
ENSG00000119446.13	RBM18	FALSE	0.0323757	0.00635538	1	0.857	0.822	0.0216969	0.0815475	1	0.757	0.751	0.0106787	0.542391	0.5475
ENSG00000153207.14	AHCTF1	TRUE	0.0594142	0.00638057	1	0.942	0.902	0.0486745	0.00233268	1	0.897	0.873	0.0107397	0.701763	0.6967
ENSG00000164758.7	MED30	TRUE	0.0547852	0.00638595	1	0.991	0.985	0.0590078	0.000205783	1	0.977	0.975	-0.00422266	0.866628	0.872
ENSG00000131652.13	THOC6	FALSE	0.0379103	0.00643659	1	0.924	0.871	0.0192355	0.124865	1	0.859	0.852	0.0186747	0.318903	0.361
ENSG00000138658.15	ZGRF1	TRUE	0.0212209	0.00645333	1	0.556	0.478	0.0317468	0.0166529	1	0.477	0.449	-0.0105259	0.532093	0.5345
ENSG00000088035.15	ALG6	FALSE	0.0249714	0.0064754	1	0.531	0.495	0.0220482	0.00819608	1	0.485	0.449	0.00292318	0.81675	0.8167
ENSG00000099624.7	ATP5D	TRUE	0.045822	0.00649688	1	1	1	0.054263	0.00107967	1	1	1	-0.00844095	0.738483	0.7335
ENSG00000105607.12	GCDH	FALSE	0.0375684	0.0065319	1	0.841	0.837	0.00640195	0.512323	1	0.78	0.792	0.0311664	0.081949	0.0985
ENSG00000010318.20	PHF7	FALSE	0.037195	0.00654632	1	0.756	0.712	0.00241712	0.565216	1	0.63	0.634	0.0347778	0.0352389	0.0554
ENSG00000152684.10	PELO	FALSE	0.0278246	0.00655404	1	0.63	0.585	0.0349821	0.00520137	1	0.541	0.513	-0.00715748	0.63122	0.6553
ENSG00000224411.3	HSP90AA2P	FALSE	0.0113473	0.00655918	1	0.177	0.13	0.00302797	0.909591	1	0.116	0.12	0.00831934	0.228314	0.2403
ENSG00000178896.7	EXOSC4	TRUE	0.0504713	0.00657779	1	0.996	0.99	0.0508052	0.0802302	1	0.987	0.992	-0.000333887	0.963701	0.9911
ENSG00000169223.14	LMAN2	TRUE	0.0601423	0.0065944	1	0.996	0.989	0.0580065	0.00136883	1	0.992	0.983	0.00213579	0.950997	0.9336
ENSG00000084623.11	EIF3I	FALSE	0.0428425	0.00659996	1	1	0.997	0.0349672	0.047838	1	1	0.998	0.00787524	0.750466	0.7425
ENSG00000138381.9	ASNSD1	TRUE	0.0360202	0.00660459	1	0.928	0.892	0.0198454	0.329172	1	0.825	0.818	0.0161748	0.414869	0.4287
ENSG00000173660.11	UQCRH	TRUE	0.0271076	0.00660869	1	1	1	0.0116116	0.442925	1	1	1	0.015496	0.383939	0.4167
ENSG00000101868.10	POLA1	TRUE	0.034583	0.00661614	1	0.805	0.725	0.0388696	0.00361202	1	0.721	0.692	-0.00428656	0.854717	0.8446
ENSG00000257135.5	RP11-320M2.1	FALSE	0.00402026	0.00662185	1	0.056	0.03	0.000359444	0.941407	1	0.026	0.027	0.00366081	0.205619	0.203
ENSG00000228300.13	C19orf24	TRUE	0.0558704	0.00667562	1	0.996	0.991	0.0335534	0.0660036	1	0.993	0.984	0.022317	0.403846	0.3997
ENSG00000097021.19	ACOT7	FALSE	0.0324169	0.0066805	1	0.726	0.664	0.0266432	0.0174447	1	0.633	0.592	0.00577377	0.72575	0.7365
ENSG00000230844.2	ZNF674-AS1	FALSE	0.0122184	0.00668091	1	0.193	0.145	0.00582284	0.367115	1	0.113	0.103	0.00639554	0.323239	0.3226
ENSG00000272338.2	RP11-722E23.2	FALSE	0.0094238	0.00668484	1	0.13	0.089	-0.00399654	0.0677684	1	0.054	0.076	0.0134203	0.00272272	0.0039
ENSG00000153006.15	SREK1IP1	TRUE	0.0561592	0.00669645	1	1	0.988	0.0288794	0.0839107	1	0.98	0.972	0.0272798	0.251113	0.2779
ENSG00000108883.12	EFTUD2	FALSE	0.0491823	0.00670988	1	0.942	0.919	0.0108202	0.588312	1	0.907	0.9	0.038362	0.0674879	0.0831
ENSG00000166260.10	COX11	FALSE	0.0299605	0.00673045	1	0.933	0.916	0.0152296	0.269651	1	0.852	0.853	0.0147309	0.425558	0.47
ENSG00000005007.12	UPF1	TRUE	0.045695	0.00675887	1	0.895	0.901	0.0463556	0.000481468	1	0.879	0.846	-0.000660603	0.994038	0.9751
ENSG00000106144.19	CASP2	TRUE	0.0288418	0.00679661	1	0.861	0.819	0.0140139	0.142856	1	0.762	0.745	0.0148279	0.432368	0.4573
ENSG00000044459.14	CNTLN	FALSE	0.0446932	0.00680868	1	0.852	0.801	0.0343569	0.00721485	1	0.774	0.733	0.0103363	0.625273	0.6261
ENSG00000230783.1	AC009961.2	FALSE	0.00408137	0.0068428	1	0.065	0.036	0.0037414	0.223277	1	0.034	0.026	0.000339972	0.924745	0.9314
ENSG00000242125.3	SNHG3	TRUE	0.101185	0.00686716	1	0.984	0.968	0.0991097	8.05041e-06	0.212185	0.964	0.947	0.00207523	0.96196	0.9556
ENSG00000125459.14	MSTO1	FALSE	0.0252298	0.00688525	1	0.469	0.42	0.0131949	0.222672	1	0.361	0.35	0.0120349	0.28778	0.3219
ENSG00000278535.4	DHRS11	FALSE	0.0177088	0.00690522	1	0.39	0.339	0.0065857	0.455794	1	0.311	0.304	0.0111231	0.264373	0.3111
ENSG00000035687.9	ADSS	TRUE	0.0590624	0.00690562	1	0.998	0.983	0.00236791	0.637465	1	0.98	0.98	0.0566945	0.0245542	0.0325
ENSG00000126749.14	EMG1	TRUE	0.0489951	0.00692635	1	0.962	0.94	0.0228961	0.137446	1	0.91	0.914	0.026099	0.253808	0.2803
ENSG00000153339.13	TRAPPC8	FALSE	0.0313058	0.00692715	1	0.888	0.841	0.00470798	0.866271	1	0.774	0.784	0.0265978	0.139327	0.1738
ENSG00000166471.10	TMEM41B	FALSE	0.0295026	0.00693715	1	0.857	0.799	-0.00388363	0.271193	1	0.705	0.754	0.0333862	0.0635725	0.0832
ENSG00000169019.10	COMMD8	TRUE	0.0429949	0.00697701	1	1	0.998	0.0209327	0.18666	1	0.993	0.995	0.0220622	0.355366	0.388
ENSG00000132153.14	DHX30	TRUE	0.0408893	0.00698035	1	0.933	0.922	0.0557852	0.000636268	1	0.897	0.87	-0.0148959	0.482084	0.4913
ENSG00000139505.11	MTMR6	FALSE	0.0465843	0.00699345	1	0.913	0.899	0.00817227	0.397243	1	0.848	0.847	0.038412	0.0781564	0.0871
ENSG00000163389.10	POGLUT1	FALSE	0.0311211	0.00700835	1	0.738	0.686	0.0035425	0.7668	1	0.607	0.615	0.0275786	0.0744702	0.1035
ENSG00000125877.12	ITPA	FALSE	0.0439029	0.00701877	1	0.998	0.996	0.0333497	0.0169245	1	0.995	0.992	0.0105533	0.650472	0.6569
ENSG00000105726.16	ATP13A1	FALSE	0.0324428	0.00702348	1	0.935	0.906	0.015476	0.297006	1	0.877	0.878	0.0169668	0.384209	0.414
ENSG00000274641.1	HIST1H2BO	FALSE	0.0138803	0.00704527	1	0.213	0.163	0.00523607	0.273531	1	0.144	0.131	0.00864422	0.229996	0.2301
ENSG00000146670.9	CDCA5	TRUE	0.0402314	0.00705338	1	0.666	0.601	0.0253416	0.0424001	1	0.62	0.568	0.0148898	0.516809	0.5347
ENSG00000149646.12	CNBD2	FALSE	0.0275696	0.00708054	1	0.415	0.362	0.00658412	0.791201	1	0.3	0.307	0.0209855	0.0582648	0.0862
ENSG00000108010.11	GLRX3	TRUE	0.0478025	0.00711041	1	0.996	0.978	0.0402828	0.00717204	1	0.967	0.96	0.00751972	0.751005	0.7535
ENSG00000129083.12	COPB1	FALSE	0.0373338	0.00716316	1	0.984	0.983	0.00799671	0.468658	1	0.975	0.961	0.0293371	0.214925	0.2482
ENSG00000241127.7	YAE1D1	FALSE	0.0185691	0.00716367	1	0.475	0.433	0.00480371	0.666603	1	0.366	0.368	0.0137654	0.180485	0.2264
ENSG00000116350.16	SRSF4	FALSE	0.051211	0.00719316	1	0.989	0.988	0.0459975	0.0357037	1	0.98	0.976	0.00521352	0.85378	0.8458
ENSG00000257941.1	RP11-290L1.4	FALSE	0.00189169	0.00719794	1	0.013	0.003	-0.000340933	0.729119	1	0.002	0.002	0.00223263	0.0441647	0.0615
ENSG00000166823.5	MESP1	FALSE	0.0209452	0.00722374	1	0.478	0.416	0.0348313	0.000131415	1	0.459	0.398	-0.0138861	0.281517	0.322
ENSG00000137133.10	HINT2	FALSE	0.0392516	0.00723572	1	0.935	0.941	0.0287123	0.0255524	1	0.921	0.917	0.0105393	0.622167	0.6485
[truncated: 10,814 more rows]

## Sheet: Down-regulated genes
Table S2. Pre-resistance gene expression signatures for midostaurin treatment.
Ensembl	Symbol	Sister_concordant_gene	Midostaurin_log2FC_preR_preS	Midostaurin_preR_preS_p	Midostaurin_preR_preS_p_adj	Midostaurin_preR_pct	Midostaurin_preS_pct	Control_log2FC_preR_preS	Control_preR_preS_p	Control_preR_preS_p_adj	Control_preR_pct	Control_preS_pct	Midostaurin_log2FC_preR_preS_adj	Midostaurin_boot_p	Midostaurin_perm_p
ENSG00000156508.17	EEF1A1	TRUE	-0.24979	3.06275e-23	7.88719e-19	1	1	-0.220803	1.68856e-26	4.45053e-22	1	1	-0.0289871	0.343371	0.3388
ENSG00000109475.16	RPL34	TRUE	-0.209707	8.66729e-23	2.232e-18	1	1	-0.157006	3.09958e-18	8.16955e-14	1	1	-0.0527007	0.0295129	0.0362
ENSG00000133112.16	TPT1	TRUE	-0.192045	3.31627e-21	8.54006e-17	1	1	-0.154305	2.36411e-21	6.23107e-17	1	1	-0.03774	0.133584	0.1332
ENSG00000142937.11	RPS8	TRUE	-0.152792	7.83275e-20	2.01709e-15	1	1	-0.127519	2.91251e-19	7.6765e-15	1	1	-0.0252729	0.229341	0.2197
ENSG00000156482.10	RPL30	TRUE	-0.171753	3.14472e-19	8.09828e-15	1	1	-0.14355	3.88476e-19	1.02391e-14	1	1	-0.028203	0.196017	0.2064
ENSG00000145425.9	RPS3A	TRUE	-0.164169	3.26251e-19	8.40162e-15	1	1	-0.125077	8.2135e-14	2.16483e-09	1	1	-0.039092	0.0866178	0.0951
ENSG00000137154.12	RPS6	TRUE	-0.129927	6.6636e-18	1.71601e-13	1	1	-0.108814	1.07794e-17	2.84113e-13	1	1	-0.0211129	0.254325	0.2539
ENSG00000198918.7	RPL39	TRUE	-0.176307	8.22421e-18	2.1179e-13	1	1	-0.13957	3.56923e-16	9.40741e-12	1	1	-0.0367372	0.108861	0.1476
ENSG00000197958.12	RPL12	TRUE	-0.192125	1.16654e-17	3.00407e-13	1	1	-0.174631	7.69726e-20	2.02877e-15	1	1	-0.017494	0.530356	0.5197
ENSG00000134419.15	RPS15A	TRUE	-0.153442	1.59081e-17	4.09665e-13	1	1	-0.122308	9.2808e-14	2.44614e-09	1	1	-0.0311349	0.153014	0.156
ENSG00000234741.7	GAS5	TRUE	-0.283877	2.35336e-17	6.06038e-13	1	1	-0.252405	5.18223e-20	1.36588e-15	1	1	-0.0314715	0.441474	0.4161
ENSG00000161970.12	RPL26	TRUE	-0.167289	5.66828e-17	1.4597e-12	1	1	-0.151017	3.01323e-17	7.94196e-13	1	1	-0.0162714	0.495309	0.5303
ENSG00000177954.11	RPS27	TRUE	-0.174429	2.3523e-16	6.05764e-12	1	1	-0.158652	4.01567e-18	1.05841e-13	1	1	-0.0157766	0.548394	0.6215
ENSG00000198034.10	RPS4X	TRUE	-0.179299	4.31587e-16	1.11142e-11	1	1	-0.165404	6.22544e-20	1.64084e-15	1	1	-0.0138948	0.601572	0.6042
ENSG00000147403.16	RPL10	TRUE	-0.196555	4.4204e-16	1.13834e-11	1	1	-0.168686	8.31614e-17	2.19189e-12	1	1	-0.0278689	0.337878	0.3401
ENSG00000163682.15	RPL9	TRUE	-0.141229	6.31677e-16	1.62669e-11	1	1	-0.123474	1.58268e-18	4.17148e-14	1	1	-0.0177542	0.380667	0.373
ENSG00000188243.12	COMMD6	TRUE	-0.220381	8.43828e-16	2.17303e-11	1	1	-0.197454	8.30428e-18	2.18876e-13	1	1	-0.0229269	0.508704	0.5181
ENSG00000114391.12	RPL24	TRUE	-0.127321	1.13241e-15	2.91619e-11	1	1	-0.101021	2.84053e-13	7.4868e-09	1	1	-0.0263001	0.159332	0.1737
ENSG00000104408.9	EIF3E	TRUE	-0.163331	2.84622e-15	7.32958e-11	1	1	-0.114859	6.34523e-09	0.000167241	1	1	-0.0484725	0.0336511	0.0376
ENSG00000167526.13	RPL13	TRUE	-0.151156	3.55079e-15	9.14399e-11	1	1	-0.12847	3.39128e-16	8.93839e-12	1	1	-0.0226856	0.295816	0.3164
ENSG00000182899.14	RPL35A	TRUE	-0.140547	4.48427e-15	1.15479e-10	1	1	-0.106031	2.66529e-14	7.0249e-10	1	1	-0.0345156	0.0897655	0.1053
ENSG00000116251.9	RPL22	TRUE	-0.12309	8.69318e-15	2.23867e-10	1	1	-0.0909939	8.32764e-11	2.19492e-06	1	1	-0.0320962	0.090647	0.1752
ENSG00000100316.15	RPL3	TRUE	-0.164311	8.84382e-14	2.27746e-09	1	1	-0.142512	1.04781e-14	2.7617e-10	1	1	-0.0217988	0.407783	0.4064
ENSG00000118181.10	RPS25	TRUE	-0.115315	1.77331e-13	4.56663e-09	1	1	-0.0818489	2.89251e-10	7.6238e-06	1	1	-0.0334666	0.0710651	0.1273
ENSG00000231500.6	RPS18	TRUE	-0.138995	3.12116e-13	8.0376e-09	1	1	-0.126616	9.28454e-16	2.44713e-11	1	1	-0.0123787	0.592822	0.5856
ENSG00000186468.12	RPS23	TRUE	-0.120556	3.53337e-13	9.09915e-09	1	1	-0.10307	6.32658e-17	1.6675e-12	1	1	-0.0174853	0.372796	0.3696
ENSG00000137818.11	RPLP1	TRUE	-0.110012	4.46401e-13	1.14957e-08	1	1	-0.0829158	2.24366e-09	5.91363e-05	1	1	-0.0270966	0.127888	0.1402
ENSG00000144713.12	RPL32	TRUE	-0.128257	5.5802e-13	1.43701e-08	1	1	-0.106709	2.90485e-12	7.65632e-08	1	1	-0.0215472	0.317515	0.3155
ENSG00000142676.12	RPL11	TRUE	-0.126147	7.0466e-13	1.81464e-08	1	1	-0.115846	4.89401e-14	1.28991e-09	1	1	-0.0103011	0.639803	0.6291
ENSG00000138326.18	RPS24	TRUE	-0.134352	8.99299e-13	2.31587e-08	1	1	-0.119642	3.57312e-13	9.41767e-09	1	1	-0.0147092	0.492628	0.4944
ENSG00000149273.14	RPS3	TRUE	-0.146658	1.04269e-12	2.68515e-08	1	1	-0.125993	7.39608e-13	1.94938e-08	1	1	-0.0206642	0.394361	0.4036
ENSG00000251562.7	MALAT1	TRUE	-0.434263	1.05602e-12	2.71945e-08	1	1	-0.357285	2.14019e-16	5.64091e-12	1	1	-0.0769785	0.328339	0.3292
ENSG00000110011.13	DNAJC4	TRUE	-0.0994985	1.8019e-12	4.64024e-08	0.711	0.832	-0.0598556	1.89517e-06	0.049951	0.703	0.787	-0.0396429	0.049282	0.0847
ENSG00000148303.16	RPL7A	TRUE	-0.146429	1.82496e-12	4.69964e-08	1	1	-0.132378	3.79974e-15	1.0015e-10	1	1	-0.0140503	0.581839	0.5788
ENSG00000122026.10	RPL21	TRUE	-0.105064	2.08315e-12	5.36453e-08	1	1	-0.0712299	1.12036e-08	0.000295294	1	1	-0.0338341	0.0508545	0.0976
ENSG00000110700.6	RPS13	TRUE	-0.105681	2.46928e-12	6.35889e-08	1	1	-0.0778056	8.48402e-09	0.000223613	1	1	-0.0278759	0.102896	0.1225
ENSG00000198755.10	RPL10A	TRUE	-0.141821	2.88099e-12	7.41913e-08	1	1	-0.119321	3.65084e-12	9.62252e-08	1	1	-0.0224994	0.349972	0.3541
ENSG00000164587.11	RPS14	TRUE	-0.0997011	3.1149e-12	8.02149e-08	1	1	-0.0707619	8.10968e-10	2.13747e-05	1	1	-0.0289392	0.0925103	0.124
ENSG00000108107.13	RPL28	TRUE	-0.17433	6.0293e-12	1.55266e-07	1	1	-0.132392	2.80804e-11	7.40114e-07	1	1	-0.0419385	0.127286	0.1336
ENSG00000145592.13	RPL37	TRUE	-0.0894264	6.78164e-12	1.74641e-07	1	1	-0.0910659	2.54965e-11	6.7201e-07	1	1	0.00163945	0.946155	0.9569
ENSG00000177410.12	ZFAS1	TRUE	-0.1813	8.57258e-12	2.20761e-07	1	1	-0.135791	1.48078e-09	3.90289e-05	1	1	-0.0455084	0.110452	0.121
ENSG00000105372.6	RPS19	TRUE	-0.158607	1.14126e-11	2.93898e-07	1	1	-0.119934	5.90361e-10	1.55601e-05	1	1	-0.0386733	0.121846	0.1376
ENSG00000112306.7	RPS12	TRUE	-0.110949	1.80973e-11	4.66041e-07	1	1	-0.117056	1.14906e-16	3.02857e-12	1	1	0.00610644	0.76259	0.7604
ENSG00000197746.13	PSAP	TRUE	-0.171653	2.56847e-11	6.61432e-07	0.973	0.972	-0.135282	9.19406e-09	0.000242328	0.93	0.953	-0.0363707	0.319318	0.3198
ENSG00000114942.13	EEF1B2	TRUE	-0.127077	3.31686e-11	8.54158e-07	1	1	-0.0887627	1.1853e-08	0.00031241	1	1	-0.0383144	0.101557	0.1022
ENSG00000265972.5	TXNIP	TRUE	-0.353959	3.58408e-11	9.22973e-07	0.957	0.981	-0.274993	7.92335e-14	2.08836e-09	0.969	0.971	-0.0789666	0.207894	0.2195
ENSG00000129824.15	RPS4Y1	TRUE	-0.186053	4.87927e-11	1.25651e-06	1	1	-0.111089	3.74954e-07	0.00988266	0.998	0.999	-0.0749644	0.0205888	0.0299
ENSG00000026025.14	VIM	TRUE	-0.240031	5.93049e-11	1.52722e-06	1	0.999	-0.181395	2.97331e-08	0.000783675	1	1	-0.0586357	0.23883	0.2366
ENSG00000007255.10	TRAPPC6A	TRUE	-0.135602	7.50857e-11	1.93361e-06	0.789	0.86	-0.114381	9.82359e-11	2.5892e-06	0.738	0.825	-0.0212208	0.434011	0.4587
ENSG00000070756.14	PABPC1	TRUE	-0.120699	8.04428e-11	2.07156e-06	1	1	-0.071669	4.8747e-06	0.128482	1	1	-0.0490296	0.0445381	0.0396
ENSG00000147604.13	RPL7	TRUE	-0.103636	9.36411e-11	2.41145e-06	1	1	-0.0667822	1.19138e-08	0.000314013	1	1	-0.0368541	0.0421178	0.0629
ENSG00000185862.6	EVI2B	TRUE	-0.177408	9.46497e-11	2.43742e-06	0.957	0.979	-0.145666	5.55997e-11	1.46544e-06	0.946	0.963	-0.0317429	0.337005	0.3489
ENSG00000174444.14	RPL4	TRUE	-0.0887113	1.18608e-10	3.05439e-06	1	1	-0.0701352	1.10008e-09	2.89947e-05	1	1	-0.0185761	0.291798	0.3001
ENSG00000011600.11	TYROBP	TRUE	-0.340148	1.37563e-10	3.54252e-06	1	0.999	-0.275138	2.19965e-13	5.79763e-09	1	0.999	-0.0650104	0.346246	0.3531
ENSG00000125772.12	GPCPD1	TRUE	-0.189325	1.68237e-10	4.33244e-06	0.991	0.988	-0.136399	6.44663e-07	0.0169914	0.964	0.981	-0.0529266	0.190278	0.191
ENSG00000123349.13	PFDN5	TRUE	-0.145415	1.91746e-10	4.93783e-06	1	1	-0.130532	2.12635e-11	5.60441e-07	1	1	-0.0148836	0.606387	0.603
ENSG00000030582.16	GRN	TRUE	-0.193452	2.10904e-10	5.43119e-06	1	0.999	-0.149258	5.3542e-08	0.00141121	0.998	0.995	-0.0441943	0.40361	0.3849
ENSG00000146278.10	PNRC1	TRUE	-0.223713	2.46282e-10	6.34226e-06	0.996	0.997	-0.223384	1.59067e-16	4.19252e-12	0.993	0.997	-0.000329354	0.995661	0.9943
ENSG00000104043.14	ATP8B4	TRUE	-0.135951	2.4658e-10	6.34993e-06	0.794	0.856	-0.085073	2.23722e-06	0.0589664	0.746	0.815	-0.0508779	0.05488	0.0659
ENSG00000104529.17	EEF1D	TRUE	-0.124899	3.11854e-10	8.03085e-06	1	1	-0.0952524	3.57505e-08	0.000942276	1	1	-0.0296461	0.201123	0.228
ENSG00000204628.11	RACK1	TRUE	-0.158098	3.67478e-10	9.46329e-06	1	1	-0.126409	1.32133e-12	3.48263e-08	1	1	-0.0316887	0.238566	0.251
ENSG00000083845.8	RPS5	TRUE	-0.147037	4.49786e-10	1.15829e-05	1	1	-0.112243	5.22891e-09	0.000137818	1	1	-0.0347944	0.209229	0.223
ENSG00000174748.18	RPL15	TRUE	-0.0917443	5.81855e-10	1.49839e-05	1	1	-0.0668613	1.03553e-07	0.00272935	1	1	-0.024883	0.147263	0.1509
ENSG00000175061.17	LRRC75A-AS1	TRUE	-0.186298	6.71027e-10	1.72803e-05	1	1	-0.20113	1.79611e-16	4.73401e-12	1	1	0.0148318	0.679393	0.678
ENSG00000131171.12	SH3BGRL	TRUE	-0.149372	1.13037e-09	2.91093e-05	0.998	0.998	-0.114012	1.56481e-08	0.000412438	0.998	0.999	-0.0353607	0.260818	0.2934
ENSG00000143947.12	RPS27A	TRUE	-0.0927332	1.13854e-09	2.93197e-05	1	1	-0.0857117	2.70569e-11	7.13138e-07	1	1	-0.00702144	0.71075	0.7005
ENSG00000204257.14	HLA-DMA	TRUE	-0.0640096	1.97897e-09	5.09624e-05	0.137	0.271	-0.0357718	0.00517949	1	0.187	0.24	-0.0282377	0.134704	0.191
ENSG00000063177.12	RPL18	TRUE	-0.108192	2.367e-09	6.09549e-05	1	1	-0.0685161	3.054e-06	0.0804943	1	1	-0.039676	0.042446	0.0597
ENSG00000166340.15	TPP1	TRUE	-0.114437	2.749e-09	7.07924e-05	0.953	0.976	-0.0771339	8.4767e-07	0.022342	0.895	0.947	-0.0373035	0.144913	0.1659
ENSG00000100129.17	EIF3L	TRUE	-0.100909	3.59518e-09	9.2583e-05	1	0.999	-0.0600241	0.000270579	1	0.998	0.998	-0.0408847	0.0743561	0.0932
ENSG00000170889.13	RPS9	TRUE	-0.0968677	3.82007e-09	9.83746e-05	1	1	-0.0968771	1.93537e-13	5.10106e-09	1	1	9.31553e-06	0.999093	0.9998
ENSG00000112697.15	TMEM30A	TRUE	-0.140734	4.25314e-09	0.000109527	1	0.998	-0.123829	3.91534e-08	0.00103197	0.997	0.999	-0.0169053	0.594862	0.5753
ENSG00000197766.7	CFD	TRUE	-0.340284	5.71306e-09	0.000147123	1	1	-0.255599	2.54109e-12	6.69756e-08	1	1	-0.0846846	0.171173	0.1914
ENSG00000122406.12	RPL5	TRUE	-0.10114	6.89967e-09	0.00017768	1	1	-0.0713558	4.31493e-07	0.0113729	1	1	-0.029784	0.1447	0.1473
ENSG00000130529.15	TRPM4	TRUE	-0.197734	8.33225e-09	0.000214572	0.982	0.99	-0.134995	3.2918e-09	8.67621e-05	0.974	0.985	-0.0627389	0.108503	0.1284
ENSG00000007237.18	GAS7	TRUE	-0.131275	8.70982e-09	0.000224295	0.765	0.839	-0.0580309	0.000970886	1	0.744	0.8	-0.0732439	0.00929446	0.0092
ENSG00000132274.15	TRIM22	TRUE	-0.115442	9.58554e-09	0.000246847	0.377	0.504	-0.116692	1.00049e-12	2.63699e-08	0.343	0.494	0.00124986	0.964205	0.9599
ENSG00000140988.15	RPS2	TRUE	-0.111184	9.68059e-09	0.000249294	1	1	-0.101665	2.26194e-10	5.96178e-06	1	1	-0.00951949	0.68696	0.679
ENSG00000221983.7	UBA52	TRUE	-0.0999403	1.11874e-08	0.000288097	1	1	-0.0583418	4.2659e-05	1	1	1	-0.0415985	0.0345769	0.042
ENSG00000213316.9	LTC4S	TRUE	-0.0941066	1.12644e-08	0.00029008	0.321	0.469	-0.066225	6.05375e-08	0.00159559	0.293	0.417	-0.0278817	0.377089	0.3673
ENSG00000198242.13	RPL23A	TRUE	-0.0768265	1.20632e-08	0.000310652	1	1	-0.0564684	8.58048e-07	0.0226156	1	1	-0.0203582	0.187361	0.2015
ENSG00000148450.12	MSRB2	TRUE	-0.0877672	1.76813e-08	0.00045533	0.738	0.834	-0.0499489	0.000742886	1	0.718	0.778	-0.0378183	0.0644231	0.0921
ENSG00000104894.11	CD37	TRUE	-0.187793	1.90262e-08	0.000489963	0.915	0.962	-0.131577	7.0417e-08	0.00185598	0.905	0.938	-0.0562158	0.144887	0.1691
ENSG00000204387.12	C6orf48	TRUE	-0.112319	2.03636e-08	0.000524404	1	0.999	-0.0633883	0.00137812	1	0.997	0.994	-0.0489309	0.0508454	0.0625
ENSG00000171863.12	RPS7	TRUE	-0.0857985	2.21671e-08	0.000570847	1	1	-0.0797695	4.97263e-08	0.00131064	1	1	-0.00602896	0.747765	0.7462
ENSG00000105373.18	GLTSCR2	TRUE	-0.112651	2.46038e-08	0.000633597	1	0.999	-0.0947753	4.72782e-07	0.0124611	1	1	-0.0178753	0.508436	0.5156
ENSG00000112799.8	LY86	TRUE	-0.18221	2.5753e-08	0.000663192	0.776	0.835	-0.11982	2.11241e-06	0.0556768	0.739	0.803	-0.0623903	0.0584102	0.0665
ENSG00000101347.8	SAMHD1	TRUE	-0.18731	2.7122e-08	0.000698447	0.935	0.969	-0.0946102	1.51636e-05	0.399668	0.918	0.949	-0.0926995	0.00989385	0.0136
ENSG00000101439.8	CST3	TRUE	-0.265076	3.05365e-08	0.000786376	1	0.999	-0.240217	1.10062e-10	2.9009e-06	1	1	-0.0248588	0.697293	0.7051
ENSG00000124614.13	RPS10	TRUE	-0.0882401	3.11663e-08	0.000802595	1	1	-0.0543144	0.000461233	1	1	1	-0.0339257	0.0782427	0.1987
ENSG00000172667.10	ZMAT3	TRUE	-0.0910273	3.64368e-08	0.000938319	0.388	0.522	-0.0631368	3.81753e-07	0.0100619	0.344	0.455	-0.0278905	0.133099	0.1552
ENSG00000073910.19	FRY	TRUE	-0.161837	3.7053e-08	0.00095419	0.969	0.977	-0.131814	3.56889e-08	0.000940653	0.967	0.97	-0.030023	0.420771	0.4352
ENSG00000132965.9	ALOX5AP	TRUE	-0.227922	4.05202e-08	0.00104348	0.998	0.998	-0.122507	1.81797e-06	0.0479163	0.998	0.996	-0.105415	0.0593151	0.0863
ENSG00000166428.12	PLD4	TRUE	-0.122173	4.14745e-08	0.00106805	0.937	0.969	-0.0984849	1.24802e-05	0.32894	0.931	0.956	-0.0236879	0.446495	0.4508
ENSG00000163683.11	SMIM14	TRUE	-0.0701025	4.45932e-08	0.00114836	0.395	0.532	-0.0481736	0.000120683	1	0.362	0.45	-0.0219289	0.190548	0.2229
ENSG00000147677.10	EIF3H	TRUE	-0.103276	4.56725e-08	0.00117616	1	1	-0.0922399	4.19969e-08	0.00110691	1	1	-0.0110357	0.616091	0.6187
ENSG00000188846.13	RPL14	TRUE	-0.0964897	5.49094e-08	0.00141403	1	1	-0.0822832	3.73009e-08	0.00098314	1	1	-0.0142065	0.514004	0.51
ENSG00000104870.12	FCGRT	TRUE	-0.110364	7.46642e-08	0.00192275	0.814	0.883	-0.0955256	2.69174e-06	0.0709461	0.811	0.858	-0.0148379	0.685104	0.6862
ENSG00000169100.13	SLC25A6	TRUE	-0.12459	8.13261e-08	0.00209431	1	1	-0.100847	1.04809e-07	0.00276244	1	1	-0.023743	0.395715	0.4077
ENSG00000104231.10	ZFAND1	TRUE	-0.104703	8.21717e-08	0.00211609	0.991	0.996	-0.0712703	0.000391155	1	0.99	0.99	-0.033433	0.204289	0.2142
ENSG00000257698.1	RP11-620J15.3	TRUE	-0.12234	8.41849e-08	0.00216793	1	0.999	-0.140458	6.33531e-13	1.6698e-08	0.998	1	0.0181172	0.574441	0.5919
ENSG00000165168.7	CYBB	TRUE	-0.0775736	8.68365e-08	0.00223621	0.143	0.261	-0.0706605	0.000123873	1	0.148	0.214	-0.00691308	0.711992	0.7049
ENSG00000160593.17	JAML	FALSE	-0.0704758	1.02146e-07	0.00263046	0.078	0.179	-0.0386142	1.04246e-06	0.0274761	0.082	0.16	-0.0318616	0.045298	0.0746
ENSG00000179163.11	FUCA1	FALSE	-0.0908845	1.11868e-07	0.00288083	0.599	0.725	-0.060921	8.65433e-07	0.0228102	0.566	0.674	-0.0299635	0.165148	0.2012
ENSG00000120594.16	PLXDC2	TRUE	-0.0936059	1.80406e-07	0.00464581	0.265	0.386	-0.0449758	0.000127345	1	0.236	0.317	-0.0486301	0.0193418	0.0322
ENSG00000114013.15	CD86	FALSE	-0.0642636	1.9324e-07	0.00497631	0.226	0.343	-0.0465993	4.85294e-06	0.127909	0.192	0.28	-0.0176642	0.188549	0.3232
ENSG00000136286.14	MYO1G	TRUE	-0.132659	2.35235e-07	0.00605776	0.91	0.939	-0.127023	3.78568e-09	9.97793e-05	0.877	0.921	-0.00563603	0.865972	0.8722
ENSG00000149781.12	FERMT3	TRUE	-0.0761957	2.41035e-07	0.00620713	0.516	0.636	-0.0580271	4.62975e-05	1	0.485	0.582	-0.0181686	0.453502	0.4693
ENSG00000168028.13	RPSA	TRUE	-0.0835832	2.65549e-07	0.00683843	1	1	-0.0598596	1.59163e-05	0.419507	1	1	-0.0237237	0.265127	0.2561
ENSG00000136521.12	NDUFB5	TRUE	-0.101277	3.03551e-07	0.00781706	1	0.999	-0.030053	0.0671051	1	0.998	0.998	-0.0712236	0.00344926	0.0072
ENSG00000156467.9	UQCRB	TRUE	-0.0763517	3.80743e-07	0.00980491	1	1	-0.0585307	8.61662e-07	0.0227108	1	1	-0.017821	0.330648	0.3379
ENSG00000162244.10	RPL29	TRUE	-0.116328	3.85551e-07	0.0099287	1	1	-0.11867	6.69627e-11	1.76493e-06	1	1	0.00234195	0.928665	0.9244
ENSG00000026508.16	CD44	TRUE	-0.140056	3.85742e-07	0.00993363	0.93	0.958	-0.0784822	1.08536e-05	0.286069	0.918	0.939	-0.0615738	0.0642632	0.0851
ENSG00000185420.18	SMYD3	TRUE	-0.150353	4.19068e-07	0.0107918	0.913	0.936	-0.110169	3.02043e-06	0.0796096	0.867	0.887	-0.040184	0.21213	0.2412
ENSG00000137331.11	IER3	TRUE	-0.0729313	4.36067e-07	0.0112296	0.318	0.462	-0.0152476	0.000126345	1	0.385	0.473	-0.0576837	0.16289	0.1795
ENSG00000167996.15	FTH1	TRUE	-0.272069	4.85699e-07	0.0125077	1	1	-0.198948	1.62383e-07	0.00427993	1	1	-0.0731204	0.131452	0.1839
ENSG00000131401.11	NAPSB	TRUE	-0.166316	5.24052e-07	0.0134954	0.998	0.994	-0.057238	0.0191096	1	0.984	0.99	-0.109078	0.0057149	0.0074
ENSG00000100814.17	CCNB1IP1	TRUE	-0.108902	6.24917e-07	0.0160929	0.982	0.987	-0.0189868	0.156347	1	0.967	0.97	-0.0899152	0.000131561	0.0004
ENSG00000126860.11	EVI2A	TRUE	-0.0927862	6.64709e-07	0.0171176	0.807	0.89	-0.0773267	0.000509243	1	0.777	0.837	-0.0154595	0.578403	0.5662
ENSG00000102471.13	NDFIP2	TRUE	-0.0884949	7.62635e-07	0.0196394	0.937	0.949	-0.0336287	0.00513111	1	0.893	0.916	-0.0548662	0.0213946	0.0275
ENSG00000169508.6	GPR183	TRUE	-0.120066	7.91613e-07	0.0203856	0.585	0.7	-0.0549392	0.0164575	1	0.582	0.634	-0.0651273	0.054821	0.0676
ENSG00000255833.1	TIFAB	TRUE	-0.0735245	8.91828e-07	0.0229664	0.52	0.627	-0.0251208	0.018199	1	0.526	0.585	-0.0484037	0.011819	0.0177
ENSG00000121552.3	CSTA	TRUE	-0.152245	1.16019e-06	0.0298773	1	0.999	-0.139533	1.23987e-08	0.000326793	1	1	-0.0127117	0.719863	0.7156
ENSG00000140612.13	SEC11A	TRUE	-0.0892796	1.25559e-06	0.032334	0.998	0.998	-0.0997769	1.86147e-07	0.00490628	0.998	0.998	0.0104973	0.696203	0.714
ENSG00000102524.11	TNFSF13B	TRUE	-0.136887	1.40182e-06	0.0360998	0.91	0.931	-0.0788844	0.000142834	1	0.884	0.91	-0.0580029	0.109881	0.1124
ENSG00000110031.12	LPXN	FALSE	-0.0690683	1.52571e-06	0.03929	0.52	0.623	-0.0350363	0.0149473	1	0.475	0.523	-0.0340319	0.0193142	0.028
ENSG00000168300.13	PCMTD1	TRUE	-0.102439	1.55041e-06	0.0399261	0.955	0.958	-0.0684703	2.41575e-05	0.636719	0.913	0.948	-0.0339682	0.23717	0.246
ENSG00000196531.10	NACA	TRUE	-0.105764	1.58356e-06	0.0407797	1	1	-0.100423	1.95971e-07	0.0051652	1	1	-0.00534078	0.838243	0.8322
ENSG00000134755.14	DSC2	FALSE	-0.034955	1.78007e-06	0.0458404	0.087	0.178	-0.0373298	8.93337e-09	0.000235457	0.064	0.153	0.00237485	0.767076	0.7572
ENSG00000162511.7	LAPTM5	TRUE	-0.133025	1.84094e-06	0.0474079	1	1	-0.121338	1.88735e-09	4.97449e-05	0.998	0.999	-0.0116872	0.749608	0.7494
ENSG00000181722.16	ZBTB20	FALSE	-0.0277263	2.19161e-06	0.0564383	0.09	0.184	-0.0243489	7.06635e-06	0.186248	0.082	0.152	-0.00337741	0.616644	0.6527
ENSG00000229140.8	CCDC26	FALSE	-0.0687388	2.35113e-06	0.0605464	0.726	0.782	-0.0482078	0.00100503	1	0.675	0.72	-0.020531	0.269694	0.2955
ENSG00000121064.12	SCPEP1	TRUE	-0.110961	2.50094e-06	0.0644041	0.87	0.892	-0.0782977	7.57174e-05	1	0.836	0.863	-0.0326629	0.199149	0.222
ENSG00000265369.3	PCAT18	TRUE	-0.104182	2.64929e-06	0.0682246	0.789	0.853	-0.0696174	1.57821e-05	0.41597	0.749	0.787	-0.0345645	0.182828	0.1981
ENSG00000105612.8	DNASE2	TRUE	-0.0702453	2.74123e-06	0.0705922	0.222	0.327	-0.0261452	0.00362718	1	0.218	0.28	-0.0441001	0.0110271	0.0134
ENSG00000204472.12	AIF1	TRUE	-0.190174	2.77678e-06	0.0715077	0.998	0.997	-0.179786	1.43828e-06	0.0379087	0.995	0.994	-0.0103886	0.852751	0.8417
ENSG00000148655.14	C10orf11	FALSE	-0.0638453	3.18703e-06	0.0820725	0.648	0.754	-0.0719349	4.20505e-10	1.10832e-05	0.577	0.724	0.00808963	0.67476	0.6619
ENSG00000234147.1	RP3-460G2.2	TRUE	-0.0919428	3.21822e-06	0.0828756	0.794	0.832	-0.0387745	0.0569942	1	0.733	0.765	-0.0531683	0.0127028	0.0212
ENSG00000111843.13	TMEM14C	TRUE	-0.143769	3.33941e-06	0.0859965	1	0.999	-0.11818	4.40874e-08	0.00116201	1	1	-0.0255883	0.432546	0.4487
ENSG00000125726.10	CD70	TRUE	-0.13857	3.47929e-06	0.0895987	0.971	0.977	-0.154814	6.48101e-08	0.0017082	0.961	0.97	0.0162435	0.750488	0.7346
ENSG00000156976.15	EIF4A2	TRUE	-0.130127	3.58028e-06	0.0921994	1	0.999	-0.0950251	1.36633e-05	0.360123	0.995	0.999	-0.0351021	0.260584	0.2775
ENSG00000233927.4	RPS28	TRUE	-0.0890982	4.26972e-06	0.109954	1	1	-0.0618977	8.02746e-05	1	1	1	-0.0272005	0.205594	0.284
ENSG00000188822.7	CNR2	TRUE	-0.0546032	4.48763e-06	0.115565	0.348	0.461	-0.0351768	5.5616e-05	1	0.3	0.403	-0.0194263	0.193116	0.2099
ENSG00000055163.19	CYFIP2	FALSE	-0.0135779	4.54442e-06	0.117028	0.013	0.07	-0.00224923	0.0889415	1	0.039	0.057	-0.0113287	0.00644232	0.0099
ENSG00000139278.9	GLIPR1	TRUE	-0.106826	4.64713e-06	0.119673	0.818	0.868	-0.0556009	0.00797978	1	0.774	0.816	-0.0512254	0.0637581	0.0785
ENSG00000229391.7	HLA-DRB6	FALSE	-0.0184974	6.2847e-06	0.161843	0.016	0.073	-0.0119864	0.000400561	1	0.025	0.061	-0.00651099	0.201423	0.3122
ENSG00000167566.16	NCKAP5L	FALSE	-0.0252862	6.36902e-06	0.164015	0.119	0.213	-0.00850713	0.0113878	1	0.126	0.173	-0.0167791	0.01538	0.0268
ENSG00000131724.10	IL13RA1	TRUE	-0.069386	6.42729e-06	0.165516	0.635	0.707	-0.0562375	1.53484e-06	0.0404539	0.49	0.6	-0.0131484	0.475096	0.5208
ENSG00000090238.11	YPEL3	TRUE	-0.0427067	7.11711e-06	0.18328	0.143	0.246	-0.0320163	3.86283e-05	1	0.151	0.23	-0.0106904	0.431211	0.4158
ENSG00000119535.17	CSF3R	TRUE	-0.0849736	7.45767e-06	0.19205	0.96	0.958	-0.0747419	4.4736e-06	0.117911	0.911	0.94	-0.0102317	0.759675	0.7511
ENSG00000130005.11	GAMT	TRUE	-0.0893255	8.16752e-06	0.21033	0.886	0.923	-0.0241883	0.168369	1	0.882	0.883	-0.0651372	0.00976812	0.0152
ENSG00000223745.7	CCDC18-AS1	FALSE	-0.0551728	8.8533e-06	0.22799	0.464	0.576	-0.0600683	3.2828e-06	0.0865248	0.415	0.529	0.0048955	0.784382	0.7868
ENSG00000110077.14	MS4A6A	TRUE	-0.180774	9.11567e-06	0.234747	0.942	0.962	-0.151276	2.9223e-06	0.077023	0.954	0.948	-0.0294975	0.492461	0.5086
ENSG00000091409.14	ITGA6	TRUE	-0.049474	1.08538e-05	0.279506	0.233	0.339	-0.0275584	1.6502e-05	0.434942	0.192	0.278	-0.0219155	0.191375	0.2196
ENSG00000196154.11	S100A4	TRUE	-0.129379	1.13017e-05	0.291042	1	1	-0.0883105	0.000132824	1	1	1	-0.0410681	0.274759	0.2886
ENSG00000142534.6	RPS11	TRUE	-0.137943	1.14055e-05	0.293713	1	1	-0.0597192	0.0263025	1	1	1	-0.0782237	0.0194753	0.025
ENSG00000149806.10	FAU	TRUE	-0.0663724	1.17586e-05	0.302808	1	1	-0.0716016	5.91288e-11	1.55846e-06	1	1	0.00522923	0.761325	0.7669
ENSG00000118292.8	C1orf54	TRUE	-0.0564066	1.20324e-05	0.309858	0.493	0.59	-0.0608578	4.43088e-05	1	0.415	0.512	0.00445121	0.836403	0.8231
ENSG00000135365.15	PHF21A	FALSE	-0.0380922	1.23147e-05	0.317129	0.531	0.647	-0.00634436	0.334125	1	0.521	0.564	-0.0317479	0.0495132	0.0642
ENSG00000197756.9	RPL37A	TRUE	-0.084242	1.30989e-05	0.337324	1	1	-0.0537231	0.00111206	1	1	1	-0.0305189	0.142028	0.2472
ENSG00000187210.12	GCNT1	TRUE	-0.0828163	1.45109e-05	0.373684	0.726	0.8	-0.0563541	0.00369732	1	0.666	0.749	-0.0264622	0.296213	0.3116
ENSG00000089009.15	RPL6	TRUE	-0.0665521	1.62351e-05	0.418087	1	1	-0.0572218	2.67065e-05	0.703902	1	1	-0.00933032	0.629284	0.6396
ENSG00000049239.12	H6PD	TRUE	-0.0518298	1.64382e-05	0.423316	0.621	0.697	-0.0342252	0.00543543	1	0.534	0.611	-0.0176045	0.292743	0.3055
ENSG00000147162.13	OGT	TRUE	-0.0698277	1.73152e-05	0.445901	0.917	0.947	-0.0264613	0.135852	1	0.893	0.912	-0.0433664	0.0575806	0.0673
ENSG00000099785.10	MARCH2	TRUE	-0.0420917	1.97401e-05	0.508347	0.368	0.476	-0.0382034	7.01756e-05	1	0.341	0.429	-0.00388825	0.757064	0.797
ENSG00000010310.8	GIPR	FALSE	-0.0307149	2.11748e-05	0.545294	0.265	0.375	-0.0147608	0.00319788	1	0.262	0.332	-0.0159541	0.16704	0.1789
ENSG00000119801.12	YPEL5	TRUE	-0.0470485	2.14734e-05	0.552984	0.433	0.55	-0.0381308	0.00138138	1	0.434	0.509	-0.00891775	0.605609	0.6213
ENSG00000237550.5	RPL9P9	TRUE	-0.0796394	2.16464e-05	0.557438	1	0.997	-0.0654285	3.36582e-05	0.88713	0.993	0.995	-0.0142109	0.517973	0.5446
ENSG00000130255.12	RPL36	TRUE	-0.0737092	2.3059e-05	0.593815	1	1	-0.0323614	0.049256	1	1	1	-0.0413478	0.0275991	0.0465
ENSG00000152229.18	PSTPIP2	TRUE	-0.116911	2.31724e-05	0.596735	0.836	0.873	-0.0904875	0.000162059	1	0.775	0.81	-0.0264235	0.347292	0.3798
ENSG00000115165.9	CYTIP	FALSE	-0.0341836	2.52166e-05	0.649378	0.217	0.322	-0.0110357	0.0727761	1	0.238	0.282	-0.0231478	0.0993522	0.1239
ENSG00000163565.18	IFI16	FALSE	-0.0418825	2.52277e-05	0.649663	0.157	0.251	-0.0158263	0.0121151	1	0.177	0.227	-0.0260562	0.0220602	0.0301
ENSG00000166441.12	RPL27A	TRUE	-0.124884	2.61883e-05	0.674401	1	1	-0.0811164	0.000344583	1	1	1	-0.0437678	0.131076	0.1361
ENSG00000048052.21	HDAC9	TRUE	-0.0650705	2.71997e-05	0.700448	0.733	0.805	-0.0537778	0.000187108	1	0.651	0.724	-0.0112927	0.613156	0.6224
ENSG00000082074.15	FYB	TRUE	-0.0836886	2.72626e-05	0.702066	0.632	0.719	-0.0700638	1.85811e-06	0.0489743	0.556	0.668	-0.0136248	0.638604	0.6332
ENSG00000184156.15	KCNQ3	FALSE	-0.0415764	3.15388e-05	0.812187	0.083	0.159	-0.0303283	5.56233e-05	1	0.079	0.141	-0.0112481	0.363284	0.4159
ENSG00000108298.9	RPL19	TRUE	-0.0860603	3.36871e-05	0.867511	1	1	-0.0901557	3.39821e-08	0.000895666	1	1	0.00409549	0.873941	0.8622
ENSG00000126759.12	CFP	FALSE	-0.0401628	3.40905e-05	0.877898	0.251	0.353	-0.0231891	0.00243612	1	0.226	0.291	-0.0169737	0.173659	0.2455
ENSG00000136250.11	AOAH	FALSE	-0.0215927	3.75597e-05	0.967236	0.094	0.173	-0.0161999	0.000375949	1	0.092	0.149	-0.0053928	0.42215	0.4733
ENSG00000165475.13	CRYL1	FALSE	-0.0207753	4.1857e-05	1	0.108	0.19	-0.0217061	0.000116174	1	0.107	0.169	0.000930832	0.895405	0.8918
ENSG00000105640.12	RPL18A	TRUE	-0.0866273	4.18699e-05	1	1	1	-0.0720721	7.18554e-06	0.189389	1	1	-0.0145551	0.528364	0.5298
ENSG00000149557.12	FEZ1	TRUE	-0.0769635	4.36384e-05	1	0.415	0.518	-0.0437848	0.00233972	1	0.418	0.49	-0.0331786	0.211932	0.2142
ENSG00000203875.10	SNHG5	TRUE	-0.0777161	4.4291e-05	1	1	1	-0.0415139	0.0331404	1	0.998	0.999	-0.0362023	0.18296	0.1935
ENSG00000169413.2	RNASE6	TRUE	-0.0654163	4.46246e-05	1	0.648	0.73	-0.0460681	0.00273043	1	0.587	0.645	-0.0193482	0.291587	0.2933
ENSG00000269893.6	SNHG8	TRUE	-0.118088	4.69405e-05	1	1	1	-0.104293	1.71234e-05	0.451321	1	1	-0.0137948	0.66185	0.6759
ENSG00000152580.8	IGSF10	TRUE	-0.0215053	4.76411e-05	1	0.052	0.117	-0.0191987	4.93077e-05	1	0.048	0.099	-0.00230663	0.716132	0.6894
ENSG00000250903.8	GMDS-AS1	FALSE	-0.0329879	4.8645e-05	1	0.498	0.605	-0.0303262	0.00482258	1	0.459	0.53	-0.00266167	0.852678	0.8628
ENSG00000144746.6	ARL6IP5	TRUE	-0.0820726	4.99262e-05	1	0.996	0.994	-0.0428397	0.0157337	1	0.987	0.989	-0.0392329	0.1566	0.1974
ENSG00000196126.10	HLA-DRB1	TRUE	-0.106907	5.32482e-05	1	0.132	0.21	-0.0334989	0.000289678	1	0.125	0.189	-0.0734084	0.0183054	0.0374
ENSG00000229117.8	RPL41	TRUE	-0.0467058	5.39622e-05	1	1	1	-0.0392869	0.000124944	1	1	1	-0.0074189	0.628974	0.6947
ENSG00000213741.8	RPS29	TRUE	-0.0629096	5.50045e-05	1	1	1	-0.0245311	0.083909	1	1	1	-0.0383785	0.0251364	0.1971
ENSG00000135749.18	PCNX2	FALSE	-0.0135045	5.57507e-05	1	0.058	0.128	-0.00627025	0.0152614	1	0.07	0.105	-0.00723423	0.168387	0.1964
ENSG00000019582.14	CD74	TRUE	-0.244831	5.88249e-05	1	0.953	0.966	-0.125622	0.000388681	1	0.941	0.947	-0.119209	0.0438133	0.0591
ENSG00000159388.5	BTG2	TRUE	-0.0496045	5.94746e-05	1	0.231	0.329	-0.0392551	2.75089e-07	0.00725052	0.208	0.32	-0.0103494	0.672565	0.7117
ENSG00000130741.10	EIF2S3	TRUE	-0.0910084	5.98899e-05	1	1	0.999	-0.0446079	0.0100629	1	1	1	-0.0464005	0.0487328	0.0692
ENSG00000164463.12	CREBRF	FALSE	-0.0588913	6.07259e-05	1	0.446	0.544	-0.0432967	0.000226097	1	0.38	0.462	-0.0155946	0.386454	0.3864
ENSG00000205133.11	TRIQK	TRUE	-0.0477812	6.4217e-05	1	0.626	0.71	-0.0550853	1.23882e-05	0.326516	0.577	0.667	0.00730417	0.69476	0.6855
ENSG00000181126.13	HLA-V	FALSE	-0.0209368	6.59308e-05	1	0.078	0.15	-0.00715419	0.0104976	1	0.066	0.1	-0.0137826	0.00953824	0.0197
ENSG00000145741.15	BTF3	TRUE	-0.0825388	6.69894e-05	1	1	1	-0.0679944	1.17044e-05	0.308493	1	1	-0.0145445	0.519769	0.5362
ENSG00000165102.14	HGSNAT	FALSE	-0.0447221	6.74167e-05	1	0.525	0.62	-0.0275406	0.00786794	1	0.459	0.533	-0.0171815	0.242331	0.2508
ENSG00000049247.13	UTS2	FALSE	-0.0256622	6.74327e-05	1	0.139	0.225	-0.00825328	0.0560513	1	0.141	0.177	-0.017409	0.0254194	0.0367
ENSG00000155011.8	DKK2	FALSE	-0.0377535	6.81508e-05	1	0.184	0.271	-0.0138366	0.00623423	1	0.175	0.231	-0.0239169	0.0488861	0.051
ENSG00000156535.13	CD109	TRUE	-0.0415118	6.88196e-05	1	0.238	0.342	-0.0404729	2.71809e-06	0.0716408	0.205	0.308	-0.00103898	0.940355	0.9431
ENSG00000134460.15	IL2RA	TRUE	-0.0672782	6.92516e-05	1	0.058	0.124	-0.0432875	0.0896556	1	0.097	0.12	-0.0239908	0.290314	0.3005
ENSG00000175390.12	EIF3F	FALSE	-0.0851752	6.95588e-05	1	1	0.999	-0.0714289	8.89462e-06	0.234436	1	1	-0.0137463	0.566869	0.5755
ENSG00000233276.3	GPX1	TRUE	-0.15759	7.34475e-05	1	1	1	-0.162192	2.71953e-10	7.16787e-06	1	1	0.00460154	0.909173	0.9048
ENSG00000204217.12	BMPR2	TRUE	-0.0339466	7.36802e-05	1	0.307	0.416	-0.00885135	0.0592165	1	0.289	0.341	-0.0250953	0.021247	0.0458
ENSG00000118495.18	PLAGL1	TRUE	-0.0446039	7.55333e-05	1	0.455	0.557	-0.0124542	0.000542052	1	0.384	0.48	-0.0321497	0.0832262	0.1007
ENSG00000089157.15	RPLP0	TRUE	-0.0619971	7.64663e-05	1	1	1	-0.0525447	9.09566e-06	0.239734	1	1	-0.00945236	0.614325	0.6186
ENSG00000127952.16	STYXL1	FALSE	-0.041129	7.95105e-05	1	0.677	0.753	-0.0240553	0.00727883	1	0.605	0.676	-0.0170737	0.330715	0.3484
ENSG00000258168.5	RP11-588H23.3	TRUE	-0.0535069	8.06384e-05	1	0.666	0.744	-0.037112	0.00146209	1	0.589	0.667	-0.0163948	0.397364	0.4032
ENSG00000167601.11	AXL	FALSE	-0.0321515	8.07455e-05	1	0.112	0.191	-0.010463	0.00399815	1	0.12	0.171	-0.0216885	0.123622	0.1573
ENSG00000174938.14	SEZ6L2	FALSE	-0.0269329	8.2326e-05	1	0.357	0.467	-0.0330091	2.98731e-05	0.787366	0.303	0.401	0.00607621	0.617525	0.6323
ENSG00000152926.14	ZNF117	FALSE	-0.0099897	8.28064e-05	1	0.004	0.043	-0.00285181	0.663578	1	0.03	0.033	-0.00713789	0.0069968	0.0212
ENSG00000214021.15	TTLL3	TRUE	-0.0416823	8.34755e-05	1	0.448	0.543	-0.017925	0.0439454	1	0.425	0.474	-0.0237573	0.0706901	0.1022
ENSG00000147394.18	ZNF185	TRUE	-0.0243065	8.67425e-05	1	0.117	0.198	-0.012075	0.0118092	1	0.13	0.173	-0.0122315	0.227828	0.2507
ENSG00000175294.5	CATSPER1	FALSE	-0.0230262	8.68912e-05	1	0.063	0.127	-0.0212176	0.00013549	1	0.064	0.116	-0.00180863	0.794666	0.7805
ENSG00000076662.9	ICAM3	TRUE	-0.0979237	8.85423e-05	1	0.928	0.954	-0.079909	1.48971e-05	0.392644	0.9	0.937	-0.0180147	0.601652	0.6118
ENSG00000072364.12	AFF4	FALSE	-0.0463172	8.86203e-05	1	0.742	0.793	-0.00310582	0.864211	1	0.685	0.7	-0.0432113	0.0116757	0.0156
ENSG00000117151.12	CTBS	FALSE	-0.0649784	8.94437e-05	1	0.789	0.857	-0.0468173	0.000920566	1	0.73	0.798	-0.018161	0.400582	0.4047
ENSG00000250337.5	LINC01021	TRUE	-0.117912	9.57968e-05	1	0.702	0.748	-0.0684596	0.0016728	1	0.631	0.69	-0.0494525	0.0792891	0.0678
ENSG00000182511.11	FES	TRUE	-0.0859368	9.65835e-05	1	0.908	0.919	-0.0961731	1.58255e-08	0.000417113	0.828	0.892	0.0102363	0.689999	0.6991
ENSG00000146376.10	ARHGAP18	TRUE	-0.0786625	9.82902e-05	1	0.964	0.963	-0.0460804	0.00977329	1	0.933	0.943	-0.0325821	0.275057	0.2873
ENSG00000136213.9	CHST12	TRUE	-0.0472443	0.000100687	1	0.52	0.614	-0.0476196	3.63855e-06	0.0959013	0.457	0.574	0.000375317	0.990163	0.9844
ENSG00000132549.18	VPS13B	TRUE	-0.0569795	0.000101397	1	0.868	0.902	-0.0285144	0.0301931	1	0.841	0.867	-0.0284651	0.207794	0.2108
ENSG00000196588.14	MKL1	FALSE	-0.0444621	0.000108868	1	0.742	0.802	-0.00384713	0.882224	1	0.723	0.736	-0.040615	0.0158615	0.0224
ENSG00000148180.18	GSN	TRUE	-0.0686687	0.000109851	1	0.836	0.879	-0.0894691	9.6003e-08	0.00253035	0.762	0.816	0.0208004	0.431406	0.441
ENSG00000125652.7	ALKBH7	TRUE	-0.0939047	0.000111221	1	0.998	0.999	-0.114644	1.11121e-08	0.000292881	0.995	0.999	0.0207392	0.470344	0.4955
ENSG00000066294.14	CD84	TRUE	-0.0713432	0.000117475	1	0.776	0.847	-0.0677192	7.34564e-05	1	0.739	0.794	-0.00362399	0.88234	0.8836
ENSG00000185432.11	METTL7A	TRUE	-0.0527786	0.000117814	1	0.374	0.487	-0.0493613	1.7815e-05	0.469549	0.313	0.413	-0.00341726	0.851802	0.832
ENSG00000134072.10	CAMK1	TRUE	-0.0532663	0.000121763	1	0.504	0.585	-0.018459	0.0433047	1	0.464	0.516	-0.0348073	0.0527459	0.0799
ENSG00000174718.11	KIAA1551	TRUE	-0.118542	0.000122991	1	0.964	0.982	-0.0603608	0.100151	1	0.962	0.963	-0.0581808	0.0797268	0.1045
ENSG00000214253.8	FIS1	TRUE	-0.0772403	0.000125068	1	0.998	0.998	-0.0336168	0.0114258	1	0.995	0.994	-0.0436235	0.0820199	0.1183
ENSG00000132141.13	CCT6B	FALSE	-0.017704	0.000127051	1	0.078	0.146	-0.00693564	0.0740029	1	0.095	0.122	-0.0107684	0.0754678	0.1015
ENSG00000047249.16	ATP6V1H	FALSE	-0.0676899	0.000127562	1	0.955	0.969	-0.0488515	0.00382346	1	0.934	0.941	-0.0188384	0.422705	0.4367
ENSG00000168528.11	SERINC2	FALSE	-0.0283715	0.000136907	1	0.287	0.389	-0.00857135	0.06996	1	0.287	0.335	-0.0198001	0.0629289	0.0746
ENSG00000174080.10	CTSF	FALSE	-0.0107606	0.000136925	1	0.025	0.075	-0.00184464	0.228461	1	0.041	0.053	-0.00891596	0.0151975	0.0152
ENSG00000247134.6	RP11-11N9.4	FALSE	-0.0633292	0.000137466	1	0.892	0.915	-0.0427205	0.00295556	1	0.833	0.867	-0.0206087	0.301883	0.3394
ENSG00000196954.13	CASP4	FALSE	-0.0457063	0.000139983	1	0.76	0.843	-0.00461769	0.363186	1	0.702	0.746	-0.0410886	0.0188825	0.0285
ENSG00000175857.8	GAPT	FALSE	-0.033887	0.000151074	1	0.121	0.197	-0.0316816	0.000144961	1	0.111	0.174	-0.00220536	0.827769	0.8257
ENSG00000114626.17	ABTB1	FALSE	-0.0250912	0.000162064	1	0.204	0.298	-0.0253003	0.000492658	1	0.205	0.278	0.000209006	0.983591	0.9861
ENSG00000092929.11	UNC13D	TRUE	-0.020183	0.0001632	1	0.17	0.255	-0.0185415	0.000209569	1	0.166	0.238	-0.0016415	0.866894	0.8676
ENSG00000205593.11	DENND6B	FALSE	-0.0410348	0.000163953	1	0.442	0.542	-0.0292691	0.025082	1	0.441	0.491	-0.0117657	0.438783	0.468
ENSG00000164615.4	CAMLG	FALSE	-0.0507492	0.000169461	1	0.888	0.921	-0.0294772	0.00452338	1	0.836	0.872	-0.021272	0.326175	0.3488
ENSG00000182287.13	AP1S2	FALSE	-0.0670068	0.000175438	1	0.868	0.92	-0.0368706	0.00694242	1	0.81	0.861	-0.0301363	0.169181	0.1971
ENSG00000170634.12	ACYP2	FALSE	-0.0375593	0.000185151	1	0.475	0.571	-0.0188033	0.0251748	1	0.425	0.484	-0.0187559	0.146244	0.1812
ENSG00000082068.8	WDR70	TRUE	-0.0506759	0.00018703	1	0.863	0.889	0.000258169	0.994051	1	0.795	0.802	-0.0509341	0.0081183	0.0109
ENSG00000163644.14	PPM1K	FALSE	-0.0361733	0.000190963	1	0.455	0.57	-0.0217739	0.0245384	1	0.448	0.505	-0.0143993	0.331313	0.3629
ENSG00000170909.13	OSCAR	FALSE	-0.0158942	0.000191144	1	0.13	0.209	-0.0159978	0.0024122	1	0.126	0.181	0.000103632	0.993596	0.9907
ENSG00000197448.13	GSTK1	TRUE	-0.0868323	0.000193172	1	1	0.996	-0.0533118	0.0219217	1	0.995	0.994	-0.0335205	0.172884	0.2136
ENSG00000198804.2	MT-CO1	TRUE	-0.0624335	0.000193325	1	1	1	-0.0232084	0.0698663	1	1	1	-0.0392251	0.125297	0.1293
ENSG00000006756.15	ARSD	FALSE	-0.0455187	0.00020354	1	0.605	0.681	-0.0111536	0.486357	1	0.557	0.578	-0.0343651	0.0317599	0.0413
ENSG00000096093.15	EFHC1	FALSE	-0.0257121	0.000204843	1	0.312	0.41	-0.0125121	0.0124893	1	0.259	0.318	-0.0132	0.209096	0.24
ENSG00000124570.17	SERPINB6	TRUE	-0.0476932	0.000205171	1	0.191	0.269	-0.0230125	0.00586084	1	0.189	0.242	-0.0246807	0.033827	0.0467
ENSG00000100298.15	APOBEC3H	FALSE	-0.0168288	0.000211384	1	0.045	0.102	-0.0119942	0.00199853	1	0.043	0.079	-0.00483459	0.378208	0.3443
ENSG00000147434.8	CHRNA6	TRUE	-0.039125	0.000220796	1	0.155	0.234	-0.0220898	0.0100902	1	0.161	0.206	-0.0170352	0.151304	0.1791
ENSG00000010610.9	CD4	TRUE	-0.0676776	0.000221498	1	0.962	0.969	-0.0592812	9.70387e-07	0.0255765	0.915	0.936	-0.00839641	0.774228	0.7519
ENSG00000172809.12	RPL38	TRUE	-0.055191	0.000224059	1	1	1	-0.00914115	0.761835	1	1	1	-0.0460498	0.0030096	0.0397
ENSG00000120899.17	PTK2B	TRUE	-0.0799242	0.000228313	1	0.982	0.976	-0.0396239	0.0481869	1	0.933	0.958	-0.0403003	0.112757	0.1489
ENSG00000170275.14	CRTAP	FALSE	-0.0637949	0.000233006	1	0.939	0.951	-0.0352384	0.0176332	1	0.884	0.913	-0.0285564	0.197174	0.2207
ENSG00000269243.1	CTD-2231E14.8	TRUE	-0.0392928	0.000242226	1	0.614	0.693	-0.0507779	9.54346e-05	1	0.566	0.644	0.0114851	0.573945	0.5651
ENSG00000259517.2	RP11-324D17.1	FALSE	-0.0165322	0.000243908	1	0.103	0.176	-0.0136734	0.0692616	1	0.102	0.13	-0.00285877	0.803027	0.7926
ENSG00000158806.13	NPM2	FALSE	-0.0256961	0.000245331	1	0.186	0.268	0.00387164	0.805563	1	0.208	0.22	-0.0295678	0.000699862	0.0026
ENSG00000266976.1	AC079466.1	TRUE	-0.139434	0.000255678	1	0.677	0.738	-0.0629142	0.0198911	1	0.667	0.72	-0.0765202	0.187459	0.1781
ENSG00000145819.15	ARHGAP26	TRUE	-0.0447393	0.000262169	1	0.682	0.753	-0.0454352	0.00292004	1	0.649	0.686	0.000695853	0.981941	0.9716
ENSG00000002726.20	AOC1	FALSE	-0.0205797	0.00026651	1	0.076	0.139	-0.0162046	0.000534605	1	0.069	0.118	-0.00437513	0.562432	0.5851
ENSG00000117614.9	SYF2	TRUE	-0.0935196	0.000266866	1	0.998	0.997	-0.0708095	0.000817039	1	0.984	0.989	-0.0227102	0.410756	0.42
ENSG00000065923.9	SLC9A7	TRUE	-0.0236501	0.000267649	1	0.222	0.314	-0.0164441	0.018458	1	0.207	0.255	-0.00720597	0.519153	0.5417
ENSG00000245532.6	NEAT1	TRUE	-0.25392	0.000269061	1	0.996	0.995	-0.274217	1.25901e-07	0.00331838	0.995	0.993	0.0202965	0.807692	0.8127
ENSG00000086619.13	ERO1B	FALSE	-0.0180421	0.000293705	1	0.195	0.286	-0.00726156	0.0633059	1	0.2	0.241	-0.0107805	0.31732	0.3294
ENSG00000171425.9	ZNF581	FALSE	-0.0374442	0.000303075	1	0.621	0.701	-0.0133059	0.131112	1	0.608	0.639	-0.0241384	0.10528	0.1447
ENSG00000145349.16	CAMK2D	TRUE	-0.0351932	0.000303123	1	0.289	0.377	-0.00894453	0.641553	1	0.297	0.309	-0.0262486	0.0212731	0.0299
ENSG00000271270.5	TMCC1-AS1	FALSE	-0.0369742	0.000312496	1	0.567	0.65	-0.0254068	0.00132103	1	0.485	0.576	-0.0115675	0.430849	0.4626
ENSG00000135049.15	AGTPBP1	TRUE	-0.0571403	0.000324502	1	0.845	0.9	-0.0203976	0.460474	1	0.828	0.843	-0.0367426	0.0907927	0.1023
ENSG00000168010.10	ATG16L2	TRUE	-0.0429599	0.000337827	1	0.637	0.709	-0.0257611	0.00737374	1	0.605	0.669	-0.0171987	0.311099	0.3454
ENSG00000151062.14	CACNA2D4	TRUE	-0.0645224	0.000339856	1	0.946	0.954	-0.0681283	7.76599e-05	1	0.911	0.922	0.00360591	0.907859	0.8861
ENSG00000166068.12	SPRED1	FALSE	-0.019707	0.000344808	1	0.11	0.18	-0.00647591	0.0600172	1	0.121	0.154	-0.0132311	0.041803	0.0578
ENSG00000125657.4	TNFSF9	TRUE	-0.0479768	0.000347872	1	0.446	0.539	-0.0359629	0.00106087	1	0.384	0.467	-0.0120139	0.497101	0.5015
ENSG00000116171.16	SCP2	FALSE	-0.0600895	0.000349809	1	1	0.999	-0.0352444	0.0465174	1	0.997	0.995	-0.0248451	0.261475	0.2921
ENSG00000249437.7	NAIP	TRUE	-0.0464747	0.000350643	1	0.489	0.567	-0.0613488	3.88869e-08	0.00102494	0.389	0.518	0.0148741	0.343421	0.3749
ENSG00000196458.10	ZNF605	FALSE	-0.0258186	0.000358127	1	0.256	0.347	-0.00523561	0.616313	1	0.275	0.288	-0.020583	0.0534941	0.0706
ENSG00000167261.13	DPEP2	FALSE	-0.0226688	0.00035899	1	0.126	0.198	-0.00560352	0.039693	1	0.136	0.172	-0.0170653	0.0465618	0.0715
ENSG00000131196.17	NFATC1	TRUE	-0.0501153	0.000368056	1	0.52	0.611	-0.0251157	0.121524	1	0.502	0.539	-0.0249996	0.144586	0.1649
ENSG00000135390.17	ATP5G2	TRUE	-0.0569346	0.000369887	1	1	1	-0.0520287	0.000104938	1	1	1	-0.00490591	0.795045	0.8165
ENSG00000120690.14	ELF1	TRUE	-0.0673799	0.000370167	1	1	1	-0.00197817	0.570685	1	1	0.999	-0.0654017	0.0176409	0.0286
ENSG00000145012.12	LPP	TRUE	-0.0517932	0.000378472	1	0.59	0.664	-0.0408056	0.00125807	1	0.502	0.581	-0.0109876	0.574935	0.5478
ENSG00000204592.8	HLA-E	TRUE	-0.111647	0.000388741	1	0.982	0.991	-0.0321201	0.0374714	1	0.984	0.983	-0.0795264	0.0111148	0.0158
ENSG00000076321.10	KLHL20	FALSE	-0.0277968	0.000398695	1	0.469	0.565	-0.0135416	0.0527102	1	0.416	0.481	-0.0142553	0.228274	0.2911
ENSG00000125691.12	RPL23	TRUE	-0.119669	0.000400703	1	1	1	-0.048498	0.193323	1	1	1	-0.0711709	0.0386783	0.0472
ENSG00000163947.11	ARHGEF3	TRUE	-0.065716	0.000405231	1	0.428	0.511	-0.0286608	0.0215858	1	0.408	0.461	-0.0370552	0.0355858	0.0536
ENSG00000169740.13	ZNF32	FALSE	-0.0296465	0.000417868	1	0.341	0.427	-0.00673231	0.228383	1	0.336	0.374	-0.0229142	0.0262231	0.0519
ENSG00000071082.10	RPL31	TRUE	-0.0929308	0.000420706	1	1	1	-0.0417774	0.0760593	1	1	1	-0.0511534	0.0390221	0.0551
ENSG00000172725.13	CORO1B	FALSE	-0.0451528	0.000432154	1	0.845	0.886	-0.0219571	0.0313538	1	0.811	0.845	-0.0231958	0.223334	0.2657
ENSG00000137575.11	SDCBP	TRUE	-0.0692807	0.000435924	1	0.996	0.994	-0.0664637	0.00112192	1	0.977	0.981	-0.00281698	0.933616	0.9319
ENSG00000224032.6	EPB41L4A-AS1	TRUE	-0.07807	0.000437504	1	0.964	0.959	-0.0686568	0.00183684	1	0.926	0.937	-0.00941321	0.716798	0.7131
ENSG00000139626.15	ITGB7	FALSE	-0.0363406	0.000449739	1	0.332	0.421	-0.0169379	0.123518	1	0.325	0.358	-0.0194027	0.186225	0.2594
ENSG00000177576.11	C18orf32	FALSE	-0.0359034	0.000455897	1	0.565	0.643	-0.0241645	0.00645709	1	0.446	0.518	-0.0117388	0.399645	0.3964
ENSG00000169403.11	PTAFR	TRUE	-0.0364564	0.000471545	1	0.206	0.286	-0.0363543	7.67722e-05	1	0.185	0.264	-0.000102141	0.981519	0.995
ENSG00000139436.20	GIT2	FALSE	-0.0520273	0.000474318	1	0.892	0.916	-0.0398356	0.0181284	1	0.884	0.876	-0.0121917	0.550667	0.5683
ENSG00000166272.16	WBP1L	FALSE	-0.0320244	0.000474343	1	0.491	0.582	-0.00105302	0.28939	1	0.474	0.511	-0.0309714	0.0170694	0.0356
ENSG00000177600.8	RPLP2	TRUE	-0.0486595	0.000478059	1	1	1	-0.0393843	0.000306754	1	1	1	-0.0092752	0.551451	0.5523
ENSG00000184574.9	LPAR5	FALSE	-0.0144302	0.000495581	1	0.061	0.117	-0.0146176	0.000135714	1	0.048	0.097	0.000187354	0.982557	0.9773
ENSG00000225331.1	AP001055.6	TRUE	-0.0495399	0.000498358	1	0.534	0.609	-0.0495948	8.63628e-06	0.227627	0.487	0.584	5.4985e-05	0.990612	0.9982
ENSG00000120889.12	TNFRSF10B	TRUE	-0.0475832	0.00049871	1	0.682	0.736	-0.0176163	0.293068	1	0.628	0.654	-0.0299669	0.0822892	0.0963
ENSG00000101160.13	CTSZ	TRUE	-0.0749207	0.000504211	1	0.984	0.976	-0.084728	2.37783e-06	0.0626724	0.961	0.968	0.00980726	0.738775	0.7434
ENSG00000161513.11	FDXR	TRUE	-0.034556	0.000515335	1	0.455	0.545	-0.0261056	0.00843196	1	0.443	0.498	-0.00845035	0.570746	0.5981
ENSG00000178685.13	PARP10	TRUE	-0.0511239	0.000522369	1	0.717	0.778	-0.0400995	0.0221976	1	0.675	0.707	-0.0110244	0.55309	0.5692
ENSG00000131080.14	EDA2R	FALSE	-0.0110901	0.000522393	1	0.013	0.051	-0.0028281	0.0461413	1	0.021	0.038	-0.00826197	0.0157019	0.0183
ENSG00000234546.3	RP3-510D11.2	FALSE	-0.00913804	0.000525168	1	0.018	0.058	-0.00330303	0.178522	1	0.034	0.047	-0.00583501	0.0642251	0.0874
ENSG00000089916.17	GPATCH2L	TRUE	-0.0865074	0.000529635	1	0.904	0.909	-0.00503424	0.763703	1	0.864	0.893	-0.0814732	0.00029755	0.0005
ENSG00000106733.20	NMRK1	FALSE	-0.0155068	0.000552757	1	0.164	0.244	-0.00513329	0.092891	1	0.161	0.195	-0.0103736	0.171649	0.197
ENSG00000168172.8	HOOK3	TRUE	-0.0939514	0.000554283	1	1	0.998	-0.0466395	0.14372	1	0.997	0.996	-0.0473118	0.209363	0.2202
ENSG00000183172.8	SMDT1	TRUE	-0.0600643	0.000556493	1	0.998	0.998	-0.0469638	0.00527437	1	0.995	0.996	-0.0131005	0.59072	0.6182
ENSG00000132386.10	SERPINF1	FALSE	-0.0126508	0.00056017	1	0.058	0.113	-0.0111012	0.0214615	1	0.072	0.104	-0.00154968	0.806157	0.809
ENSG00000244313.3	RP11-425L10.1	FALSE	-0.059293	0.000565911	1	1	0.996	-0.0281293	0.038377	1	0.979	0.975	-0.0311637	0.172995	0.2092
ENSG00000150540.13	HNMT	TRUE	-0.0710959	0.000567838	1	0.962	0.965	-0.0675493	9.30816e-05	1	0.915	0.933	-0.0035466	0.894287	0.8844
ENSG00000196177.12	ACADSB	FALSE	-0.0319052	0.0005716	1	0.368	0.453	-0.0142502	0.0222627	1	0.326	0.383	-0.017655	0.0973519	0.136
ENSG00000103528.16	SYT17	FALSE	-0.0121141	0.000586115	1	0.029	0.074	-0.00712451	0.0783899	1	0.041	0.059	-0.0049896	0.195186	0.2149
ENSG00000183828.14	NUDT14	FALSE	-0.0429417	0.000587062	1	0.632	0.675	-0.0325836	0.00260227	1	0.562	0.634	-0.0103581	0.497847	0.5334
ENSG00000197956.9	S100A6	TRUE	-0.134702	0.000588468	1	1	1	-0.0938157	0.000131063	1	1	1	-0.0408867	0.332342	0.3524
ENSG00000176533.12	GNG7	TRUE	-0.0305622	0.000591773	1	0.327	0.42	-0.0472989	7.70581e-06	0.203102	0.302	0.398	0.0167367	0.218456	0.2456
ENSG00000163346.16	PBXIP1	FALSE	-0.0269714	0.000592293	1	0.336	0.425	-0.0239345	0.000389508	1	0.297	0.382	-0.00303688	0.811033	0.8021
ENSG00000105193.8	RPS16	TRUE	-0.0574221	0.000618339	1	1	1	-0.00875089	0.506363	1	1	1	-0.0486712	0.00261012	0.0047
ENSG00000158560.14	DYNC1I1	TRUE	-0.026199	0.000623421	1	0.168	0.244	-0.000608082	0.486223	1	0.184	0.201	-0.0255909	0.00501702	0.0071
ENSG00000013364.18	MVP	FALSE	-0.0249983	0.000645496	1	0.325	0.415	-0.0297109	0.000762892	1	0.307	0.38	0.00471263	0.700825	0.7077
ENSG00000198839.9	ZNF277	FALSE	-0.0461151	0.000649168	1	0.691	0.749	-0.0310412	0.0139677	1	0.602	0.657	-0.0150739	0.347547	0.3796
ENSG00000113269.13	RNF130	TRUE	-0.0563338	0.000670444	1	0.96	0.972	-0.032293	0.0273318	1	0.93	0.938	-0.0240408	0.317419	0.3284
ENSG00000164808.16	SPIDR	FALSE	-0.0560867	0.000678714	1	0.892	0.93	-0.00970906	0.233379	1	0.884	0.918	-0.0463776	0.0363831	0.0469
ENSG00000049192.14	ADAMTS6	FALSE	-0.0198006	0.000704734	1	0.164	0.239	-0.0115017	0.0346265	1	0.154	0.193	-0.00829884	0.264872	0.299
ENSG00000118564.14	FBXL5	FALSE	-0.0466113	0.000711639	1	0.715	0.768	-0.00992306	0.584949	1	0.689	0.71	-0.0366882	0.0244594	0.0385
ENSG00000169429.10	CXCL8	FALSE	-0.0252828	0.000757588	1	0.195	0.272	-0.0432361	0.0112786	1	0.226	0.278	0.0179533	0.462196	0.4763
ENSG00000163694.14	RBM47	TRUE	-0.0398021	0.000759722	1	0.484	0.569	-0.0269148	0.0255458	1	0.439	0.498	-0.0128874	0.495343	0.4769
ENSG00000143119.12	CD53	FALSE	-0.0532749	0.000760376	1	0.939	0.951	-0.0452014	0.000279685	1	0.879	0.908	-0.00807349	0.738076	0.7401
ENSG00000204859.12	ZBTB48	FALSE	-0.0253704	0.000805065	1	0.466	0.551	-0.0180052	0.0187509	1	0.433	0.496	-0.00736525	0.567311	0.5732
ENSG00000142541.16	RPL13A	TRUE	-0.0853381	0.000814436	1	1	1	-0.0530746	0.00560919	1	1	1	-0.0322636	0.234815	0.2374
ENSG00000005471.15	ABCB4	FALSE	-0.00845125	0.000817991	1	0.007	0.038	-0.00196543	0.716675	1	0.023	0.025	-0.00648582	0.0149276	0.0084
ENSG00000279457.3	FO538757.1	FALSE	-0.016406	0.000828507	1	0.15	0.221	-0.00207952	0.404407	1	0.166	0.184	-0.0143265	0.0198219	0.0396
ENSG00000105223.19	PLD3	TRUE	-0.12867	0.000843855	1	0.794	0.813	-0.0758954	5.59719e-05	1	0.731	0.783	-0.0527749	0.225974	0.2405
ENSG00000137841.11	PLCB2	FALSE	-0.0326418	0.000844094	1	0.484	0.561	-0.0402608	2.59601e-05	0.68423	0.407	0.519	0.00761897	0.610995	0.6106
ENSG00000136960.12	ENPP2	TRUE	-0.166258	0.000846354	1	0.955	0.969	-0.0682399	0.565595	1	0.97	0.971	-0.0980184	0.178374	0.1826
ENSG00000130313.6	PGLS	TRUE	-0.0709669	0.00085201	1	1	0.999	-0.0527724	0.00719779	1	1	1	-0.0181944	0.466208	0.4937
ENSG00000050767.15	COL23A1	FALSE	-0.0327932	0.000857347	1	0.455	0.537	-0.0230377	0.00246655	1	0.425	0.505	-0.00975547	0.498577	0.5193
ENSG00000244459.2	RP11-1398P2.1	FALSE	-0.0143194	0.000861696	1	0.114	0.179	-0.0107945	0.0128913	1	0.115	0.156	-0.00352489	0.612509	0.644
ENSG00000171159.4	C9orf16	TRUE	-0.0729793	0.00086637	1	0.998	0.999	-0.0644366	0.00167885	1	0.998	0.998	-0.00854271	0.749432	0.7683
ENSG00000187240.13	DYNC2H1	FALSE	-0.0165891	0.000879434	1	0.108	0.172	-0.000620747	0.758983	1	0.131	0.138	-0.0159684	0.0287532	0.0345
ENSG00000205730.6	ITPRIPL2	FALSE	-0.0288135	0.000881821	1	0.276	0.371	-0.00893881	0.0720094	1	0.249	0.295	-0.0198747	0.130887	0.1851
ENSG00000163154.5	TNFAIP8L2	TRUE	-0.0471512	0.000903551	1	0.711	0.766	-0.031432	0.0225758	1	0.643	0.683	-0.0157191	0.35371	0.376
ENSG00000162004.16	CCDC78	FALSE	-0.0135062	0.00090406	1	0.105	0.17	-0.00805965	0.0265185	1	0.108	0.146	-0.00544659	0.300731	0.3566
ENSG00000052841.14	TTC17	FALSE	-0.0608959	0.000925075	1	0.933	0.956	-0.046783	0.00713495	1	0.908	0.926	-0.0141129	0.534883	0.5478
ENSG00000204287.13	HLA-DRA	TRUE	-0.230826	0.00092897	1	0.278	0.343	-0.140118	0.000114416	1	0.252	0.328	-0.0907082	0.148017	0.2214
ENSG00000073737.16	DHRS9	TRUE	-0.070852	0.000943148	1	0.962	0.955	-0.024534	0.118627	1	0.93	0.923	-0.046318	0.241811	0.2486
ENSG00000278002.1	RP11-596C23.2	FALSE	-0.0125618	0.000952075	1	0.108	0.173	-0.00402202	0.0268915	1	0.08	0.114	-0.0085398	0.192469	0.1948
ENSG00000105856.13	HBP1	TRUE	-0.0363894	0.000960832	1	0.608	0.673	-0.0241867	0.0100142	1	0.559	0.627	-0.0122027	0.491264	0.5084
ENSG00000089289.15	IGBP1	FALSE	-0.0664457	0.000970707	1	0.969	0.969	-0.0572535	0.000199215	1	0.943	0.946	-0.00919215	0.704886	0.715
ENSG00000102763.16	VWA8	FALSE	-0.035664	0.00100583	1	0.693	0.76	-0.00271112	0.78355	1	0.659	0.691	-0.0329529	0.0405424	0.0548
ENSG00000213904.8	LIPE-AS1	FALSE	-0.042221	0.00102162	1	0.545	0.614	-0.0109231	0.299832	1	0.433	0.463	-0.0312979	0.0227326	0.0249
ENSG00000214787.8	MS4A4E	FALSE	-0.0285601	0.00102875	1	0.087	0.146	-0.0171122	0.00142542	1	0.072	0.118	-0.0114479	0.189247	0.159
ENSG00000123933.15	MXD4	TRUE	-0.0429929	0.00104562	1	0.722	0.785	-0.0643798	1.76866e-07	0.00466167	0.638	0.729	0.021387	0.285446	0.3313
ENSG00000185808.13	PIGP	TRUE	-0.0470249	0.00105609	1	0.753	0.795	-0.0286452	0.0186555	1	0.692	0.741	-0.0183797	0.285877	0.3177
ENSG00000059377.15	TBXAS1	FALSE	-0.0332635	0.00105896	1	0.424	0.505	-0.0165733	0.00647689	1	0.38	0.455	-0.0166902	0.17305	0.1941
ENSG00000197629.5	MPEG1	TRUE	-0.0326199	0.0010682	1	0.17	0.241	-0.00845453	0.0815682	1	0.167	0.202	-0.0241653	0.0714418	0.0953
ENSG00000189283.9	FHIT	FALSE	-0.0144866	0.00106845	1	0.081	0.14	-0.0101953	0.0126731	1	0.085	0.122	-0.00429135	0.504684	0.4834
ENSG00000171174.13	RBKS	TRUE	-0.0527828	0.00107045	1	0.673	0.715	-0.0229951	0.0791787	1	0.636	0.682	-0.0297877	0.131042	0.1639
ENSG00000078487.17	ZCWPW1	FALSE	-0.0173748	0.00107354	1	0.173	0.249	-0.0161112	0.000480308	1	0.154	0.223	-0.00126358	0.895504	0.8862
ENSG00000155849.15	ELMO1	FALSE	-0.0325101	0.00107833	1	0.641	0.701	-0.0245961	0.0307536	1	0.58	0.631	-0.00791397	0.621197	0.6186
ENSG00000154229.11	PRKCA	FALSE	-0.025024	0.00114061	1	0.383	0.469	-0.0217965	0.0102059	1	0.326	0.397	-0.00322754	0.807438	0.8062
ENSG00000078967.12	UBE2D4	FALSE	-0.0262821	0.00117037	1	0.435	0.524	0.00290682	0.929601	1	0.434	0.449	-0.029189	0.012688	0.0278
ENSG00000146112.11	PPP1R18	TRUE	-0.0495078	0.00117731	1	0.87	0.895	-0.0445562	0.0112176	1	0.83	0.855	-0.0049516	0.852196	0.8429
ENSG00000126246.9	IGFLR1	FALSE	-0.0198279	0.00122191	1	0.191	0.266	-0.0140596	0.000243371	1	0.182	0.262	-0.00576826	0.542984	0.5707
ENSG00000134243.11	SORT1	TRUE	-0.0528654	0.00123064	1	0.765	0.823	-0.0206591	0.0232995	1	0.689	0.743	-0.0322063	0.131974	0.1582
ENSG00000168329.13	CX3CR1	FALSE	-0.0185811	0.00124625	1	0.058	0.11	-0.00990328	0.0350854	1	0.061	0.087	-0.00867777	0.323578	0.3611
ENSG00000071967.11	CYBRD1	FALSE	-0.0198759	0.00125113	1	0.2	0.276	-0.00947861	0.0202883	1	0.169	0.216	-0.0103972	0.20868	0.2407
ENSG00000228474.5	OST4	TRUE	-0.0536513	0.0012633	1	1	1	-0.020393	0.215611	1	1	1	-0.0332583	0.0919371	0.1137
ENSG00000104361.9	NIPAL2	TRUE	-0.0353898	0.0012827	1	0.827	0.863	-0.00223785	0.65337	1	0.795	0.792	-0.0331519	0.0848061	0.0956
ENSG00000224137.1	AC079767.4	FALSE	-0.0108724	0.00131039	1	0.047	0.094	-0.00863545	0.00188543	1	0.048	0.086	-0.00223691	0.689651	0.7318
ENSG00000158869.10	FCER1G	FALSE	-0.0304168	0.00131401	1	0.161	0.227	-0.0246852	0.0113457	1	0.148	0.192	-0.00573154	0.679021	0.6837
ENSG00000145287.10	PLAC8	TRUE	-0.196667	0.00131839	1	0.998	0.998	-0.175253	7.95598e-05	1	0.995	0.994	-0.0214135	0.726047	0.7175
ENSG00000153029.14	MR1	TRUE	-0.0491495	0.0013432	1	0.664	0.735	-0.0256409	0.035199	1	0.587	0.636	-0.0235086	0.201262	0.2175
ENSG00000180353.10	HCLS1	FALSE	-0.063769	0.00134657	1	1	0.998	-0.0432291	0.0199753	1	0.992	0.994	-0.0205399	0.409163	0.4344
ENSG00000163867.16	ZMYM6	FALSE	-0.0403346	0.00139935	1	0.554	0.614	-0.0103002	0.393815	1	0.479	0.514	-0.0300344	0.0296202	0.0386
ENSG00000182179.11	UBA7	FALSE	-0.0200055	0.00140302	1	0.28	0.365	-0.012797	0.00681964	1	0.233	0.297	-0.00720848	0.510849	0.5172
ENSG00000173230.15	GOLGB1	TRUE	-0.0740762	0.00141875	1	0.955	0.957	-0.053759	0.00693484	1	0.928	0.945	-0.0203172	0.505063	0.5113
ENSG00000143669.13	LYST	TRUE	-0.0852383	0.00146695	1	1	1	-0.054337	0.0207924	1	1	0.999	-0.0309013	0.363409	0.3685
ENSG00000237945.7	LINC00649	FALSE	-0.0159658	0.0015149	1	0.182	0.256	-0.0151154	0.0135928	1	0.161	0.207	-0.000850409	0.915547	0.9139
ENSG00000134744.13	ZCCHC11	TRUE	-0.0465643	0.00151594	1	0.771	0.833	-0.0388505	0.00830031	1	0.695	0.756	-0.00771385	0.770555	0.7447
ENSG00000251136.8	RP11-37B2.1	FALSE	-0.0207367	0.00155864	1	0.2	0.273	-0.00178853	0.477468	1	0.202	0.219	-0.0189482	0.0214516	0.0317
ENSG00000142303.13	ADAMTS10	FALSE	-0.0108935	0.00158695	1	0.061	0.112	-0.00435206	0.0580549	1	0.066	0.09	-0.00654143	0.220682	0.3006
ENSG00000239713.7	APOBEC3G	FALSE	-0.020966	0.001621	1	0.141	0.207	-0.0131949	0.00158128	1	0.131	0.188	-0.00777106	0.358482	0.3859
ENSG00000254999.3	BRK1	FALSE	-0.0498603	0.00165741	1	1	0.999	-0.0319955	0.0314496	1	0.995	0.996	-0.0178648	0.399298	0.4374
ENSG00000111269.2	CREBL2	FALSE	-0.0227263	0.0016595	1	0.404	0.49	0.00233709	0.640576	1	0.379	0.385	-0.0250634	0.0204518	0.0301
ENSG00000023902.13	PLEKHO1	TRUE	-0.0560309	0.00166901	1	0.565	0.625	-0.0236037	0.304818	1	0.523	0.566	-0.0324272	0.134643	0.1529
ENSG00000168264.10	IRF2BP2	TRUE	-0.0747304	0.00167734	1	1	0.998	-0.0452162	0.0381228	1	1	0.998	-0.0295142	0.373004	0.3697
ENSG00000225178.5	RPSAP58	FALSE	-0.0129463	0.00168434	1	0.132	0.199	0.00355752	0.967933	1	0.208	0.218	-0.0165039	0.0130501	0.0202
ENSG00000149809.14	TM7SF2	TRUE	-0.0160444	0.00168614	1	0.388	0.474	-0.02019	0.0504299	1	0.387	0.443	0.00414555	0.816372	0.8005
ENSG00000142512.14	SIGLEC10	FALSE	-0.0114734	0.00169177	1	0.058	0.107	0.00688939	0.0582816	1	0.089	0.067	-0.0183627	7.70444e-05	0.0004
ENSG00000010404.17	IDS	FALSE	-0.0419813	0.00169841	1	0.406	0.47	-0.0253966	0.00137232	1	0.334	0.409	-0.0165847	0.203954	0.2547
ENSG00000133812.15	SBF2	TRUE	-0.104605	0.00172338	1	0.46	0.522	-0.0733977	0.00342779	1	0.42	0.484	-0.0312073	0.395175	0.3911
ENSG00000011638.10	TMEM159	FALSE	-0.0221477	0.00173265	1	0.435	0.538	-0.0193262	0.0175698	1	0.369	0.432	-0.00282149	0.830973	0.826
ENSG00000184465.15	WDR27	TRUE	-0.0302508	0.00174767	1	0.668	0.751	-0.0236938	0.278464	1	0.677	0.69	-0.00655706	0.72108	0.7297
ENSG00000213445.9	SIPA1	FALSE	-0.0294443	0.00175973	1	0.469	0.548	-0.00206206	0.601208	1	0.457	0.483	-0.0273823	0.0279265	0.0411
ENSG00000242574.8	HLA-DMB	FALSE	-0.0155137	0.00177615	1	0.036	0.078	-0.00665024	0.0252597	1	0.036	0.059	-0.0088635	0.132805	0.1889
ENSG00000244625.5	MIATNB	FALSE	-0.010579	0.00179178	1	0.09	0.148	9.53587e-05	0.678617	1	0.102	0.109	-0.0106744	0.0371761	0.0657
ENSG00000196704.11	AMZ2	FALSE	-0.0279634	0.0017941	1	0.473	0.542	-0.00214641	0.274002	1	0.436	0.481	-0.025817	0.0298992	0.0618
ENSG00000279103.1	CTC-204F22.1	FALSE	-0.013644	0.0017956	1	0.105	0.165	-0.00523103	0.222729	1	0.11	0.13	-0.00841293	0.171206	0.1885
ENSG00000182473.21	EXOC7	FALSE	-0.0359816	0.001836	1	0.706	0.75	0.00828458	0.881582	1	0.664	0.693	-0.0442662	0.00672633	0.0131
ENSG00000113916.17	BCL6	FALSE	-0.0149038	0.00184801	1	0.085	0.14	-0.0126643	0.000457001	1	0.056	0.102	-0.00223946	0.71478	0.698
ENSG00000070269.13	TMEM260	FALSE	-0.0355309	0.00187404	1	0.664	0.724	-0.00208492	0.619454	1	0.598	0.625	-0.0334459	0.0393131	0.0481
ENSG00000128016.5	ZFP36	TRUE	-0.04716	0.00188089	1	0.794	0.863	-0.0262674	0.00465363	1	0.784	0.833	-0.0208926	0.496259	0.5245
ENSG00000156804.7	FBXO32	FALSE	-0.0189316	0.0018869	1	0.229	0.306	-0.0103225	0.0370892	1	0.198	0.241	-0.0086091	0.313611	0.3523
ENSG00000178852.15	EFCAB13	FALSE	-0.0144286	0.00188973	1	0.238	0.326	-0.0172933	0.00118347	1	0.198	0.268	0.00286463	0.757807	0.7419
ENSG00000231680.1	AP003774.6	FALSE	-0.00646594	0.00190468	1	0.007	0.034	-0.00179505	0.177601	1	0.015	0.024	-0.00467088	0.0243937	0.1097
ENSG00000197857.13	ZNF44	FALSE	-0.0267305	0.00191542	1	0.417	0.498	-0.00790779	0.421031	1	0.372	0.401	-0.0188227	0.0960773	0.1218
ENSG00000120885.20	CLU	FALSE	-0.0181349	0.0019399	1	0.078	0.131	-0.00768206	0.116649	1	0.089	0.112	-0.0104528	0.0770965	0.1814
ENSG00000104343.19	UBE2W	TRUE	-0.0646108	0.0019781	1	0.993	0.994	-0.055084	0.000822102	1	0.975	0.984	-0.00952683	0.732525	0.7229
ENSG00000126264.9	HCST	TRUE	-0.0573643	0.00198432	1	0.482	0.539	-0.0211169	0.069871	1	0.443	0.495	-0.0362473	0.0790678	0.1027
ENSG00000139289.13	PHLDA1	FALSE	-0.0217996	0.00199822	1	0.094	0.152	-0.00594689	0.0654568	1	0.103	0.133	-0.0158527	0.301408	0.3223
ENSG00000100055.20	CYTH4	TRUE	-0.0516021	0.00200174	1	0.659	0.734	-0.0163393	0.034195	1	0.611	0.669	-0.0352629	0.120149	0.1384
ENSG00000121895.7	TMEM156	FALSE	-0.022483	0.00200672	1	0.348	0.433	-0.0190973	0.00506814	1	0.297	0.367	-0.00338564	0.817733	0.8055
ENSG00000150782.11	IL18	TRUE	-0.056295	0.00202963	1	0.722	0.768	-0.0559893	4.77362e-05	1	0.651	0.713	-0.000305748	0.996275	0.9892
ENSG00000035720.7	STAP1	FALSE	-0.0115984	0.00203212	1	0.081	0.135	-0.00538666	0.063265	1	0.084	0.111	-0.00621173	0.393152	0.4021
ENSG00000116138.12	DNAJC16	FALSE	-0.0259356	0.0020452	1	0.54	0.622	-0.0172583	0.0272555	1	0.482	0.547	-0.00867736	0.561104	0.5842
ENSG00000160908.14	ZNF394	FALSE	-0.0347137	0.00206612	1	0.65	0.707	-0.00756582	0.425079	1	0.597	0.646	-0.0271479	0.0560849	0.0796
ENSG00000148488.15	ST8SIA6	FALSE	-0.0149932	0.00212929	1	0.076	0.127	-0.0178806	2.53745e-05	0.668796	0.056	0.114	0.00288739	0.67942	0.708
ENSG00000166750.9	SLFN5	FALSE	-0.0194838	0.00212957	1	0.061	0.109	-0.00842587	0.0725958	1	0.061	0.083	-0.0110579	0.0782509	0.104
ENSG00000164938.13	TP53INP1	TRUE	-0.026939	0.00214515	1	0.146	0.208	-0.0261798	3.25612e-06	0.0858217	0.111	0.191	-0.000759205	0.955439	0.9515
ENSG00000129103.17	SUMF2	TRUE	-0.0490804	0.00219135	1	0.953	0.97	-0.0100844	0.572356	1	0.925	0.935	-0.038996	0.0720364	0.0971
ENSG00000272983.1	RP11-508N22.12	FALSE	-0.0056334	0.0022105	1	0.009	0.037	0.00146357	0.797025	1	0.025	0.023	-0.00709697	0.00485311	0.0069
ENSG00000173391.8	OLR1	FALSE	-0.0115273	0.00221353	1	0.004	0.03	-0.00197127	0.134129	1	0.015	0.025	-0.009556	0.367823	0.354
ENSG00000197122.11	SRC	FALSE	-0.00794424	0.00223588	1	0.034	0.074	-0.00559242	0.0206838	1	0.036	0.06	-0.00235182	0.505964	0.5842
ENSG00000239665.8	RP11-295P9.3	FALSE	-0.0152271	0.00223633	1	0.253	0.34	-0.00326195	0.328533	1	0.234	0.264	-0.0119652	0.210597	0.2321
ENSG00000185834.10	RPL12P4	TRUE	-0.0378229	0.0022428	1	0.859	0.896	-0.0591817	2.60088e-05	0.685514	0.848	0.877	0.0213588	0.256131	0.3526
ENSG00000256683.6	ZNF350	FALSE	-0.00768386	0.00225897	1	0.016	0.048	0.00348069	0.519975	1	0.036	0.031	-0.0111645	0.00132388	0.0028
ENSG00000196116.7	TDRD7	TRUE	-0.0518812	0.00226197	1	0.89	0.896	-0.0577558	0.000782869	1	0.83	0.872	0.00587454	0.805457	0.8031
ENSG00000064393.15	HIPK2	FALSE	-0.0215921	0.0022709	1	0.108	0.164	-0.0108001	0.0367071	1	0.098	0.131	-0.010792	0.12768	0.1873
ENSG00000130517.13	PGPEP1	TRUE	-0.0417423	0.00228716	1	0.787	0.828	-0.0533175	0.000142419	1	0.707	0.766	0.0115752	0.586723	0.5903
ENSG00000127951.6	FGL2	TRUE	-0.138626	0.00229394	1	0.679	0.707	-0.091187	0.00165743	1	0.615	0.704	-0.0474386	0.260883	0.2626
ENSG00000189171.14	S100A13	FALSE	-0.0115438	0.0022961	1	0.119	0.181	-0.00850372	0.0026819	1	0.09	0.136	-0.00304004	0.599786	0.6628
ENSG00000249348.1	UGDH-AS1	FALSE	-0.00736238	0.00230426	1	0.034	0.074	-0.00457389	0.085237	1	0.034	0.051	-0.00278849	0.386955	0.4388
ENSG00000117226.11	GBP3	FALSE	-0.0164283	0.00235392	1	0.155	0.22	0.00230817	0.669007	1	0.17	0.167	-0.0187365	0.0139809	0.0264
ENSG00000162946.20	DISC1	FALSE	-0.013623	0.00240307	1	0.126	0.19	-0.00979955	0.00195212	1	0.108	0.161	-0.00382348	0.579795	0.5789
ENSG00000160791.13	CCR5	FALSE	-0.00850529	0.00240973	1	0.011	0.04	-0.00109392	0.79744	1	0.02	0.021	-0.00741137	0.0335941	0.0249
ENSG00000124313.12	IQSEC2	FALSE	-0.0124945	0.00241715	1	0.074	0.125	-0.00732538	0.00970207	1	0.067	0.103	-0.00516914	0.316293	0.3183
ENSG00000157445.14	CACNA2D3	FALSE	-0.0225771	0.00241751	1	0.213	0.287	-0.0115157	0.0896942	1	0.197	0.231	-0.0110614	0.252465	0.2974
ENSG00000228526.5	MIR34A	FALSE	-0.0175732	0.00244848	1	0.105	0.164	-0.0108557	0.00225057	1	0.098	0.149	-0.00671748	0.338193	0.3462
ENSG00000168675.18	LDLRAD4	FALSE	-0.0236285	0.00246748	1	0.321	0.405	-0.0179026	0.00761672	1	0.282	0.346	-0.00572599	0.624416	0.653
ENSG00000168461.12	RAB31	TRUE	-0.0706367	0.00248312	1	0.865	0.882	-0.0378942	0.150895	1	0.797	0.807	-0.0327426	0.214518	0.2411
ENSG00000077238.13	IL4R	FALSE	-0.0258667	0.00251507	1	0.455	0.551	-0.00467055	0.370628	1	0.415	0.451	-0.0211962	0.0872883	0.1212
ENSG00000261218.5	RP11-960L18.1	FALSE	-0.00778501	0.00270768	1	0.034	0.073	-0.002279	0.191387	1	0.043	0.056	-0.00550601	0.262735	0.3106
ENSG00000125846.15	ZNF133	FALSE	-0.0205328	0.00274431	1	0.307	0.385	-0.00359734	0.231016	1	0.284	0.319	-0.0169355	0.0880864	0.105
ENSG00000196739.14	COL27A1	FALSE	-0.0235788	0.00276866	1	0.222	0.291	-0.0114385	0.0251559	1	0.207	0.256	-0.0121403	0.209631	0.2319
ENSG00000156042.17	CFAP70	FALSE	-0.00794397	0.00277063	1	0.011	0.04	-0.00675109	0.0185554	1	0.015	0.032	-0.00119289	0.651585	0.624
ENSG00000114541.14	FRMD4B	TRUE	-0.0194019	0.00280003	1	0.193	0.266	-0.00937615	0.0814554	1	0.18	0.214	-0.0100258	0.332505	0.3427
ENSG00000257923.9	CUX1	TRUE	-0.0402294	0.00289684	1	0.854	0.907	-0.0286882	0.0878258	1	0.834	0.867	-0.0115413	0.60616	0.6186
ENSG00000163131.10	CTSS	FALSE	-0.0666724	0.0029085	1	0.982	0.986	-0.0768014	0.000125632	1	0.943	0.972	0.0101289	0.709609	0.7064
ENSG00000137642.12	SORL1	TRUE	-0.041857	0.00290854	1	0.489	0.562	-0.0395585	0.000137047	1	0.382	0.476	-0.00229858	0.949786	0.9343
ENSG00000206561.12	COLQ	FALSE	-0.0267622	0.00296009	1	0.3	0.376	-0.013703	0.0146993	1	0.269	0.328	-0.0130592	0.223278	0.2678
ENSG00000172086.7	KRCC1	FALSE	-0.0295947	0.00298315	1	0.339	0.412	-0.0429832	2.76043e-05	0.727566	0.266	0.358	0.0133885	0.317013	0.3328
ENSG00000127364.3	TAS2R4	FALSE	-0.0101187	0.00299185	1	0.164	0.233	0.0036735	0.396204	1	0.167	0.156	-0.0137922	0.100174	0.1032
ENSG00000138767.12	CNOT6L	TRUE	-0.0809951	0.00300929	1	0.998	0.998	0.0250238	0.0264647	1	0.995	0.994	-0.106019	0.00193449	0.0031
ENSG00000189339.11	SLC35E2B	TRUE	-0.0442784	0.00306122	1	0.7	0.759	-0.00344092	0.229911	1	0.61	0.672	-0.0408375	0.0145474	0.0222
ENSG00000227039.6	ITGB2-AS1	FALSE	-0.010908	0.00307805	1	0.047	0.09	-0.00206461	0.361045	1	0.061	0.072	-0.00884341	0.0484155	0.074
ENSG00000107796.13	ACTA2	FALSE	-0.0116315	0.00308229	1	0.087	0.14	-0.0110992	0.00887406	1	0.093	0.135	-0.000532268	0.941349	0.9436
ENSG00000117407.16	ARTN	TRUE	-0.0283208	0.00311407	1	0.397	0.49	-0.0179342	0.0122611	1	0.38	0.447	-0.0103866	0.558713	0.5752
ENSG00000071246.10	VASH1	FALSE	-0.0268827	0.00313218	1	0.312	0.386	-0.0162672	0.0317468	1	0.285	0.336	-0.0106156	0.351773	0.3916
ENSG00000172794.19	RAB37	TRUE	-0.039387	0.00314997	1	0.28	0.35	-0.0311407	0.000288543	1	0.254	0.331	-0.00824629	0.568283	0.5909
ENSG00000171298.12	GAA	FALSE	-0.0318399	0.00317442	1	0.471	0.548	-0.0246056	0.000684419	1	0.398	0.492	-0.00723435	0.564165	0.582
ENSG00000095970.16	TREM2	TRUE	-0.0496527	0.00317857	1	0.296	0.365	-0.0175625	0.223195	1	0.298	0.324	-0.0320902	0.102964	0.1092
ENSG00000163803.12	PLB1	FALSE	-0.0226636	0.00318607	1	0.213	0.281	-0.0304735	7.85961e-07	0.0207156	0.174	0.275	0.00780996	0.377324	0.4109
ENSG00000129472.12	RAB2B	FALSE	-0.0290837	0.00319076	1	0.435	0.509	-0.0131369	0.0322495	1	0.39	0.454	-0.0159468	0.191552	0.21
ENSG00000241343.9	RPL36A	TRUE	-0.0501248	0.00321251	1	1	1	-0.0317419	0.00599897	1	1	1	-0.0183829	0.397577	0.4396
ENSG00000185100.10	ADSSL1	FALSE	-0.0256701	0.00328854	1	0.175	0.239	-0.0317615	2.21917e-06	0.0584906	0.128	0.216	0.00609133	0.643568	0.61
ENSG00000100450.12	GZMH	FALSE	-0.0198826	0.00329185	1	0.031	0.069	0.00946714	0.346791	1	0.043	0.052	-0.0293497	0.0156198	0.013
ENSG00000218175.2	AC016739.2	FALSE	-0.0153546	0.00331643	1	0.204	0.276	-0.00796957	0.164953	1	0.166	0.192	-0.00738506	0.277145	0.3486
ENSG00000272040.1	CTC-366B18.4	FALSE	-0.00869774	0.00332297	1	0.054	0.098	-0.00215388	0.233546	1	0.046	0.059	-0.00654386	0.108162	0.1529
ENSG00000138029.13	HADHB	FALSE	-0.051443	0.00334328	1	1	0.998	-0.0155362	0.150765	1	0.99	0.994	-0.0359067	0.115881	0.1397
ENSG00000153363.12	LINC00467	FALSE	-0.0285386	0.00334823	1	0.256	0.319	-0.0124824	0.0233685	1	0.2	0.248	-0.0160562	0.156238	0.1636
ENSG00000141506.13	PIK3R5	FALSE	-0.0231183	0.00334961	1	0.453	0.55	-0.00494303	0.51017	1	0.43	0.459	-0.0181753	0.155331	0.1854
ENSG00000168769.13	TET2	FALSE	-0.0362794	0.00339006	1	0.769	0.813	-0.0125525	0.429752	1	0.734	0.761	-0.0237269	0.232535	0.2608
ENSG00000160445.10	ZER1	FALSE	-0.0249118	0.00344214	1	0.256	0.331	-0.0105446	0.0193572	1	0.231	0.284	-0.0143672	0.144539	0.1775
ENSG00000131116.11	ZNF428	TRUE	-0.051857	0.0034603	1	0.966	0.971	0.000218497	0.659949	1	0.964	0.956	-0.0520755	0.0215107	0.0365
ENSG00000258311.5	RP11-644F5.10	FALSE	-0.00480066	0.00346757	1	0.016	0.046	-0.000988707	0.407629	1	0.056	0.066	-0.00381195	0.281056	0.2946
ENSG00000124098.9	FAM210B	TRUE	-0.0437575	0.0034962	1	0.592	0.657	-0.0459228	0.00021148	1	0.495	0.571	0.00216531	0.886121	0.9017
ENSG00000161016.16	RPL8	TRUE	-0.0605684	0.00351905	1	1	1	-0.0566987	5.96271e-05	1	1	1	-0.00386969	0.860707	0.8616
ENSG00000100122.5	CRYBB1	FALSE	-0.00656751	0.0035317	1	0.02	0.053	-0.00670737	0.00912713	1	0.021	0.044	0.000139866	0.948685	0.9653
ENSG00000125354.22	SEPT6	TRUE	-0.0482462	0.0035383	1	0.987	0.982	-0.0300478	0.112048	1	0.966	0.969	-0.0181984	0.501982	0.515
ENSG00000104765.15	BNIP3L	TRUE	-0.078597	0.00355084	1	0.924	0.937	-0.0414174	0.103005	1	0.913	0.921	-0.0371796	0.377993	0.3683
ENSG00000223583.1	RP3-476K8.4	FALSE	-0.0224421	0.0035866	1	0.617	0.695	0.00466996	0.40323	1	0.502	0.5	-0.027112	0.0317777	0.0631
ENSG00000143545.8	RAB13	TRUE	-0.0729911	0.00359472	1	0.953	0.937	-0.0704969	0.00141986	1	0.892	0.903	-0.00249416	0.927381	0.931
ENSG00000163659.12	TIPARP	TRUE	-0.0480332	0.00364109	1	0.531	0.597	-0.0195519	0.438643	1	0.498	0.53	-0.0284813	0.105752	0.126
ENSG00000103024.7	NME3	TRUE	-0.0488239	0.00365091	1	0.789	0.833	-0.0503318	0.0134537	1	0.789	0.807	0.00150787	0.949673	0.9411
ENSG00000143079.14	CTTNBP2NL	FALSE	-0.0126078	0.00365469	1	0.139	0.202	-0.0154455	0.0010379	1	0.121	0.178	0.00283774	0.698452	0.7039
ENSG00000184293.7	CLECL1	TRUE	-0.0585014	0.00366864	1	0.774	0.807	-0.0600382	1.01886e-05	0.26854	0.702	0.774	0.00153679	0.960261	0.9545
ENSG00000119632.3	IFI27L2	TRUE	-0.0563829	0.0036868	1	0.812	0.833	-0.065744	2.79548e-06	0.0736804	0.71	0.785	0.00936105	0.710116	0.6785
ENSG00000151914.19	DST	TRUE	-0.0374475	0.00371549	1	0.303	0.374	-0.0295526	0.00426744	1	0.274	0.333	-0.00789482	0.636332	0.625
ENSG00000169896.16	ITGAM	TRUE	-0.031647	0.00374397	1	0.377	0.442	-0.0352216	0.00111011	1	0.338	0.418	0.00357457	0.847648	0.8482
ENSG00000115268.9	RPS15	TRUE	-0.0555822	0.00375758	1	1	1	-0.0337379	0.0370335	1	1	1	-0.0218444	0.267871	0.2796
ENSG00000004766.15	VPS50	FALSE	-0.0187809	0.00380472	1	0.422	0.502	0.00771568	0.318302	1	0.436	0.433	-0.0264965	0.0243264	0.0337
ENSG00000134504.12	KCTD1	FALSE	-0.0159532	0.00381702	1	0.121	0.179	-0.0119569	0.000857028	1	0.087	0.139	-0.00399628	0.573797	0.5709
ENSG00000104490.17	NCALD	TRUE	-0.0662291	0.00384188	1	0.946	0.961	-0.0012956	0.598536	1	0.92	0.92	-0.0649335	0.0249069	0.0358
ENSG00000101665.8	SMAD7	FALSE	-0.013025	0.0038471	1	0.141	0.205	-0.007343	0.027451	1	0.118	0.155	-0.00568198	0.440753	0.4365
ENSG00000234906.8	APOC2	TRUE	-0.0593022	0.00386502	1	0.886	0.921	-0.0211768	0.122603	1	0.772	0.813	-0.0381254	0.0957963	0.1085
ENSG00000179526.16	SHARPIN	FALSE	-0.0452152	0.00386906	1	0.962	0.972	-0.0221164	0.0441753	1	0.967	0.95	-0.0230988	0.27466	0.3017
ENSG00000101335.9	MYL9	FALSE	-0.0146537	0.0038986	1	0.083	0.134	0.00818467	0.153	1	0.092	0.113	-0.0228384	0.147663	0.1657
ENSG00000266538.1	RP11-385D13.3	FALSE	-0.024316	0.00405521	1	0.258	0.329	-0.00117298	0.63707	1	0.239	0.253	-0.0231431	0.0141892	0.0182
ENSG00000205544.3	TMEM256	TRUE	-0.0511626	0.00410457	1	0.975	0.984	-0.0398451	0.00545998	1	0.957	0.97	-0.0113174	0.637013	0.6543
ENSG00000123338.12	NCKAP1L	TRUE	-0.0631664	0.00412534	1	0.987	0.995	-0.0664387	0.000249533	1	0.995	0.989	0.00327231	0.910724	0.9068
ENSG00000213463.4	SYNJ2BP	FALSE	-0.0275504	0.00412891	1	0.401	0.479	-0.0148505	0.0687049	1	0.325	0.373	-0.0126999	0.283886	0.324
ENSG00000248019.2	FAM13A-AS1	FALSE	-0.0115365	0.00420925	1	0.114	0.168	-0.000984631	0.579557	1	0.113	0.122	-0.0105519	0.0754631	0.098
ENSG00000081237.18	PTPRC	TRUE	-0.0642564	0.00426531	1	0.987	0.991	-0.0912774	9.75564e-05	1	0.962	0.975	0.027021	0.428475	0.4292
ENSG00000185499.16	MUC1	FALSE	-0.0235985	0.00426995	1	0.401	0.48	-0.0242735	0.00980867	1	0.338	0.406	0.000674972	0.961594	0.9608
ENSG00000198121.13	LPAR1	FALSE	-0.0112763	0.0042767	1	0.112	0.168	-0.00120566	0.567195	1	0.113	0.122	-0.0100707	0.107545	0.1685
ENSG00000136231.13	IGF2BP3	TRUE	-0.0325455	0.00429609	1	0.538	0.591	0.00506435	0.275215	1	0.513	0.499	-0.0376099	0.0106968	0.0171
ENSG00000170222.11	ADPRM	FALSE	-0.016237	0.00430178	1	0.303	0.378	-0.00285419	0.228704	1	0.275	0.316	-0.0133828	0.162669	0.1895
ENSG00000130812.10	ANGPTL6	FALSE	-0.00755466	0.00431033	1	0.022	0.055	-2.78414e-05	0.647751	1	0.041	0.046	-0.00752682	0.0423851	0.0728
ENSG00000168405.14	CMAHP	TRUE	-0.0535259	0.00433909	1	0.7	0.747	-0.028578	0.0326063	1	0.661	0.71	-0.0249479	0.302726	0.3159
ENSG00000188677.14	PARVB	FALSE	-0.0404956	0.0043609	1	0.881	0.903	-0.0176627	0.351554	1	0.83	0.849	-0.022833	0.217834	0.253
ENSG00000104774.12	MAN2B1	FALSE	-0.0335527	0.00441728	1	0.466	0.536	-0.021109	0.0207462	1	0.41	0.467	-0.0124437	0.310204	0.3395
ENSG00000224051.6	CPTP	FALSE	-0.0138408	0.00442528	1	0.211	0.283	-0.00257571	0.349574	1	0.238	0.268	-0.0112651	0.153384	0.184
ENSG00000126581.12	BECN1	FALSE	-0.0373862	0.00442608	1	0.946	0.952	0.00516072	0.754064	1	0.908	0.909	-0.0425469	0.0310521	0.0576
ENSG00000163453.11	IGFBP7	TRUE	-0.0757457	0.00443222	1	0.996	0.99	-0.0455974	0.0692899	1	0.98	0.977	-0.0301484	0.330233	0.3575
ENSG00000182648.11	LINC01006	FALSE	-0.0146218	0.00443966	1	0.146	0.205	0.00279866	0.67764	1	0.152	0.148	-0.0174205	0.00636285	0.0198
ENSG00000089820.15	ARHGAP4	FALSE	-0.0308956	0.00447135	1	0.942	0.94	-0.0412696	0.00203956	1	0.91	0.916	0.010374	0.647908	0.6502
ENSG00000145982.11	FARS2	TRUE	-0.026254	0.00454169	1	0.567	0.64	-0.00530444	0.339905	1	0.534	0.579	-0.0209496	0.102077	0.1365
ENSG00000271605.5	MILR1	FALSE	-0.0278869	0.00455723	1	0.462	0.551	-0.0268417	0.00201523	1	0.397	0.484	-0.00104515	0.95301	0.943
ENSG00000167528.12	ZNF641	FALSE	-0.0197873	0.0045607	1	0.251	0.323	-0.00622368	0.456735	1	0.213	0.231	-0.0135636	0.101496	0.1519
ENSG00000196924.14	FLNA	TRUE	-0.0620305	0.00456511	1	1	0.997	-0.057297	0.000334568	1	0.995	0.995	-0.00473351	0.89422	0.8891
ENSG00000184903.9	IMMP2L	FALSE	-0.0327292	0.00457288	1	0.536	0.611	-0.0250072	0.00257895	1	0.518	0.592	-0.007722	0.594165	0.6215
ENSG00000165533.18	TTC8	FALSE	-0.00730406	0.00464441	1	0.049	0.092	-0.00193774	0.219224	1	0.054	0.069	-0.00536631	0.167592	0.2178
ENSG00000151422.12	FER	FALSE	-0.012214	0.00467479	1	0.085	0.135	-0.00494071	0.128662	1	0.085	0.106	-0.00727327	0.179606	0.2147
ENSG00000163219.11	ARHGAP25	FALSE	-0.0200428	0.00471729	1	0.28	0.353	-0.00705237	0.198918	1	0.262	0.295	-0.0129905	0.209149	0.2563
ENSG00000198520.10	C1orf228	TRUE	-0.0769238	0.00474279	1	0.603	0.638	-0.0368633	0.0281103	1	0.536	0.587	-0.0400605	0.191374	0.194
ENSG00000168071.21	CCDC88B	TRUE	-0.0330252	0.0047873	1	0.576	0.645	-0.0363236	0.00869743	1	0.543	0.6	0.00329835	0.841297	0.8483
ENSG00000232386.9	RP11-66B24.2	TRUE	-0.0481005	0.00478822	1	0.415	0.483	-0.023896	0.030501	1	0.41	0.464	-0.0242045	0.197254	0.2346
ENSG00000253698.1	RP11-1259L22.1	FALSE	-0.00539064	0.00479357	1	0.027	0.06	-0.0039804	0.0590226	1	0.031	0.049	-0.00141025	0.702443	0.7549
ENSG00000228956.8	SATB1-AS1	FALSE	-0.0350113	0.00483869	1	0.621	0.686	-0.0282361	0.0407397	1	0.541	0.588	-0.00677522	0.706933	0.7091
ENSG00000184009.9	ACTG1	TRUE	-0.0813065	0.00483993	1	1	1	-0.0708709	0.00177217	1	1	1	-0.0104357	0.777785	0.7689
ENSG00000167613.15	LAIR1	TRUE	-0.0625659	0.00493966	1	0.991	0.987	-0.095585	6.21414e-06	0.163786	0.974	0.979	0.0330191	0.275403	0.2728
ENSG00000132694.18	ARHGEF11	FALSE	-0.00751994	0.00505121	1	0.047	0.088	-0.00507175	0.022985	1	0.041	0.066	-0.00244819	0.537317	0.5675
ENSG00000130203.9	APOE	FALSE	-0.00874725	0.00507653	1	0.022	0.054	-0.00595963	0.517648	1	0.044	0.051	-0.00278762	0.862392	0.8517
ENSG00000143847.15	PPFIA4	FALSE	-0.0139025	0.00509514	1	0.152	0.213	-0.00549164	0.0190645	1	0.121	0.164	-0.00841085	0.253479	0.2734
ENSG00000175106.16	TVP23C	FALSE	-0.0216716	0.00510791	1	0.3	0.373	-0.00791823	0.144968	1	0.313	0.349	-0.0137534	0.25084	0.2693
ENSG00000119655.9	NPC2	FALSE	-0.0676659	0.00513965	1	0.987	0.982	-0.0492144	0.000788579	1	0.939	0.966	-0.0184515	0.456303	0.4818
ENSG00000103365.15	GGA2	FALSE	-0.0557911	0.00514541	1	0.982	0.989	-0.0448294	0.00319374	1	0.969	0.98	-0.0109617	0.709686	0.7142
ENSG00000167912.5	RP11-25K19.1	FALSE	-0.0169431	0.00514944	1	0.07	0.114	-0.0117797	0.0275182	1	0.066	0.094	-0.00516336	0.479817	0.5051
ENSG00000167671.11	UBXN6	FALSE	-0.0356526	0.00521179	1	0.713	0.773	-0.00511645	0.924337	1	0.687	0.687	-0.0305362	0.0510228	0.0783
ENSG00000249859.8	PVT1	TRUE	-0.0588287	0.005234	1	0.861	0.885	-0.0237232	0.351031	1	0.859	0.857	-0.0351055	0.101022	0.1265
ENSG00000205611.4	LINC01597	FALSE	-0.00682909	0.00528078	1	0.031	0.066	-0.000943914	0.29665	1	0.034	0.044	-0.00588517	0.102668	0.1141
ENSG00000011454.16	RABGAP1	FALSE	-0.0235019	0.00532509	1	0.558	0.623	-0.00325373	0.685556	1	0.516	0.513	-0.0202481	0.1337	0.1484
ENSG00000155926.13	SLA	TRUE	-0.0564086	0.00533651	1	0.85	0.866	-0.0158776	0.57698	1	0.81	0.825	-0.040531	0.165098	0.1782
ENSG00000143315.6	PIGM	FALSE	-0.0348683	0.00533961	1	0.614	0.682	-0.00278752	0.590599	1	0.554	0.58	-0.0320808	0.0270978	0.0462
ENSG00000103942.12	HOMER2	FALSE	-0.00956139	0.00537238	1	0.034	0.069	-0.00308435	0.154985	1	0.043	0.058	-0.00647704	0.0962583	0.2374
ENSG00000157306.14	RP11-66N24.4	FALSE	-0.0192815	0.00538154	1	0.2	0.259	-0.0103636	0.00619882	1	0.152	0.206	-0.00891794	0.222216	0.2485
ENSG00000257108.1	NHLRC4	FALSE	-0.00574524	0.00540764	1	0.029	0.064	-0.00383001	0.023627	1	0.033	0.056	-0.00191524	0.619207	0.6835
ENSG00000082805.19	ERC1	TRUE	-0.0310107	0.0054439	1	0.635	0.712	-0.0136098	0.450018	1	0.626	0.658	-0.0174009	0.280416	0.3117
ENSG00000180879.13	SSR4	TRUE	-0.0616266	0.0054576	1	1	1	-0.0425818	0.0158884	1	1	1	-0.0190448	0.460701	0.4795
ENSG00000080298.15	RFX3	FALSE	-0.0202404	0.00546813	1	0.188	0.251	-0.00195578	0.424685	1	0.187	0.207	-0.0182846	0.03075	0.0466
ENSG00000262370.5	RP11-473M20.9	FALSE	-0.0207657	0.00554308	1	0.22	0.286	-0.0174864	0.00191169	1	0.2	0.265	-0.00327934	0.748736	0.7418
ENSG00000005844.17	ITGAL	TRUE	-0.0747532	0.00560288	1	1	0.999	-0.051703	0.0153293	1	0.998	0.998	-0.0230502	0.520978	0.5111
ENSG00000278129.1	ZNF8	FALSE	-0.00677747	0.0056797	1	0.045	0.085	-0.00252344	0.425069	1	0.048	0.056	-0.00425402	0.249045	0.2599
ENSG00000142875.19	PRKACB	TRUE	-0.0523407	0.00568273	1	0.843	0.881	-0.0475415	0.00287013	1	0.756	0.803	-0.00479924	0.854189	0.833
ENSG00000102796.10	DHRS12	FALSE	-0.0167691	0.00570662	1	0.251	0.322	-0.00365928	0.299458	1	0.252	0.281	-0.0131098	0.148849	0.1768
ENSG00000012822.15	CALCOCO1	FALSE	-0.026385	0.00570855	1	0.357	0.435	-0.0208607	0.0413738	1	0.339	0.389	-0.00552436	0.659962	0.6699
ENSG00000111144.9	LTA4H	TRUE	-0.0393487	0.00572855	1	0.85	0.868	-0.0309144	0.0239106	1	0.779	0.806	-0.00843433	0.658181	0.6679
ENSG00000160013.8	PTGIR	FALSE	-0.0121015	0.00577497	1	0.173	0.236	4.02369e-05	0.53366	1	0.187	0.204	-0.0121418	0.196754	0.2244
ENSG00000101000.5	PROCR	FALSE	-0.00838732	0.00582581	1	0.031	0.065	-0.00394912	0.0385679	1	0.033	0.053	-0.0044382	0.150901	0.1861
ENSG00000221817.9	PPP3CB-AS1	FALSE	-0.0174973	0.00585785	1	0.213	0.278	-0.010958	0.104128	1	0.189	0.22	-0.00653934	0.464076	0.493
ENSG00000242612.6	DECR2	FALSE	-0.026824	0.00594717	1	0.491	0.557	0.00689134	0.718725	1	0.467	0.471	-0.0337153	0.00555493	0.0087
ENSG00000141933.9	TPGS1	FALSE	-0.03401	0.00596652	1	0.848	0.873	-0.00212401	0.817409	1	0.825	0.83	-0.031886	0.0893481	0.1201
ENSG00000166432.14	ZMAT1	FALSE	-0.0105356	0.00597936	1	0.067	0.113	7.12063e-05	0.444598	1	0.082	0.093	-0.0106068	0.117484	0.1387
ENSG00000153113.23	CAST	TRUE	-0.0535504	0.00600722	1	0.982	0.99	-0.0443971	0.00176815	1	0.974	0.968	-0.00915334	0.758292	0.7563
ENSG00000149311.17	ATM	TRUE	-0.0475721	0.00601597	1	0.987	0.99	-0.0215589	0.255067	1	0.972	0.98	-0.0260132	0.346782	0.3421
ENSG00000184060.10	ADAP2	FALSE	-0.0123813	0.00605035	1	0.146	0.21	-0.0223867	0.000314751	1	0.133	0.196	0.0100054	0.283798	0.3435
ENSG00000170776.20	AKAP13	TRUE	-0.0474462	0.00606221	1	0.877	0.9	-0.0419721	0.0120648	1	0.825	0.859	-0.00547403	0.830723	0.818
ENSG00000185641.6	CTD-2287O16.1	FALSE	-0.00976358	0.00608012	1	0.13	0.187	-0.0077001	0.0218922	1	0.125	0.166	-0.00206348	0.744483	0.7921
ENSG00000279208.1	bP-21264C1.1	FALSE	-0.00659015	0.00614707	1	0.007	0.029	-0.00286274	0.0514307	1	0.008	0.02	-0.00372741	0.0810123	0.082
ENSG00000157657.14	ZNF618	FALSE	-0.0257583	0.00615543	1	0.496	0.566	0.0214705	0.058968	1	0.492	0.47	-0.0472287	0.000718883	0.0017
ENSG00000236778.7	INTS6-AS1	FALSE	-0.0274198	0.00620922	1	0.35	0.421	-0.00695451	0.267903	1	0.282	0.316	-0.0204653	0.0481284	0.0916
ENSG00000171522.5	PTGER4	FALSE	-0.0556007	0.00626863	1	0.552	0.61	-0.0211266	0.144662	1	0.498	0.537	-0.0344741	0.159338	0.1172
ENSG00000108523.15	RNF167	FALSE	-0.0303556	0.0062957	1	0.812	0.852	-0.0250071	0.0618994	1	0.78	0.813	-0.00534848	0.781591	0.7847
ENSG00000138593.8	SECISBP2L	FALSE	-0.0300678	0.00632454	1	0.525	0.581	-0.0174121	0.0482496	1	0.444	0.493	-0.0126557	0.382798	0.3863
ENSG00000136381.12	IREB2	FALSE	-0.0449574	0.00643047	1	0.978	0.977	4.49377e-05	0.98952	1	0.941	0.943	-0.0450023	0.0439806	0.0665
ENSG00000156261.12	CCT8	TRUE	-0.0505277	0.00644783	1	1	1	-0.0340269	0.036048	1	1	1	-0.0165007	0.520324	0.5301
ENSG00000236830.6	CBR3-AS1	FALSE	-0.0196825	0.00650077	1	0.184	0.242	-0.00152129	0.325583	1	0.166	0.189	-0.0181612	0.0244402	0.0266
ENSG00000137103.16	TMEM8B	FALSE	-0.00476745	0.00650425	1	0.011	0.036	-0.000608267	0.445785	1	0.026	0.032	-0.00415919	0.0721307	0.0819
ENSG00000110719.9	TCIRG1	FALSE	-0.0332894	0.00652156	1	0.886	0.896	-0.0179969	0.127712	1	0.866	0.887	-0.0152925	0.459385	0.5166
ENSG00000228651.1	RP11-556E13.1	FALSE	-0.0114473	0.00653546	1	0.094	0.144	-0.00542291	0.13113	1	0.098	0.121	-0.00602441	0.335499	0.4069
ENSG00000185189.16	NRBP2	FALSE	-0.0204059	0.00655247	1	0.2	0.26	-0.0266291	0.000311003	1	0.159	0.225	0.00622316	0.470348	0.5037
ENSG00000147145.12	LPAR4	FALSE	-0.0143253	0.00656603	1	0.103	0.154	-0.00805816	0.12096	1	0.095	0.118	-0.00626711	0.340377	0.3762
ENSG00000186318.16	BACE1	FALSE	-0.0102906	0.00656616	1	0.121	0.176	0.00563657	0.999934	1	0.136	0.141	-0.0159272	0.0371516	0.0454
ENSG00000187109.13	NAP1L1	TRUE	-0.0616618	0.00657386	1	1	1	-0.011075	0.740411	1	1	1	-0.0505868	0.0603585	0.0652
ENSG00000100612.13	DHRS7	TRUE	-0.0511363	0.00663135	1	0.888	0.899	-0.0187535	0.201199	1	0.818	0.84	-0.0323828	0.116415	0.1314
ENSG00000114423.18	CBLB	FALSE	-0.0141718	0.00669609	1	0.22	0.29	-0.0110778	0.0341363	1	0.193	0.241	-0.00309391	0.77232	0.7603
ENSG00000123989.13	CHPF	FALSE	-0.0120706	0.00670623	1	0.231	0.302	-0.00754368	0.197992	1	0.234	0.265	-0.00452692	0.646976	0.6477
ENSG00000271147.7	ARMCX5-GPRASP2	FALSE	-0.0116784	0.00671754	1	0.112	0.165	-0.00444722	0.127098	1	0.111	0.137	-0.00723115	0.234272	0.2748
ENSG00000125730.16	C3	TRUE	-0.0446154	0.00674117	1	0.083	0.129	-0.0145816	0.0578162	1	0.089	0.116	-0.0300339	0.0771452	0.1191
ENSG00000167107.12	ACSF2	FALSE	-0.0109703	0.00675443	1	0.13	0.187	-0.0119756	0.0158061	1	0.118	0.158	0.00100536	0.894314	0.8941
ENSG00000101966.12	XIAP	FALSE	-0.0352701	0.00677984	1	0.807	0.854	-0.0065753	0.352598	1	0.734	0.777	-0.0286948	0.13816	0.1681
ENSG00000179344.16	HLA-DQB1	TRUE	-0.0202343	0.0068066	1	0.058	0.099	-0.0132644	0.00953263	1	0.054	0.086	-0.00696985	0.287662	0.3128
ENSG00000233527.8	ZNF529-AS1	FALSE	-0.0153289	0.006826	1	0.193	0.259	-0.00223415	0.125265	1	0.182	0.217	-0.0130947	0.0953618	0.1331
ENSG00000222041.10	LINC00152	TRUE	-0.0548922	0.00687562	1	0.91	0.928	-0.0245144	0.179937	1	0.839	0.875	-0.0303778	0.179142	0.2005
ENSG00000160991.15	ORAI2	FALSE	-0.0383538	0.00693505	1	0.605	0.661	-0.0150462	0.0630622	1	0.538	0.583	-0.0233076	0.176395	0.1933
ENSG00000228288.6	PCAT6	FALSE	-0.00505133	0.0069518	1	0.007	0.029	0.00229761	0.374172	1	0.03	0.023	-0.00734894	0.0032272	0.0126
ENSG00000181619.11	GPR135	FALSE	-0.00941046	0.00696829	1	0.067	0.111	0.00225458	0.917703	1	0.084	0.086	-0.011665	0.0131636	0.0203
ENSG00000213625.8	LEPROT	FALSE	-0.0412495	0.00698759	1	0.859	0.897	-0.00886334	0.51641	1	0.807	0.815	-0.0323861	0.0960946	0.1044
ENSG00000135679.22	MDM2	TRUE	-0.147797	0.00701797	1	0.955	0.945	-0.165556	0.00310401	1	0.903	0.92	0.0177595	0.757264	0.7657
ENSG00000279122.1	RP11-394B2.3	FALSE	-0.00654234	0.00702952	1	0.031	0.065	0.000523275	0.939737	1	0.048	0.049	-0.00706561	0.0269953	0.057
ENSG00000143507.17	DUSP10	FALSE	-0.0130707	0.00710605	1	0.186	0.249	-0.00417901	0.180473	1	0.177	0.206	-0.00889171	0.269921	0.3004
ENSG00000218596.2	RP11-2J18.1	FALSE	-0.0122942	0.00711427	1	0.173	0.237	0.00152449	0.724637	1	0.177	0.187	-0.0138187	0.043402	0.0828
ENSG00000111897.6	SERINC1	TRUE	-0.0459457	0.00713379	1	0.962	0.976	0.00608113	0.664697	1	0.959	0.949	-0.0520268	0.0293705	0.0347
ENSG00000179912.20	R3HDM2	FALSE	-0.0384499	0.00716663	1	0.769	0.808	-0.014626	0.287769	1	0.687	0.715	-0.0238238	0.200527	0.224
ENSG00000120262.9	CCDC170	FALSE	-0.014285	0.00718213	1	0.083	0.13	-0.011384	0.00632948	1	0.072	0.11	-0.00290101	0.689118	0.6964
ENSG00000140379.7	BCL2A1	FALSE	-0.0167197	0.00719452	1	0.135	0.187	-0.0107232	0.0136519	1	0.107	0.147	-0.00599648	0.521343	0.5454
ENSG00000147206.16	NXF3	TRUE	-0.0384746	0.00730656	1	0.567	0.617	-0.0406825	0.0822568	1	0.52	0.571	0.00220786	0.926903	0.9149
ENSG00000042493.15	CAPG	TRUE	-0.087008	0.00730787	1	0.989	0.991	-0.0592997	0.00144512	1	0.969	0.977	-0.0277083	0.457054	0.4898
ENSG00000104763.18	ASAH1	TRUE	-0.0628072	0.00732349	1	0.987	0.989	-0.0493159	0.00773689	1	0.972	0.969	-0.0134913	0.609032	0.6302
ENSG00000102265.11	TIMP1	TRUE	-0.100456	0.00740923	1	0.993	0.991	-0.0229131	0.114917	1	0.984	0.988	-0.0775434	0.0591482	0.0805
ENSG00000179542.15	SLITRK4	FALSE	-0.018576	0.00741053	1	0.278	0.352	-0.00176795	0.842542	1	0.269	0.274	-0.016808	0.134255	0.1472
ENSG00000197965.11	MPZL1	TRUE	-0.0317086	0.00745606	1	0.549	0.613	-0.0168544	0.334497	1	0.515	0.535	-0.0148542	0.351514	0.3834
ENSG00000105619.13	TFPT	FALSE	-0.0313813	0.00750803	1	0.879	0.894	-0.000515494	0.988614	1	0.859	0.873	-0.0308658	0.132554	0.1656
ENSG00000106261.16	ZKSCAN1	TRUE	-0.0500746	0.00757331	1	0.978	0.982	-0.0072583	0.3048	1	0.964	0.966	-0.0428163	0.109156	0.1301
ENSG00000103522.15	IL21R	FALSE	-0.0158242	0.00758321	1	0.143	0.197	-0.00710768	0.161645	1	0.136	0.161	-0.0087165	0.208168	0.2342
ENSG00000274180.1	NATD1	FALSE	-0.00890921	0.00762872	1	0.029	0.061	-3.8699e-05	0.65568	1	0.041	0.046	-0.00887051	0.0110495	0.0356
ENSG00000226608.3	FTLP3	FALSE	-0.0105045	0.00762914	1	0.128	0.184	-0.0010832	0.132849	1	0.152	0.185	-0.00942125	0.186902	0.2137
ENSG00000253140.1	RP11-567J20.3	FALSE	-0.0111643	0.00765267	1	0.049	0.086	-0.000262627	0.290327	1	0.054	0.066	-0.0109017	0.0486086	0.0979
ENSG00000272334.1	RP11-129K12.1	FALSE	-0.00692105	0.0076683	1	0.027	0.058	-0.00217359	0.114166	1	0.028	0.042	-0.00474746	0.0828166	0.0966
ENSG00000250138.4	RP11-848G14.5	FALSE	-0.0056337	0.00767934	1	0.011	0.036	-0.000112516	0.528346	1	0.018	0.022	-0.00552119	0.0550705	0.1419
ENSG00000119638.12	NEK9	FALSE	-0.0313063	0.00770641	1	0.684	0.729	-0.0323277	0.000695153	1	0.582	0.657	0.00102136	0.946599	0.9539
ENSG00000088854.12	C20orf194	FALSE	-0.0322143	0.00774899	1	0.628	0.675	-0.0198786	0.0462224	1	0.561	0.616	-0.0123357	0.477129	0.4959
ENSG00000243702.3	RN7SL638P	FALSE	-0.00265801	0.00784505	1	0	0.016	-0.000996603	0.360559	1	0.01	0.015	-0.00166141	0.175449	0.2935
ENSG00000181444.12	ZNF467	FALSE	-0.0101237	0.00787197	1	0.043	0.079	-0.00791968	0.0104297	1	0.049	0.081	-0.00220402	0.693739	0.7265
ENSG00000100523.14	DDHD1	FALSE	-0.033478	0.00788137	1	0.668	0.729	0.0149761	0.159207	1	0.689	0.663	-0.0484541	0.00513534	0.0096
ENSG00000186111.9	PIP5K1C	FALSE	-0.0201611	0.00788827	1	0.545	0.626	-0.0280509	0.00163571	1	0.461	0.541	0.00788987	0.550627	0.5712
ENSG00000167600.13	CYP2S1	FALSE	-0.00634311	0.00791195	1	0.022	0.052	0.000960322	0.895455	1	0.033	0.034	-0.00730344	0.0104225	0.0127
ENSG00000181513.14	ACBD4	FALSE	-0.0101919	0.00793854	1	0.094	0.143	-0.00737658	0.0130818	1	0.09	0.128	-0.0028153	0.619741	0.6814
ENSG00000220008.3	LINGO3	FALSE	-0.00637249	0.00801094	1	0.036	0.07	0.0064302	0.162686	1	0.077	0.063	-0.0128027	0.000485193	0.0016
ENSG00000144455.13	SUMF1	FALSE	-0.0207761	0.00803622	1	0.388	0.457	-0.0138849	0.0358305	1	0.315	0.372	-0.00689113	0.526457	0.5384
ENSG00000008869.11	HEATR5B	FALSE	-0.0253039	0.00804414	1	0.702	0.737	-0.0174653	0.134877	1	0.603	0.654	-0.00783863	0.630451	0.6522
ENSG00000101445.9	PPP1R16B	FALSE	-0.0194438	0.00814038	1	0.177	0.234	-0.00421642	0.0790026	1	0.166	0.203	-0.0152274	0.0626981	0.092
ENSG00000085491.15	SLC25A24	FALSE	-0.0330366	0.00818359	1	0.726	0.793	-0.0118802	0.324325	1	0.675	0.714	-0.0211564	0.239176	0.2599
ENSG00000227615.1	RP11-864N7.2	TRUE	-0.0413018	0.00821848	1	0.953	0.951	-0.044295	0.00199184	1	0.866	0.878	0.00299325	0.88702	0.8843
ENSG00000003147.17	ICA1	FALSE	-0.00401873	0.00830646	1	0.002	0.02	-0.000867921	0.129855	1	0.003	0.01	-0.00315081	0.0442158	0.0387
ENSG00000268027.5	AC006129.2	TRUE	-0.0306896	0.00831703	1	0.408	0.472	-0.0146593	0.136249	1	0.377	0.421	-0.0160303	0.242673	0.2894
ENSG00000268001.1	CARD8-AS1	FALSE	-0.0317693	0.00834616	1	0.726	0.783	-0.0147245	0.269007	1	0.698	0.702	-0.0170449	0.30622	0.3305
ENSG00000099998.17	GGT5	TRUE	-0.0621564	0.00839247	1	0.433	0.479	-0.0721235	5.77543e-07	0.0152223	0.352	0.467	0.00996717	0.695969	0.6934
ENSG00000130813.17	C19orf66	FALSE	-0.0216995	0.0084728	1	0.321	0.396	-0.024282	0.00212787	1	0.289	0.357	0.00258244	0.849539	0.8525
ENSG00000100577.18	GSTZ1	FALSE	-0.0304422	0.00848741	1	0.74	0.792	-0.037206	0.0104324	1	0.698	0.747	0.00676378	0.710668	0.7335
ENSG00000111850.10	SMIM8	FALSE	-0.0273251	0.00855053	1	0.791	0.81	-0.00515629	0.597283	1	0.72	0.739	-0.0221688	0.175739	0.21
ENSG00000104055.15	TGM5	TRUE	-0.0699107	0.00855905	1	0.735	0.783	-0.0771397	3.08967e-05	0.814344	0.692	0.762	0.00722894	0.782801	0.774
ENSG00000183496.5	MEX3B	FALSE	-0.00692078	0.00857135	1	0.038	0.073	-0.00210958	0.353995	1	0.039	0.048	-0.0048112	0.13989	0.1839
ENSG00000074964.16	ARHGEF10L	FALSE	-0.00716618	0.00859052	1	0.009	0.031	-0.00274484	0.12728	1	0.007	0.014	-0.00442134	0.0214028	0.0632
ENSG00000223891.5	OSER1-AS1	FALSE	-0.0050724	0.00859073	1	0.02	0.049	-0.000706534	0.254141	1	0.039	0.051	-0.00436586	0.238903	0.2347
ENSG00000124067.16	SLC12A4	FALSE	-0.0134019	0.00860708	1	0.177	0.236	-0.00860368	0.0133612	1	0.154	0.202	-0.00479819	0.503181	0.5397
ENSG00000277998.1	RP11-452N17.1	TRUE	-0.0285364	0.00861707	1	0.57	0.632	-0.0223415	0.0100089	1	0.438	0.506	-0.00619493	0.638123	0.67
ENSG00000158106.13	RHPN1	FALSE	-0.0171679	0.00893704	1	0.182	0.237	-0.00838335	0.0220884	1	0.179	0.228	-0.0087846	0.237168	0.2852
ENSG00000141682.11	PMAIP1	TRUE	-0.0500746	0.0090478	1	0.7	0.666	0.000265905	0.541358	1	0.643	0.634	-0.0503405	0.631862	0.4019
ENSG00000237489.3	LINC00959	FALSE	-0.00738701	0.00905372	1	0.058	0.099	-0.00131168	0.631271	1	0.067	0.073	-0.00607533	0.144402	0.198
ENSG00000033327.12	GAB2	FALSE	-0.0206484	0.00908328	1	0.457	0.524	-0.00669601	0.287671	1	0.42	0.457	-0.0139523	0.250664	0.2754
ENSG00000198719.8	DLL1	FALSE	-0.00953219	0.00913548	1	0.119	0.171	0.0053049	0.606874	1	0.121	0.132	-0.0148371	0.106142	0.1291
ENSG00000226987.1	RP11-544A12.5	FALSE	-0.00555538	0.00916436	1	0.02	0.048	0.00205224	0.644411	1	0.03	0.034	-0.00760761	0.0183334	0.0172
ENSG00000075651.15	PLD1	FALSE	-0.0223238	0.0091712	1	0.274	0.332	0.00146603	0.867297	1	0.267	0.269	-0.0237898	0.0113987	0.0238
ENSG00000164096.12	C4orf3	TRUE	-0.0521811	0.00919031	1	1	0.998	-0.0362262	0.0183854	1	1	1	-0.0159549	0.508178	0.525
ENSG00000188921.13	HACD4	TRUE	-0.0305019	0.00921434	1	0.601	0.658	-0.00898963	0.357275	1	0.564	0.609	-0.0215123	0.175925	0.2054
ENSG00000109099.13	PMP22	TRUE	-0.0472535	0.00922839	1	0.576	0.647	-0.0083788	0.191269	1	0.543	0.592	-0.0388747	0.0835367	0.1075
ENSG00000154589.6	LY96	FALSE	-0.0133401	0.00927441	1	0.047	0.083	-0.010269	0.0214791	1	0.048	0.074	-0.00307104	0.609812	0.6533
ENSG00000140450.8	ARRDC4	TRUE	-0.0495774	0.00927707	1	0.357	0.422	-0.0479094	0.000340607	1	0.303	0.392	-0.00166792	0.944911	0.9416
ENSG00000124126.13	PREX1	TRUE	-0.0422185	0.00929051	1	0.816	0.835	-0.033281	0.0364882	1	0.752	0.795	-0.00893746	0.687218	0.6773
ENSG00000258297.1	RP11-658F2.8	FALSE	-0.0131575	0.00930929	1	0.312	0.388	-0.00197421	0.123737	1	0.264	0.307	-0.0111833	0.293359	0.3061
ENSG00000136040.8	PLXNC1	FALSE	-0.0185097	0.00932536	1	0.148	0.201	-0.0142923	0.00779665	1	0.123	0.168	-0.00421735	0.711621	0.7298
ENSG00000080603.16	SRCAP	FALSE	-0.00894268	0.00932895	1	0.175	0.236	0.00559313	0.619544	1	0.17	0.168	-0.0145358	0.0523927	0.0641
ENSG00000171132.13	PRKCE	FALSE	-0.0140895	0.00950627	1	0.17	0.226	-0.00211671	0.301267	1	0.151	0.172	-0.0119728	0.0921935	0.1041
ENSG00000160307.9	S100B	FALSE	-0.00491676	0.00956464	1	0.036	0.069	-0.0032226	0.274021	1	0.048	0.059	-0.00169416	0.747516	0.7587
ENSG00000206127.10	GOLGA8O	FALSE	-0.00976904	0.00962277	1	0.081	0.124	-0.00106258	0.452131	1	0.067	0.077	-0.00870647	0.0367251	0.0607
ENSG00000282870.1	FRG1DP	FALSE	-0.00303414	0.00966481	1	0.002	0.019	0.00124665	0.445697	1	0.015	0.011	-0.00428079	0.0047917	0.0046
ENSG00000159111.12	MRPL10	FALSE	-0.0256446	0.00968252	1	0.758	0.775	-0.0179665	0.138463	1	0.646	0.704	-0.00767816	0.632888	0.6503
ENSG00000175600.15	SUGCT	FALSE	-0.00325219	0.00972636	1	0.002	0.019	0.00329059	0.0826648	1	0.025	0.015	-0.00654278	0.00246258	0.003
ENSG00000162191.13	UBXN1	TRUE	-0.0620344	0.0099253	1	0.991	0.997	-0.0419198	0.0196028	1	0.989	0.993	-0.0201146	0.413577	0.4362
ENSG00000060971.17	ACAA1	TRUE	-0.0463252	0.0100041	1	0.879	0.903	-0.0286208	0.0310832	1	0.841	0.861	-0.0177043	0.34727	0.3817
ENSG00000221926.11	TRIM16	TRUE	-0.0489116	0.0100175	1	0.816	0.852	-0.0659463	0.000458091	1	0.721	0.795	0.0170347	0.558792	0.5476
ENSG00000157617.16	C2CD2	FALSE	-0.00594881	0.0100432	1	0.027	0.057	0.000643168	0.936607	1	0.038	0.037	-0.00659198	0.0501488	0.0535
ENSG00000142784.15	WDTC1	FALSE	-0.0207132	0.0100667	1	0.536	0.617	0.00281554	0.644701	1	0.507	0.51	-0.0235288	0.080252	0.0996
ENSG00000174514.12	MFSD4A	FALSE	-0.0036652	0.0100813	1	0.004	0.023	-0.00183254	0.0810269	1	0.007	0.016	-0.00183266	0.1965	0.3632
ENSG00000279720.1	bP-2171C21.6	FALSE	-0.00489722	0.0101094	1	0.025	0.054	0.0012068	0.669849	1	0.036	0.04	-0.00610402	0.0569603	0.1002
ENSG00000270164.1	LINC01480	FALSE	-0.0296316	0.0101891	1	0.325	0.391	-0.045762	0.000120456	1	0.277	0.362	0.0161303	0.341648	0.3682
ENSG00000164327.12	RICTOR	FALSE	-0.0347413	0.0102039	1	0.758	0.831	-0.028315	0.066239	1	0.72	0.763	-0.00642633	0.742147	0.742
ENSG00000242810.1	MRPL42P6	FALSE	-0.0044636	0.0102705	1	0.009	0.031	-0.00156936	0.365041	1	0.018	0.024	-0.00289424	0.210373	0.1972
ENSG00000279576.1	AP000769.1	TRUE	-0.0180112	0.0102711	1	0.195	0.252	-0.0113859	0.00215058	1	0.123	0.177	-0.00662535	0.549653	0.531
ENSG00000122481.16	RWDD3	FALSE	-0.0117688	0.0103922	1	0.164	0.219	0.00683717	0.927412	1	0.205	0.216	-0.018606	0.0109169	0.0154
ENSG00000215375.6	MYL5	FALSE	-0.0138071	0.0104013	1	0.155	0.21	-0.00606641	0.168048	1	0.161	0.189	-0.00774072	0.248324	0.3233
ENSG00000177169.9	ULK1	FALSE	-0.017546	0.0104088	1	0.274	0.347	-0.00241803	0.585455	1	0.256	0.271	-0.015128	0.131019	0.1849
ENSG00000198626.15	RYR2	FALSE	-0.00555211	0.0104236	1	0.009	0.031	0.00301658	0.887427	1	0.021	0.021	-0.00856869	0.0115098	0.0471
ENSG00000277825.1	CTD-2013N17.7	FALSE	-0.00438854	0.0104481	1	0.007	0.027	-0.000527802	0.554108	1	0.011	0.015	-0.00386074	0.0187329	0.0368
ENSG00000125740.13	FOSB	FALSE	-0.00574156	0.01059	1	0.027	0.057	-0.000439678	0.273646	1	0.046	0.058	-0.00530188	0.284253	0.4382
ENSG00000237984.3	PTENP1	FALSE	-0.00383522	0.0105936	1	0.018	0.044	0.000208312	0.977347	1	0.026	0.026	-0.00404353	0.107779	0.1317
ENSG00000141084.10	RANBP10	FALSE	-0.0153313	0.0106601	1	0.388	0.463	-0.011953	0.0469649	1	0.316	0.371	-0.00337834	0.766605	0.757
ENSG00000237845.1	RP5-940F7.2	FALSE	-0.00609349	0.0106796	1	0.034	0.065	-0.00418766	0.037037	1	0.021	0.039	-0.00190584	0.517269	0.5865
ENSG00000196975.15	ANXA4	FALSE	-0.0373884	0.0107178	1	0.888	0.909	-0.0512428	0.000885732	1	0.831	0.884	0.0138543	0.488648	0.5157
ENSG00000188732.10	FAM221A	FALSE	-0.00619577	0.0107611	1	0.013	0.037	-0.00173236	0.369821	1	0.023	0.03	-0.00446341	0.059725	0.0582
ENSG00000156171.14	DRAM2	FALSE	-0.0363003	0.0108465	1	0.785	0.837	-0.0492564	0.000224016	1	0.69	0.773	0.0129561	0.457946	0.486
ENSG00000177409.11	SAMD9L	FALSE	-0.0152326	0.0108819	1	0.222	0.288	-0.0112135	0.217874	1	0.215	0.242	-0.00401903	0.726312	0.718
ENSG00000197380.10	DACT3	FALSE	-0.0195687	0.0108903	1	0.226	0.289	-0.0143119	0.0471846	1	0.21	0.25	-0.00525677	0.660044	0.6682
ENSG00000140030.5	GPR65	FALSE	-0.0208367	0.0109031	1	0.271	0.336	-0.00805437	0.00657484	1	0.21	0.27	-0.0127823	0.293754	0.3215
ENSG00000109083.13	IFT20	FALSE	-0.034338	0.0110187	1	0.874	0.898	-0.00396482	0.68424	1	0.803	0.834	-0.0303732	0.112031	0.1206
ENSG00000255837.1	TAS2R20	FALSE	-0.00277236	0.0111639	1	0.002	0.019	0.00260566	0.428188	1	0.023	0.018	-0.00537802	0.0152222	0.0202
ENSG00000127419.16	TMEM175	FALSE	-0.0161669	0.0111712	1	0.271	0.333	-0.0187954	0.00414985	1	0.244	0.307	0.00262855	0.763686	0.767
ENSG00000177508.11	IRX3	TRUE	-0.0524885	0.0111993	1	0.511	0.586	-0.0532716	0.040551	1	0.503	0.553	0.000783094	0.99113	0.9845
ENSG00000213782.7	DDX47	FALSE	-0.00742715	0.0112564	1	0.065	0.105	-0.00256636	0.0713365	1	0.056	0.078	-0.00486079	0.223677	0.3056
ENSG00000126458.3	RRAS	FALSE	-0.0212732	0.0113392	1	0.397	0.459	-0.00971958	0.104356	1	0.348	0.392	-0.0115536	0.309735	0.3549
ENSG00000116260.16	QSOX1	FALSE	-0.0465973	0.0114609	1	0.973	0.975	-0.0666841	8.02106e-05	1	0.936	0.956	0.0200868	0.428524	0.4509
ENSG00000198393.7	ZNF26	FALSE	-0.0177358	0.0114903	1	0.567	0.667	-0.00947735	0.283328	1	0.53	0.57	-0.00825848	0.638852	0.6464
ENSG00000268758.6	ADGRE4P	FALSE	-0.00712527	0.0115261	1	0.047	0.083	-0.00366237	0.218896	1	0.054	0.068	-0.00346289	0.435965	0.4387
ENSG00000074706.13	IPCEF1	FALSE	-0.0334819	0.0116405	1	0.274	0.332	-0.00712561	0.239052	1	0.243	0.27	-0.0263563	0.0244749	0.0486
ENSG00000173821.19	RNF213	TRUE	-0.0399794	0.0117907	1	0.686	0.752	-0.0494051	2.76707e-05	0.729317	0.597	0.683	0.00942568	0.622586	0.631
ENSG00000143226.13	FCGR2A	FALSE	-0.0312159	0.0118088	1	0.677	0.73	-0.0209009	0.0200565	1	0.577	0.629	-0.0103149	0.570237	0.5991
ENSG00000168995.13	SIGLEC7	FALSE	-0.0142777	0.0118441	1	0.175	0.234	-0.00678393	0.0976834	1	0.157	0.191	-0.00749381	0.383722	0.4471
ENSG00000137496.17	IL18BP	FALSE	-0.00874497	0.0118973	1	0.103	0.152	0.000366374	0.691912	1	0.107	0.115	-0.00911134	0.10171	0.1614
ENSG00000148908.14	RGS10	TRUE	-0.0484509	0.0119109	1	0.966	0.974	-0.00230758	0.954842	1	0.941	0.945	-0.0461434	0.0537604	0.0701
ENSG00000213613.2	RP11-380G5.3	FALSE	-0.025727	0.0119922	1	0.41	0.479	-0.0120548	0.0923697	1	0.366	0.42	-0.0136722	0.257124	0.3118
ENSG00000164219.9	PGGT1B	FALSE	-0.0215913	0.0120632	1	0.76	0.797	0.00343453	0.79372	1	0.739	0.743	-0.0250258	0.162536	0.1809
ENSG00000143178.12	TBX19	FALSE	-0.00605983	0.0123171	1	0.058	0.097	0.000106206	0.867469	1	0.075	0.074	-0.00616603	0.216919	0.2256
ENSG00000196839.12	ADA	TRUE	-0.0522426	0.0123867	1	0.758	0.802	-0.0465844	0.00144527	1	0.68	0.73	-0.00565814	0.810953	0.834
ENSG00000243954.3	RN7SL743P	FALSE	-0.00354508	0.0124826	1	0.002	0.018	0.00102201	0.370539	1	0.016	0.012	-0.0045671	0.00354062	0.007
ENSG00000198874.12	TYW1	FALSE	-0.0265247	0.0125304	1	0.545	0.599	-6.60099e-05	0.972271	1	0.511	0.539	-0.0264587	0.0354736	0.0529
ENSG00000114120.11	SLC25A36	FALSE	-0.0329598	0.0125823	1	0.917	0.928	-0.0123472	0.309801	1	0.895	0.903	-0.0206125	0.340603	0.3712
ENSG00000122970.15	IFT81	FALSE	-0.0186749	0.01259	1	0.336	0.409	-0.00289502	0.397812	1	0.323	0.358	-0.0157799	0.148473	0.2154
ENSG00000152582.13	SPEF2	FALSE	-0.0180594	0.0126796	1	0.204	0.262	-0.00459478	0.136484	1	0.195	0.227	-0.0134646	0.144572	0.186
ENSG00000276449.1	AC004076.5	FALSE	-0.00611778	0.0127363	1	0.052	0.087	-0.000657822	0.702803	1	0.052	0.057	-0.00545996	0.134189	0.2401
ENSG00000187164.18	SHTN1	TRUE	-0.0199167	0.0127374	1	0.473	0.54	-0.013417	0.131804	1	0.408	0.459	-0.0064997	0.637978	0.643
ENSG00000083799.17	CYLD	TRUE	-0.029418	0.0128315	1	0.785	0.832	-0.0228299	0.0527864	1	0.705	0.761	-0.00658809	0.78077	0.7683
ENSG00000176919.11	C8G	FALSE	-0.00209163	0.0128434	1	0.002	0.018	0.000701868	0.859197	1	0.011	0.011	-0.00279349	0.0441298	0.232
ENSG00000166444.18	ST5	FALSE	-0.00317527	0.012846	1	0.018	0.044	-0.00136275	0.133243	1	0.02	0.031	-0.00181252	0.499575	0.5716
ENSG00000245910.8	SNHG6	TRUE	-0.0391088	0.0128652	1	1	1	-0.0464265	0.000829325	1	1	1	0.00731765	0.728829	0.7482
ENSG00000183323.12	CCDC125	FALSE	-0.0373126	0.0128838	1	0.87	0.878	-0.0114552	0.115114	1	0.78	0.821	-0.0258574	0.20432	0.2397
ENSG00000099840.13	IZUMO4	FALSE	-0.0117533	0.0129434	1	0.159	0.215	0.00454941	0.717002	1	0.187	0.185	-0.0163027	0.025466	0.0634
ENSG00000171777.15	RASGRP4	FALSE	-0.0144086	0.0129726	1	0.164	0.218	-0.0101623	0.0253893	1	0.144	0.185	-0.0042463	0.621605	0.6262
ENSG00000232439.1	RPL18AP7	FALSE	-0.00501079	0.0129786	1	0.027	0.056	0.00324612	0.420514	1	0.054	0.047	-0.00825691	0.00879335	0.0476
ENSG00000103485.17	QPRT	TRUE	-0.0447485	0.0129967	1	0.502	0.574	-0.0222425	0.270003	1	0.489	0.508	-0.022506	0.181496	0.2042
ENSG00000108799.12	EZH1	FALSE	-0.0199134	0.0130257	1	0.5	0.587	0.0177657	0.329533	1	0.498	0.505	-0.0376792	0.00786738	0.0139
ENSG00000121310.16	ECHDC2	TRUE	-0.0327014	0.0130473	1	0.715	0.787	-0.0323647	0.0039561	1	0.649	0.727	-0.00033666	0.990988	0.9864
ENSG00000099308.10	MAST3	FALSE	-0.0171892	0.013065	1	0.417	0.487	-0.00363072	0.340973	1	0.369	0.408	-0.0135585	0.245948	0.288
ENSG00000228434.1	AC004951.6	FALSE	-0.0274871	0.0130698	1	0.711	0.756	-0.0256508	0.0380044	1	0.639	0.682	-0.00183636	0.918642	0.9142
ENSG00000225885.6	AC023590.1	FALSE	-0.00409478	0.0130832	1	0.009	0.03	0.00309667	0.0964119	1	0.031	0.02	-0.00719145	0.00189876	0.0024
ENSG00000178623.11	GPR35	FALSE	-0.013491	0.0131571	1	0.128	0.177	-0.00373338	0.185864	1	0.128	0.152	-0.00975767	0.162621	0.2259
ENSG00000121104.7	FAM117A	TRUE	-0.0208835	0.0131769	1	0.67	0.729	-0.0310622	9.28544e-06	0.244736	0.546	0.637	0.0101787	0.604534	0.6178
ENSG00000213203.2	GIMAP1	FALSE	-0.00657188	0.0133298	1	0.078	0.121	-0.0150251	5.63943e-06	0.148638	0.049	0.111	0.00845324	0.0792181	0.1094
ENSG00000178719.16	GRINA	TRUE	-0.0552891	0.0133776	1	0.922	0.932	-0.0832059	5.72773e-07	0.0150966	0.813	0.878	0.0279168	0.256946	0.2897
ENSG00000170919.15	TPT1-AS1	FALSE	-0.0287825	0.0134158	1	0.469	0.529	-0.0362114	9.53367e-06	0.251279	0.356	0.472	0.00742891	0.557997	0.5969
ENSG00000167680.15	SEMA6B	FALSE	-0.0248742	0.0134833	1	0.186	0.239	-0.013774	0.147909	1	0.169	0.194	-0.0111002	0.24611	0.2661
ENSG00000171469.10	ZNF561	FALSE	-0.0272981	0.0135555	1	0.614	0.681	-0.0174137	0.0111736	1	0.528	0.594	-0.00988446	0.530443	0.5603
ENSG00000259972.2	AC009120.6	FALSE	-0.0143668	0.013589	1	0.202	0.258	-0.00469259	0.0748072	1	0.166	0.204	-0.00967426	0.199817	0.2683
ENSG00000185404.16	SP140L	FALSE	-0.031731	0.0135933	1	0.657	0.691	-0.0174431	0.0729202	1	0.607	0.64	-0.0142878	0.356773	0.3966
ENSG00000131686.14	CA6	FALSE	-0.00459447	0.013604	1	0.011	0.033	-0.00441996	0.0356755	1	0.015	0.03	-0.000174508	0.932485	0.9305
ENSG00000137509.10	PRCP	TRUE	-0.0345122	0.0136317	1	0.868	0.886	-0.0214774	0.152036	1	0.813	0.837	-0.0130348	0.534977	0.5345
ENSG00000115271.10	GCA	TRUE	-0.0302966	0.0136398	1	0.839	0.871	-0.0303383	0.171574	1	0.8	0.826	4.16793e-05	0.992099	0.9975
ENSG00000269971.1	RP3-426I6.5	FALSE	-0.00221095	0.0136508	1	0	0.013	0.000123045	0.991762	1	0.01	0.01	-0.00233399	0.0297512	0.139
ENSG00000273061.1	CDC37L1-AS1	FALSE	-0.007841	0.0136816	1	0.101	0.148	-0.00285668	0.294296	1	0.089	0.105	-0.00498432	0.388609	0.3664
ENSG00000279483.1	AC090498.1	TRUE	-0.0404608	0.0137399	1	0.984	0.985	-0.0155473	0.259444	1	0.933	0.946	-0.0249135	0.202724	0.2627
ENSG00000270605.1	RP5-1092A3.4	FALSE	-0.0104542	0.0138097	1	0.108	0.154	-0.00910071	0.00294623	1	0.074	0.118	-0.00135347	0.812879	0.834
ENSG00000158517.13	NCF1	TRUE	-0.0292315	0.0138136	1	0.442	0.508	-0.0316141	0.00567717	1	0.472	0.529	0.00238259	0.895311	0.9009
ENSG00000231084.2	CTA-253N17.1	FALSE	-0.00281689	0.0138152	1	0.004	0.022	0.00040852	0.494503	1	0.018	0.014	-0.00322541	0.0749479	0.0861
ENSG00000181038.13	METTL23	FALSE	-0.0413784	0.0138404	1	0.874	0.917	-0.0424732	0.00276316	1	0.861	0.882	0.00109481	0.966395	0.955
ENSG00000131981.15	LGALS3	TRUE	-0.0707009	0.0139959	1	0.821	0.841	-0.058514	0.000195699	1	0.748	0.804	-0.0121869	0.693067	0.6846
ENSG00000163171.7	CDC42EP3	TRUE	-0.084121	0.014047	1	0.955	0.957	-0.0423323	0.0637512	1	0.925	0.952	-0.0417887	0.353512	0.3581
ENSG00000244398.1	RP11-466H18.1	TRUE	-0.0340874	0.0140596	1	0.879	0.904	-0.0253207	0.0239941	1	0.618	0.672	-0.00876677	0.610637	0.6131
ENSG00000033627.15	ATP6V0A1	TRUE	-0.0440169	0.0142821	1	0.78	0.823	-0.039496	0.000807511	1	0.703	0.778	-0.00452095	0.858721	0.8509
ENSG00000164603.11	BMT2	FALSE	-0.0195988	0.0143397	1	0.428	0.504	-0.0282717	0.00110742	1	0.361	0.431	0.00867296	0.480071	0.4941
ENSG00000156113.21	KCNMA1	FALSE	-0.0339975	0.0143617	1	0.085	0.126	-0.0413471	8.91944e-05	1	0.075	0.134	0.00734956	0.722748	0.6362
ENSG00000266274.2	RN7SL138P	FALSE	-0.00314808	0.014532	1	0.002	0.018	-0.00139824	0.321742	1	0.003	0.007	-0.00174984	0.0951873	0.3019
ENSG00000101004.14	NINL	FALSE	-0.00763997	0.0145563	1	0.058	0.096	-0.0111979	0.000325397	1	0.039	0.082	0.00355794	0.402694	0.4357
ENSG00000263004.1	RP11-166P13.3	FALSE	-0.0149666	0.0146407	1	0.083	0.123	-0.00979072	0.00505217	1	0.069	0.107	-0.00517593	0.335114	0.3681
ENSG00000120725.12	SIL1	FALSE	-0.0350894	0.0146409	1	0.83	0.846	-0.00759073	0.520731	1	0.746	0.773	-0.0274987	0.130585	0.1482
ENSG00000158805.11	ZNF276	FALSE	-0.0251325	0.0146702	1	0.511	0.577	0.00380791	0.513982	1	0.513	0.508	-0.0289404	0.0267647	0.0434
ENSG00000152818.18	UTRN	TRUE	-0.0335877	0.0146946	1	0.72	0.778	-0.0452328	0.000220058	1	0.654	0.731	0.0116451	0.601961	0.6103
ENSG00000228223.2	HCG11	FALSE	-0.021792	0.0147279	1	0.592	0.646	0.00294981	0.52277	1	0.495	0.542	-0.0247419	0.0808317	0.1087
ENSG00000152518.7	ZFP36L2	TRUE	-0.0910692	0.0149289	1	1	0.998	-0.00463416	0.686191	1	0.997	0.994	-0.0864351	0.0385089	0.0361
ENSG00000138433.15	CIR1	FALSE	-0.0475054	0.0149487	1	0.946	0.956	-0.00435164	0.674839	1	0.895	0.897	-0.0431537	0.0461843	0.0598
ENSG00000115919.14	KYNU	FALSE	-0.0269019	0.0149937	1	0.518	0.574	-0.0246192	0.00414461	1	0.438	0.52	-0.00228267	0.874862	0.8711
ENSG00000135720.12	DYNC1LI2	FALSE	-0.032875	0.0150065	1	0.926	0.916	-0.00956231	0.38254	1	0.87	0.892	-0.0233127	0.274279	0.3047
ENSG00000131373.14	HACL1	FALSE	-0.0281947	0.0150318	1	0.659	0.709	0.00718342	0.571073	1	0.633	0.658	-0.0353781	0.013816	0.022
ENSG00000166128.12	RAB8B	FALSE	-0.0278904	0.0150646	1	0.666	0.713	-0.0220327	0.100063	1	0.574	0.638	-0.00585763	0.758323	0.7464
ENSG00000261098.1	RP11-819C21.1	FALSE	-0.0110036	0.0151944	1	0.166	0.223	-0.00852993	0.0205997	1	0.139	0.183	-0.0024737	0.718624	0.726
ENSG00000091157.13	WDR7	FALSE	-0.0192824	0.0153067	1	0.428	0.499	0.00477381	0.236281	1	0.357	0.408	-0.0240562	0.0480344	0.0694
ENSG00000167380.16	ZNF226	FALSE	-0.0189466	0.0156118	1	0.507	0.58	-0.0028243	0.390192	1	0.456	0.49	-0.0161223	0.252972	0.2854
ENSG00000273837.1	LLNLR-470E3.1	FALSE	-0.00572278	0.0156935	1	0.022	0.049	-0.00446742	0.0838286	1	0.023	0.037	-0.00125536	0.688958	0.6613
ENSG00000229648.1	RPSAP22	FALSE	-0.00251187	0.0156939	1	0	0.013	-0.0010357	0.117664	1	0.002	0.007	-0.00147617	0.0893214	0.1776
ENSG00000162643.12	WDR63	FALSE	-0.0024528	0.0156939	1	0	0.013	-0.00174636	0.0502219	1	0.002	0.01	-0.000706436	0.441288	0.498
ENSG00000280177.1	RP5-906A24.1	FALSE	-0.00379102	0.0157746	1	0.011	0.032	-0.0034557	0.0588377	1	0.013	0.026	-0.000335319	0.891752	0.8914
ENSG00000242732.4	RGAG4	FALSE	-0.00504445	0.0159023	1	0.02	0.045	-0.00171828	0.477035	1	0.031	0.037	-0.00332617	0.276066	0.3356
ENSG00000101236.16	RNF24	TRUE	-0.0540003	0.0159067	1	0.989	0.989	-0.0441556	0.00628108	1	0.972	0.974	-0.00984474	0.782477	0.7796
ENSG00000151490.13	PTPRO	FALSE	-0.0100452	0.0159416	1	0.09	0.132	-0.00857135	0.00321221	1	0.061	0.1	-0.00147385	0.840559	0.8153
ENSG00000279236.1	RP11-120K19.3	FALSE	-0.00724845	0.0159475	1	0.034	0.063	0.0046412	0.173756	1	0.059	0.046	-0.0118896	0.00135881	0.0033
ENSG00000050130.17	JKAMP	FALSE	-0.0256298	0.0159561	1	0.832	0.845	-0.000812731	0.88862	1	0.777	0.802	-0.024817	0.158186	0.1844
ENSG00000003402.19	CFLAR	FALSE	-0.0684101	0.0160164	1	0.948	0.949	-0.092122	5.3648e-07	0.01414	0.88	0.918	0.0237119	0.437002	0.4384
ENSG00000276702.1	RP11-3D4.4	FALSE	-0.00288095	0.0160646	1	0.011	0.032	0.00315651	0.22286	1	0.026	0.019	-0.00603745	0.0190639	0.0258
ENSG00000259660.2	DNM1P47	FALSE	-0.00506464	0.0161785	1	0.02	0.045	-0.00414458	0.147208	1	0.02	0.03	-0.000920056	0.775549	0.8017
ENSG00000271122.1	RP11-379H18.1	FALSE	-0.0139823	0.0161839	1	0.233	0.294	-0.0133996	0.00873824	1	0.169	0.223	-0.00058265	0.959947	0.9528
ENSG00000105383.14	CD33	FALSE	-0.0368884	0.0161895	1	0.991	0.979	-0.0281893	0.0267868	1	0.946	0.954	-0.00869912	0.708314	0.7157
ENSG00000168255.19	POLR2J3	TRUE	-0.0542403	0.0162268	1	0.998	0.992	-0.00731079	0.584187	1	0.99	0.993	-0.0469295	0.126836	0.14
ENSG00000145431.10	PDGFC	FALSE	-0.0068755	0.0162553	1	0.099	0.145	-0.00269898	0.263119	1	0.093	0.11	-0.00417653	0.468447	0.5207
ENSG00000127125.8	PPCS	FALSE	-0.0466123	0.016285	1	0.991	0.985	-0.0375434	0.0136004	1	0.944	0.97	-0.00906893	0.691698	0.7168
ENSG00000182362.13	YBEY	FALSE	-0.0270047	0.0162936	1	0.686	0.749	-0.0321921	0.00296978	1	0.61	0.691	0.00518734	0.755515	0.7623
ENSG00000143303.11	RRNAD1	FALSE	-0.0159354	0.0163772	1	0.359	0.445	-0.000809617	0.670405	1	0.357	0.38	-0.0151258	0.144323	0.1674
ENSG00000137185.11	ZSCAN9	FALSE	-0.013155	0.0164491	1	0.336	0.407	-0.00462613	0.171452	1	0.302	0.349	-0.00852885	0.413487	0.4381
ENSG00000108405.3	P2RX1	TRUE	-0.0327217	0.0165359	1	0.652	0.698	-0.0185827	0.00683314	1	0.567	0.644	-0.014139	0.453594	0.4872
ENSG00000227939.1	RPL3P2	FALSE	-0.00269279	0.0166035	1	0.002	0.017	-0.000590938	0.537184	1	0.013	0.017	-0.00210185	0.19111	0.1988
ENSG00000100031.18	GGT1	FALSE	-0.00963591	0.0167345	1	0.121	0.17	-0.00386775	0.228099	1	0.133	0.155	-0.00576816	0.352688	0.3846
ENSG00000235636.1	NUS1P1	FALSE	-0.00255065	0.0167614	1	0.002	0.017	0.0009568	0.789886	1	0.011	0.01	-0.00350745	0.0105223	0.016
ENSG00000006740.16	ARHGAP44	TRUE	-0.0163929	0.0167851	1	0.247	0.301	-0.0011624	0.454953	1	0.22	0.242	-0.0152305	0.090079	0.1365
ENSG00000107551.20	RASSF4	TRUE	-0.041422	0.016849	1	0.877	0.893	-0.0276199	0.279938	1	0.841	0.865	-0.0138022	0.578452	0.5761
ENSG00000162645.12	GBP2	FALSE	-0.0243687	0.0168766	1	0.197	0.249	-0.0155385	0.0247475	1	0.167	0.209	-0.00883022	0.41861	0.4559
ENSG00000105374.9	NKG7	TRUE	-0.0556725	0.0168823	1	0.937	0.933	-0.0296738	0.0337795	1	0.903	0.912	-0.0259987	0.383296	0.4207
ENSG00000110013.12	SIAE	FALSE	-0.0262879	0.0170322	1	0.39	0.451	-0.0159267	0.12967	1	0.33	0.369	-0.0103612	0.369519	0.3862
ENSG00000109065.11	NAT9	TRUE	-0.0219535	0.0170412	1	0.561	0.615	-0.0140683	0.0798227	1	0.521	0.577	-0.00788516	0.570374	0.5899
ENSG00000180574.3	EIF2S3L	FALSE	-0.00556384	0.0171948	1	0.034	0.063	-0.00274123	0.165778	1	0.049	0.065	-0.0028226	0.38784	0.4543
ENSG00000198223.16	CSF2RA	FALSE	-0.0374162	0.0172143	1	0.735	0.759	-0.0300122	0.121425	1	0.654	0.669	-0.00740403	0.686693	0.6921
ENSG00000185332.6	TMEM105	FALSE	-0.0164795	0.0172189	1	0.379	0.447	0.00343097	0.800153	1	0.372	0.398	-0.0199105	0.0916496	0.1422
ENSG00000153898.12	MCOLN2	TRUE	-0.0415225	0.0172894	1	0.735	0.774	-0.0249311	0.105732	1	0.715	0.747	-0.0165914	0.449242	0.4611
ENSG00000107719.8	PALD1	FALSE	-0.00482961	0.0173752	1	0.009	0.029	-0.0025614	0.0224801	1	0.008	0.023	-0.00226821	0.556664	0.616
ENSG00000256043.2	CTSO	FALSE	-0.00926302	0.0174282	1	0.074	0.112	-0.00942658	0.0100093	1	0.059	0.092	0.000163563	0.977511	0.9773
ENSG00000085224.21	ATRX	TRUE	-0.0609451	0.0175378	1	0.991	0.992	0.0042757	0.492983	1	0.985	0.984	-0.0652208	0.0160758	0.0229
ENSG00000125845.6	BMP2	TRUE	-0.0109642	0.0175626	1	0.063	0.1	-0.00804754	0.1431	1	0.064	0.081	-0.0029167	0.636195	0.6389
ENSG00000172315.5	TP53RK	FALSE	-0.0420719	0.0176283	1	0.971	0.965	-0.0162003	0.169152	1	0.943	0.938	-0.0258716	0.280728	0.3344
ENSG00000030419.16	IKZF2	FALSE	-0.0067816	0.017673	1	0.036	0.066	0.000722825	0.638114	1	0.051	0.056	-0.00750442	0.0918289	0.1087
ENSG00000146192.14	FGD2	FALSE	-0.0255757	0.017675	1	0.287	0.35	-0.0180096	0.0121418	1	0.234	0.289	-0.00756605	0.534533	0.5192
ENSG00000279191.1	RP11-803D5.1	FALSE	-0.0125509	0.0177034	1	0.247	0.306	0.00137741	0.79834	1	0.243	0.256	-0.0139283	0.137581	0.2008
ENSG00000275294.4	RP11-428O18.6	FALSE	-0.00274115	0.0178144	1	0.004	0.021	-0.00157359	0.192591	1	0.013	0.021	-0.00116756	0.543966	0.5372
ENSG00000062716.11	VMP1	TRUE	-0.0780605	0.0178297	1	0.971	0.961	-0.0210727	0.95345	1	0.936	0.935	-0.0569878	0.0504671	0.0597
ENSG00000105650.21	PDE4C	FALSE	-0.00315449	0.0178452	1	0.007	0.025	-0.00155539	0.133482	1	0.01	0.019	-0.0015991	0.377406	0.3767
ENSG00000012779.10	ALOX5	FALSE	-0.0170246	0.017862	1	0.065	0.101	-0.00647167	0.049309	1	0.051	0.074	-0.0105529	0.18183	0.2014
ENSG00000103855.17	CD276	FALSE	-0.0055673	0.0179501	1	0.018	0.042	0.00167179	0.708219	1	0.039	0.036	-0.00723909	0.0364359	0.078
ENSG00000277597.1	RP11-961A15.3	FALSE	-0.00311407	0.0179653	1	0.004	0.021	-0.00103058	0.749468	1	0.011	0.013	-0.00208349	0.184066	0.1627
ENSG00000226287.8	TMEM191A	FALSE	-0.0110867	0.0179755	1	0.087	0.127	-0.00497558	0.0510519	1	0.069	0.095	-0.00611112	0.310995	0.341
ENSG00000137070.17	IL11RA	FALSE	-0.00769642	0.0180053	1	0.076	0.116	-0.00592576	0.0290864	1	0.061	0.089	-0.00177066	0.706233	0.7345
ENSG00000275880.1	RP11-90L1.8	FALSE	-0.00239596	0.0180513	1	0	0.012	-0.000421495	0.346778	1	0.005	0.009	-0.00197447	0.0364987	0.2036
ENSG00000262768.2	RP11-353N14.1	FALSE	-0.00214724	0.0180513	1	0	0.012	-4.22195e-05	0.880118	1	0.007	0.007	-0.00210502	0.0306955	0.0766
ENSG00000101608.12	MYL12A	TRUE	-0.0634839	0.0181494	1	1	1	-0.0589491	0.000846316	1	1	1	-0.00453487	0.88215	0.881
ENSG00000048392.11	RRM2B	TRUE	-0.0601333	0.0182198	1	0.966	0.969	-0.0480349	0.00481705	1	0.907	0.944	-0.0120984	0.695747	0.6886
ENSG00000111885.6	MAN1A1	TRUE	-0.00841519	0.0182611	1	0.031	0.06	0.00311919	0.969924	1	0.059	0.06	-0.0115344	0.0558629	0.078
ENSG00000171858.17	RPS21	TRUE	-0.026654	0.0182763	1	1	1	0.00151743	0.849991	1	1	1	-0.0281714	0.0409111	0.147
ENSG00000138119.16	MYOF	FALSE	-0.0249283	0.0182943	1	0.276	0.324	-0.0115764	0.0715343	1	0.23	0.27	-0.0133519	0.193676	0.2265
ENSG00000131042.14	LILRB2	FALSE	-0.00970033	0.0184289	1	0.043	0.073	-0.00684991	0.0317501	1	0.038	0.06	-0.00285041	0.490537	0.53
ENSG00000224505.2	AC002117.1	FALSE	-0.0122574	0.0184419	1	0.13	0.178	-0.00603392	0.0809583	1	0.11	0.139	-0.00622345	0.352532	0.3818
ENSG00000110042.7	DTX4	FALSE	-0.0204495	0.0185101	1	0.143	0.188	-0.0106484	0.103401	1	0.128	0.155	-0.00980115	0.258013	0.2753
ENSG00000260101.1	RP11-568N6.1	FALSE	-0.0163814	0.0185993	1	0.141	0.188	-0.0169099	0.00386314	1	0.105	0.152	0.000528583	0.934942	0.9524
ENSG00000175463.11	TBC1D10C	FALSE	-0.0110546	0.0187157	1	0.078	0.117	-0.00564552	0.0378988	1	0.089	0.12	-0.0054091	0.343867	0.4091
ENSG00000103489.11	XYLT1	FALSE	-0.0316923	0.0187394	1	0.592	0.65	-0.0357887	0.000483141	1	0.492	0.584	0.00409639	0.820936	0.8145
ENSG00000204576.11	PRR3	TRUE	-0.0253217	0.0188301	1	0.713	0.76	-0.00753215	0.395668	1	0.684	0.706	-0.0177896	0.265138	0.305
ENSG00000149328.14	GLB1L2	FALSE	-0.00774858	0.0188382	1	0.047	0.079	-0.00254461	0.19926	1	0.036	0.048	-0.00520397	0.0925268	0.1475
ENSG00000242299.1	RP11-234A1.1	TRUE	-0.0269849	0.0189115	1	0.814	0.843	-0.0292549	0.0580291	1	0.836	0.858	0.00227	0.921378	0.9242
ENSG00000177989.13	ODF3B	TRUE	-0.0378747	0.0190057	1	0.682	0.719	-0.0226732	0.130371	1	0.626	0.654	-0.0152016	0.404065	0.4186
ENSG00000196209.12	SIRPB2	FALSE	-0.0108902	0.0190134	1	0.128	0.172	-0.00954595	0.048719	1	0.121	0.154	-0.00134423	0.856452	0.8626
ENSG00000196639.6	HRH1	FALSE	-0.00777202	0.0190886	1	0.112	0.158	-0.00210315	0.282275	1	0.108	0.126	-0.00566888	0.31814	0.3721
ENSG00000136603.13	SKIL	TRUE	-0.0426001	0.0191036	1	0.715	0.778	-0.0579712	1.16264e-05	0.306436	0.611	0.704	0.015371	0.49277	0.5232
ENSG00000140749.8	IGSF6	FALSE	-0.018561	0.0191647	1	0.15	0.199	-0.0115719	0.00932872	1	0.107	0.147	-0.0069891	0.519163	0.5286
ENSG00000245105.2	A2M-AS1	FALSE	-0.00270193	0.0192161	1	0.002	0.017	-0.000349193	0.399468	1	0.007	0.01	-0.00235273	0.0821317	0.1101
ENSG00000197892.12	KIF13B	TRUE	-0.0241816	0.0192419	1	0.52	0.589	-0.0142158	0.0383602	1	0.461	0.526	-0.00996581	0.471436	0.5135
ENSG00000187954.12	CYHR1	FALSE	-0.0472375	0.01926	1	0.955	0.96	0.00718203	0.867382	1	0.951	0.951	-0.0544195	0.0279464	0.0367
ENSG00000179476.7	C14orf28	FALSE	-0.00865	0.0192923	1	0.137	0.186	-0.00289713	0.157762	1	0.128	0.155	-0.00575287	0.390039	0.452
ENSG00000249141.1	RP11-514O12.4	FALSE	-0.00553376	0.0193204	1	0.036	0.065	0.000385684	0.713558	1	0.054	0.059	-0.00591944	0.0894142	0.0894
ENSG00000115738.9	ID2	TRUE	-0.0558968	0.0193364	1	0.673	0.721	-0.0292563	0.0131979	1	0.639	0.699	-0.0266406	0.373504	0.3731
ENSG00000179979.8	CRIPAK	FALSE	-0.00782352	0.0194606	1	0.076	0.115	-0.00153339	0.422422	1	0.08	0.092	-0.00629012	0.161501	0.2144
ENSG00000229325.1	ACAP2-IT1	FALSE	-0.00373658	0.0195646	1	0.007	0.024	-0.00107162	0.443884	1	0.015	0.019	-0.00266496	0.124228	0.1766
ENSG00000184500.14	PROS1	FALSE	-0.0139341	0.0197922	1	0.186	0.239	-0.00645342	0.144739	1	0.161	0.187	-0.00748064	0.321763	0.3596
ENSG00000165178.9	NCF1C	TRUE	-0.0433941	0.0198241	1	0.554	0.607	-0.0475729	5.77802e-05	1	0.456	0.552	0.00417871	0.847108	0.8588
ENSG00000265531.3	FCGR1CP	FALSE	-0.00736533	0.0198744	1	0.056	0.09	0.000686705	0.360391	1	0.061	0.073	-0.00805204	0.0590306	0.1038
ENSG00000197081.12	IGF2R	FALSE	-0.05038	0.0199384	1	0.98	0.983	-0.0136503	0.640877	1	0.961	0.961	-0.0367297	0.111699	0.1428
ENSG00000145743.15	FBXL17	TRUE	-0.0201599	0.0200581	1	0.478	0.543	-0.00416609	0.575979	1	0.456	0.464	-0.0159938	0.240283	0.2635
ENSG00000167077.12	MEI1	FALSE	-0.00393498	0.0200638	1	0.018	0.041	-0.00270305	0.162585	1	0.025	0.036	-0.00123194	0.693595	0.6918
ENSG00000198721.12	ECI2	FALSE	-0.00701097	0.0200779	1	0.047	0.079	0.000574425	0.212399	1	0.052	0.067	-0.00758539	0.212412	0.2248
ENSG00000171862.9	PTEN	TRUE	-0.0637362	0.0201659	1	0.991	0.995	-0.0309248	0.224725	1	0.984	0.985	-0.0328114	0.308485	0.3027
ENSG00000242861.1	RP11-285F7.2	FALSE	-0.00521887	0.0202521	1	0.04	0.071	-0.0034958	0.0457698	1	0.026	0.044	-0.00172307	0.610765	0.5923
ENSG00000250057.1	RP11-576N17.5	FALSE	-0.00417884	0.0203531	1	0.018	0.041	-0.00126707	0.394075	1	0.02	0.026	-0.00291178	0.197541	0.1861
ENSG00000234289.5	H2BFS	FALSE	-0.00309179	0.0204301	1	0.004	0.021	-0.00413857	0.0375431	1	0.013	0.028	0.00104678	0.605414	0.6245
ENSG00000171860.4	C3AR1	FALSE	-0.0140799	0.0205318	1	0.121	0.165	0.00104738	0.00944593	1	0.093	0.134	-0.0151273	0.233561	0.2944
ENSG00000197070.13	ARRDC1	TRUE	-0.0266921	0.0207327	1	0.816	0.846	-0.0182647	0.2423	1	0.756	0.788	-0.00842742	0.659118	0.6567
ENSG00000238121.5	LINC00426	FALSE	-0.00247463	0.0207736	1	0	0.012	-2.08165e-05	0.767424	1	0.005	0.006	-0.00245382	0.0363628	0.0742
ENSG00000273218.1	LLNLR-246C6.1	FALSE	-0.00231529	0.0207736	1	0	0.012	0.000834495	0.611692	1	0.008	0.006	-0.00314979	0.0185024	0.0129
ENSG00000222607.1	RNU6-628P	FALSE	-0.00221899	0.0207736	1	0	0.012	0.00107724	0.296719	1	0.008	0.005	-0.00329623	0.00251136	0.0489
ENSG00000270433.1	RP11-124D2.7	FALSE	-0.00208858	0.0207736	1	0	0.012	-0.0015966	0.960468	1	0.007	0.007	-0.000491983	0.797939	0.8058
ENSG00000170915.8	PAQR8	FALSE	-0.0217554	0.0207808	1	0.267	0.322	-0.0181974	0.00414923	1	0.205	0.264	-0.00355803	0.772775	0.7574
ENSG00000227398.3	KIF9-AS1	FALSE	-0.00785504	0.020808	1	0.049	0.08	0.00684872	0.0342264	1	0.09	0.066	-0.0147038	0.000517846	0.0012
ENSG00000137462.6	TLR2	FALSE	-0.0263522	0.0208134	1	0.478	0.542	-0.0226094	0.00425042	1	0.421	0.488	-0.00374282	0.79937	0.8095
ENSG00000133561.15	GIMAP6	FALSE	-0.00993912	0.0210333	1	0.128	0.174	-0.00465384	0.0932136	1	0.113	0.141	-0.00528528	0.381119	0.4087
ENSG00000157017.15	GHRL	FALSE	-0.0124767	0.0211246	1	0.119	0.163	-0.00392736	0.198111	1	0.116	0.136	-0.00854938	0.171807	0.22
ENSG00000132510.10	KDM6B	FALSE	-0.0259642	0.0211598	1	0.471	0.531	-0.0295315	0.00410759	1	0.379	0.444	0.00356726	0.811223	0.7965
ENSG00000163536.12	SERPINI1	FALSE	-0.0218789	0.0212537	1	0.103	0.141	0.00772036	0.162869	1	0.1	0.121	-0.0295992	0.0206152	0.0404
ENSG00000104946.11	TBC1D17	FALSE	-0.0179502	0.0213033	1	0.334	0.391	-0.00578	0.30227	1	0.325	0.357	-0.0121702	0.244556	0.2843
ENSG00000156675.15	RAB11FIP1	TRUE	-0.0684039	0.0213071	1	1	0.995	-0.0416414	0.0823361	1	0.993	0.992	-0.0267625	0.511242	0.5318
ENSG00000132635.16	PCED1A	FALSE	-0.0227488	0.021402	1	0.565	0.625	-0.0128201	0.412394	1	0.515	0.525	-0.00992874	0.465357	0.4833
ENSG00000089063.14	TMEM230	FALSE	-0.0355223	0.0214373	1	1	0.998	-0.00978226	0.536308	1	0.997	0.997	-0.0257401	0.254003	0.2959
ENSG00000174373.16	RALGAPA1	FALSE	-0.0183716	0.0215024	1	0.442	0.512	-0.00576901	0.205788	1	0.382	0.43	-0.0126026	0.288638	0.2958
ENSG00000158019.20	BRE	FALSE	-0.0242081	0.0215078	1	0.661	0.712	-0.00544185	0.269485	1	0.633	0.665	-0.0187662	0.240525	0.2774
ENSG00000232858.1	RPL34P27	FALSE	-0.00604112	0.021555	1	0.092	0.133	0.00262107	0.569528	1	0.09	0.084	-0.00866219	0.0818322	0.1085
ENSG00000106868.16	SUSD1	FALSE	-0.0231664	0.0216088	1	0.437	0.513	-0.0105462	0.210361	1	0.387	0.427	-0.0126201	0.277685	0.3157
ENSG00000260495.1	RP11-55K13.1	FALSE	-0.00450159	0.0216197	1	0.025	0.05	0.00311064	0.0529026	1	0.039	0.025	-0.00761222	0.00593722	0.0175
ENSG00000147533.16	GOLGA7	FALSE	-0.0360228	0.0216678	1	0.989	0.988	-0.0242611	0.0756813	1	0.962	0.973	-0.0117618	0.612927	0.615
ENSG00000226124.6	FTCDNL1	FALSE	-0.0135409	0.0216988	1	0.253	0.314	-0.00727086	0.0421715	1	0.213	0.262	-0.00627004	0.528315	0.525
ENSG00000267532.4	MIR497HG	FALSE	-0.00299419	0.0217155	1	0.002	0.016	0.00154339	0.296375	1	0.015	0.01	-0.00453758	0.00370347	0.0103
ENSG00000117091.9	CD48	FALSE	-0.0201926	0.0218019	1	0.139	0.18	-0.0147532	0.0199214	1	0.116	0.154	-0.00543937	0.454685	0.4875
ENSG00000088826.17	SMOX	TRUE	-0.0280045	0.0218135	1	0.635	0.667	-0.0189814	0.0289476	1	0.511	0.573	-0.00902313	0.676815	0.6929
ENSG00000078124.11	ACER3	FALSE	-0.0231201	0.0218321	1	0.657	0.695	0.00361358	0.540394	1	0.561	0.604	-0.0267337	0.0953861	0.1109
ENSG00000131469.12	RPL27	TRUE	-0.0298299	0.0219191	1	1	1	-0.0110014	0.280606	1	1	1	-0.0188286	0.186596	0.197
ENSG00000244073.1	RPS4XP6	FALSE	-0.0026622	0.0219214	1	0.002	0.016	-0.000254414	0.322664	1	0.007	0.011	-0.00240779	0.0677852	0.1279
ENSG00000279070.2	RP11-287D1.2	FALSE	-0.0025048	0.0220596	1	0.002	0.016	0.00148285	0.371188	1	0.025	0.019	-0.00398766	0.0284441	0.0298
ENSG00000246430.6	LINC00968	FALSE	-0.00755181	0.022094	1	0.067	0.103	-0.00476147	0.141863	1	0.054	0.071	-0.00279034	0.526849	0.5325
ENSG00000275964.1	RP11-61K9.3	FALSE	-0.0109708	0.022099	1	0.186	0.244	0.00901424	0.159694	1	0.218	0.197	-0.019985	0.0154386	0.0292
ENSG00000225511.6	LINC00475	FALSE	-0.00639036	0.022139	1	0.025	0.05	-0.000275832	0.733032	1	0.031	0.034	-0.00611453	0.036228	0.0686
ENSG00000129450.8	SIGLEC9	FALSE	-0.00365503	0.0223497	1	0.007	0.024	0.00185333	0.324624	1	0.023	0.017	-0.00550836	0.0102873	0.0101
ENSG00000196268.11	ZNF493	TRUE	-0.0309077	0.022357	1	0.63	0.674	-0.0105179	0.54061	1	0.59	0.602	-0.0203897	0.279523	0.2949
ENSG00000171723.15	GPHN	FALSE	-0.0153388	0.0224342	1	0.552	0.618	-0.0106382	0.166382	1	0.498	0.538	-0.00470065	0.742366	0.7529
ENSG00000136156.12	ITM2B	TRUE	-0.0643316	0.0225111	1	1	1	-0.0247447	0.0150817	1	1	0.999	-0.0395869	0.357929	0.3767
ENSG00000171659.13	GPR34	FALSE	-0.0083349	0.0226176	1	0.007	0.024	-0.00215216	0.296237	1	0.011	0.017	-0.00618274	0.109841	0.1084
ENSG00000135541.20	AHI1	TRUE	-0.0429129	0.0226278	1	0.946	0.942	0.00302767	0.887655	1	0.887	0.906	-0.0459406	0.0396014	0.0551
ENSG00000258727.1	RP11-66N24.3	FALSE	-0.0102339	0.0226612	1	0.112	0.155	0.00077842	0.893843	1	0.12	0.125	-0.0110123	0.0627594	0.0776
ENSG00000258875.5	CTD-2547L24.3	FALSE	-0.0119433	0.0228978	1	0.099	0.138	-0.00403262	0.0973564	1	0.08	0.104	-0.00791068	0.175984	0.2136
ENSG00000258260.1	RP11-977G19.14	FALSE	-0.00286259	0.0229338	1	0.004	0.02	-0.000253089	0.828915	1	0.008	0.009	-0.0026095	0.0229379	0.0529
ENSG00000169083.15	AR	FALSE	-0.00301554	0.0229765	1	0.004	0.02	-0.00210327	0.211442	1	0.008	0.015	-0.000912268	0.520848	0.5345
ENSG00000134256.12	CD101	FALSE	-0.00391362	0.0229992	1	0.034	0.062	-0.00116013	0.495239	1	0.043	0.05	-0.00275349	0.659964	0.6207
ENSG00000128512.19	DOCK4	FALSE	-0.00725333	0.0230887	1	0.067	0.103	-0.0101574	0.0432004	1	0.07	0.097	0.00290412	0.559041	0.5781
ENSG00000136490.8	LIMD2	TRUE	-0.0322228	0.0233564	1	0.493	0.538	-0.0490588	0.00187516	1	0.448	0.512	0.016836	0.377423	0.3913
ENSG00000153531.13	ADPRHL1	FALSE	-0.00605763	0.0233821	1	0.025	0.049	0.00102576	0.946875	1	0.031	0.031	-0.00708339	0.0182568	0.022
ENSG00000073417.14	PDE8A	FALSE	-0.0111274	0.0233901	1	0.2	0.256	0.00607304	0.582542	1	0.21	0.205	-0.0172004	0.0271055	0.0377
ENSG00000144134.18	RABL2A	FALSE	-0.00932902	0.0235323	1	0.17	0.224	0.000660693	0.708198	1	0.175	0.187	-0.00998971	0.16712	0.2068
ENSG00000169871.12	TRIM56	FALSE	-0.0386227	0.0236348	1	0.872	0.879	-0.00557387	0.724472	1	0.813	0.815	-0.0330488	0.126082	0.1461
ENSG00000095585.16	BLNK	FALSE	-0.00374302	0.02392	1	0	0.011	-0.00100496	0.436806	1	0.005	0.008	-0.00273806	0.102254	0.0841
ENSG00000283608.1	RP1-111D6.5	FALSE	-0.00208183	0.02392	1	0	0.011	0.00128351	0.415732	1	0.01	0.007	-0.00336534	0.00850741	0.0085
ENSG00000259318.1	RP11-454L9.2	FALSE	-0.00201875	0.02392	1	0	0.011	-7.10196e-05	0.946861	1	0.008	0.008	-0.00194773	0.083057	0.0954
ENSG00000215267.8	AKR1C7P	FALSE	-0.00188273	0.02392	1	0	0.011	-6.41341e-05	0.80334	1	0.007	0.008	-0.0018186	0.0886104	0.1048
ENSG00000130962.17	PRRG1	FALSE	-0.0193301	0.0239256	1	0.343	0.403	0.00524053	0.861282	1	0.305	0.317	-0.0245706	0.0126189	0.0298
ENSG00000139668.8	WDFY2	TRUE	-0.0539041	0.0239364	1	0.937	0.955	-0.0266745	0.0681327	1	0.92	0.935	-0.0272297	0.277652	0.3066
ENSG00000144426.18	NBEAL1	FALSE	-0.0168952	0.0239832	1	0.561	0.625	-0.00665095	0.158043	1	0.523	0.571	-0.0102442	0.48212	0.518
ENSG00000248008.2	NRAV	FALSE	-0.0065176	0.0240148	1	0.112	0.159	-0.00192591	0.434282	1	0.115	0.13	-0.00459169	0.404607	0.4489
ENSG00000224802.2	TUBB4BP2	FALSE	-0.00362268	0.0240558	1	0.072	0.112	-0.00299264	0.123652	1	0.043	0.059	-0.000630038	0.887667	0.8697
ENSG00000076067.11	RBMS2	FALSE	-0.0114337	0.024262	1	0.267	0.325	-0.0160395	0.0048612	1	0.207	0.264	0.00460583	0.630965	0.6396
ENSG00000152284.4	TCF7L1	FALSE	-0.00387389	0.0243039	1	0.022	0.046	0.000859294	0.658801	1	0.041	0.037	-0.00473319	0.147799	0.1553
ENSG00000177000.10	MTHFR	TRUE	-0.0213012	0.024342	1	0.334	0.403	-0.00962994	0.0334464	1	0.287	0.345	-0.0116713	0.280241	0.3122
ENSG00000279541.1	CTC-444N24.7	FALSE	-0.00561496	0.0243847	1	0.038	0.066	0.00180581	0.916517	1	0.033	0.034	-0.00742077	0.0240394	0.0346
ENSG00000188372.14	ZP3	FALSE	-0.00618857	0.024547	1	0.114	0.159	-0.000453327	0.508252	1	0.123	0.136	-0.00573524	0.358396	0.3853
ENSG00000111961.17	SASH1	TRUE	-0.044565	0.0245549	1	0.883	0.906	0.0136489	0.353436	1	0.87	0.865	-0.0582139	0.0268144	0.0385
ENSG00000229989.3	MIR181A1HG	FALSE	-0.012042	0.0246174	1	0.276	0.334	-0.0222278	5.89387e-05	1	0.231	0.324	0.0101857	0.324591	0.3793
ENSG00000155465.18	SLC7A7	FALSE	-0.00583149	0.024683	1	0.022	0.046	-0.00366681	0.0313855	1	0.018	0.035	-0.00216468	0.375681	0.3839
ENSG00000165879.8	FRAT1	FALSE	-0.0130326	0.0248066	1	0.242	0.3	-0.0146368	0.00669874	1	0.211	0.27	0.00160416	0.859236	0.8676
ENSG00000224078.12	SNHG14	TRUE	-0.0425341	0.024814	1	0.865	0.893	-0.0161431	0.198748	1	0.798	0.834	-0.026391	0.277784	0.3002
ENSG00000103472.9	RRN3P2	FALSE	-0.00526049	0.0248343	1	0.07	0.107	0.00512733	0.235979	1	0.103	0.09	-0.0103878	0.0329023	0.0438
ENSG00000121743.3	GJA3	FALSE	-0.00278289	0.0248591	1	0.002	0.016	-0.00114865	0.214996	1	0.005	0.01	-0.00163425	0.195627	0.2044
ENSG00000198909.7	MAP3K3	FALSE	-0.0177695	0.025031	1	0.404	0.468	-0.000443917	0.940305	1	0.382	0.395	-0.0173256	0.128162	0.1691
ENSG00000230076.1	AC016708.2	FALSE	-0.00321436	0.0250353	1	0.011	0.03	-0.000323256	0.902913	1	0.015	0.015	-0.0028911	0.10324	0.3067
ENSG00000104388.14	RAB2A	TRUE	-0.0322413	0.0250538	1	1	1	-0.0394799	0.0575441	1	1	1	0.00723861	0.785324	0.7724
ENSG00000246339.5	EXTL3-AS1	FALSE	-0.00294317	0.0250681	1	0.002	0.016	-0.000939243	0.103828	1	0.005	0.013	-0.00200392	0.146206	0.1489
ENSG00000170476.15	MZB1	FALSE	-0.00273879	0.0250681	1	0.002	0.016	-7.0148e-05	0.700987	1	0.011	0.013	-0.00266864	0.105186	0.254
ENSG00000138640.14	FAM13A	FALSE	-0.00412917	0.0251389	1	0.007	0.023	-0.00292722	0.0784587	1	0.008	0.018	-0.00120195	0.445522	0.4799
ENSG00000267060.5	PTGES3L	FALSE	-0.0169241	0.0251412	1	0.383	0.447	-0.0107235	0.0189709	1	0.315	0.383	-0.00620063	0.581454	0.621
ENSG00000269873.1	CTD-2587H19.3	FALSE	-0.00247293	0.0251996	1	0.002	0.016	0.000827336	0.860057	1	0.007	0.006	-0.00330027	0.0528518	0.0756
ENSG00000186814.12	ZSCAN30	FALSE	-0.0168291	0.0253506	1	0.204	0.256	-0.0065129	0.385547	1	0.184	0.201	-0.0103162	0.212795	0.2425
ENSG00000116514.16	RNF19B	FALSE	-0.0142127	0.0254287	1	0.276	0.334	0.00372136	0.882209	1	0.259	0.279	-0.0179341	0.0532448	0.0687
ENSG00000150076.23	AL356053.1	FALSE	-0.00206449	0.0254377	1	0.002	0.016	0.00092666	0.859116	1	0.01	0.009	-0.00299115	0.0542826	0.0506
ENSG00000198088.10	NUP62CL	FALSE	-0.00349603	0.0256277	1	0.013	0.033	0.00263245	0.290325	1	0.028	0.021	-0.00612848	0.00749599	0.0323
ENSG00000143553.10	SNAPIN	FALSE	-0.0210798	0.0256516	1	0.74	0.772	-0.0137475	0.0608646	1	0.649	0.69	-0.00733228	0.648607	0.6732
ENSG00000180573.9	HIST1H2AC	TRUE	-0.0646636	0.0257232	1	0.619	0.682	-0.0415405	0.317932	1	0.608	0.632	-0.0231231	0.430165	0.3931
ENSG00000144445.16	KANSL1L	FALSE	-0.0183582	0.0260235	1	0.462	0.531	-0.0114414	0.0335743	1	0.425	0.473	-0.00691674	0.607388	0.6183
ENSG00000122126.15	OCRL	FALSE	-0.0114201	0.0260429	1	0.3	0.365	0.0077989	0.201151	1	0.315	0.295	-0.019219	0.0312456	0.0617
ENSG00000074621.13	SLC24A1	FALSE	-0.00607279	0.0260449	1	0.15	0.204	0.000211211	0.268507	1	0.13	0.151	-0.006284	0.397302	0.4429
ENSG00000129353.14	SLC44A2	FALSE	-0.00452724	0.0260579	1	0.031	0.058	-0.00279166	0.121745	1	0.028	0.042	-0.00173558	0.650396	0.6181
ENSG00000233695.2	GAS6-AS1	FALSE	-0.00782969	0.0261589	1	0.04	0.069	-0.000127919	0.930472	1	0.051	0.052	-0.00770178	0.0906251	0.0946
ENSG00000104951.15	IL4I1	FALSE	-0.0139554	0.0261848	1	0.117	0.159	-0.00179739	0.970518	1	0.136	0.14	-0.012158	0.163636	0.198
ENSG00000163328.13	GPR155	FALSE	-0.00790612	0.0262851	1	0.04	0.069	-0.00389943	0.109775	1	0.033	0.048	-0.00400668	0.29874	0.309
ENSG00000133639.4	BTG1	TRUE	-0.0517075	0.0263598	1	0.935	0.949	-0.067265	0.000288294	1	0.898	0.925	0.0155575	0.658686	0.6451
ENSG00000260507.1	RP11-356C4.3	FALSE	-0.00260515	0.0264736	1	0.004	0.019	-0.00145647	0.166077	1	0.005	0.011	-0.00114869	0.307055	0.2512
ENSG00000268061.5	NAPA-AS1	FALSE	-0.0116756	0.0265436	1	0.13	0.175	-0.000983437	0.503941	1	0.148	0.162	-0.0106921	0.0891163	0.1325
ENSG00000279235.1	RP11-16K12.2	FALSE	-0.00283409	0.0265471	1	0.004	0.019	-0.000180101	0.402659	1	0.008	0.012	-0.00265399	0.0739905	0.0798
ENSG00000244627.5	RP3-449O17.1	FALSE	-0.0155432	0.0266089	1	0.291	0.347	-0.010221	0.214162	1	0.266	0.294	-0.00532221	0.583294	0.5954
ENSG00000173511.9	VEGFB	FALSE	-0.0221968	0.0266345	1	0.462	0.53	-0.0165652	0.0287876	1	0.415	0.48	-0.00563163	0.69498	0.7064
ENSG00000176933.5	TOB2P1	FALSE	-0.00581798	0.0268122	1	0.061	0.094	-0.00105778	0.643948	1	0.057	0.063	-0.0047602	0.219911	0.3215
ENSG00000154263.17	ABCA10	FALSE	-0.00416552	0.0269595	1	0.009	0.026	-0.00168598	0.0429672	1	0.005	0.015	-0.00247954	0.283164	0.3301
ENSG00000164674.15	SYTL3	FALSE	-0.00479456	0.0269651	1	0.025	0.049	-0.00108262	0.466894	1	0.026	0.032	-0.00371194	0.163654	0.1932
ENSG00000182165.17	TP53TG1	TRUE	-0.0298165	0.0270576	1	0.444	0.492	-0.0225279	0.00396808	1	0.382	0.455	-0.00728861	0.565436	0.5795
ENSG00000136856.17	SLC2A8	FALSE	-0.0128462	0.0270856	1	0.195	0.247	-0.00795101	0.086386	1	0.167	0.202	-0.00489523	0.492734	0.5367
ENSG00000204386.10	NEU1	TRUE	-0.0187671	0.027131	1	0.715	0.744	-0.00521604	0.549225	1	0.644	0.675	-0.0135511	0.429947	0.4495
ENSG00000130066.16	SAT1	TRUE	-0.0589094	0.0271953	1	0.975	0.983	-0.118255	0.000261852	1	0.964	0.961	0.059346	0.193038	0.2202
ENSG00000128524.4	ATP6V1F	TRUE	-0.0437261	0.0273122	1	1	0.999	-0.026988	0.168961	1	1	0.996	-0.0167381	0.457777	0.4948
ENSG00000166337.9	TAF10	TRUE	-0.0372803	0.0273345	1	1	0.999	-0.0128679	0.556548	1	0.993	0.996	-0.0244124	0.318504	0.3556
ENSG00000277734.6	TRAC	TRUE	-0.0260381	0.0274205	1	0.274	0.333	-0.0132959	0.106494	1	0.261	0.299	-0.0127422	0.350023	0.405
ENSG00000205903.6	ZNF316	FALSE	-0.0134893	0.0274678	1	0.383	0.444	-0.00960357	0.149887	1	0.367	0.406	-0.00388573	0.735318	0.7347
ENSG00000109118.13	PHF12	FALSE	-0.0235354	0.0274769	1	0.63	0.675	-0.0208212	0.00107027	1	0.507	0.597	-0.00271421	0.872436	0.8716
ENSG00000107099.15	DOCK8	TRUE	-0.03426	0.0275463	1	0.998	0.995	-0.0359803	0.0538284	1	0.992	0.991	0.0017203	0.957718	0.9497
ENSG00000179978.11	RP11-1319K7.1	FALSE	-0.00220866	0.0275601	1	0	0.011	-0.000398003	0.549416	1	0.003	0.005	-0.00181065	0.109721	0.2605
ENSG00000177736.4	FXNP2	FALSE	-0.00181146	0.0275601	1	0	0.011	-0.000580629	0.164082	1	0	0.003	-0.00123083	0.0101377	0.0036
ENSG00000130413.15	STK33	FALSE	-0.00178225	0.0275601	1	0	0.011	-0.000194819	0.482384	1	0.007	0.004	-0.00158743	0.0651869	0.1062
ENSG00000108669.16	CYTH1	FALSE	-0.0235112	0.0275666	1	0.635	0.708	-0.00880747	0.293011	1	0.548	0.596	-0.0147037	0.32726	0.3614
ENSG00000171443.6	ZNF524	FALSE	-0.027567	0.0276287	1	0.839	0.855	-0.0151953	0.160237	1	0.782	0.802	-0.0123717	0.494888	0.5359
ENSG00000204131.8	NHSL2	FALSE	-0.0158171	0.0276538	1	0.332	0.391	-0.0191765	0.00034555	1	0.215	0.297	0.00335947	0.748872	0.741
ENSG00000144040.12	SFXN5	FALSE	-0.0126986	0.0277276	1	0.211	0.261	-0.00747627	0.089348	1	0.18	0.213	-0.00522234	0.514469	0.5328
ENSG00000229153.5	EPHA1-AS1	TRUE	-0.0231679	0.0277316	1	0.489	0.546	-0.0175258	0.0174826	1	0.423	0.492	-0.00564209	0.7308	0.7346
ENSG00000050438.16	SLC4A8	FALSE	-0.00493401	0.0277876	1	0.025	0.049	-0.00175	0.158867	1	0.025	0.036	-0.00318401	0.320651	0.402
ENSG00000267549.5	AC006116.17	FALSE	-0.00424228	0.0278016	1	0.016	0.036	0.000206286	0.951511	1	0.028	0.029	-0.00444857	0.0719888	0.2056
ENSG00000139613.11	SMARCC2	FALSE	-0.025052	0.0278134	1	0.863	0.888	0.00854909	0.72786	1	0.839	0.84	-0.0336011	0.0907689	0.1158
ENSG00000172340.14	SUCLG2	FALSE	-0.0262147	0.0278197	1	0.98	0.969	0.0308158	0.0874798	1	0.941	0.921	-0.0570305	0.00640475	0.0121
ENSG00000198553.8	KCNRG	FALSE	-0.00685632	0.0278446	1	0.096	0.137	-0.00096885	0.899854	1	0.09	0.089	-0.00588747	0.273423	0.3235
ENSG00000260361.1	CTD-2313J17.5	FALSE	-0.00446896	0.0280057	1	0.047	0.078	0.000276088	0.527664	1	0.044	0.051	-0.00474505	0.194307	0.2403
ENSG00000234719.8	RP11-166B2.1	FALSE	-0.00575282	0.0281181	1	0.043	0.071	-0.00647291	0.013355	1	0.033	0.058	0.000720086	0.857428	0.8662
ENSG00000163156.11	SCNM1	TRUE	-0.034654	0.0283272	1	0.955	0.95	-0.0292154	0.0741513	1	0.91	0.914	-0.00543863	0.790183	0.8033
ENSG00000136895.18	GARNL3	FALSE	-0.00517072	0.0283824	1	0.022	0.045	-0.00520471	0.0215377	1	0.018	0.036	3.39929e-05	0.992171	0.9873
ENSG00000235437.7	LINC01278	FALSE	-0.0144288	0.0284367	1	0.399	0.457	-0.00705801	0.263677	1	0.341	0.376	-0.00737074	0.524118	0.5153
ENSG00000082397.17	EPB41L3	TRUE	-0.0603872	0.028489	1	0.897	0.908	-0.0646024	0.00821224	1	0.852	0.883	0.00421528	0.875932	0.8875
ENSG00000137720.7	C11orf1	FALSE	-0.0343152	0.0285242	1	0.861	0.896	-0.0511862	7.26811e-06	0.191566	0.8	0.851	0.0168711	0.386358	0.4256
ENSG00000259935.1	RP11-519C12.1	FALSE	-0.00318634	0.028527	1	0.002	0.015	-0.000920692	0.488908	1	0.005	0.008	-0.00226565	0.0548114	0.04
ENSG00000225793.2	RP1-234P15.4	FALSE	-0.00562155	0.0286133	1	0.126	0.171	-0.00913693	0.0261058	1	0.121	0.16	0.00351537	0.603464	0.6008
ENSG00000140678.16	ITGAX	TRUE	-0.0275112	0.0286295	1	0.262	0.316	-0.0313771	7.051e-06	0.185843	0.198	0.295	0.00386587	0.776839	0.7703
ENSG00000166762.16	CATSPER2	FALSE	-0.0094165	0.0286569	1	0.22	0.273	0.00821552	0.898558	1	0.21	0.226	-0.017632	0.0354578	0.0533
ENSG00000279499.1	RP11-490N5.3	FALSE	-0.00251181	0.0290076	1	0.002	0.015	0.00155386	0.239693	1	0.016	0.011	-0.00406567	0.0165694	0.0488
ENSG00000229278.1	RP11-483F11.7	FALSE	-0.0018531	0.0290076	1	0.002	0.015	-0.000238042	0.443104	1	0.007	0.01	-0.00161506	0.185864	0.3327
ENSG00000182952.4	HMGN4	FALSE	-0.0171542	0.0290233	1	0.451	0.52	0.00719128	0.710161	1	0.438	0.448	-0.0243455	0.038535	0.0587
ENSG00000233903.2	Z83851.4	FALSE	-0.00181674	0.0290681	1	0.002	0.015	-0.000372807	0.660746	1	0.007	0.008	-0.00144394	0.149726	0.3851
ENSG00000186868.15	MAPT	FALSE	-0.00305189	0.0292174	1	0.007	0.023	-0.00124452	0.157486	1	0.008	0.016	-0.00180737	0.206489	0.2805
ENSG00000162430.16	SEPN1	FALSE	-0.0222955	0.0293495	1	0.433	0.469	0.00969094	0.396501	1	0.372	0.372	-0.0319864	0.00164038	0.0054
ENSG00000243766.7	HOTTIP	FALSE	-0.00306229	0.0293895	1	0.007	0.023	0.00191515	0.221269	1	0.023	0.016	-0.00497743	0.00801351	0.035
ENSG00000228107.1	AP000692.9	FALSE	-0.00785547	0.0294677	1	0.081	0.118	-0.00324562	0.0975922	1	0.044	0.062	-0.00460985	0.246616	0.3296
ENSG00000203880.11	PCMTD2	FALSE	-0.0392379	0.0295134	1	0.744	0.772	-0.00169749	0.48413	1	0.698	0.717	-0.0375404	0.0246946	0.0449
ENSG00000175489.9	LRRC25	FALSE	-0.0124546	0.0296291	1	0.128	0.17	-0.00559815	0.0373982	1	0.118	0.155	-0.00685644	0.356809	0.3773
ENSG00000166946.13	CCNDBP1	FALSE	-0.0396872	0.0297297	1	0.89	0.913	-0.0340881	0.00964496	1	0.83	0.864	-0.00559919	0.790458	0.8062
ENSG00000167716.18	WDR81	FALSE	-0.0153545	0.0297814	1	0.33	0.394	-6.24565e-05	0.499402	1	0.31	0.335	-0.015292	0.118741	0.1715
ENSG00000093072.15	CECR1	FALSE	-0.0223541	0.0298437	1	0.202	0.254	-0.0224776	0.000379786	1	0.144	0.211	0.000123585	0.990061	0.9923
ENSG00000116016.13	EPAS1	FALSE	-0.00813424	0.0299187	1	0.036	0.062	-0.0026903	0.404256	1	0.041	0.049	-0.00544394	0.110577	0.1777
ENSG00000196663.15	TECPR2	FALSE	-0.0132687	0.0299308	1	0.197	0.248	0.00267428	0.62825	1	0.215	0.21	-0.015943	0.0409266	0.0735
ENSG00000162433.14	AK4	TRUE	-0.0175514	0.0299501	1	0.314	0.369	0.00661996	0.644006	1	0.321	0.317	-0.0241714	0.0880254	0.0956
ENSG00000272523.1	LINC01023	FALSE	-0.00607174	0.0301292	1	0.04	0.069	-0.00224195	0.182577	1	0.036	0.049	-0.00382979	0.286989	0.319
ENSG00000261556.9	SMG1P7	FALSE	-0.0067657	0.0301911	1	0.087	0.126	-0.00404882	0.0478714	1	0.07	0.098	-0.00271688	0.559007	0.5636
ENSG00000227028.6	SLC8A1-AS1	FALSE	-0.0042701	0.0302213	1	0.004	0.019	-0.00204348	0.546922	1	0.011	0.015	-0.00222662	0.345139	0.4413
ENSG00000141447.16	OSBPL1A	TRUE	-0.0398269	0.0303549	1	0.964	0.953	-0.00481679	0.644496	1	0.893	0.919	-0.0350101	0.119151	0.1403
ENSG00000090863.11	GLG1	TRUE	-0.0356819	0.0303592	1	0.924	0.933	-0.0206543	0.0894625	1	0.861	0.88	-0.0150276	0.457315	0.5032
ENSG00000026297.15	RNASET2	TRUE	-0.0775967	0.0303806	1	1	1	-0.0235679	0.0246648	1	0.998	1	-0.0540288	0.124269	0.1779
ENSG00000264743.2	DPRXP4	FALSE	-0.00625704	0.0303952	1	0.105	0.146	-0.00149031	0.656605	1	0.098	0.105	-0.00476673	0.36879	0.4047
ENSG00000168517.10	HEXIM2	FALSE	-0.00687758	0.0304234	1	0.092	0.131	-0.00337771	0.235683	1	0.095	0.113	-0.00349987	0.558685	0.5683
ENSG00000241494.1	RP11-796G6.1	FALSE	-0.00423429	0.0304996	1	0.013	0.032	-0.0008971	0.395711	1	0.008	0.012	-0.0033372	0.0386133	0.0722
ENSG00000198919.12	DZIP3	FALSE	-0.0121456	0.0305343	1	0.103	0.141	-0.00586868	0.215371	1	0.098	0.117	-0.00627695	0.300664	0.3652
[truncated: 10,861 more rows]

## Sheet: Column information
Column name	Description
Ensembl	Ensembl ID for gene
[truncated: 15 more rows]
