# Supplementary material for: Single-Cell Lineage Tracing Uncovers Resistance Signatures and Sensitizing Strategies to FLT3 Inhibitors in Acute Myeloid Leukemia
Source: Cancer Res. Author manuscript; Available in PMC 2025 Dec 10. (PMC7618455; doi:10.1158/0008-5472.CAN-24-3753)
Supplement: Table S3 [file EMS211203-supplement-Table_S3.xlsx]

## Sheet: Up-regulated genes
Table S3. Pre-resistance gene expression signatures for quizartinib treatment.
Ensembl	Symbol	Sister_concordant_gene	Quizartinib_log2FC_preR_preS	Quizartinib_preR_preS_p	Quizartinib_preR_preS_p_adj	Quizartinib_preR_pct	Quizartinib_preS_pct	Control_log2FC_preR_preS	Control_preR_preS_p	Control_preR_preS_p_adj	Control_preR_pct	Control_preS_pct	Quizartinib_log2FC_preR_preS_adj	Quizartinib_boot_p	Quizartinib_perm_p
ENSG00000136167.13	LCP1	TRUE	0.187607	5.56149e-12	1.36023e-07	1	1	0.0555825	0.000939392	1	1	1	0.132024	2.81204e-05	0
ENSG00000115053.15	NCL	TRUE	0.234861	1.53131e-10	3.74528e-06	1	1	0.210358	2.17062e-16	5.72112e-12	1	1	0.0245036	0.578207	0.5569
ENSG00000074800.13	ENO1	TRUE	0.148889	1.0982e-09	2.68598e-05	1	1	0.0595691	0.000123057	1	1	1	0.0893202	0.00129416	0.0016
ENSG00000198830.10	HMGN2	TRUE	0.215048	7.23273e-09	0.000176898	1	0.996	0.200877	5.47919e-13	1.44415e-08	1	1	0.0141704	0.758026	0.7493
ENSG00000136938.8	ANP32B	TRUE	0.169134	1.8289e-08	0.000447312	0.996	0.996	0.186919	1.05313e-18	2.77574e-14	1	1	-0.0177849	0.628126	0.5981
ENSG00000108953.16	YWHAE	TRUE	0.141429	2.51889e-08	0.000616071	1	0.996	0.0995986	7.31534e-09	0.00019281	1	0.999	0.0418306	0.15779	0.1457
ENSG00000247556.6	OIP5-AS1	TRUE	0.164292	2.5764e-08	0.000630136	1	0.989	0.0535225	0.00765336	1	1	0.997	0.11077	0.00211773	0.0022
ENSG00000143401.14	ANP32E	TRUE	0.191239	4.61246e-08	0.00112812	0.992	0.986	0.115158	2.78379e-07	0.00733724	0.998	0.996	0.0760802	0.0608539	0.0516
ENSG00000110958.15	PTGES3	TRUE	0.142015	4.70175e-08	0.00114995	1	1	0.115926	7.54907e-10	1.98971e-05	1	1	0.0260883	0.394084	0.3995
ENSG00000132507.17	EIF5A	TRUE	0.150237	6.224e-08	0.00152227	0.996	0.99	0.154248	4.95382e-16	1.30568e-11	1	0.999	-0.00401102	0.898896	0.8984
ENSG00000138495.6	COX17	TRUE	0.152135	6.73471e-08	0.00164718	0.977	0.962	0.0961755	1.10355e-07	0.00290863	0.993	0.989	0.0559591	0.0893924	0.0766
ENSG00000071626.16	DAZAP1	TRUE	0.153793	7.40014e-08	0.00180993	0.966	0.943	0.1011	9.62817e-09	0.00025377	0.977	0.977	0.0526935	0.109529	0.0823
ENSG00000122566.20	HNRNPA2B1	TRUE	0.185016	1.00111e-07	0.00244851	1	1	0.148847	4.77623e-12	1.25887e-07	1	1	0.0361686	0.341993	0.3188
ENSG00000115306.15	SPTBN1	FALSE	0.134406	1.13289e-07	0.00277082	0.75	0.699	0.0499951	0.0034547	1	0.833	0.791	0.0844109	0.00570081	0.0021
ENSG00000189403.14	HMGB1	TRUE	0.196919	1.16918e-07	0.00285957	1	1	0.204719	1.03342e-11	2.72378e-07	1	1	-0.00780041	0.869509	0.8607
ENSG00000138668.18	HNRNPD	TRUE	0.150938	1.27219e-07	0.00311153	1	0.997	0.130045	3.42766e-11	9.03427e-07	1	0.999	0.0208934	0.540213	0.5085
ENSG00000125835.18	SNRPB	TRUE	0.173258	1.51878e-07	0.00371462	1	0.996	0.183793	2.41237e-16	6.35829e-12	1	0.999	-0.0105356	0.78833	0.7704
ENSG00000130725.7	UBE2M	TRUE	0.139327	1.68348e-07	0.00411746	0.985	0.98	0.127103	1.50033e-10	3.95442e-06	0.998	0.992	0.0122237	0.723716	0.7104
ENSG00000112081.16	SRSF3	TRUE	0.13875	2.08909e-07	0.0051095	0.996	0.999	0.12652	1.207e-12	3.18129e-08	1	0.998	0.01223	0.707525	0.6703
ENSG00000079246.15	XRCC5	TRUE	0.129835	3.35023e-07	0.008194	0.992	0.998	0.0956465	6.18945e-09	0.000163135	0.998	0.999	0.0341889	0.244928	0.216
ENSG00000239510.2	RPL9P5	FALSE	0.00455809	3.60801e-07	0.00882448	0.008	0	0.000101283	0.275661	1	0.002	0	0.00445681	0.186091	0.0196
ENSG00000268056.5	CTD-3032J10.2	FALSE	0.00323793	3.60801e-07	0.00882448	0.008	0	0.000671738	0.540662	1	0.003	0.002	0.0025662	0.312922	0.09
ENSG00000265443.1	CTD-2349P21.6	FALSE	0.00253713	3.60801e-07	0.00882448	0.008	0	-0.000913757	0.119642	1	0	0.004	0.00345089	0.0543071	0.0113
ENSG00000233167.1	EEF1A1P26	FALSE	0.00209241	3.60801e-07	0.00882448	0.008	0	0.000337111	0.0419786	1	0.002	0	0.0017553	0.272437	0.0528
ENSG00000151503.12	NCAPD3	TRUE	0.170319	3.77408e-07	0.00923063	0.864	0.795	0.0823537	1.20041e-05	0.316391	0.905	0.839	0.0879657	0.0198941	0.0129
ENSG00000134333.13	LDHA	TRUE	0.172856	4.12518e-07	0.0100894	0.996	0.996	0.148927	6.61994e-09	0.000174482	1	0.998	0.0239293	0.59352	0.5884
ENSG00000103342.12	GSPT1	TRUE	0.163672	4.20652e-07	0.0102883	0.977	0.97	0.0631699	0.00327067	1	0.993	0.986	0.100502	0.00763944	0.0045
ENSG00000225921.6	NOL7	TRUE	0.164805	4.76809e-07	0.0116618	0.996	0.994	0.122076	5.31643e-09	0.000140125	0.998	1	0.0427296	0.261672	0.2323
ENSG00000141367.11	CLTC	TRUE	0.132586	6.51357e-07	0.0159309	0.992	0.986	0.0408405	0.0121797	1	1	0.997	0.0917452	0.00465149	0.003
ENSG00000123416.15	TUBA1B	TRUE	0.177626	1.18361e-06	0.0289487	1	0.999	0.140739	1.97078e-07	0.00519438	0.998	0.999	0.0368863	0.397494	0.3819
ENSG00000265241.6	RBM8A	TRUE	0.140525	1.80211e-06	0.0440759	0.992	0.978	0.0946895	4.36706e-07	0.0115103	0.998	0.995	0.0458358	0.174969	0.1371
ENSG00000166226.12	CCT2	TRUE	0.155218	2.1206e-06	0.0518656	0.996	0.992	0.116593	2.00048e-08	0.000527267	1	0.996	0.0386242	0.2931	0.2421
ENSG00000182551.13	ADI1	TRUE	0.117563	2.14507e-06	0.0524642	0.989	0.966	0.0893429	5.35602e-07	0.0141169	0.995	0.983	0.0282198	0.363172	0.3387
ENSG00000136450.12	SRSF1	TRUE	0.144352	2.17982e-06	0.053314	0.992	0.96	0.114559	1.94367e-09	5.12294e-05	0.99	0.982	0.0297925	0.409217	0.358
ENSG00000164924.17	YWHAZ	TRUE	0.113043	2.22129e-06	0.0543283	1	1	0.0742611	2.23002e-05	0.587767	1	1	0.0387815	0.2159	0.1837
ENSG00000156136.9	DCK	TRUE	0.107959	2.23391e-06	0.054637	0.754	0.706	0.0378381	0.018183	1	0.818	0.806	0.0701213	0.0120627	0.0062
ENSG00000102241.11	HTATSF1	TRUE	0.15287	2.23688e-06	0.0547097	0.958	0.92	0.0734193	6.35321e-05	1	0.975	0.962	0.0794512	0.0239723	0.0113
ENSG00000113407.13	TARS	TRUE	0.152054	2.70709e-06	0.06621	0.985	0.977	0.0337775	0.0995277	1	0.995	0.992	0.118276	0.00131556	0.0005
ENSG00000166794.4	PPIB	TRUE	0.143489	2.85637e-06	0.0698612	1	0.997	0.109806	2.23251e-08	0.000588423	0.998	1	0.0336829	0.393526	0.3853
ENSG00000008018.8	PSMB1	TRUE	0.137417	2.98073e-06	0.0729027	0.996	0.999	0.0709416	1.93731e-05	0.510616	1	1	0.0664752	0.0366395	0.0302
ENSG00000096384.19	HSP90AB1	TRUE	0.138184	3.18471e-06	0.0778917	1	1	0.138675	4.57032e-13	1.2046e-08	1	1	-0.000491356	0.986416	0.9872
ENSG00000272742.1	CTB-43P18.1	FALSE	0.00515379	3.57608e-06	0.0874637	0.019	0.002	8.59933e-05	0.734678	1	0.007	0.008	0.00506779	0.100179	0.0143
ENSG00000232653.8	GOLGA8N	TRUE	0.133287	3.85023e-06	0.0941689	0.939	0.923	0.0363356	0.0438552	1	0.98	0.981	0.0969513	0.00774648	0.0048
ENSG00000165119.19	HNRNPK	TRUE	0.1206	3.90492e-06	0.0955066	1	1	0.0903621	1.10796e-08	0.000292024	1	1	0.0302377	0.305885	0.2818
ENSG00000235079.1	ZRANB2-AS1	FALSE	0.00380218	4.56721e-06	0.111705	0.011	0.001	-0.000227938	0.806177	1	0.003	0.004	0.00403012	0.0904591	0.0154
ENSG00000147065.16	MSN	TRUE	0.141227	5.33758e-06	0.130547	1	0.996	0.0717753	0.000259026	1	1	1	0.0694513	0.0466217	0.0376
ENSG00000110321.15	EIF4G2	TRUE	0.1272	5.37506e-06	0.131463	0.996	0.996	0.110345	1.92246e-08	0.000506703	1	0.999	0.0168553	0.637805	0.6085
ENSG00000253729.7	PRKDC	TRUE	0.139304	6.8624e-06	0.167841	1	0.999	0.140828	2.16905e-10	5.71697e-06	1	0.999	-0.00152465	0.972225	0.9614
ENSG00000164754.13	RAD21	TRUE	0.185314	7.13199e-06	0.174434	0.992	0.993	0.11064	6.9849e-05	1	1	0.997	0.0746734	0.1341	0.1342
ENSG00000092820.17	EZR	TRUE	0.121628	7.23764e-06	0.177018	0.939	0.92	0.102145	7.24337e-08	0.00190913	0.98	0.954	0.0194833	0.610887	0.5664
ENSG00000147684.7	NDUFB9	TRUE	0.115676	7.26599e-06	0.177712	1	1	0.077017	2.41824e-06	0.0637377	1	1	0.0386589	0.197292	0.1685
ENSG00000187514.15	PTMA	TRUE	0.0839778	7.80657e-06	0.190933	1	1	0.0831884	4.23057e-08	0.00111505	1	1	0.000789455	0.969929	0.9749
ENSG00000116560.10	SFPQ	TRUE	0.157219	7.85794e-06	0.19219	0.992	0.983	0.0828389	0.0003054	1	0.997	0.992	0.0743805	0.0630542	0.0506
ENSG00000124795.14	DEK	TRUE	0.176868	7.90335e-06	0.1933	0.996	0.984	0.169553	2.49155e-09	6.56698e-05	0.997	0.996	0.00731552	0.875283	0.8699
ENSG00000120699.12	EXOSC8	TRUE	0.144418	8.09135e-06	0.197898	0.962	0.926	0.11235	8.18906e-08	0.00215839	0.979	0.956	0.0320676	0.394442	0.3579
ENSG00000143621.16	ILF2	TRUE	0.145307	8.45382e-06	0.206764	0.981	0.969	0.101914	8.80051e-07	0.0231955	0.993	0.989	0.0433926	0.240346	0.2158
ENSG00000115484.14	CCT4	TRUE	0.135138	8.61024e-06	0.210589	0.996	0.994	0.0930554	1.66167e-06	0.0437965	1	0.998	0.042083	0.200391	0.1647
ENSG00000166598.13	HSP90B1	TRUE	0.22382	8.8075e-06	0.215414	0.996	0.996	0.193392	6.2776e-09	0.000165459	1	1	0.0304279	0.620583	0.5944
ENSG00000164611.12	PTTG1	TRUE	0.228045	8.83502e-06	0.216087	0.89	0.848	0.10882	7.75497e-05	1	0.905	0.874	0.119225	0.0415413	0.0334
ENSG00000152795.17	HNRNPDL	TRUE	0.141646	9.26771e-06	0.22667	0.996	0.988	0.117962	2.03711e-08	0.000536922	0.995	0.997	0.0236843	0.561346	0.5176
ENSG00000099783.11	HNRNPM	TRUE	0.13559	1.02495e-05	0.250683	0.996	0.984	0.13646	7.72551e-11	2.03621e-06	1	0.992	-0.000869769	0.977531	0.9804
ENSG00000163319.10	MRPS18C	TRUE	0.129154	1.08636e-05	0.265703	0.992	0.981	0.0564706	0.000362071	1	1	0.996	0.0726837	0.0165702	0.007
ENSG00000163468.14	CCT3	TRUE	0.126969	1.10845e-05	0.271105	0.996	0.995	0.107917	3.12379e-08	0.000823336	0.998	0.998	0.0190526	0.58566	0.5597
ENSG00000130204.12	TOMM40	TRUE	0.174663	1.13652e-05	0.27797	0.947	0.924	0.148668	2.14346e-11	5.64951e-07	0.979	0.959	0.0259947	0.559233	0.4801
ENSG00000153187.17	HNRNPU	TRUE	0.136857	1.19163e-05	0.291448	1	1	0.101176	4.64858e-06	0.122523	1	1	0.0356818	0.361143	0.3422
ENSG00000143977.13	SNRPG	TRUE	0.136562	1.24788e-05	0.305208	1	0.995	0.147272	7.30505e-13	1.92539e-08	0.998	1	-0.0107095	0.76776	0.7548
ENSG00000112701.17	SENP6	TRUE	0.126601	1.27739e-05	0.312425	0.992	0.994	0.0147416	0.542204	1	0.998	0.998	0.111859	0.00444283	0.0037
ENSG00000127022.14	CANX	TRUE	0.129125	1.30434e-05	0.319016	0.996	0.995	0.111689	6.60232e-08	0.00174017	1	0.998	0.0174358	0.628197	0.6161
ENSG00000169230.9	PRELID1	TRUE	0.119811	1.3421e-05	0.328251	1	0.997	0.0886387	4.73398e-07	0.0124773	1	0.999	0.0311718	0.333764	0.3063
ENSG00000104824.16	HNRNPL	TRUE	0.130382	1.53278e-05	0.374888	0.939	0.913	0.0727313	0.000200408	1	0.979	0.971	0.0576505	0.093517	0.0726
ENSG00000167004.12	PDIA3	TRUE	0.134348	1.6391e-05	0.400891	0.992	0.987	0.119754	2.29951e-08	0.000606081	1	0.997	0.0145935	0.701033	0.6919
ENSG00000213585.10	VDAC1	TRUE	0.119693	1.74299e-05	0.426301	1	0.99	0.105012	2.11252e-10	5.56796e-06	1	0.998	0.0146812	0.658258	0.617
ENSG00000119335.16	SET	TRUE	0.112211	2.00303e-05	0.489901	1	1	0.125667	1.55909e-12	4.1093e-08	1	1	-0.0134563	0.67798	0.649
ENSG00000122565.18	CBX3	TRUE	0.110545	2.03425e-05	0.497536	1	0.994	0.104334	4.09909e-08	0.0010804	1	1	0.00621163	0.859774	0.8363
ENSG00000163714.17	U2SURP	TRUE	0.118909	2.06949e-05	0.506156	0.989	0.985	0.0843096	2.27145e-06	0.0598687	1	0.997	0.0345997	0.303349	0.25
ENSG00000137812.19	CASC5	TRUE	0.194418	2.08538e-05	0.510043	0.697	0.655	0.0750572	0.0017362	1	0.726	0.671	0.119361	0.0106778	0.0076
ENSG00000071794.15	HLTF	TRUE	0.124934	2.09575e-05	0.512578	0.86	0.806	0.045717	0.00342018	1	0.898	0.896	0.079217	0.0143899	0.0037
ENSG00000115541.10	HSPE1	TRUE	0.147282	2.11364e-05	0.516954	1	0.997	0.178822	5.74095e-13	1.51314e-08	1	0.999	-0.0315398	0.448144	0.4295
ENSG00000111786.8	SRSF9	TRUE	0.108844	2.26312e-05	0.553515	1	0.997	0.0785497	1.08698e-06	0.0286496	1	1	0.0302943	0.305659	0.2429
ENSG00000136104.19	RNASEH2B	TRUE	0.137166	2.34203e-05	0.572814	0.989	0.979	0.0722962	6.36897e-05	1	0.997	0.992	0.0648696	0.0779616	0.0486
ENSG00000138095.18	LRPPRC	TRUE	0.113844	2.54087e-05	0.621445	0.989	0.986	0.0641543	0.000136467	1	1	0.996	0.0496895	0.122714	0.0967
ENSG00000160752.14	FDPS	TRUE	0.150981	2.62462e-05	0.64193	0.966	0.937	0.059601	0.000131961	1	0.979	0.972	0.0913803	0.0532519	0.0442
ENSG00000076242.14	MLH1	TRUE	0.102721	2.76691e-05	0.67673	0.739	0.683	0.0460037	0.000216385	1	0.838	0.781	0.0567169	0.0371054	0.0136
ENSG00000123136.14	DDX39A	TRUE	0.159356	2.79037e-05	0.682469	0.947	0.904	0.121363	2.98413e-08	0.000786526	0.99	0.95	0.0379929	0.371775	0.3194
ENSG00000092199.17	HNRNPC	TRUE	0.107216	2.79865e-05	0.684494	1	0.999	0.0881767	1.8428e-07	0.00485707	1	1	0.0190392	0.531116	0.5002
ENSG00000150753.11	CCT5	TRUE	0.162681	2.80269e-05	0.685481	0.996	0.987	0.146003	9.17038e-11	2.41704e-06	1	0.994	0.0166776	0.71316	0.6753
ENSG00000175756.13	AURKAIP1	TRUE	0.121227	2.8378e-05	0.69407	0.992	0.993	0.1067	3.25096e-09	8.56856e-05	1	0.999	0.0145266	0.661372	0.6211
ENSG00000140350.15	ANP32A	TRUE	0.108598	3.16039e-05	0.772968	1	0.99	0.0978017	5.31243e-08	0.0014002	1	0.998	0.0107964	0.730944	0.7094
ENSG00000067064.10	IDI1	TRUE	0.161745	3.19717e-05	0.781963	0.92	0.889	0.0445738	0.0208676	1	0.964	0.936	0.117171	0.0184265	0.0166
ENSG00000198695.2	MT-ND6	TRUE	0.172479	3.23566e-05	0.791377	0.943	0.921	0.106281	7.92349e-06	0.208839	0.982	0.974	0.0661974	0.190725	0.177
ENSG00000099194.5	SCD	TRUE	0.218687	3.35809e-05	0.821322	0.958	0.907	0.176471	1.53065e-07	0.00403434	0.97	0.938	0.0422159	0.528475	0.5044
ENSG00000080824.18	HSP90AA1	TRUE	0.161904	3.37498e-05	0.825453	1	1	0.165073	1.05749e-08	0.000278722	1	1	-0.00316881	0.949515	0.9404
ENSG00000196262.13	PPIA	TRUE	0.0811086	3.78269e-05	0.92517	1	1	0.0576638	1.24708e-05	0.328692	1	1	0.0234449	0.272767	0.2561
ENSG00000175792.11	RUVBL1	TRUE	0.1348	3.79736e-05	0.928758	0.947	0.913	0.0422511	0.0581153	1	0.959	0.95	0.0925486	0.0083126	0.0029
ENSG00000041357.15	PSMA4	TRUE	0.107211	3.82329e-05	0.935101	0.996	0.988	0.0925028	2.05302e-07	0.00541114	1	0.998	0.0147082	0.638366	0.5994
ENSG00000108518.7	PFN1	TRUE	0.0963392	3.89423e-05	0.95245	1	1	0.0220268	0.0674406	1	1	1	0.0743124	0.0062828	0.0071
ENSG00000014641.17	MDH1	FALSE	0.11103	4.1079e-05	1	0.992	0.984	0.0156333	0.409509	1	0.997	0.994	0.0953968	0.00214633	0.0007
ENSG00000147649.9	MTDH	TRUE	0.131236	4.17035e-05	1	1	1	0.138118	2.27221e-10	5.98885e-06	1	1	-0.00688235	0.847042	0.8422
ENSG00000186480.12	INSIG1	TRUE	0.216083	4.20146e-05	1	0.879	0.801	-0.00382079	0.792868	1	0.875	0.869	0.219904	0.00321903	0.0028
ENSG00000110721.11	CHKA	FALSE	0.0915673	4.27495e-05	1	0.655	0.578	0.00898218	0.810906	1	0.674	0.667	0.0825851	0.000991093	0.0003
ENSG00000203760.8	CENPW	TRUE	0.150285	4.37298e-05	1	0.917	0.904	0.143775	2.49655e-09	6.58015e-05	0.964	0.909	0.00650929	0.886491	0.8683
ENSG00000113810.15	SMC4	TRUE	0.165574	4.54481e-05	1	0.981	0.976	0.124651	1.81598e-07	0.00478638	0.995	0.992	0.0409229	0.398934	0.3564
ENSG00000129128.12	SPCS3	TRUE	0.127496	4.62032e-05	1	0.981	0.967	0.114087	1.35365e-08	0.000356781	0.992	0.989	0.0134083	0.716729	0.677
ENSG00000240393.1	RP11-768G7.1	FALSE	0.00264375	4.73393e-05	1	0.011	0.001	-0.000318213	0.394697	1	0	0.001	0.00296196	0.0883356	0.1823
ENSG00000240477.1	RP11-63E16.1	FALSE	0.00363979	4.75143e-05	1	0.011	0.001	-8.47392e-05	0.780611	1	0.002	0.001	0.00372453	0.149136	0.0157
ENSG00000163428.3	LRRC58	TRUE	0.120632	4.84991e-05	1	0.902	0.896	0.0532384	0.0139771	1	0.948	0.927	0.0673934	0.0526497	0.0433
ENSG00000135829.16	DHX9	TRUE	0.116529	4.94626e-05	1	0.973	0.963	0.117861	3.66734e-10	9.66601e-06	0.985	0.981	-0.00133236	0.96683	0.9664
ENSG00000061794.12	MRPS35	TRUE	0.113662	5.03444e-05	1	0.966	0.944	0.0453761	0.00443505	1	0.985	0.983	0.068286	0.0273527	0.0139
ENSG00000180549.7	FUT7	TRUE	0.0914183	5.30043e-05	1	0.564	0.503	0.0191007	0.434339	1	0.628	0.636	0.0723176	0.00451018	0.0017
ENSG00000183617.4	MRPL54	TRUE	0.113974	5.50842e-05	1	0.996	0.995	0.0773818	5.56052e-06	0.146559	1	0.998	0.0365917	0.255374	0.2248
ENSG00000139343.10	SNRPF	TRUE	0.103557	5.60933e-05	1	1	0.995	0.127392	5.87937e-14	1.54963e-09	1	1	-0.0238349	0.440005	0.4126
ENSG00000115758.12	ODC1	TRUE	0.138138	5.97753e-05	1	0.943	0.897	0.136382	5.6888e-08	0.0014994	0.952	0.923	0.00175545	0.980144	0.9683
ENSG00000165501.16	LRR1	TRUE	0.106642	6.24796e-05	1	0.746	0.705	0.068479	4.27492e-06	0.112674	0.83	0.774	0.0381632	0.187032	0.143
ENSG00000047315.14	POLR2B	FALSE	0.103853	6.31529e-05	1	0.943	0.916	0.0271199	0.0354294	1	0.972	0.97	0.0767333	0.00946125	0.0041
ENSG00000242767.1	ZBTB20-AS4	FALSE	0.00441512	6.4403e-05	1	0.008	0	-0.000177087	0.487278	1	0	0.001	0.00459221	0.150553	0.0126
ENSG00000242968.1	RP11-731C17.1	FALSE	0.00335248	6.4403e-05	1	0.008	0	-0.000269656	0.271596	1	0	0.002	0.00362214	0.157757	0.0012
ENSG00000255496.1	RP11-587D21.4	FALSE	0.00265527	6.4403e-05	1	0.008	0	5.14242e-05	0.975837	1	0.002	0.002	0.00260384	0.203521	0.0233
ENSG00000264179.1	RP11-672L10.5	FALSE	0.0016636	6.4403e-05	1	0.008	0	-0.000162066	0.487278	1	0	0.001	0.00182567	0.145359	0.0075
ENSG00000240014.3	RN7SL254P	FALSE	0.00498384	6.47344e-05	1	0.008	0	-0.000228682	0.729119	1	0.002	0.002	0.00521252	0.198978	0.0131
ENSG00000231830.1	XX-FW83128A1.2	FALSE	0.00246802	6.47344e-05	1	0.008	0	-0.000169553	0.487278	1	0	0.001	0.00263757	0.148115	0.0111
ENSG00000231840.1	AC073342.12	FALSE	0.00264094	6.50674e-05	1	0.008	0	-0.00012991	0.487278	1	0	0.001	0.00277085	0.182915	0.0216
ENSG00000230825.1	AC005532.5	FALSE	0.00258751	6.50674e-05	1	0.008	0	-0.000139288	0.394697	1	0	0.001	0.0027268	0.16896	0.022
ENSG00000246214.1	RP11-260E18.1	FALSE	0.00249931	6.50674e-05	1	0.008	0	0	1	1	0	0	0.00249931	0.190596	0.0679
ENSG00000274797.1	RP11-407N8.5	FALSE	0.00134179	6.50674e-05	1	0.008	0	0.00116803	0.290561	1	0.005	0.002	0.000173761	0.924693	0.906
ENSG00000099901.16	RANBP1	TRUE	0.14089	6.64897e-05	1	0.992	0.982	0.167235	3.07276e-12	8.09887e-08	0.99	0.99	-0.0263452	0.511424	0.4934
ENSG00000137074.18	APTX	FALSE	0.0939028	6.74554e-05	1	0.686	0.659	0.0217296	0.0560018	1	0.807	0.783	0.0721733	0.00358766	0.001
ENSG00000155189.11	AGPAT5	TRUE	0.118351	6.85528e-05	1	0.977	0.977	0.118221	3.49823e-11	9.22029e-07	0.995	0.987	0.000129883	0.989149	0.9968
ENSG00000126067.11	PSMB2	TRUE	0.126767	7.1186e-05	1	0.989	0.971	0.0554142	0.0018539	1	0.998	0.991	0.071353	0.0351109	0.0211
ENSG00000145907.14	G3BP1	TRUE	0.114979	7.31114e-05	1	0.989	0.977	0.0820863	4.02891e-06	0.10619	0.997	0.991	0.0328927	0.370226	0.3245
ENSG00000170144.19	HNRNPA3	TRUE	0.106331	7.37745e-05	1	1	0.998	0.11783	6.1296e-08	0.00161558	1	1	-0.0114992	0.736439	0.7326
ENSG00000116489.12	CAPZA1	FALSE	0.0944333	7.38581e-05	1	0.996	0.996	-0.0151795	0.430552	1	0.998	0.998	0.109613	0.000214785	0.0002
ENSG00000146731.10	CCT6A	TRUE	0.131321	7.58738e-05	1	1	0.997	0.140624	4.03546e-11	1.06363e-06	1	0.998	-0.00930286	0.820482	0.7921
ENSG00000254791.1	FAR1-IT1	FALSE	0.0129633	7.6197e-05	1	0.057	0.02	0.0020072	0.681719	1	0.056	0.052	0.0109561	0.0609545	0.0244
ENSG00000125144.13	MT1G	TRUE	0.185159	7.62276e-05	1	0.989	0.974	0.20508	2.08959e-11	5.50754e-07	0.993	0.986	-0.019921	0.817206	0.7789
ENSG00000117632.21	STMN1	TRUE	0.179672	7.6857e-05	1	0.97	0.95	0.186102	8.53247e-09	0.00022489	0.987	0.965	-0.00643043	0.907505	0.8887
ENSG00000167799.9	NUDT8	TRUE	0.1382	7.75639e-05	1	0.852	0.821	0.142444	1.82008e-09	4.79719e-05	0.908	0.857	-0.00424394	0.923827	0.9181
ENSG00000174891.12	RSRC1	FALSE	0.100435	7.82342e-05	1	0.973	0.953	0.0492069	0.00233098	1	0.985	0.984	0.0512281	0.0933954	0.0698
ENSG00000115524.15	SF3B1	FALSE	0.107405	8.45741e-05	1	0.996	0.993	0.0158849	0.248471	1	0.998	1	0.0915203	0.00249597	0.0004
ENSG00000162613.16	FUBP1	TRUE	0.109243	9.04376e-05	1	0.894	0.865	0.0845205	6.37627e-06	0.168059	0.954	0.927	0.0247223	0.482993	0.446
ENSG00000111880.15	RNGTT	FALSE	0.087438	9.06649e-05	1	0.837	0.821	0.0242032	0.130616	1	0.933	0.92	0.0632348	0.0223832	0.0152
ENSG00000122034.13	GTF3A	TRUE	0.103062	9.13736e-05	1	1	0.998	0.132561	1.53692e-14	4.05086e-10	1	1	-0.0294991	0.361781	0.3266
ENSG00000159140.18	SON	TRUE	0.113607	9.18408e-05	1	1	0.995	0.0538574	0.00180305	1	1	1	0.0597496	0.0654467	0.044
ENSG00000181163.13	NPM1	TRUE	0.10217	9.5129e-05	1	1	1	0.154556	9.23615e-17	2.43437e-12	1	1	-0.0523864	0.0876186	0.0778
ENSG00000110200.8	ANAPC15	TRUE	0.117481	9.63706e-05	1	0.917	0.839	0.0568619	0.000133915	1	0.93	0.903	0.0606195	0.047588	0.0262
ENSG00000137776.16	SLTM	FALSE	0.0942205	9.8974e-05	1	0.977	0.971	0.0456627	0.015909	1	0.995	0.989	0.0485578	0.117643	0.1051
ENSG00000171497.4	PPID	TRUE	0.113939	0.000100003	1	0.905	0.868	0.0342187	0.0847913	1	0.946	0.939	0.0797206	0.0141491	0.0062
ENSG00000114480.12	GBE1	TRUE	0.111269	0.000103825	1	0.837	0.795	0.0518619	0.011207	1	0.905	0.888	0.0594073	0.188035	0.1911
ENSG00000092201.9	SUPT16H	TRUE	0.105574	0.00010419	1	0.996	0.98	0.11886	3.49776e-11	9.21903e-07	0.995	0.996	-0.0132855	0.690641	0.6668
ENSG00000105968.18	H2AFV	TRUE	0.109365	0.000104221	1	0.996	0.996	0.100299	5.08767e-09	0.000134096	1	1	0.00906649	0.783389	0.7555
ENSG00000105323.16	HNRNPUL1	TRUE	0.108434	0.000104959	1	0.977	0.969	0.0667096	0.000100647	1	0.997	0.99	0.0417249	0.194593	0.1647
ENSG00000130332.14	LSM7	TRUE	0.100374	0.000108099	1	1	0.999	0.142617	3.61023e-13	9.51547e-09	1	1	-0.0422427	0.180586	0.1652
ENSG00000135316.17	SYNCRIP	TRUE	0.131573	0.000110441	1	1	0.994	0.145826	1.80154e-12	4.74831e-08	0.998	0.999	-0.0142523	0.692091	0.6837
ENSG00000171596.6	NMUR1	FALSE	0.05178	0.000112585	1	0.261	0.179	-0.000598836	0.582172	1	0.262	0.284	0.0523788	0.00101724	0.0003
ENSG00000108829.9	LRRC59	TRUE	0.127908	0.000121166	1	0.924	0.889	0.142768	2.28112e-13	6.01235e-09	0.954	0.924	-0.0148601	0.696885	0.6666
ENSG00000183684.7	ALYREF	TRUE	0.122936	0.000121799	1	0.966	0.925	0.115574	3.63479e-09	9.58021e-05	0.974	0.962	0.00736156	0.841625	0.8157
ENSG00000176890.15	TYMS	TRUE	0.173002	0.000121955	1	0.898	0.822	0.139801	1.90382e-06	0.0501789	0.91	0.813	0.0332006	0.523947	0.4992
ENSG00000197728.9	RPS26	TRUE	0.0987442	0.00012292	1	1	1	0.109275	8.83424e-11	2.32844e-06	1	1	-0.0105313	0.726767	0.7297
ENSG00000198937.8	CCDC167	TRUE	0.112687	0.000123976	1	0.86	0.79	0.0997489	4.53262e-10	1.19466e-05	0.893	0.821	0.0129385	0.70983	0.6566
ENSG00000082898.16	XPO1	TRUE	0.11664	0.000124588	1	0.973	0.969	0.0665085	0.000508242	1	0.997	0.988	0.0501316	0.156092	0.1413
ENSG00000182004.12	SNRPE	TRUE	0.102694	0.00012856	1	1	0.996	0.123792	1.66131e-11	4.37872e-07	0.998	1	-0.0210974	0.475936	0.4481
ENSG00000153922.10	CHD1	TRUE	0.103668	0.000128702	1	0.943	0.89	0.00565462	0.968966	1	0.944	0.951	0.0980139	0.00142595	0.0007
ENSG00000112339.14	HBS1L	TRUE	0.0879787	0.000139833	1	0.943	0.941	0.0568846	0.000404188	1	0.985	0.972	0.0310941	0.297314	0.2441
ENSG00000185627.17	PSMD13	TRUE	0.0923751	0.000142081	1	0.939	0.922	0.0317878	0.0677874	1	0.98	0.964	0.0605873	0.0359084	0.0194
ENSG00000163110.14	PDLIM5	TRUE	0.0699332	0.00014226	1	0.633	0.565	-0.0031122	0.962929	1	0.667	0.682	0.0730454	0.000835598	0.0002
ENSG00000036257.12	CUL3	FALSE	0.0977787	0.000142706	1	0.928	0.92	0.0562404	0.00041229	1	0.982	0.958	0.0415383	0.167669	0.1269
ENSG00000165389.6	SPTSSA	TRUE	0.104687	0.000143802	1	0.924	0.898	0.0757542	1.9821e-05	0.522422	0.974	0.939	0.0289324	0.370674	0.3063
ENSG00000180198.15	RCC1	TRUE	0.106568	0.000144092	1	0.826	0.794	0.0747054	1.60139e-06	0.0422079	0.921	0.868	0.0318622	0.327406	0.2926
ENSG00000129534.13	MIS18BP1	TRUE	0.118046	0.000146477	1	0.992	0.986	0.0331715	0.0571521	1	1	0.998	0.0848745	0.0231879	0.0122
ENSG00000132341.11	RAN	TRUE	0.120172	0.000147245	1	1	0.999	0.146225	3.64762e-12	9.61402e-08	1	1	-0.026053	0.47151	0.4462
ENSG00000136813.14	KIAA0368	FALSE	0.0942722	0.000148068	1	0.822	0.77	0.00832352	0.445637	1	0.864	0.855	0.0859487	0.00191264	0.0002
ENSG00000137804.12	NUSAP1	TRUE	0.224896	0.00014936	1	0.841	0.774	0.0578766	0.00612858	1	0.867	0.785	0.167019	0.0111155	0.0096
ENSG00000136824.18	SMC2	TRUE	0.135086	0.000152218	1	0.856	0.841	0.102756	4.04565e-06	0.106631	0.916	0.87	0.0323297	0.458323	0.419
ENSG00000105281.12	SLC1A5	TRUE	0.115892	0.000160773	1	0.822	0.802	0.12285	3.72931e-10	9.82934e-06	0.934	0.877	-0.00695717	0.843564	0.8383
ENSG00000163902.11	RPN1	FALSE	0.112905	0.000161026	1	0.962	0.937	0.0564421	0.000644835	1	0.99	0.974	0.0564634	0.100465	0.0729
ENSG00000113013.12	HSPA9	TRUE	0.122346	0.000163885	1	0.996	0.984	0.117349	5.77133e-08	0.00152115	0.998	0.996	0.00499688	0.907308	0.8859
ENSG00000106211.8	HSPB1	TRUE	0.135498	0.000164006	1	0.989	0.973	0.166559	3.37423e-14	8.89346e-10	0.998	0.993	-0.0310612	0.449802	0.4379
ENSG00000233287.1	AC009362.2	FALSE	0.00481833	0.000170114	1	0.015	0.002	0.000432396	0.511494	1	0.005	0.003	0.00438594	0.144942	0.0138
ENSG00000134308.13	YWHAQ	TRUE	0.102636	0.00017076	1	0.958	0.944	0.0760974	6.35345e-06	0.167458	0.987	0.971	0.0265382	0.421923	0.3625
ENSG00000112742.9	TTK	TRUE	0.149778	0.000172626	1	0.655	0.605	0.0600365	0.000209141	1	0.705	0.617	0.0897417	0.0350958	0.0282
ENSG00000204922.4	UQCC3	TRUE	0.111094	0.000177961	1	0.875	0.866	0.0849956	7.51093e-05	1	0.934	0.91	0.0260986	0.479202	0.4268
ENSG00000119318.12	RAD23B	FALSE	0.122962	0.000180423	1	0.947	0.922	0.0643105	5.57537e-05	1	0.982	0.965	0.0586511	0.0840768	0.0481
ENSG00000112110.9	MRPL18	TRUE	0.101583	0.000181962	1	0.992	0.986	0.0725495	2.46952e-05	0.650891	0.998	0.996	0.0290336	0.383014	0.3487
ENSG00000199571.1	SNORA22	FALSE	0.00736859	0.000182079	1	0.019	0.003	0.000778856	0.709661	1	0.01	0.008	0.00658974	0.13984	0.0195
ENSG00000149792.8	MRPL49	FALSE	0.065161	0.000186244	1	0.545	0.481	0.0221944	0.0928202	1	0.63	0.615	0.0429666	0.0362263	0.0197
ENSG00000163938.16	GNL3	TRUE	0.123119	0.000194001	1	0.97	0.961	0.084797	1.30818e-05	0.344798	0.985	0.985	0.0383221	0.301764	0.2616
ENSG00000116752.5	BCAS2	FALSE	0.0898105	0.000194762	1	0.879	0.833	0.0669737	1.66191e-06	0.0438029	0.928	0.914	0.0228368	0.427484	0.3589
ENSG00000129292.20	PHF20L1	TRUE	0.097077	0.000196453	1	0.985	0.967	0.00964707	0.639514	1	0.995	0.988	0.08743	0.00581593	0.0036
ENSG00000164032.11	H2AFZ	TRUE	0.169193	0.000196547	1	0.996	0.995	0.207707	2.5699e-10	6.77349e-06	1	0.998	-0.0385143	0.458455	0.4337
ENSG00000134046.11	MBD2	TRUE	0.103142	0.000198338	1	0.784	0.769	0.065112	3.10281e-06	0.0817807	0.862	0.836	0.0380301	0.190494	0.1225
ENSG00000187735.12	TCEA1	TRUE	0.0841216	0.000207347	1	1	0.998	0.0836609	4.52687e-08	0.00119315	1	1	0.000460683	0.989521	0.9859
ENSG00000143870.12	PDIA6	TRUE	0.12956	0.000208847	1	0.996	0.983	0.138394	1.24893e-09	3.2918e-05	0.995	0.995	-0.00883394	0.828482	0.8152
ENSG00000169139.11	UBE2V2	TRUE	0.100091	0.000211419	1	1	0.992	0.0906521	3.88505e-08	0.00102398	1	0.999	0.00943933	0.75833	0.7399
ENSG00000169715.14	MT1E	TRUE	0.154494	0.000214563	1	0.97	0.954	0.160965	5.16702e-11	1.36187e-06	0.99	0.987	-0.00647132	0.91111	0.9054
ENSG00000135486.17	HNRNPA1	TRUE	0.0829478	0.00021572	1	1	1	0.036837	0.0260875	1	1	1	0.0461108	0.0957737	0.0731
ENSG00000086061.15	DNAJA1	TRUE	0.129841	0.000219311	1	0.985	0.98	0.0977919	0.000220309	1	0.993	0.994	0.0320495	0.49632	0.4873
ENSG00000063244.12	U2AF2	TRUE	0.0946597	0.000221034	1	0.883	0.855	0.0773481	5.28178e-05	1	0.957	0.932	0.0173116	0.567751	0.5471
ENSG00000079459.12	FDFT1	TRUE	0.144688	0.000226631	1	0.985	0.978	0.0545725	0.0204567	1	0.997	0.99	0.0901155	0.0443892	0.0348
ENSG00000244245.1	RP11-120B7.1	FALSE	0.00866158	0.000226708	1	0.027	0.006	-0.00121273	0.156161	1	0.002	0.006	0.00987431	0.0147819	0.0002
ENSG00000142864.14	SERBP1	TRUE	0.0906434	0.00023431	1	1	1	0.10642	1.78453e-10	4.70349e-06	1	1	-0.0157762	0.587621	0.5704
ENSG00000129351.17	ILF3	TRUE	0.0993144	0.00023489	1	0.992	0.973	0.132334	7.40814e-13	1.95256e-08	0.99	0.994	-0.0330194	0.306303	0.2857
ENSG00000104889.4	RNASEH2A	TRUE	0.118337	0.000244319	1	0.879	0.807	0.101949	1.82865e-06	0.0481976	0.903	0.838	0.0163876	0.674276	0.6427
ENSG00000225526.4	MKRN2OS	FALSE	0.00612345	0.000246027	1	0.011	0.001	0.000111116	0.916474	1	0.003	0.004	0.00601233	0.115756	0.0076
ENSG00000124802.11	EEF1E1	TRUE	0.109445	0.000259411	1	0.977	0.966	0.122506	5.44349e-09	0.000143474	0.99	0.977	-0.0130615	0.705246	0.6806
ENSG00000186625.13	KATNA1	FALSE	0.0905562	0.000261578	1	0.705	0.676	0.0174509	0.15465	1	0.782	0.766	0.0731052	0.00534067	0.001
ENSG00000130520.10	LSM4	TRUE	0.11669	0.000262838	1	0.992	0.988	0.109112	1.68876e-08	0.000445107	0.998	0.996	0.00757753	0.849684	0.8228
ENSG00000149929.15	HIRIP3	TRUE	0.103537	0.000270756	1	0.659	0.589	0.0273055	0.0167972	1	0.711	0.681	0.0762319	0.00734447	0.0027
ENSG00000162704.15	ARPC5	TRUE	0.104521	0.00027615	1	1	0.998	0.0258879	0.0594905	1	1	1	0.0786328	0.0146018	0.0098
ENSG00000180370.10	PAK2	TRUE	0.0967143	0.000280823	1	0.996	0.997	0.0230408	0.253253	1	0.998	1	0.0736735	0.0236964	0.0123
ENSG00000134440.11	NARS	TRUE	0.0969005	0.000282154	1	0.981	0.96	0.0632153	0.000187204	1	0.989	0.988	0.0336852	0.277157	0.2535
ENSG00000142507.9	PSMB6	TRUE	0.113049	0.000294515	1	0.989	0.977	0.112992	9.3412e-09	0.000246206	0.998	0.989	5.64851e-05	0.998055	0.9991
ENSG00000160014.16	CALM3	TRUE	0.092492	0.000315921	1	0.996	0.99	0.0686827	4.68261e-05	1	1	0.999	0.0238092	0.442071	0.4202
ENSG00000164687.10	FABP5	TRUE	0.127877	0.000316507	1	0.996	0.996	0.190029	7.48348e-15	1.97242e-10	0.997	0.998	-0.0621526	0.112102	0.1127
ENSG00000237222.3	AC090505.6	FALSE	0.0020038	0.000321739	1	0.004	0	2.65102e-05	0.975262	1	0.002	0.002	0.00197729	0.341792	0.0729
ENSG00000273920.1	RP11-761I4.5	FALSE	0.00170619	0.000321739	1	0.004	0	0.000655317	0.122353	1	0.003	0.001	0.00105088	0.57103	0.3802
ENSG00000260792.1	RP11-982M15.8	FALSE	0.00169877	0.000321739	1	0.004	0	-0.000115912	0.487278	1	0	0.001	0.00181468	0.292368	0.0597
ENSG00000269102.1	CTD-2525I3.5	FALSE	0.00155386	0.000321739	1	0.004	0	-0.000208513	0.394697	1	0	0.001	0.00176237	0.265268	0.0036
ENSG00000244926.6	ALKBH3-AS1	FALSE	0.00155258	0.000321739	1	0.004	0	0.00033763	0.390752	1	0.003	0.002	0.00121495	0.466471	0.2345
ENSG00000234986.1	XX-C2158C12.1	FALSE	0.00141015	0.000321739	1	0.004	0	0.000181041	0.543353	1	0.002	0.001	0.00122911	0.404015	0.1188
ENSG00000166173.10	LARP6	FALSE	0.00131592	0.000321739	1	0.004	0	0.000911039	0.00401272	1	0.003	0	0.000404883	0.79568	0.7612
ENSG00000259881.1	RP11-830F9.5	FALSE	0.00131443	0.000321739	1	0.004	0	0.000263689	0.730952	1	0.002	0.002	0.00105075	0.490335	0.4289
ENSG00000232878.3	DPYD-AS1	FALSE	0.00122895	0.000321739	1	0.004	0	-0.000116805	0.976412	1	0.002	0.002	0.00134575	0.296611	0.1059
ENSG00000013293.5	SLC7A14	FALSE	0.00111405	0.000321739	1	0.004	0	-0.000316381	0.325562	1	0	0.002	0.00143043	0.205618	0.1136
ENSG00000228294.6	BMS1P17	FALSE	0.000964364	0.000321739	1	0.004	0	-0.000405783	0.487278	1	0	0.001	0.00137015	0.171645	0.0092
ENSG00000139767.8	SRRM4	FALSE	0.000949254	0.000321739	1	0.004	0	-4.95659e-05	0.863298	1	0.002	0.002	0.00099882	0.327765	0.0759
ENSG00000268170.2	RP11-556I13.2	FALSE	0.000945019	0.000321739	1	0.004	0	0.000546196	0.0389447	1	0.003	0	0.000398822	0.716758	0.6684
ENSG00000259424.1	RP11-35O15.1	FALSE	0.000898676	0.000321739	1	0.004	0	-0.000666204	0.271596	1	0	0.002	0.00156488	0.096063	0.0006
ENSG00000205054.6	LINC01121	FALSE	0.000890272	0.000321739	1	0.004	0	-0.000142941	0.487278	1	0	0.001	0.00103321	0.254143	0.0421
ENSG00000255301.1	RP11-624G17.3	FALSE	0.000630845	0.000321739	1	0.004	0	-0.000736311	0.164082	1	0	0.003	0.00136716	0.0460758	0.0964
ENSG00000169021.5	UQCRFS1	TRUE	0.0922471	0.000325929	1	0.996	0.997	0.0912022	3.14452e-07	0.008288	1	0.999	0.00104486	0.988361	0.9701
ENSG00000173486.12	FKBP2	TRUE	0.114493	0.000327907	1	0.989	0.949	0.0504707	0.0101581	1	0.982	0.986	0.0640219	0.0513827	0.0371
ENSG00000121774.17	KHDRBS1	TRUE	0.0937166	0.000330279	1	0.973	0.995	0.0583254	0.000404727	1	1	0.998	0.0353913	0.295795	0.2481
ENSG00000164109.13	MAD2L1	TRUE	0.132179	0.000333216	1	0.875	0.826	0.107487	6.28526e-06	0.165661	0.889	0.856	0.0246926	0.574476	0.5465
ENSG00000137815.14	RTF1	FALSE	0.10555	0.000333865	1	0.958	0.943	0.0428415	0.00161258	1	0.982	0.982	0.0627082	0.0514256	0.0304
ENSG00000069275.12	NUCKS1	TRUE	0.12952	0.000346036	1	1	0.987	0.0831575	0.000556655	1	0.995	0.998	0.0463626	0.289691	0.2825
ENSG00000100567.12	PSMA3	TRUE	0.105144	0.000347113	1	0.996	0.988	0.113735	8.47501e-08	0.00223376	1	0.996	-0.00859083	0.801291	0.7916
ENSG00000143815.14	LBR	TRUE	0.111541	0.000347358	1	0.943	0.909	0.0811614	0.000854953	1	0.959	0.947	0.0303797	0.46019	0.4417
ENSG00000179218.13	CALR	TRUE	0.207447	0.000351648	1	0.992	0.99	0.180664	6.84413e-08	0.00180391	0.998	0.997	0.026783	0.719468	0.7197
ENSG00000231705.1	RP11-432J24.2	FALSE	0.0109729	0.000358022	1	0.027	0.006	-0.00114019	0.0653766	1	0	0.006	0.0121131	0.0175961	0.0001
ENSG00000125656.8	CLPP	TRUE	0.105467	0.000361328	1	0.97	0.94	0.092339	4.22394e-07	0.011133	0.989	0.968	0.0131282	0.69284	0.6469
ENSG00000197451.11	HNRNPAB	TRUE	0.141674	0.000364192	1	0.992	0.98	0.150592	1.6127e-08	0.000425059	0.995	0.987	-0.00891769	0.853591	0.8372
ENSG00000228253.1	MT-ATP8	TRUE	0.10184	0.000365504	1	0.989	0.993	0.0519638	0.00655037	1	1	0.998	0.0498758	0.15232	0.1307
ENSG00000112312.9	GMNN	TRUE	0.127792	0.00037023	1	0.883	0.836	0.178192	7.87773e-12	2.07633e-07	0.923	0.865	-0.0504	0.26319	0.2448
ENSG00000136819.15	C9orf78	TRUE	0.112862	0.000380391	1	0.996	0.973	0.0555642	0.00065229	1	0.995	0.993	0.0572983	0.085965	0.0567
ENSG00000154473.17	BUB3	TRUE	0.12902	0.000388378	1	0.981	0.962	0.0588547	0.00608242	1	0.99	0.986	0.0701658	0.0957896	0.084
ENSG00000133318.13	RTN3	FALSE	0.0899615	0.000400902	1	0.947	0.94	0.0286889	0.0214339	1	0.992	0.978	0.0612726	0.0394399	0.0187
ENSG00000042753.11	AP2S1	TRUE	0.0967739	0.000412107	1	1	1	0.0833748	4.11126e-07	0.010836	1	1	0.0133992	0.659399	0.637
ENSG00000196415.9	PRTN3	TRUE	0.112512	0.000413279	1	1	1	0.0711897	0.00684332	1	1	1	0.0413226	0.368185	0.3896
ENSG00000108578.14	BLMH	FALSE	0.0832963	0.000414655	1	0.814	0.77	0.0454993	0.000290509	1	0.905	0.867	0.037797	0.187543	0.136
ENSG00000233025.1	CRYZP1	FALSE	0.00662194	0.000425988	1	0.015	0.002	0.000117059	0.628742	1	0.005	0.004	0.00650488	0.0904226	0.0038
ENSG00000235916.1	RP13-444K19.1	FALSE	0.004312	0.000428933	1	0.015	0.002	0.000762761	0.398186	1	0.005	0.003	0.00354924	0.18797	0.0385
ENSG00000242175.3	RN7SL127P	FALSE	0.00452848	0.000429919	1	0.015	0.002	-0.00184098	0.0749024	1	0.003	0.011	0.00636946	0.0194518	0.0001
ENSG00000001497.16	LAS1L	FALSE	0.0894029	0.000439556	1	0.867	0.82	0.0608305	0.000274591	1	0.918	0.879	0.0285724	0.342397	0.2977
ENSG00000082153.17	BZW1	TRUE	0.0933428	0.000440562	1	0.985	0.99	0.0824424	9.53769e-07	0.0251385	1	0.994	0.0109003	0.766509	0.7201
ENSG00000011260.13	UTP18	FALSE	0.108328	0.000460759	1	0.909	0.905	0.0694307	5.90411e-06	0.155615	0.961	0.958	0.0388977	0.257389	0.1823
ENSG00000100591.7	AHSA1	TRUE	0.106707	0.000476185	1	0.947	0.933	0.091097	3.30231e-06	0.087039	0.972	0.962	0.0156096	0.680416	0.6466
ENSG00000147140.15	NONO	TRUE	0.103998	0.000491988	1	0.989	0.979	0.0552364	0.000368315	1	0.997	0.994	0.0487616	0.1288	0.0892
ENSG00000090060.17	PAPOLA	TRUE	0.095859	0.000496557	1	0.985	0.987	0.0709277	0.000102619	1	1	0.994	0.0249314	0.456249	0.3936
ENSG00000143321.18	HDGF	TRUE	0.105461	0.00049793	1	0.992	0.978	0.0576683	0.00430265	1	0.993	0.99	0.0477931	0.155973	0.1281
ENSG00000173674.10	EIF1AX	TRUE	0.106894	0.000501815	1	0.996	0.983	0.111524	1.08709e-07	0.00286525	0.997	0.996	-0.00463015	0.901544	0.8937
ENSG00000155660.10	PDIA4	TRUE	0.107592	0.000503471	1	0.894	0.84	0.0859719	0.000326138	1	0.933	0.905	0.0216204	0.610099	0.596
ENSG00000096746.17	HNRNPH3	TRUE	0.102238	0.000504591	1	0.947	0.939	0.124628	2.028e-08	0.00053452	0.989	0.976	-0.0223901	0.560274	0.5394
ENSG00000143549.19	TPM3	TRUE	0.0900071	0.000527697	1	1	1	0.0671164	1.35828e-05	0.358001	1	1	0.0228907	0.43261	0.3925
ENSG00000148943.11	LIN7C	TRUE	0.0875999	0.000530263	1	0.852	0.796	0.0199003	0.30186	1	0.92	0.908	0.0676996	0.0124913	0.0059
ENSG00000184428.12	TOP1MT	TRUE	0.108757	0.000532084	1	0.981	0.962	0.045688	0.0111822	1	0.993	0.989	0.0630687	0.0580562	0.0335
ENSG00000133265.10	HSPBP1	TRUE	0.0935761	0.00054546	1	0.754	0.71	0.0433362	0.00209175	1	0.821	0.787	0.0502399	0.0708959	0.0369
ENSG00000070081.15	NUCB2	TRUE	0.130311	0.00054937	1	0.992	0.981	0.0986441	6.59879e-06	0.173924	0.998	0.995	0.0316666	0.481672	0.4534
ENSG00000158710.14	TAGLN2	TRUE	0.103822	0.000556596	1	1	0.99	0.119661	1.10624e-10	2.91572e-06	0.997	0.996	-0.0158393	0.646462	0.6033
ENSG00000128708.12	HAT1	TRUE	0.101896	0.000559972	1	0.886	0.879	0.0771797	5.95591e-05	1	0.944	0.92	0.0247158	0.471197	0.435
ENSG00000173141.4	MRPL57	TRUE	0.0861023	0.000564836	1	1	0.999	0.0903914	3.27838e-08	0.000864083	1	1	-0.00428912	0.879435	0.8732
ENSG00000165672.6	PRDX3	TRUE	0.0910932	0.000567228	1	0.996	0.996	0.0782184	1.25751e-05	0.331441	1	0.999	0.0128747	0.660276	0.6507
ENSG00000104290.10	FZD3	TRUE	0.0960304	0.000568838	1	0.784	0.732	0.0349047	0.143553	1	0.808	0.819	0.0611257	0.0486471	0.0321
ENSG00000067334.13	DNTTIP2	TRUE	0.0943486	0.000576434	1	0.913	0.892	0.0565454	0.000784969	1	0.97	0.952	0.0378032	0.254244	0.2094
ENSG00000148362.10	C9orf142	TRUE	0.112309	0.000593947	1	0.936	0.907	0.0607851	9.44091e-05	1	0.957	0.94	0.0515235	0.123508	0.0856
ENSG00000134109.10	EDEM1	TRUE	0.0970386	0.000603052	1	0.769	0.731	0.0185519	0.721917	1	0.849	0.832	0.0784867	0.0205755	0.0136
ENSG00000127774.6	EMC6	TRUE	0.102043	0.000604605	1	0.973	0.94	0.0538343	0.00134626	1	0.99	0.968	0.0482088	0.13348	0.0984
ENSG00000006712.14	PAF1	FALSE	0.0866197	0.000621865	1	0.667	0.624	0.0099262	0.560621	1	0.721	0.726	0.0766935	0.00370645	0.0007
ENSG00000114686.8	MRPL3	TRUE	0.0965062	0.000624606	1	0.981	0.978	0.102573	1.66616e-08	0.000439149	0.997	0.99	-0.00606683	0.852007	0.8376
ENSG00000137288.9	UQCC2	TRUE	0.109906	0.000631011	1	0.989	0.984	0.118996	1.17079e-10	3.08585e-06	0.997	0.995	-0.00908997	0.799452	0.7787
ENSG00000130119.15	GNL3L	FALSE	0.0758168	0.000632751	1	0.686	0.632	0.0384642	0.00262976	1	0.785	0.758	0.0373526	0.138213	0.0869
ENSG00000047410.13	TPR	TRUE	0.108735	0.000641058	1	1	0.991	0.0782842	3.16794e-05	0.834975	0.998	0.999	0.0304513	0.384053	0.3316
ENSG00000198356.11	ASNA1	TRUE	0.0818519	0.000643378	1	0.886	0.867	0.0443077	0.00521065	1	0.943	0.931	0.0375442	0.196574	0.1449
ENSG00000182117.5	NOP10	TRUE	0.0847752	0.000646667	1	0.992	0.996	0.0921074	3.7379e-09	9.85197e-05	1	0.999	-0.00733212	0.81382	0.7825
ENSG00000170340.10	B3GNT2	TRUE	0.0671899	0.000651825	1	0.64	0.567	0.028884	0.0419274	1	0.744	0.711	0.0383059	0.130544	0.1067
ENSG00000105176.17	URI1	TRUE	0.108012	0.000667833	1	0.989	0.98	0.0796498	2.65043e-05	0.698574	0.997	0.992	0.0283622	0.428956	0.3745
ENSG00000143436.10	MRPL9	FALSE	0.087748	0.00066887	1	0.902	0.874	0.0476229	0.00175896	1	0.967	0.927	0.0401251	0.169776	0.1133
ENSG00000137337.14	MDC1	TRUE	0.0950253	0.000671953	1	0.705	0.632	0.0460783	0.000485172	1	0.752	0.723	0.048947	0.107712	0.0565
ENSG00000132780.16	NASP	TRUE	0.136391	0.00067716	1	0.977	0.956	0.206862	3.81212e-14	1.00476e-09	0.989	0.977	-0.0704706	0.101943	0.0975
ENSG00000273129.1	PACERR	FALSE	0.00476782	0.000684342	1	0.019	0.004	0.00081696	0.737991	1	0.005	0.004	0.00395086	0.198377	0.069
ENSG00000168653.10	NDUFS5	TRUE	0.0789077	0.000687664	1	1	1	0.0894119	1.2235e-08	0.000322478	1	1	-0.0105042	0.696755	0.6801
ENSG00000214194.8	LINC00998	TRUE	0.100321	0.000690269	1	0.985	0.963	0.0262211	0.268026	1	0.997	0.988	0.0740995	0.0270982	0.0187
ENSG00000125458.6	NT5C	TRUE	0.099656	0.000698778	1	0.947	0.896	0.0589343	0.000122518	1	0.939	0.951	0.0407217	0.183527	0.1492
ENSG00000135698.9	MPHOSPH6	FALSE	0.0735662	0.000699871	1	0.807	0.764	0.0600305	8.64325e-06	0.22781	0.9	0.873	0.0135357	0.630048	0.5693
ENSG00000205302.6	SNX2	FALSE	0.0809206	0.000707996	1	0.955	0.945	0.00234375	0.83492	1	0.984	0.984	0.0785768	0.00939749	0.0053
ENSG00000164430.15	MB21D1	TRUE	0.0698996	0.000715797	1	0.943	0.942	-0.0193975	0.349613	1	0.975	0.978	0.0892971	0.0206905	0.024
ENSG00000090273.13	NUDC	TRUE	0.116507	0.000729509	1	0.992	0.978	0.133952	6.77014e-11	1.78441e-06	0.998	0.993	-0.0174449	0.640345	0.613
ENSG00000135387.20	CAPRIN1	TRUE	0.106493	0.000733461	1	0.989	0.99	0.0718115	2.87844e-05	0.75867	1	0.998	0.034682	0.317511	0.2607
ENSG00000112739.16	PRPF4B	TRUE	0.0853556	0.000736648	1	1	0.98	0.0726372	9.93024e-05	1	0.995	0.997	0.0127184	0.709236	0.6636
ENSG00000125944.18	HNRNPR	TRUE	0.102981	0.000736709	1	0.985	0.977	0.152529	5.28818e-14	1.3938e-09	0.993	0.99	-0.0495485	0.174273	0.1559
ENSG00000029993.14	HMGB3	TRUE	0.147908	0.000752069	1	0.932	0.869	0.141081	4.52671e-10	1.1931e-05	0.954	0.906	0.00682667	0.887666	0.8714
ENSG00000108055.9	SMC3	TRUE	0.121728	0.000755891	1	0.962	0.927	0.118153	1.80358e-08	0.000475371	0.984	0.957	0.00357477	0.940158	0.9219
ENSG00000102898.11	NUTF2	TRUE	0.0792831	0.000778482	1	0.958	0.933	0.0963156	1.82954e-08	0.000482213	0.985	0.97	-0.0170325	0.566719	0.5319
ENSG00000226312.7	CFLAR-AS1	FALSE	0.00960079	0.00079319	1	0.027	0.007	-0.00196291	0.162961	1	0.01	0.018	0.0115637	0.0159179	0.0011
ENSG00000210082.2	MT-RNR2	TRUE	0.0784125	0.00080109	1	1	1	0.0428695	0.00591921	1	1	1	0.035543	0.257437	0.2361
ENSG00000149136.8	SSRP1	TRUE	0.104148	0.000812009	1	0.973	0.937	0.141974	1.48987e-12	3.92685e-08	0.982	0.962	-0.0378263	0.288973	0.249
ENSG00000122952.16	ZWINT	TRUE	0.122893	0.000812019	1	0.822	0.778	0.0864787	0.000219107	1	0.877	0.815	0.036414	0.418997	0.4183
ENSG00000236618.2	PITPNA-AS1	TRUE	0.0641841	0.000814132	1	0.674	0.607	0.0217941	0.0883521	1	0.72	0.715	0.0423899	0.0566111	0.0304
ENSG00000120963.11	ZNF706	TRUE	0.090208	0.000821589	1	0.996	0.999	0.110665	2.0744e-08	0.000546749	1	0.999	-0.0204568	0.541186	0.5251
ENSG00000221914.8	PPP2R2A	TRUE	0.0987483	0.000829906	1	0.985	0.961	0.0345105	0.0756683	1	0.992	0.989	0.0642378	0.0440067	0.0294
ENSG00000170515.13	PA2G4	TRUE	0.107449	0.000835583	1	1	0.995	0.128418	1.38503e-09	3.65052e-05	1	0.999	-0.0209696	0.566789	0.5561
ENSG00000136950.13	ARPC5L	TRUE	0.0963437	0.000836806	1	0.951	0.951	0.0790833	1.47291e-05	0.388214	0.984	0.977	0.0172604	0.631835	0.592
ENSG00000124275.14	MTRR	TRUE	0.0561596	0.000838053	1	0.587	0.513	0.022233	0.116436	1	0.648	0.651	0.0339265	0.123387	0.1135
ENSG00000115875.18	SRSF7	TRUE	0.125888	0.000844836	1	1	0.984	0.160403	7.58215e-12	1.99843e-07	0.997	0.994	-0.0345156	0.404805	0.393
ENSG00000112029.9	FBXO5	TRUE	0.192231	0.00085073	1	0.701	0.7	0.0472456	0.0304926	1	0.772	0.738	0.144985	0.00644997	0.0045
ENSG00000108468.14	CBX1	TRUE	0.0895216	0.000851861	1	0.89	0.872	0.0724602	3.57483e-05	0.942219	0.948	0.92	0.0170615	0.607196	0.5589
ENSG00000095319.14	NUP188	FALSE	0.0757091	0.000852839	1	0.712	0.655	0.0538858	4.38288e-06	0.11552	0.82	0.745	0.0218233	0.396613	0.3301
ENSG00000161547.15	SRSF2	TRUE	0.104583	0.000856982	1	1	0.987	0.118316	1.85755e-08	0.000489596	0.997	0.993	-0.0137329	0.708878	0.6922
ENSG00000269900.3	RMRP	TRUE	0.113949	0.000860609	1	0.53	0.481	0.116176	8.92455e-07	0.0235224	0.731	0.676	-0.00222678	0.955384	0.9569
ENSG00000139697.12	SBNO1	TRUE	0.0871814	0.00087608	1	0.947	0.946	0.0297945	0.104791	1	0.987	0.981	0.0573869	0.0764732	0.054
ENSG00000110107.8	PRPF19	FALSE	0.073315	0.000888184	1	0.83	0.778	0.0557185	1.20452e-05	0.317476	0.895	0.856	0.0175966	0.506632	0.4617
ENSG00000207280.1	SNORD20	FALSE	0.00567369	0.000889894	1	0.008	0.001	0.000205541	0.779374	1	0.002	0.001	0.00546815	0.230569	0.0302
ENSG00000232504.4	ST3GAL5-AS1	FALSE	0.00559926	0.000889894	1	0.008	0.001	-0.000328559	0.325562	1	0	0.002	0.00592782	0.165401	0.009
ENSG00000249626.1	RP11-496H1.1	FALSE	0.00251848	0.000889894	1	0.008	0.001	0.00106046	0.736978	1	0.005	0.004	0.00145802	0.535707	0.4386
ENSG00000184990.12	SIVA1	TRUE	0.112591	0.000892003	1	0.958	0.945	0.118559	1.8621e-08	0.000490794	0.987	0.977	-0.00596802	0.884501	0.8691
ENSG00000154118.12	JPH3	FALSE	0.00266817	0.00089326	1	0.008	0.001	-0.00034856	0.618316	1	0.002	0.003	0.00301673	0.143923	0.0093
ENSG00000107295.9	SH3GL2	FALSE	0.0023253	0.00089326	1	0.008	0.001	0.00071817	0.0590221	1	0.005	0.001	0.00160713	0.398626	0.1765
ENSG00000119900.7	OGFRL1	FALSE	0.0689934	0.000893848	1	0.576	0.52	-0.000707677	0.90183	1	0.633	0.654	0.0697011	0.00478146	0.0012
ENSG00000100276.9	RASL10A	FALSE	0.0022829	0.000896638	1	0.008	0.001	-0.000725413	0.119642	1	0	0.004	0.00300831	0.0924652	0.0072
ENSG00000234107.1	TPT1P1	FALSE	0.00250138	0.000900027	1	0.008	0.001	0.000289705	0.778756	1	0.002	0.001	0.00221167	0.330706	0.1159
ENSG00000259677.1	RP11-493E3.1	FALSE	0.00230338	0.000900027	1	0.008	0.001	0.000261251	0.275159	1	0.002	0	0.00204213	0.311673	0.0667
ENSG00000203772.7	SPRN	FALSE	0.001623	0.000900027	1	0.008	0.001	-0.000130636	0.487278	1	0	0.001	0.00175364	0.165014	0.0376
ENSG00000233436.7	BTBD18	FALSE	0.00214975	0.000903428	1	0.008	0.001	-0.000781771	0.434621	1	0.005	0.008	0.00293153	0.115847	0.0295
ENSG00000133119.12	RFC3	TRUE	0.113563	0.000907674	1	0.795	0.743	0.101528	9.46842e-07	0.0249559	0.838	0.773	0.0120351	0.759306	0.7514
ENSG00000109606.12	DHX15	TRUE	0.0982136	0.000914362	1	0.928	0.894	0.0954743	1.37248e-07	0.00361744	0.967	0.941	0.00273932	0.93494	0.9293
ENSG00000224965.1	KCNC4-AS1	FALSE	0.00647705	0.000930288	1	0.015	0.003	-0.000404627	0.493684	1	0.005	0.008	0.00688167	0.0740783	0.0052
ENSG00000103275.19	UBE2I	FALSE	0.0942245	0.000933588	1	0.977	0.974	0.0575465	0.00121938	1	0.997	0.995	0.036678	0.257805	0.2009
ENSG00000177990.11	DPY19L2	FALSE	0.00475553	0.000942023	1	0.015	0.003	-0.000684014	0.250037	1	0.003	0.008	0.00543955	0.0616205	0.0039
ENSG00000101182.14	PSMA7	TRUE	0.11772	0.000942336	1	1	0.999	0.116513	3.68364e-10	9.70897e-06	1	0.999	0.00120716	0.970216	0.9691
ENSG00000170315.13	UBB	TRUE	0.0892924	0.000948113	1	1	1	0.065279	0.000135247	1	1	1	0.0240134	0.459782	0.4538
ENSG00000165487.13	MICU2	TRUE	0.0831322	0.000948278	1	0.928	0.898	0.0357683	0.0212646	1	0.967	0.96	0.047364	0.109096	0.0693
ENSG00000173207.12	CKS1B	TRUE	0.136021	0.000950078	1	0.894	0.834	0.084179	0.000350336	1	0.889	0.851	0.0518423	0.295447	0.2669
ENSG00000058272.16	PPP1R12A	FALSE	0.0907529	0.000954736	1	0.943	0.938	0.0102396	0.694326	1	0.982	0.979	0.0805133	0.0135868	0.0055
ENSG00000237036.4	ZEB1-AS1	FALSE	0.00415727	0.000957882	1	0.015	0.003	-0.000432724	0.385012	1	0.002	0.004	0.00458999	0.0890472	0.0111
ENSG00000120802.13	TMPO	TRUE	0.141915	0.000958195	1	0.951	0.92	0.125298	8.14216e-06	0.214603	0.977	0.947	0.0166175	0.752913	0.7153
ENSG00000062650.17	WAPL	FALSE	0.0896973	0.000962224	1	0.928	0.907	0.00361857	0.835633	1	0.956	0.954	0.0860787	0.00523306	0.0022
ENSG00000055044.10	NOP58	TRUE	0.120262	0.000965459	1	0.97	0.958	0.114642	1.57819e-08	0.000415963	0.989	0.985	0.00561962	0.906349	0.8691
ENSG00000169813.16	HNRNPF	TRUE	0.103901	0.000983355	1	1	0.986	0.134385	4.73322e-11	1.24754e-06	0.998	0.996	-0.0304839	0.394303	0.3697
ENSG00000104904.12	OAZ1	TRUE	0.0660967	0.0010129	1	1	1	0.0566411	9.89032e-06	0.260679	1	1	0.0094556	0.675491	0.6704
ENSG00000174744.13	BRMS1	FALSE	0.0701815	0.00102087	1	0.693	0.659	0.0262093	0.110588	1	0.787	0.774	0.0439723	0.0711365	0.0454
ENSG00000136986.9	DERL1	FALSE	0.095088	0.00102629	1	0.909	0.903	0.0357509	0.0175532	1	0.969	0.953	0.0593371	0.0540747	0.0243
ENSG00000079785.14	DDX1	TRUE	0.104266	0.00102681	1	0.947	0.931	0.075887	2.96452e-05	0.781357	0.98	0.975	0.0283787	0.411618	0.3475
ENSG00000144381.16	HSPD1	TRUE	0.110211	0.00103682	1	1	0.999	0.157271	4.27591e-12	1.127e-07	1	1	-0.0470608	0.21636	0.2098
ENSG00000051620.10	HEBP2	TRUE	0.0894711	0.00105811	1	1	0.998	0.0644148	0.000190818	1	1	1	0.0250563	0.441112	0.4125
ENSG00000176894.9	PXMP2	TRUE	0.0791199	0.00106576	1	0.739	0.686	0.0181641	0.149482	1	0.795	0.747	0.0609558	0.0292995	0.0159
ENSG00000100632.10	ERH	TRUE	0.0916598	0.00107591	1	0.992	0.994	0.1051	1.47415e-09	3.88543e-05	1	0.996	-0.0134405	0.677209	0.6275
ENSG00000172336.4	POP7	TRUE	0.0939836	0.00107738	1	0.886	0.862	0.0868164	2.50454e-06	0.0660121	0.925	0.903	0.00716718	0.833577	0.8122
ENSG00000109519.12	GRPEL1	TRUE	0.107853	0.00108199	1	0.955	0.949	0.0695239	6.55472e-05	1	0.982	0.978	0.0383293	0.293173	0.226
ENSG00000131747.14	TOP2A	TRUE	0.267949	0.00108536	1	0.841	0.772	0.065195	0.00903204	1	0.848	0.769	0.202754	0.0310098	0.0315
ENSG00000060688.12	SNRNP40	TRUE	0.0886322	0.00108647	1	0.886	0.879	0.0629021	6.13012e-05	1	0.961	0.939	0.0257301	0.425877	0.3527
ENSG00000120438.11	TCP1	TRUE	0.105632	0.00109016	1	0.996	0.989	0.15223	1.77051e-12	4.66653e-08	1	0.999	-0.0465975	0.217662	0.1883
ENSG00000167461.11	RAB8A	TRUE	0.121865	0.00110232	1	0.871	0.856	0.108195	1.95233e-08	0.000514577	0.934	0.9	0.0136701	0.750464	0.7107
ENSG00000179262.9	RAD23A	TRUE	0.0887472	0.00110375	1	0.985	0.982	0.022225	0.156222	1	0.997	0.997	0.0665222	0.0433714	0.0304
ENSG00000104442.9	ARMC1	TRUE	0.101489	0.00111532	1	0.981	0.957	0.0708415	0.000106361	1	0.995	0.98	0.0306477	0.372189	0.3333
ENSG00000234369.1	TATDN1P1	FALSE	0.00718102	0.0011434	1	0.019	0.004	-0.000345723	0.673208	1	0.01	0.012	0.00752674	0.0656302	0.0039
ENSG00000139644.12	TMBIM6	TRUE	0.0817146	0.00114629	1	1	0.996	0.0169835	0.262531	1	1	1	0.0647311	0.0333795	0.0207
ENSG00000107672.14	NSMCE4A	TRUE	0.0812149	0.00114702	1	0.811	0.777	0.0464424	0.000556914	1	0.87	0.853	0.0347725	0.216042	0.167
ENSG00000101972.18	STAG2	TRUE	0.0879135	0.00115176	1	0.939	0.939	0.0351423	0.0189762	1	0.989	0.97	0.0527712	0.103648	0.08
ENSG00000129235.10	TXNDC17	TRUE	0.0837083	0.00116435	1	0.992	0.988	0.127078	2.7216e-12	7.17332e-08	1	0.997	-0.0433698	0.159029	0.1391
ENSG00000108344.14	PSMD3	TRUE	0.0944009	0.00116699	1	0.89	0.842	0.0665178	7.31664e-05	1	0.938	0.91	0.0278831	0.354714	0.2827
ENSG00000113522.13	RAD50	FALSE	0.0909354	0.00118536	1	0.902	0.904	0.0371898	0.0217859	1	0.967	0.96	0.0537456	0.102166	0.07
ENSG00000278540.4	ACACA	TRUE	0.100839	0.00119054	1	0.723	0.696	0.0427009	0.00810245	1	0.856	0.81	0.0581382	0.0557084	0.0305
ENSG00000148175.12	STOM	TRUE	0.0899347	0.00119241	1	0.761	0.723	0.0268629	0.0265866	1	0.848	0.822	0.0630718	0.0285031	0.0133
ENSG00000156471.12	PTDSS1	TRUE	0.0829517	0.0011964	1	0.97	0.963	0.0611367	0.000824335	1	0.992	0.985	0.021815	0.508482	0.4576
ENSG00000130816.14	DNMT1	TRUE	0.129956	0.00120267	1	0.989	0.956	0.12167	2.18549e-07	0.0057603	0.997	0.977	0.00828628	0.849865	0.8367
ENSG00000196419.12	XRCC6	TRUE	0.0959968	0.00121525	1	0.985	0.985	0.0869856	2.70117e-06	0.0711947	0.995	0.995	0.00901118	0.803892	0.7719
ENSG00000117395.11	EBNA1BP2	TRUE	0.0931986	0.00122126	1	0.962	0.932	0.148262	2.96074e-13	7.80363e-09	0.97	0.956	-0.0550633	0.124465	0.1014
ENSG00000282308.1	DPRXP3	FALSE	0.00413435	0.00122383	1	0.019	0.004	-0.00146207	0.227912	1	0.007	0.012	0.00559642	0.0410145	0.0069
ENSG00000147586.9	MRPS28	TRUE	0.0810803	0.00122674	1	0.898	0.882	0.081108	1.30095e-07	0.0034289	0.984	0.958	-2.7639e-05	0.999998	0.9994
ENSG00000152520.13	PAN3	TRUE	0.0933324	0.001228	1	0.89	0.837	-0.0289699	0.0511437	1	0.915	0.939	0.122302	0.000670496	0.0004
ENSG00000007080.10	CCDC124	TRUE	0.0930637	0.00125362	1	0.955	0.941	0.117138	1.52451e-10	4.01814e-06	0.99	0.963	-0.0240745	0.467905	0.4213
ENSG00000100749.7	VRK1	TRUE	0.0987913	0.00128175	1	0.886	0.858	0.0878986	7.07052e-06	0.186358	0.948	0.912	0.0108927	0.780053	0.7437
ENSG00000105053.10	VRK3	FALSE	0.0622364	0.0012931	1	0.75	0.708	-0.00909585	0.271545	1	0.802	0.81	0.0713322	0.00429793	0.0013
ENSG00000139428.11	MMAB	TRUE	0.0862943	0.00129366	1	0.864	0.832	0.0322935	0.0636374	1	0.93	0.905	0.0540009	0.0828402	0.0609
ENSG00000165916.8	PSMC3	TRUE	0.10429	0.00129673	1	0.92	0.906	0.0769779	2.3624e-05	0.622658	0.969	0.943	0.027312	0.439099	0.3744
ENSG00000120526.10	NUDCD1	TRUE	0.0851365	0.00130418	1	0.958	0.937	0.0542322	0.00132222	1	0.985	0.983	0.0309043	0.348405	0.29
ENSG00000117399.13	CDC20	TRUE	0.143181	0.00130616	1	0.621	0.542	0.0933413	0.00602153	1	0.595	0.551	0.0498401	0.372209	0.3514
ENSG00000141759.14	TXNL4A	TRUE	0.101616	0.00130817	1	0.989	0.972	0.0978535	3.6909e-07	0.00972812	0.993	0.99	0.00376203	0.922926	0.9074
ENSG00000169045.17	HNRNPH1	TRUE	0.0914286	0.00132289	1	1	0.994	0.0802882	0.000104466	1	1	1	0.0111404	0.778235	0.7622
ENSG00000110108.9	TMEM109	TRUE	0.0857287	0.00133573	1	0.841	0.782	0.0881465	1.00689e-07	0.00265387	0.898	0.857	-0.00241776	0.931735	0.9276
ENSG00000196591.11	HDAC2	TRUE	0.111506	0.00137054	1	0.985	0.971	0.105087	1.41328e-08	0.000372497	1	0.991	0.00641918	0.871426	0.842
ENSG00000118363.11	SPCS2	TRUE	0.0979605	0.0013944	1	0.936	0.937	0.0587961	0.000265845	1	0.982	0.973	0.0391645	0.256539	0.1971
ENSG00000109534.16	GAR1	TRUE	0.101117	0.0013977	1	0.871	0.852	0.0756519	6.25262e-06	0.1648	0.934	0.901	0.0254648	0.449717	0.378
ENSG00000159352.15	PSMD4	FALSE	0.0751172	0.0014142	1	0.981	0.96	0.0142358	0.22405	1	0.995	0.994	0.0608814	0.0340471	0.0215
ENSG00000069482.6	GAL	TRUE	0.135463	0.00142863	1	0.894	0.855	0.207304	2.78493e-11	7.34024e-07	0.941	0.874	-0.0718416	0.164089	0.1533
ENSG00000077152.9	UBE2T	TRUE	0.101591	0.00144418	1	0.818	0.767	0.0789249	7.15247e-05	1	0.869	0.834	0.0226662	0.563767	0.5158
ENSG00000147526.19	TACC1	TRUE	0.0966548	0.00144496	1	0.898	0.891	0.0396624	0.0281019	1	0.952	0.953	0.0569924	0.0958704	0.058
ENSG00000198911.11	SREBF2	TRUE	0.0828377	0.00145095	1	0.731	0.687	0.0131927	0.328467	1	0.826	0.817	0.069645	0.0125171	0.0029
ENSG00000101974.14	ATP11C	FALSE	0.0637658	0.001454	1	0.542	0.479	0.0458292	6.32338e-05	1	0.621	0.557	0.0179367	0.422726	0.3575
ENSG00000105887.10	MTPN	FALSE	0.0818107	0.00145413	1	1	0.991	0.00932405	0.686869	1	0.993	0.997	0.0724866	0.0170772	0.0092
ENSG00000104320.13	NBN	TRUE	0.0912867	0.00145889	1	0.977	0.979	0.0596051	0.000976242	1	0.992	0.996	0.0316816	0.336691	0.2926
ENSG00000197102.10	DYNC1H1	TRUE	0.07799	0.00148193	1	0.917	0.912	0.0302375	0.0931524	1	0.966	0.97	0.0477524	0.134304	0.0988
ENSG00000104738.16	MCM4	TRUE	0.169735	0.00150291	1	0.936	0.86	0.238687	2.0759e-11	5.47145e-07	0.938	0.886	-0.0689516	0.279167	0.2573
ENSG00000145833.15	DDX46	TRUE	0.091819	0.00152536	1	0.992	0.981	0.115249	1.01947e-09	2.68702e-05	1	0.992	-0.0234298	0.499536	0.4486
ENSG00000067225.17	PKM	TRUE	0.101236	0.00153586	1	1	0.997	0.0430516	0.00695344	1	1	1	0.0581842	0.0813997	0.0621
ENSG00000132963.7	POMP	TRUE	0.0873858	0.00155437	1	1	0.999	0.0959914	2.86232e-09	7.54422e-05	1	1	-0.00860565	0.790744	0.7612
ENSG00000231607.9	DLEU2	TRUE	0.0899155	0.00155899	1	0.871	0.855	0.105149	1.42567e-07	0.00375763	0.946	0.925	-0.0152333	0.664434	0.6543
ENSG00000213551.4	DNAJC9	TRUE	0.104415	0.00156777	1	0.811	0.788	0.0972252	5.39408e-07	0.0142172	0.89	0.834	0.00718965	0.857955	0.8347
ENSG00000123983.13	ACSL3	TRUE	0.101633	0.0015681	1	0.837	0.801	0.046771	0.00378704	1	0.913	0.885	0.0548621	0.100827	0.0772
ENSG00000123562.16	MORF4L2	TRUE	0.0992492	0.00160622	1	0.958	0.942	0.0323905	0.0929665	1	0.98	0.978	0.0668588	0.0500521	0.031
ENSG00000249353.2	NPM1P27	FALSE	0.0676301	0.00160952	1	0.629	0.588	0.0226655	0.0688774	1	0.659	0.639	0.0449646	0.0512389	0.0213
ENSG00000147155.10	EBP	TRUE	0.103307	0.00162207	1	0.936	0.872	0.048923	0.00113057	1	0.962	0.928	0.0543845	0.141732	0.1048
ENSG00000139618.14	BRCA2	TRUE	0.12669	0.00162311	1	0.78	0.752	0.0937729	0.000112886	1	0.849	0.792	0.0329171	0.482205	0.4603
ENSG00000111642.14	CHD4	TRUE	0.105523	0.00163184	1	0.97	0.957	0.059332	0.0010276	1	0.995	0.985	0.0461915	0.205039	0.1641
ENSG00000154582.16	TCEB1	TRUE	0.0967379	0.00164989	1	1	0.996	0.0804802	0.000155022	1	1	1	0.0162577	0.642294	0.6154
ENSG00000112096.16	SOD2	FALSE	0.087657	0.00166311	1	0.977	0.935	0.0666513	0.000257382	1	0.98	0.97	0.0210058	0.498519	0.4586
ENSG00000167088.10	SNRPD1	TRUE	0.104777	0.00167086	1	0.992	0.994	0.14077	8.21399e-11	2.16496e-06	1	1	-0.0359923	0.314235	0.2825
ENSG00000106399.11	RPA3	TRUE	0.105883	0.00167795	1	0.958	0.922	0.148384	1.90253e-11	5.01451e-07	0.964	0.948	-0.0425009	0.265169	0.24
ENSG00000163812.13	ZDHHC3	FALSE	0.093703	0.00167847	1	0.894	0.888	0.0249612	0.198238	1	0.957	0.948	0.0687418	0.0320302	0.0129
ENSG00000125743.10	SNRPD2	TRUE	0.0725213	0.00167911	1	1	0.999	0.0706222	4.64249e-06	0.122362	1	1	0.00189909	0.946313	0.9413
ENSG00000087365.15	SF3B2	FALSE	0.0863741	0.00167959	1	0.985	0.97	0.0438362	0.0163146	1	0.995	0.992	0.0425379	0.17022	0.1306
ENSG00000075292.18	ZNF638	FALSE	0.0822208	0.00169416	1	0.943	0.947	0.0276204	0.160233	1	0.995	0.982	0.0546004	0.0927508	0.0697
ENSG00000113368.11	LMNB1	TRUE	0.10885	0.00169618	1	0.958	0.942	0.0984165	3.27657e-06	0.0863605	0.985	0.969	0.0104338	0.809979	0.7831
ENSG00000182858.13	ALG12	FALSE	0.0459131	0.00170193	1	0.28	0.216	0.00439441	0.933041	1	0.29	0.305	0.0415187	0.0039994	0.0005
ENSG00000115020.16	PIKFYVE	FALSE	0.0633957	0.00170663	1	0.754	0.71	0.0325295	0.0222644	1	0.841	0.826	0.0308661	0.252792	0.2032
ENSG00000125166.12	GOT2	TRUE	0.0743053	0.00173436	1	0.773	0.745	0.0240535	0.0439913	1	0.864	0.836	0.0502518	0.0618043	0.0353
ENSG00000118705.16	RPN2	TRUE	0.0990188	0.00176233	1	0.989	0.976	0.0402543	0.0339085	1	1	0.992	0.0587645	0.069389	0.0519
ENSG00000087087.18	SRRT	TRUE	0.0732515	0.00176265	1	0.917	0.872	0.0816066	1.22814e-05	0.323702	0.961	0.917	-0.00835518	0.794144	0.7782
ENSG00000185811.16	IKZF1	TRUE	0.0923306	0.00178303	1	0.981	0.958	0.0184271	0.37522	1	0.997	0.987	0.0739035	0.0366842	0.0236
ENSG00000115091.11	ACTR3	TRUE	0.0759697	0.00178747	1	1	0.996	0.0236071	0.084941	1	1	0.999	0.0523626	0.0807263	0.059
ENSG00000138709.17	LARP1B	TRUE	0.0613255	0.00179237	1	0.644	0.597	0.0119012	0.457278	1	0.711	0.708	0.0494244	0.0367841	0.0256
ENSG00000124177.14	CHD6	FALSE	0.0741633	0.00181059	1	0.617	0.576	0.00211399	0.866289	1	0.725	0.718	0.0720493	0.00520001	0.0011
ENSG00000167325.14	RRM1	TRUE	0.131043	0.00185433	1	0.841	0.802	0.0986983	5.77356e-06	0.152174	0.893	0.813	0.0323445	0.47247	0.4442
ENSG00000247903.1	RP11-421F16.3	FALSE	0.00550753	0.00186608	1	0.015	0.003	-0.000715342	0.547037	1	0.005	0.007	0.00622288	0.0736365	0.0042
ENSG00000023909.9	GCLM	TRUE	0.0812077	0.00188683	1	0.644	0.614	0.0137717	0.333715	1	0.733	0.735	0.067436	0.0132868	0.0044
ENSG00000147654.14	EBAG9	TRUE	0.0853556	0.00188748	1	0.951	0.929	0.0578307	0.000486787	1	0.984	0.97	0.0275248	0.384892	0.3484
ENSG00000239672.7	NME1	TRUE	0.0925022	0.00189661	1	0.992	0.987	0.129197	1.62827e-09	4.29164e-05	0.997	0.989	-0.0366953	0.273425	0.2676
ENSG00000109046.14	WSB1	TRUE	0.0909087	0.00190095	1	0.875	0.881	-0.0163549	0.205181	1	0.925	0.944	0.107264	0.00227855	0.0012
ENSG00000099956.18	SMARCB1	TRUE	0.0873923	0.00192323	1	0.83	0.824	0.0746252	1.57327e-06	0.0414666	0.943	0.925	0.0127671	0.689731	0.6278
ENSG00000172115.8	CYCS	TRUE	0.119023	0.00197492	1	0.992	0.983	0.149567	3.09704e-10	8.16287e-06	0.997	0.994	-0.030544	0.444608	0.4223
ENSG00000153044.9	CENPH	TRUE	0.0713963	0.00199137	1	0.818	0.744	0.0809995	7.82206e-08	0.00206166	0.872	0.793	-0.00960322	0.767109	0.7317
ENSG00000111196.9	MAGOHB	TRUE	0.0886642	0.00203235	1	0.841	0.815	0.0795488	1.2321e-06	0.0324746	0.923	0.869	0.00911541	0.794337	0.7462
ENSG00000060762.18	MPC1	TRUE	0.101398	0.00205298	1	0.977	0.966	0.0682598	0.000240297	1	0.993	0.986	0.033138	0.327539	0.2836
ENSG00000101158.13	NELFCD	FALSE	0.0752621	0.00205759	1	0.905	0.88	0.0179255	0.394995	1	0.951	0.945	0.0573367	0.0449851	0.0262
ENSG00000066044.14	ELAVL1	TRUE	0.0874218	0.00206151	1	0.92	0.89	0.0805015	7.20504e-08	0.00189903	0.972	0.95	0.00692031	0.836687	0.7958
ENSG00000007923.15	DNAJC11	FALSE	0.0655158	0.00206707	1	0.64	0.607	0.0515435	4.81089e-06	0.126801	0.807	0.762	0.0139723	0.583587	0.5082
ENSG00000153201.15	RANBP2	TRUE	0.0930804	0.00206884	1	0.958	0.922	0.0497613	0.012255	1	0.974	0.968	0.0433191	0.192409	0.1587
ENSG00000100764.13	PSMC1	TRUE	0.0883604	0.00208808	1	0.898	0.884	0.0604883	0.000983183	1	0.967	0.952	0.0278721	0.378327	0.3198
ENSG00000113282.13	CLINT1	TRUE	0.0900073	0.00208942	1	0.992	0.979	0.0144869	0.580989	1	0.995	0.993	0.0755204	0.021156	0.013
ENSG00000134058.10	CDK7	FALSE	0.0681157	0.00209589	1	0.561	0.52	0.0118295	0.06062	1	0.687	0.663	0.0562862	0.014017	0.0021
ENSG00000211460.11	TSN	FALSE	0.0675077	0.00210549	1	0.89	0.878	0.0706202	1.42255e-06	0.0374942	0.97	0.947	-0.00311247	0.907183	0.9066
ENSG00000100162.14	CENPM	TRUE	0.0894024	0.00211962	1	0.792	0.726	0.0636512	0.000247782	1	0.798	0.733	0.0257512	0.479766	0.4477
ENSG00000122482.20	ZNF644	FALSE	0.0877415	0.00213999	1	0.837	0.849	0.0405319	0.0177646	1	0.943	0.925	0.0472097	0.129218	0.0763
ENSG00000138071.13	ACTR2	TRUE	0.0687136	0.00215445	1	1	1	-0.017464	0.413113	1	1	1	0.0861777	0.00373785	0.0026
ENSG00000198900.5	TOP1	TRUE	0.107169	0.0021545	1	0.985	0.975	0.0747314	0.000321085	1	0.998	0.993	0.0324374	0.399984	0.3559
ENSG00000132792.18	CTNNBL1	FALSE	0.0551539	0.00216503	1	0.697	0.64	0.0364308	0.0022354	1	0.802	0.771	0.0187231	0.413332	0.3671
ENSG00000164163.10	ABCE1	TRUE	0.0911889	0.00216906	1	0.977	0.967	0.0440433	0.00919099	1	0.989	0.983	0.0471456	0.163317	0.1197
ENSG00000123975.4	CKS2	TRUE	0.174835	0.00221516	1	0.977	0.951	0.0660563	0.000628634	1	0.982	0.975	0.108779	0.093401	0.0817
ENSG00000169710.8	FASN	TRUE	0.14717	0.00223947	1	0.894	0.852	0.125068	1.43067e-06	0.0377082	0.921	0.899	0.0221014	0.684292	0.6306
ENSG00000163539.16	CLASP2	TRUE	0.0737623	0.00225651	1	0.848	0.844	0.00958996	0.22969	1	0.915	0.924	0.0641724	0.0344827	0.0182
ENSG00000204308.7	RNF5	TRUE	0.0802127	0.00226109	1	0.902	0.847	0.0263842	0.135613	1	0.931	0.921	0.0538284	0.0610944	0.0349
ENSG00000144118.13	RALB	FALSE	0.0831215	0.00228071	1	0.686	0.658	0.00924804	0.459348	1	0.779	0.775	0.0738735	0.00852884	0.0022
ENSG00000230795.3	HLA-K	FALSE	0.0038549	0.00230815	1	0.011	0.002	-0.000333256	0.439122	1	0.01	0.014	0.00418816	0.140706	0.0391
ENSG00000151338.18	MIPOL1	FALSE	0.00598459	0.0023235	1	0.023	0.006	-0.000667708	0.697423	1	0.011	0.013	0.0066523	0.0625705	0.0072
ENSG00000234961.1	RP11-124N14.3	FALSE	0.0035638	0.00232983	1	0.011	0.002	-0.00096182	0.545806	1	0.003	0.005	0.00452562	0.0792963	0.0063
ENSG00000155561.14	NUP205	TRUE	0.0917038	0.00233311	1	0.723	0.69	0.0569625	0.000156869	1	0.826	0.792	0.0347413	0.235878	0.1656
ENSG00000136518.16	ACTL6A	TRUE	0.0984272	0.00235812	1	0.875	0.839	0.0879147	4.36142e-08	0.00114954	0.933	0.904	0.0105125	0.769906	0.7234
ENSG00000065978.18	YBX1	TRUE	0.065598	0.00240829	1	1	1	0.0756372	1.56752e-06	0.0413152	1	1	-0.0100392	0.711827	0.689
ENSG00000140374.15	ETFA	FALSE	0.0720216	0.00241258	1	0.973	0.972	0.0326073	0.0470214	1	0.997	0.994	0.0394142	0.176137	0.1311
ENSG00000188186.10	LAMTOR4	TRUE	0.0617936	0.00242297	1	1	0.997	0.057153	0.000159555	1	1	0.999	0.00464061	0.881892	0.8574
ENSG00000140299.11	BNIP2	TRUE	0.082344	0.00243357	1	0.947	0.935	0.00767177	0.757868	1	0.982	0.983	0.0746723	0.0205873	0.0082
ENSG00000081189.14	MEF2C	TRUE	0.104766	0.00243723	1	0.992	0.992	0.0604632	0.00055363	1	1	0.997	0.0443026	0.268306	0.2438
ENSG00000169385.2	RNASE2	TRUE	0.105987	0.00244001	1	0.992	0.976	0.0292642	0.149825	1	0.993	0.984	0.0767227	0.114823	0.1162
ENSG00000035928.14	RFC1	TRUE	0.0996931	0.00244648	1	0.932	0.891	0.101943	9.99073e-08	0.00263326	0.969	0.944	-0.00224985	0.957555	0.947
ENSG00000182154.7	MRPL41	TRUE	0.0909851	0.00250775	1	0.992	0.99	0.143089	2.72244e-14	7.17554e-10	1	0.996	-0.0521034	0.115215	0.0976
ENSG00000000419.12	DPM1	TRUE	0.0676665	0.00252132	1	0.864	0.843	0.0533854	0.00094033	1	0.944	0.918	0.0142811	0.627645	0.5783
ENSG00000078618.20	NRDC	FALSE	0.0781378	0.00252767	1	0.951	0.93	0.0230632	0.103944	1	0.975	0.975	0.0550746	0.0764417	0.0511
ENSG00000198554.11	WDHD1	TRUE	0.0620921	0.00257131	1	0.617	0.551	0.0663284	8.76766e-06	0.231089	0.682	0.617	-0.00423628	0.885143	0.8678
ENSG00000177700.5	POLR2L	TRUE	0.0825125	0.00257222	1	0.996	0.992	0.0917177	1.07159e-07	0.00282439	0.998	0.998	-0.0092052	0.776819	0.76
ENSG00000104756.15	KCTD9	TRUE	0.0842948	0.00257651	1	0.652	0.638	0.00544047	0.485707	1	0.739	0.734	0.0788544	0.00453659	0.0007
ENSG00000138821.12	SLC39A8	TRUE	0.0647407	0.00258443	1	0.674	0.628	0.0446349	0.00222954	1	0.741	0.712	0.0201058	0.419251	0.3749
ENSG00000278558.4	TMEM191B	FALSE	0.011421	0.00258639	1	0.034	0.012	-0.000876652	0.540143	1	0.028	0.033	0.0122976	0.0348248	0.0017
ENSG00000125901.5	MRPS26	TRUE	0.097265	0.00258809	1	0.966	0.944	0.128395	5.40417e-08	0.00142438	0.982	0.961	-0.0311299	0.419043	0.4025
ENSG00000126261.12	UBA2	TRUE	0.108637	0.00259672	1	0.989	0.981	0.120435	1.69172e-10	4.45886e-06	0.998	0.99	-0.0117982	0.761026	0.728
ENSG00000115866.10	DARS	TRUE	0.0678905	0.00259714	1	0.977	0.976	0.0170693	0.220003	1	1	0.995	0.0508212	0.112794	0.0824
ENSG00000101367.8	MAPRE1	FALSE	0.0871878	0.00262145	1	0.841	0.835	0.0262666	0.0380986	1	0.939	0.924	0.0609212	0.0436144	0.0219
ENSG00000168496.3	FEN1	TRUE	0.110842	0.00264721	1	0.761	0.731	0.117103	1.69208e-09	4.45983e-05	0.844	0.741	-0.00626145	0.883954	0.8687
ENSG00000168701.18	TMEM208	TRUE	0.0887577	0.00265765	1	0.939	0.918	0.0329316	0.023319	1	0.966	0.959	0.055826	0.0655872	0.0407
ENSG00000143889.15	HNRNPLL	TRUE	0.0737987	0.00268247	1	0.788	0.772	0.0296913	0.0153464	1	0.895	0.868	0.0441075	0.126407	0.0938
ENSG00000155959.10	VBP1	TRUE	0.0817377	0.0026876	1	0.92	0.894	0.0551186	0.000555445	1	0.952	0.955	0.0266192	0.391773	0.3275
ENSG00000158042.8	MRPL17	TRUE	0.110948	0.00269635	1	0.97	0.941	0.0963557	4.89203e-08	0.00128939	0.979	0.959	0.0145927	0.70303	0.6396
ENSG00000136463.7	TACO1	TRUE	0.0563549	0.00272523	1	0.697	0.655	0.0316006	0.013822	1	0.8	0.766	0.0247543	0.29765	0.2272
ENSG00000072501.17	SMC1A	TRUE	0.105214	0.00277949	1	0.928	0.904	0.0898484	3.66892e-05	0.967017	0.975	0.949	0.0153655	0.723431	0.6915
ENSG00000131263.12	RLIM	FALSE	0.0619794	0.00279323	1	0.739	0.726	0.0427862	0.00111308	1	0.864	0.83	0.0191932	0.466773	0.4153
ENSG00000070423.17	RNF126	TRUE	0.070812	0.00280294	1	0.818	0.792	0.0585107	6.2026e-05	1	0.91	0.886	0.0123012	0.686572	0.6386
ENSG00000178295.14	GEN1	TRUE	0.0766539	0.00282101	1	0.617	0.576	0.0406063	0.00124977	1	0.734	0.661	0.0360476	0.171704	0.1212
ENSG00000088247.16	KHSRP	TRUE	0.116901	0.00282339	1	0.981	0.93	0.0801941	3.84901e-06	0.101448	0.984	0.966	0.036707	0.310881	0.2521
ENSG00000103035.10	PSMD7	TRUE	0.0908614	0.00282804	1	0.977	0.96	0.0493936	0.017818	1	0.992	0.989	0.0414678	0.229266	0.1856
ENSG00000089280.18	FUS	TRUE	0.0958428	0.00283134	1	1	0.992	0.0929285	5.8035e-06	0.152963	1	0.998	0.00291435	0.949928	0.9304
ENSG00000153310.18	FAM49B	TRUE	0.0568831	0.00287082	1	1	0.999	0.0352087	0.00230451	1	1	1	0.0216744	0.433194	0.3608
ENSG00000187051.8	RPS19BP1	TRUE	0.0922443	0.00287628	1	0.989	0.976	0.0911645	1.67409e-07	0.0044124	0.989	0.99	0.0010798	0.984931	0.972
ENSG00000116521.10	SCAMP3	FALSE	0.0649593	0.00288743	1	0.667	0.616	0.0471892	0.000533394	1	0.77	0.741	0.0177701	0.473899	0.4083
ENSG00000131504.15	DIAPH1	TRUE	0.0796884	0.00289699	1	0.955	0.941	0.0389	0.0182767	1	0.979	0.968	0.0407884	0.214862	0.1848
ENSG00000188818.12	ZDHHC11	FALSE	0.00597275	0.00291733	1	0.019	0.005	-0.000183764	0.492596	1	0.005	0.008	0.00615652	0.0584924	0.0088
ENSG00000105202.7	FBL	TRUE	0.0805104	0.00291841	1	0.985	0.981	0.0987821	2.75902e-06	0.0727196	0.998	0.993	-0.0182717	0.596043	0.5685
ENSG00000153879.8	CEBPG	TRUE	0.0764885	0.00292807	1	0.879	0.864	0.0139266	0.42551	1	0.941	0.929	0.0625618	0.0424108	0.0263
ENSG00000115364.13	MRPL19	TRUE	0.0916016	0.00293671	1	0.909	0.89	0.0323183	0.0468223	1	0.964	0.956	0.0592833	0.0556354	0.0282
ENSG00000096060.14	FKBP5	TRUE	0.0779823	0.00294262	1	0.955	0.918	0.0679587	0.00207399	1	0.972	0.952	0.0100235	0.783368	0.7601
ENSG00000101935.9	AMMECR1	TRUE	0.0612748	0.00294704	1	0.587	0.556	0.0245048	0.00594425	1	0.689	0.637	0.0367699	0.151354	0.1171
ENSG00000167978.16	SRRM2	TRUE	0.0852965	0.00296631	1	1	0.995	0.0464423	0.00471932	1	1	1	0.0388542	0.224758	0.1955
ENSG00000005059.15	CCDC109B	TRUE	0.067345	0.00297451	1	0.473	0.421	0.0225132	0.0376637	1	0.569	0.539	0.0448318	0.0544282	0.0269
ENSG00000263563.5	UBBP4	FALSE	0.0193611	0.00297792	1	0.072	0.037	0.00259917	0.912349	1	0.062	0.064	0.016762	0.03039	0.006
ENSG00000084234.16	APLP2	TRUE	0.138904	0.00298348	1	1	0.999	0.040133	0.0626633	1	1	1	0.0987706	0.0939967	0.0463
ENSG00000115421.12	PAPOLG	FALSE	0.0594161	0.00298964	1	0.481	0.424	0.00394293	0.652885	1	0.566	0.583	0.0554732	0.00534338	0.001
ENSG00000267321.1	RP11-1094M14.11	TRUE	0.067515	0.00300008	1	0.492	0.448	0.0599602	4.54645e-07	0.0119831	0.6	0.531	0.00755473	0.745788	0.7101
ENSG00000164024.11	METAP1	FALSE	0.0813346	0.00300442	1	0.83	0.778	0.0259487	0.0999709	1	0.867	0.86	0.0553859	0.0583358	0.0351
ENSG00000134884.13	ARGLU1	FALSE	0.0967404	0.00300685	1	0.985	0.984	0.0888846	2.34258e-05	0.617433	0.998	0.996	0.0078558	0.850623	0.8151
ENSG00000178691.10	SUZ12	TRUE	0.0890009	0.00301461	1	0.97	0.956	0.0595289	0.00118708	1	0.985	0.982	0.0294719	0.414227	0.3704
ENSG00000152256.13	PDK1	TRUE	0.0872744	0.00301496	1	0.545	0.511	0.0169024	0.26782	1	0.654	0.655	0.070372	0.0143409	0.0047
ENSG00000111775.2	COX6A1	TRUE	0.0798928	0.00302104	1	1	0.997	0.0980352	2.21027e-09	5.82562e-05	1	0.999	-0.0181424	0.520402	0.4988
ENSG00000205531.12	NAP1L4	TRUE	0.0870411	0.00302773	1	0.97	0.934	0.0879391	2.30813e-07	0.00608353	0.992	0.977	-0.000898	0.984397	0.9769
ENSG00000174021.10	GNG5	TRUE	0.0888388	0.00303346	1	1	0.999	0.0468119	0.00895849	1	1	1	0.0420269	0.153785	0.1319
ENSG00000069424.14	KCNAB2	TRUE	0.075987	0.00307005	1	0.939	0.917	0.0133287	0.543538	1	0.979	0.971	0.0626582	0.041006	0.0253
ENSG00000128050.8	PAICS	TRUE	0.0933251	0.00307168	1	0.977	0.961	0.129157	6.14676e-10	1.6201e-05	0.993	0.979	-0.0358316	0.331599	0.289
ENSG00000162607.12	USP1	TRUE	0.114069	0.00307332	1	0.894	0.859	0.096543	1.80368e-06	0.0475396	0.928	0.889	0.0175257	0.70017	0.6543
ENSG00000069329.15	VPS35	TRUE	0.0852115	0.00308225	1	0.947	0.964	0.0100569	0.500925	1	0.992	0.987	0.0751546	0.0176969	0.0063
ENSG00000137563.11	GGH	TRUE	0.100686	0.0031072	1	0.818	0.769	0.0899965	2.59079e-06	0.0682855	0.897	0.802	0.0106899	0.778309	0.7469
ENSG00000112473.17	SLC39A7	TRUE	0.0833155	0.0031109	1	0.773	0.735	0.0572888	2.03146e-05	0.535432	0.87	0.823	0.0260267	0.381768	0.315
ENSG00000142856.16	ITGB3BP	TRUE	0.080162	0.00312744	1	0.727	0.71	0.0546791	0.000181356	1	0.828	0.773	0.0254829	0.412726	0.3907
ENSG00000085511.19	MAP3K4	FALSE	0.0535427	0.00313023	1	0.814	0.771	0.0300766	0.0386467	1	0.867	0.855	0.0234661	0.385652	0.356
ENSG00000070814.17	TCOF1	TRUE	0.0861172	0.0031348	1	0.803	0.762	0.0825676	1.08389e-07	0.00285681	0.864	0.817	0.00354963	0.915608	0.8944
ENSG00000077147.14	TM9SF3	FALSE	0.0806983	0.0031445	1	0.992	0.982	0.0352012	0.0248358	1	0.992	0.993	0.0454971	0.127696	0.1042
ENSG00000106105.13	GARS	TRUE	0.0762488	0.00315275	1	0.886	0.865	0.095685	7.72676e-07	0.0203654	0.943	0.926	-0.0194362	0.544131	0.5242
ENSG00000164305.18	CASP3	FALSE	0.0807903	0.00315365	1	0.678	0.68	0.0295011	0.0296712	1	0.849	0.805	0.0512892	0.0647182	0.0334
ENSG00000158545.15	ZC3H18	TRUE	0.0849333	0.00318839	1	0.852	0.812	0.0322239	0.0699419	1	0.882	0.877	0.0527094	0.0836021	0.0543
ENSG00000197170.9	PSMD12	TRUE	0.077857	0.00319485	1	0.962	0.966	0.0827681	4.04043e-06	0.106494	0.99	0.986	-0.00491111	0.89162	0.8745
ENSG00000134802.17	SLC43A3	TRUE	0.109577	0.00321038	1	0.856	0.831	0.0982219	1.64732e-07	0.00434185	0.925	0.873	0.0113553	0.806168	0.7563
ENSG00000099795.6	NDUFB7	TRUE	0.0785258	0.0032348	1	0.996	0.997	0.0885121	3.77323e-07	0.0099451	1	1	-0.00998627	0.737528	0.7163
ENSG00000117724.12	CENPF	TRUE	0.240526	0.00325398	1	0.848	0.793	0.121023	1.46221e-05	0.385396	0.882	0.784	0.119503	0.186768	0.1791
ENSG00000126453.9	BCL2L12	TRUE	0.0791789	0.00326172	1	0.86	0.811	0.0714865	7.57988e-06	0.199783	0.91	0.863	0.00769231	0.812669	0.7903
ENSG00000109171.14	SLAIN2	FALSE	0.0695748	0.00326419	1	0.784	0.764	0.041986	0.0104844	1	0.872	0.852	0.0275888	0.313051	0.2651
ENSG00000146247.13	PHIP	TRUE	0.101196	0.00328286	1	0.966	0.973	0.0642129	0.00054233	1	0.993	0.993	0.0369831	0.352512	0.2807
ENSG00000254389.3	RHPN1-AS1	FALSE	0.0222256	0.00331051	1	0.072	0.037	-0.000924426	0.961833	1	0.052	0.053	0.02315	0.0057598	0
ENSG00000121350.15	PYROXD1	TRUE	0.0800363	0.00333916	1	0.659	0.644	0.0343885	0.0100476	1	0.785	0.749	0.0456478	0.100194	0.0682
ENSG00000009335.17	UBE3C	FALSE	0.063803	0.00334428	1	0.758	0.72	0.01532	0.19825	1	0.793	0.79	0.048483	0.0511633	0.0342
ENSG00000167900.11	TK1	TRUE	0.0893977	0.00335983	1	0.769	0.713	0.0727659	0.000118953	1	0.816	0.729	0.0166318	0.666264	0.6306
ENSG00000130921.7	C12orf65	FALSE	0.0661016	0.00340651	1	0.845	0.815	0.0264797	0.0160901	1	0.903	0.888	0.0396219	0.138756	0.1096
ENSG00000040275.16	SPDL1	TRUE	0.0918882	0.00343749	1	0.678	0.639	0.0555665	0.00320458	1	0.741	0.683	0.0363217	0.333288	0.3164
ENSG00000060237.16	WNK1	TRUE	0.103025	0.00343922	1	0.996	0.985	0.0295955	0.102146	1	1	0.993	0.0734298	0.0500085	0.0359
ENSG00000023041.11	ZDHHC6	TRUE	0.0843101	0.00346514	1	0.633	0.616	0.0343974	0.0193962	1	0.777	0.759	0.0499127	0.0640973	0.0315
ENSG00000168393.12	DTYMK	TRUE	0.0966204	0.00349936	1	0.947	0.867	0.139421	2.98828e-10	7.8762e-06	0.952	0.907	-0.0428007	0.278849	0.2536
ENSG00000096063.15	SRPK1	TRUE	0.0940254	0.00352613	1	0.981	0.968	0.0974028	1.64946e-06	0.0434748	0.989	0.984	-0.0033774	0.920334	0.9229
ENSG00000204209.10	DAXX	FALSE	0.0753519	0.00354823	1	0.788	0.777	0.00781808	0.806315	1	0.867	0.874	0.0675338	0.0198398	0.0074
ENSG00000107566.13	ERLIN1	TRUE	0.0793653	0.00357847	1	0.883	0.878	0.0106868	0.68773	1	0.959	0.948	0.0686786	0.0446165	0.0298
ENSG00000197299.10	BLM	TRUE	0.0990667	0.00358489	1	0.807	0.743	0.0708069	0.000243263	1	0.831	0.775	0.0282598	0.455816	0.4227
ENSG00000091483.6	FH	TRUE	0.0653821	0.00360739	1	0.837	0.81	0.0460675	0.00539236	1	0.918	0.913	0.0193146	0.515737	0.4636
ENSG00000119707.13	RBM25	FALSE	0.0837231	0.00362664	1	0.985	0.981	0.069327	1.71851e-05	0.452947	0.997	0.993	0.0143961	0.687511	0.6259
ENSG00000136243.16	NUPL2	FALSE	0.0700601	0.00363025	1	0.795	0.802	0.020427	0.20944	1	0.918	0.909	0.0496331	0.0822133	0.0475
ENSG00000168275.14	COA6	TRUE	0.0780974	0.00365899	1	0.947	0.925	0.0809462	4.74902e-05	1	0.984	0.966	-0.00284878	0.926832	0.9299
ENSG00000111605.16	CPSF6	TRUE	0.0805001	0.00369044	1	0.924	0.895	0.0555559	0.000179839	1	0.974	0.948	0.0249442	0.414173	0.3667
ENSG00000067167.7	TRAM1	TRUE	0.0818475	0.00369706	1	0.992	0.992	0.0386172	0.0167862	1	1	0.998	0.0432304	0.196372	0.1502
ENSG00000184575.11	XPOT	TRUE	0.0833195	0.00370004	1	0.875	0.902	0.0574332	0.000101648	1	0.957	0.943	0.0258863	0.44689	0.3783
ENSG00000080608.9	PUM3	TRUE	0.0728166	0.00371126	1	0.932	0.898	0.0657645	0.00154944	1	0.977	0.951	0.00705209	0.861497	0.8238
ENSG00000160352.15	ZNF714	TRUE	0.0702136	0.00374453	1	0.716	0.669	0.0389547	0.0031377	1	0.795	0.75	0.0312589	0.263198	0.2126
ENSG00000006744.18	ELAC2	TRUE	0.0660619	0.00377264	1	0.761	0.737	0.0264174	0.0674879	1	0.834	0.813	0.0396445	0.130182	0.0902
ENSG00000099341.11	PSMD8	TRUE	0.0798703	0.00379324	1	0.992	0.994	0.114788	5.76675e-11	1.51994e-06	0.998	0.998	-0.0349177	0.284609	0.2558
ENSG00000212907.2	MT-ND4L	TRUE	0.0833433	0.00382239	1	1	1	0.0527265	0.00202529	1	1	1	0.0306168	0.387668	0.4163
ENSG00000155506.16	LARP1	TRUE	0.102145	0.00382955	1	0.958	0.943	0.0658709	0.000237847	1	0.992	0.971	0.0362746	0.308067	0.2547
ENSG00000120694.19	HSPH1	TRUE	0.122553	0.00385231	1	0.981	0.957	0.134763	0.000151329	1	0.99	0.979	-0.0122099	0.832372	0.8314
ENSG00000134684.10	YARS	TRUE	0.0758874	0.00386022	1	0.871	0.854	0.0635686	4.36439e-05	1	0.938	0.929	0.0123188	0.705253	0.6557
ENSG00000168003.16	SLC3A2	TRUE	0.0907072	0.00386401	1	0.795	0.777	0.063466	0.00148892	1	0.897	0.881	0.0272412	0.430931	0.3862
ENSG00000165832.5	TRUB1	FALSE	0.0488284	0.0039161	1	0.515	0.472	0.0305825	0.000628642	1	0.652	0.6	0.0182459	0.372227	0.2881
ENSG00000067560.10	RHOA	FALSE	0.0663431	0.00391852	1	1	1	0.0297635	0.0299161	1	1	1	0.0365796	0.198149	0.1345
ENSG00000015475.18	BID	TRUE	0.0960383	0.00392279	1	0.985	0.961	0.0884436	2.53866e-07	0.00669113	0.99	0.987	0.00759464	0.838519	0.789
ENSG00000140995.16	DEF8	FALSE	0.0604428	0.00396366	1	0.617	0.576	0.0278056	0.00660918	1	0.685	0.651	0.0326372	0.150044	0.0895
ENSG00000025796.13	SEC63	FALSE	0.0844517	0.00397248	1	0.973	0.968	0.0317729	0.124992	1	0.998	0.993	0.0526788	0.11036	0.0699
ENSG00000144848.10	ATG3	FALSE	0.0867793	0.00399159	1	0.973	0.951	0.0231609	0.16584	1	0.985	0.985	0.0636185	0.0541096	0.0296
ENSG00000180776.15	ZDHHC20	FALSE	0.0694377	0.00402977	1	0.761	0.752	0.0110817	0.365127	1	0.87	0.865	0.058356	0.0322783	0.0177
ENSG00000160633.12	SAFB	TRUE	0.0974411	0.00403223	1	0.932	0.909	0.0778953	0.000677187	1	0.977	0.956	0.0195458	0.62458	0.5785
ENSG00000183688.4	FAM101B	TRUE	0.117399	0.0040358	1	0.936	0.901	0.105352	1.02487e-06	0.0270125	0.977	0.941	0.0120467	0.825319	0.7867
ENSG00000172590.18	MRPL52	TRUE	0.0799256	0.00403741	1	0.985	0.968	0.0602001	0.00061045	1	0.993	0.992	0.0197255	0.54579	0.4847
ENSG00000107938.17	EDRF1	FALSE	0.0722813	0.00404645	1	0.67	0.638	0.0523797	4.59765e-05	1	0.789	0.735	0.0199016	0.450353	0.3914
ENSG00000165678.20	GHITM	FALSE	0.0752406	0.00405021	1	0.989	0.989	0.0343775	0.0392487	1	1	0.998	0.0408631	0.175039	0.1214
ENSG00000156928.4	MALSU1	TRUE	0.0944873	0.00406104	1	0.852	0.846	0.080461	5.42809e-06	0.143068	0.944	0.915	0.0140264	0.702519	0.6219
ENSG00000172014.12	ANKRD20A4	FALSE	0.00679344	0.00410464	1	0.027	0.008	-0.000153449	0.707569	1	0.011	0.013	0.00694689	0.0867752	0.0099
ENSG00000009954.10	BAZ1B	TRUE	0.0868249	0.00411575	1	0.905	0.917	0.0893153	2.19277e-06	0.057795	0.969	0.953	-0.00249041	0.950266	0.9447
ENSG00000162909.17	CAPN2	FALSE	0.0630774	0.00414981	1	0.598	0.557	0.0158954	0.183172	1	0.687	0.674	0.047182	0.0553084	0.0272
ENSG00000106052.13	TAX1BP1	TRUE	0.0894962	0.00419456	1	0.989	0.98	0.00165059	0.787677	1	0.995	0.996	0.0878457	0.0166662	0.0079
ENSG00000179950.13	PUF60	TRUE	0.0911286	0.0042331	1	0.981	0.973	0.0720541	5.70602e-05	1	0.998	0.992	0.0190745	0.58194	0.5403
ENSG00000135002.11	RFK	TRUE	0.0689981	0.00423618	1	0.735	0.711	0.0112139	0.615224	1	0.798	0.807	0.0577842	0.0298349	0.0178
ENSG00000023516.8	AKAP11	TRUE	0.0651789	0.00425495	1	0.826	0.797	-0.0200921	0.306267	1	0.889	0.898	0.085271	0.00274655	0.0007
ENSG00000158615.8	PPP1R15B	FALSE	0.0562326	0.00428123	1	0.614	0.609	0.000355688	0.664708	1	0.672	0.73	0.0558769	0.0165785	0.0083
ENSG00000056097.15	ZFR	TRUE	0.118516	0.00428386	1	0.996	0.995	-0.0323413	0.137938	1	1	0.998	0.150857	0.00102792	0.0005
ENSG00000189091.12	SF3B3	FALSE	0.0770926	0.00429373	1	0.951	0.916	0.0650212	3.76128e-05	0.991359	0.982	0.955	0.0120713	0.713415	0.6617
ENSG00000147874.10	HAUS6	TRUE	0.0737254	0.00432583	1	0.758	0.741	0.0460037	0.00777815	1	0.825	0.814	0.0277217	0.35058	0.2998
ENSG00000179091.4	CYC1	TRUE	0.0769392	0.00432704	1	1	0.996	0.108508	1.32848e-09	3.50149e-05	1	1	-0.031569	0.318621	0.3033
ENSG00000066279.16	ASPM	TRUE	0.230323	0.00432791	1	0.67	0.657	0.0324916	0.0945256	1	0.707	0.637	0.197832	0.00924268	0.0071
ENSG00000143761.14	ARF1	TRUE	0.0965716	0.0043547	1	0.989	0.976	0.0550179	0.000411346	1	0.997	0.994	0.0415536	0.226888	0.1572
ENSG00000170442.11	KRT86	FALSE	0.00436331	0.0043808	1	0.008	0.001	0.000120073	0.964789	1	0.003	0.003	0.00424324	0.218149	0.0349
ENSG00000225528.2	RP3-370M22.8	FALSE	0.00305955	0.0043808	1	0.008	0.001	-0.000282087	0.325562	1	0	0.002	0.00334164	0.150299	0.0146
ENSG00000264666.1	RP11-524F11.2	FALSE	0.00288363	0.0043808	1	0.008	0.001	0.000353744	0.691582	1	0.003	0.002	0.00252988	0.275589	0.0788
ENSG00000206634.1	SNORA22	FALSE	0.00247368	0.0043808	1	0.008	0.001	-0.000572691	0.228363	1	0	0.002	0.00304637	0.117105	0.0079
ENSG00000239021.1	RNA5SP246	FALSE	0.00199148	0.0043808	1	0.008	0.001	0.000504695	0.118002	1	0.005	0.002	0.00148679	0.373298	0.2152
ENSG00000164934.13	DCAF13	TRUE	0.0811042	0.00439319	1	0.989	0.978	0.0960654	2.07854e-06	0.054784	0.997	0.989	-0.0149611	0.670543	0.6393
ENSG00000235088.1	RP4-620E11.4	FALSE	0.00256912	0.00439379	1	0.008	0.001	-0.000552779	0.525291	1	0.002	0.003	0.0031219	0.127917	0.0083
ENSG00000148248.13	SURF4	TRUE	0.115696	0.00440305	1	0.902	0.898	0.0919659	1.57321e-06	0.041465	0.966	0.937	0.0237297	0.536284	0.4679
ENSG00000264809.2	Metazoa_SRP	FALSE	0.00351953	0.00440681	1	0.008	0.001	-0.000212706	0.61912	1	0.002	0.003	0.00373223	0.199885	0.0216
ENSG00000267741.1	UBE2L4	FALSE	0.00284287	0.00440681	1	0.008	0.001	-0.000757765	0.164082	1	0	0.003	0.00360063	0.101103	0.0049
ENSG00000207326.1	Y_RNA	FALSE	0.00244902	0.00440681	1	0.008	0.001	0.000208159	0.543353	1	0.002	0.001	0.00224086	0.283719	0.0617
ENSG00000278250.1	Metazoa_SRP	FALSE	0.00196208	0.00440681	1	0.008	0.001	-0.000290744	0.325562	1	0	0.002	0.00225282	0.141196	0.0129
ENSG00000257335.8	MGAM	FALSE	0.0018434	0.00440681	1	0.008	0.001	-0.000367815	0.525642	1	0.002	0.003	0.00221122	0.140415	0.0149
ENSG00000178966.16	RMI1	TRUE	0.0827418	0.00441242	1	0.765	0.75	0.0388113	0.0330673	1	0.87	0.841	0.0439305	0.160507	0.1135
ENSG00000156970.12	BUB1B	TRUE	0.151592	0.00441797	1	0.648	0.65	0.0605574	0.00331333	1	0.743	0.669	0.0910346	0.0462566	0.0311
ENSG00000248605.5	CTD-2306M5.1	FALSE	0.00310425	0.00441987	1	0.008	0.001	0.000372244	0.543353	1	0.002	0.001	0.002732	0.326034	0.0601
ENSG00000265559.2	RN7SL652P	FALSE	0.00176	0.00441987	1	0.008	0.001	0.000691504	0.24518	1	0.003	0.001	0.00106849	0.514497	0.3705
ENSG00000242236.2	RN7SL594P	FALSE	0.00273516	0.00443297	1	0.008	0.001	-0.000211244	0.806177	1	0.003	0.004	0.0029464	0.194447	0.0285
ENSG00000225399.4	RP11-3B7.1	FALSE	0.00249741	0.00443297	1	0.008	0.001	0.000447451	0.224664	1	0.007	0.003	0.00204996	0.361049	0.1959
ENSG00000229853.1	RP5-1049G16.4	FALSE	0.00228979	0.00443297	1	0.008	0.001	-0.000792022	0.356797	1	0.007	0.011	0.00308182	0.203546	0.0867
ENSG00000233406.5	RP11-296A18.5	FALSE	0.00600878	0.00443439	1	0.019	0.005	-0.000469934	0.548212	1	0.005	0.007	0.00647872	0.0681021	0.0048
ENSG00000109805.9	NCAPG	TRUE	0.142191	0.00446584	1	0.659	0.62	0.0289449	0.161752	1	0.654	0.613	0.113246	0.0214492	0.0155
ENSG00000236498.1	AC107081.5	FALSE	0.0045971	0.00447846	1	0.019	0.005	0.00080481	0.741955	1	0.015	0.013	0.00379229	0.233291	0.1192
ENSG00000111615.13	KRR1	TRUE	0.0805304	0.00449117	1	0.894	0.891	0.0554528	0.000619399	1	0.966	0.938	0.0250776	0.43478	0.3643
ENSG00000187555.14	USP7	FALSE	0.0802992	0.00449576	1	0.902	0.891	0.023354	0.106923	1	0.966	0.952	0.0569452	0.0634574	0.0403
ENSG00000106245.9	BUD31	TRUE	0.0746976	0.0045078	1	0.973	0.969	0.0821142	3.48346e-07	0.00918135	0.993	0.985	-0.00741655	0.804967	0.7892
ENSG00000174720.15	LARP7	TRUE	0.0689897	0.00454678	1	0.905	0.913	0.0208869	0.157713	1	0.97	0.97	0.0481028	0.116633	0.0756
ENSG00000177674.15	AGTRAP	FALSE	0.0597224	0.00457067	1	0.667	0.616	0.0274871	0.0655304	1	0.8	0.777	0.0322352	0.201893	0.1592
ENSG00000164104.11	HMGB2	TRUE	0.199003	0.00460896	1	0.958	0.938	0.111885	0.000843706	1	0.977	0.964	0.087118	0.255349	0.2398
ENSG00000089685.14	BIRC5	TRUE	0.156778	0.0046304	1	0.761	0.724	0.125189	8.06432e-06	0.212551	0.813	0.715	0.0315891	0.573298	0.5411
ENSG00000025156.12	HSF2	FALSE	0.0534914	0.00465602	1	0.542	0.5	0.019955	0.204554	1	0.633	0.639	0.0335363	0.122312	0.083
ENSG00000256537.4	SMIM10L1	TRUE	0.0792746	0.00465857	1	0.871	0.874	0.0259133	0.208986	1	0.948	0.939	0.0533613	0.0885122	0.0545
ENSG00000106588.10	PSMA2	TRUE	0.0783407	0.00466757	1	0.958	0.925	0.0788333	3.79035e-06	0.0999023	0.972	0.961	-0.00049257	0.993338	0.9872
ENSG00000134910.12	STT3A	TRUE	0.0848243	0.00469165	1	0.818	0.813	0.0595521	0.000362751	1	0.938	0.907	0.0252722	0.435557	0.3552
ENSG00000152422.15	XRCC4	TRUE	0.0620108	0.00470599	1	0.663	0.626	0.0232162	0.0727974	1	0.752	0.739	0.0387946	0.123436	0.0868
ENSG00000101425.12	BPI	TRUE	0.0519388	0.00471128	1	0.386	0.324	-0.00938874	0.866867	1	0.377	0.381	0.0613275	0.0447032	0.0305
ENSG00000113360.16	DROSHA	FALSE	0.0494478	0.00473623	1	0.553	0.515	0.0127438	0.171035	1	0.626	0.62	0.036704	0.0792767	0.0495
ENSG00000165502.6	RPL36AL	TRUE	0.0713639	0.0047506	1	1	1	0.0386126	0.00745425	1	1	1	0.0327512	0.225243	0.1945
ENSG00000132305.20	IMMT	TRUE	0.0835166	0.00475165	1	0.985	0.96	0.0776495	3.60989e-06	0.0951458	0.993	0.99	0.00586709	0.870802	0.8351
ENSG00000060339.13	CCAR1	TRUE	0.0858334	0.00475908	1	0.973	0.948	0.0346872	0.0893681	1	0.99	0.98	0.0511462	0.117603	0.0908
ENSG00000131473.16	ACLY	TRUE	0.0873604	0.00476235	1	0.928	0.896	0.0499461	0.0150865	1	0.943	0.928	0.0374143	0.309228	0.3137
ENSG00000104549.11	SQLE	TRUE	0.154618	0.004814	1	0.97	0.953	0.0545397	0.0297162	1	0.99	0.975	0.100078	0.0743557	0.0597
ENSG00000067704.9	IARS2	TRUE	0.068062	0.00483361	1	0.92	0.908	0.0514117	0.00629713	1	0.974	0.953	0.0166503	0.612855	0.5509
ENSG00000186767.6	SPIN4	TRUE	0.0839326	0.0048506	1	0.731	0.705	0.0480222	0.00573616	1	0.811	0.788	0.0359104	0.28391	0.2364
ENSG00000093144.18	ECHDC1	FALSE	0.0701717	0.00486575	1	0.996	0.983	0.0300262	0.0612045	1	0.995	0.998	0.0401456	0.169457	0.1426
ENSG00000119541.9	VPS4B	FALSE	0.0934802	0.00487856	1	0.936	0.913	-0.00236135	0.914066	1	0.974	0.975	0.0958415	0.00250816	0.0007
ENSG00000100911.14	PSME2	TRUE	0.0923387	0.00491791	1	1	0.987	0.0737076	8.4859e-05	1	0.997	0.994	0.0186311	0.594626	0.5633
ENSG00000114744.8	COMMD2	FALSE	0.0585692	0.00495541	1	0.742	0.708	0.00536522	0.972389	1	0.8	0.811	0.053204	0.0357555	0.0164
ENSG00000101343.14	CRNKL1	FALSE	0.058739	0.00497346	1	0.867	0.832	0.00387563	0.896413	1	0.916	0.927	0.0548634	0.0909559	0.0968
ENSG00000260750.5	RP11-482M8.1	FALSE	0.00503343	0.0049886	1	0.011	0.002	0.000216483	0.850572	1	0.005	0.004	0.00481695	0.161745	0.0141
ENSG00000222607.1	RNU6-628P	FALSE	0.004461	0.0049886	1	0.011	0.002	0.00107724	0.296719	1	0.008	0.005	0.00338376	0.284074	0.0699
ENSG00000080709.14	KCNN2	TRUE	0.0793917	0.00498989	1	0.833	0.84	0.0618194	0.000949125	1	0.93	0.922	0.0175724	0.625871	0.564
ENSG00000110172.11	CHORDC1	TRUE	0.105871	0.00499217	1	0.879	0.856	0.0503233	0.0223637	1	0.951	0.924	0.0555474	0.118354	0.0873
ENSG00000196230.12	TUBB	TRUE	0.12757	0.004998	1	0.996	0.99	0.0768086	0.0110162	1	0.997	0.996	0.0507617	0.370672	0.3561
ENSG00000100167.19	SEPT3	FALSE	0.00571665	0.00499893	1	0.011	0.002	-8.82388e-05	0.863298	1	0.002	0.002	0.00580489	0.158577	0.0096
ENSG00000154529.14	CNTNAP3B	FALSE	0.00412595	0.0050509	1	0.011	0.002	0.000551312	0.38792	1	0.007	0.004	0.00357464	0.249012	0.0617
ENSG00000265010.1	RP11-661C3.2	FALSE	0.0037246	0.0050509	1	0.011	0.002	0.000380986	0.763646	1	0.007	0.006	0.00334361	0.220049	0.0504
ENSG00000270040.1	RP11-416A14.1	FALSE	0.00361963	0.00507182	1	0.011	0.002	0.000726678	0.510243	1	0.005	0.003	0.00289296	0.277444	0.0837
ENSG00000120437.8	ACAT2	TRUE	0.107993	0.0050834	1	0.894	0.817	0.0579846	0.00224671	1	0.931	0.865	0.0500082	0.243493	0.2068
ENSG00000143420.17	ENSA	TRUE	0.078579	0.00510077	1	0.977	0.946	0.0408076	0.013183	1	0.995	0.983	0.0377714	0.192112	0.1542
ENSG00000142230.11	SAE1	TRUE	0.0682579	0.005113	1	0.833	0.813	0.0914612	5.22573e-08	0.00137735	0.933	0.881	-0.0232034	0.460776	0.4045
ENSG00000128944.13	KNSTRN	TRUE	0.0930616	0.00514205	1	0.564	0.523	0.000659271	0.998453	1	0.58	0.587	0.0924023	0.00423514	0.0012
ENSG00000277462.1	ZNF670	FALSE	0.0256801	0.00514413	1	0.25	0.187	0.00653317	0.721078	1	0.249	0.253	0.0191469	0.110117	0.0716
ENSG00000145675.14	PIK3R1	FALSE	0.067923	0.00522675	1	0.86	0.826	0.0210231	0.226426	1	0.893	0.897	0.0468999	0.122577	0.0769
ENSG00000127445.13	PIN1	TRUE	0.0750352	0.00522968	1	0.939	0.938	0.0497623	0.00989214	1	0.987	0.978	0.0252729	0.449541	0.3932
ENSG00000168894.9	RNF181	FALSE	0.0633283	0.00529587	1	0.973	0.956	-0.00419911	0.818342	1	0.993	0.986	0.0675274	0.0262927	0.0165
ENSG00000214706.10	IFRD2	TRUE	0.0962991	0.00530033	1	0.864	0.83	0.0753757	1.11241e-05	0.293198	0.926	0.908	0.0209235	0.536211	0.4633
ENSG00000198814.12	GK	FALSE	0.0646701	0.00531793	1	0.455	0.41	0.00200914	0.475919	1	0.516	0.505	0.062661	0.00423079	0.0003
ENSG00000135837.15	CEP350	FALSE	0.0800529	0.00535164	1	0.966	0.961	-0.0086986	0.599618	1	0.989	0.99	0.0887515	0.0127061	0.0085
ENSG00000088205.12	DDX18	TRUE	0.0742612	0.00536037	1	0.996	0.987	0.106217	2.37934e-08	0.000627122	1	0.996	-0.0319554	0.346551	0.312
ENSG00000072274.12	TFRC	TRUE	0.106024	0.00538686	1	0.939	0.91	0.10719	0.000311954	1	0.961	0.948	-0.00116584	0.972032	0.9803
ENSG00000127837.9	AAMP	FALSE	0.0582228	0.00539412	1	0.705	0.692	0.0307844	0.00955979	1	0.815	0.821	0.0274384	0.281597	0.2174
ENSG00000274997.1	HIST1H2AH	TRUE	0.137677	0.00543045	1	0.557	0.522	0.0669133	0.04509	1	0.674	0.65	0.0707633	0.180592	0.2374
ENSG00000127337.6	YEATS4	TRUE	0.084644	0.00543264	1	0.848	0.824	0.0378167	0.0163997	1	0.916	0.884	0.0468273	0.152537	0.1378
ENSG00000100427.15	MLC1	TRUE	0.0786041	0.00547649	1	0.788	0.754	0.0492785	0.00223225	1	0.875	0.832	0.0293256	0.375405	0.3493
ENSG00000122545.18	SEPT7	TRUE	0.0752387	0.00550313	1	1	0.994	0.0537493	0.000600499	1	1	0.998	0.0214894	0.492674	0.4415
ENSG00000223922.1	ASS1P2	FALSE	0.00473698	0.00551866	1	0.015	0.004	0.000307725	0.991995	1	0.01	0.01	0.00442925	0.167622	0.0463
ENSG00000260571.1	BNIP3P5	FALSE	0.00548611	0.00552762	1	0.015	0.004	0.00214837	0.172666	1	0.015	0.009	0.00333774	0.391912	0.2509
ENSG00000121022.13	COPS5	FALSE	0.0743672	0.00554644	1	0.996	0.984	0.045991	0.00473366	1	1	0.998	0.0283761	0.351579	0.2836
ENSG00000214013.9	GANC	FALSE	0.0708334	0.00556237	1	0.705	0.69	0.00883917	0.651303	1	0.823	0.828	0.0619943	0.0232021	0.0137
ENSG00000221102.1	SNORA11B	FALSE	0.00380316	0.00556358	1	0.015	0.004	-0.000130946	0.626835	1	0.003	0.005	0.00393411	0.141426	0.0218
ENSG00000131931.8	THAP1	FALSE	0.0768722	0.00558514	1	0.833	0.788	0.0106019	0.965422	1	0.88	0.881	0.0662703	0.02242	0.0119
ENSG00000028528.14	SNX1	FALSE	0.0474066	0.00561048	1	0.814	0.785	0.0260385	0.0670871	1	0.902	0.902	0.0213682	0.401816	0.353
ENSG00000166803.10	KIAA0101	TRUE	0.11507	0.00561211	1	0.943	0.884	0.151731	8.57228e-08	0.00225939	0.933	0.872	-0.0366609	0.470376	0.4535
ENSG00000154174.7	TOMM70	FALSE	0.0730224	0.00562089	1	0.875	0.858	0.0184858	0.13512	1	0.956	0.937	0.0545366	0.0634411	0.0325
ENSG00000100364.18	KIAA0930	TRUE	0.0902981	0.00562928	1	0.985	0.978	0.0430403	0.0444646	1	0.993	0.989	0.0472578	0.192967	0.1812
ENSG00000104872.10	PIH1D1	TRUE	0.0749881	0.00563021	1	0.955	0.939	0.0991117	7.11034e-09	0.000187407	0.997	0.978	-0.0241236	0.45211	0.3966
ENSG00000136718.9	IMP4	TRUE	0.0833596	0.00565333	1	0.932	0.902	0.0455808	0.00665449	1	0.961	0.945	0.0377789	0.243447	0.2041
ENSG00000141543.9	EIF4A3	TRUE	0.0766299	0.00580267	1	0.924	0.897	0.0822708	3.52554e-06	0.0929226	0.97	0.956	-0.00564094	0.855746	0.8483
ENSG00000065135.9	GNAI3	FALSE	0.063211	0.00586407	1	0.886	0.879	0.0193198	0.104533	1	0.936	0.942	0.0438912	0.124025	0.0826
ENSG00000101596.14	SMCHD1	TRUE	0.0810334	0.00592996	1	0.962	0.946	0.049402	0.0022412	1	0.987	0.978	0.0316313	0.363853	0.3204
ENSG00000169223.14	LMAN2	TRUE	0.0687031	0.00593196	1	0.951	0.946	0.0580065	0.00136883	1	0.992	0.983	0.0106965	0.743949	0.7071
ENSG00000159256.12	MORC3	FALSE	0.0735451	0.00606528	1	0.754	0.736	0.0322301	0.0197716	1	0.849	0.857	0.041315	0.146531	0.0973
ENSG00000100796.17	PPP4R3A	TRUE	0.0615035	0.00606563	1	0.86	0.842	0.0215925	0.308068	1	0.92	0.914	0.0399111	0.178867	0.138
ENSG00000011304.18	PTBP1	TRUE	0.083385	0.00609409	1	0.973	0.96	0.0727964	9.0424e-05	1	0.995	0.986	0.0105887	0.784247	0.7523
ENSG00000065883.14	CDK13	FALSE	0.065697	0.00618694	1	0.795	0.777	0.00483619	0.786077	1	0.843	0.862	0.0608608	0.0328828	0.0142
ENSG00000151575.14	TEX9	FALSE	0.00565619	0.00619802	1	0.023	0.007	0.000602719	0.97623	1	0.015	0.015	0.00505347	0.173024	0.0596
ENSG00000226950.6	DANCR	TRUE	0.114116	0.00620542	1	0.985	0.975	0.239835	4.55731e-16	1.20117e-11	0.99	0.986	-0.125719	0.00926678	0.0073
ENSG00000164830.18	OXR1	FALSE	0.0748218	0.00621513	1	0.973	0.968	0.0255034	0.116632	1	0.995	0.992	0.0493184	0.135884	0.1078
ENSG00000164134.12	NAA15	TRUE	0.0825478	0.00621848	1	0.92	0.898	0.0691115	6.45396e-05	1	0.959	0.948	0.0134363	0.706553	0.6478
ENSG00000122958.14	VPS26A	TRUE	0.0566272	0.00624113	1	0.955	0.907	0.0333118	0.0698268	1	0.964	0.968	0.0233154	0.452253	0.4338
ENSG00000267422.1	CTD-2554C21.1	FALSE	0.00912273	0.00627794	1	0.019	0.005	-0.00101563	0.354223	1	0.007	0.011	0.0101384	0.0449507	0.0014
ENSG00000164985.14	PSIP1	TRUE	0.0954783	0.00628732	1	0.845	0.797	0.0659213	9.81016e-05	1	0.9	0.851	0.029557	0.399724	0.3565
ENSG00000165934.12	CPSF2	TRUE	0.0957928	0.006296	1	0.913	0.896	0.0401236	0.00637665	1	0.957	0.947	0.0556692	0.0862474	0.0483
ENSG00000164002.11	EXO5	FALSE	0.0283489	0.00639697	1	0.182	0.13	0.00702759	0.839374	1	0.161	0.164	0.0213213	0.0441297	0.0218
ENSG00000265354.3	TIMM23	FALSE	0.0679837	0.00646443	1	0.723	0.703	0.030984	0.029256	1	0.823	0.826	0.0369997	0.169569	0.1169
ENSG00000198826.10	ARHGAP11A	TRUE	0.121058	0.0064701	1	0.852	0.836	0.0919393	9.36178e-05	1	0.926	0.873	0.0291189	0.565912	0.5281
ENSG00000264885.1	RP11-815I9.4	FALSE	0.00651698	0.0064996	1	0.019	0.005	-0.000630948	0.475902	1	0.01	0.013	0.00714793	0.0760197	0.0078
ENSG00000233514.1	RP11-570P14.1	FALSE	0.00974849	0.00650624	1	0.042	0.018	-1.91404e-05	0.876816	1	0.018	0.019	0.00976763	0.0431138	0.0036
ENSG00000205940.8	HSP90AB2P	FALSE	0.00498701	0.00652562	1	0.019	0.005	0.00114502	0.416892	1	0.01	0.007	0.00384199	0.26434	0.1135
ENSG00000150779.11	TIMM8B	TRUE	0.0727777	0.0065436	1	1	0.992	0.0418145	0.0112365	1	1	0.999	0.0309632	0.314187	0.2616
ENSG00000151414.14	NEK7	TRUE	0.0582727	0.0065454	1	0.553	0.54	-0.00219853	0.951628	1	0.63	0.657	0.0604712	0.00695273	0.0018
ENSG00000138757.14	G3BP2	TRUE	0.0790148	0.00656732	1	0.989	0.969	0.0506854	0.00515543	1	0.997	0.991	0.0283293	0.385373	0.3373
ENSG00000164307.12	ERAP1	FALSE	0.0494975	0.00660661	1	0.568	0.538	0.0171557	0.073968	1	0.711	0.679	0.0323418	0.136009	0.1008
ENSG00000005194.14	CIAPIN1	TRUE	0.0572627	0.00661145	1	0.705	0.678	0.0385415	0.00756753	1	0.818	0.793	0.0187212	0.481664	0.4094
ENSG00000123064.12	DDX54	TRUE	0.0673073	0.00664128	1	0.864	0.823	0.0596709	0.000126191	1	0.92	0.901	0.00763644	0.81173	0.7694
ENSG00000148773.13	MKI67	TRUE	0.22661	0.00670714	1	0.765	0.726	0.0707856	0.012302	1	0.805	0.718	0.155825	0.0580138	0.0556
ENSG00000214517.9	PPME1	TRUE	0.0625659	0.00670809	1	0.591	0.573	0.0307861	0.00524683	1	0.702	0.671	0.0317798	0.175596	0.1205
ENSG00000072210.18	ALDH3A2	FALSE	0.0693721	0.00681092	1	0.534	0.506	-0.0162326	0.114514	1	0.616	0.638	0.0856046	0.000488392	0
ENSG00000172009.14	THOP1	TRUE	0.0682237	0.00683969	1	0.788	0.756	0.067205	4.26559e-06	0.112428	0.892	0.842	0.00101874	0.979945	0.9688
ENSG00000089053.12	ANAPC5	TRUE	0.0724961	0.0068438	1	0.985	0.987	0.0798793	1.87819e-05	0.495035	0.998	0.996	-0.00738316	0.812371	0.7854
ENSG00000124783.12	SSR1	TRUE	0.0875011	0.00686578	1	0.981	0.975	0.0469098	0.0138728	1	0.998	0.994	0.0405914	0.228141	0.1882
ENSG00000169976.6	SF3B5	TRUE	0.0706487	0.0069429	1	1	0.995	0.0839881	1.03904e-06	0.0273859	1	1	-0.0133394	0.667802	0.6519
ENSG00000232888.4	RPS11P5	FALSE	0.0182519	0.00695257	1	0.061	0.031	0.00145254	0.692977	1	0.059	0.055	0.0167994	0.0360636	0.0016
ENSG00000197930.12	ERO1A	TRUE	0.0750157	0.0069597	1	0.867	0.839	0.0672215	3.14457e-05	0.828813	0.946	0.915	0.0077942	0.81841	0.773
ENSG00000185608.8	MRPL40	FALSE	0.0753554	0.00701914	1	0.883	0.87	0.0208049	0.096551	1	0.957	0.943	0.0545505	0.0640043	0.0357
ENSG00000116350.16	SRSF4	FALSE	0.0730279	0.00718105	1	0.966	0.948	0.0459975	0.0357037	1	0.98	0.976	0.0270305	0.404378	0.3767
ENSG00000141994.15	DUS3L	TRUE	0.0575436	0.00719523	1	0.602	0.568	0.0123724	0.293941	1	0.685	0.682	0.0451712	0.0421779	0.0222
ENSG00000198417.6	MT1F	TRUE	0.0751559	0.00732862	1	0.917	0.899	0.0339856	0.102723	1	0.97	0.952	0.0411703	0.286671	0.2815
ENSG00000272604.1	RP11-251G23.5	FALSE	0.0134564	0.00740898	1	0.057	0.028	0.00211277	0.323862	1	0.034	0.044	0.0113436	0.0929583	0.0309
ENSG00000115241.10	PPM1G	TRUE	0.114572	0.00745022	1	1	0.984	0.103436	2.91782e-07	0.00769049	0.997	0.992	0.0111357	0.789056	0.7526
ENSG00000263961.6	C1orf186	TRUE	0.0167871	0.00745404	1	0.095	0.16	-0.0470728	0.0212024	1	0.161	0.202	0.0638599	0.254631	0.2269
ENSG00000118412.12	CASP8AP2	TRUE	0.0829811	0.00746733	1	0.837	0.795	0.107397	2.21166e-06	0.0582927	0.895	0.832	-0.024416	0.548889	0.5206
ENSG00000071051.13	NCK2	FALSE	0.0573829	0.00752061	1	0.644	0.61	-0.013094	0.19266	1	0.707	0.732	0.0704769	0.00509652	0.0014
ENSG00000148719.14	DNAJB12	FALSE	0.0503433	0.00758236	1	0.731	0.682	0.0144486	0.324259	1	0.826	0.81	0.0358948	0.13765	0.0935
ENSG00000167747.13	C19orf48	TRUE	0.0888988	0.0076343	1	0.955	0.935	0.125404	2.15568e-09	5.68174e-05	0.977	0.954	-0.0365053	0.318129	0.2887
ENSG00000156802.12	ATAD2	TRUE	0.141016	0.00768988	1	0.924	0.895	0.139555	1.75635e-06	0.046292	0.962	0.926	0.00146112	0.980936	0.9835
ENSG00000076554.15	TPD52	TRUE	0.0875711	0.00771742	1	0.947	0.958	0.0384952	0.0565293	1	0.99	0.987	0.0490759	0.15323	0.1041
ENSG00000136527.17	TRA2B	TRUE	0.0798567	0.00771748	1	0.981	0.961	0.0569669	0.000577567	1	0.993	0.984	0.0228897	0.504057	0.4603
ENSG00000123545.5	NDUFAF4	TRUE	0.104354	0.00778184	1	0.864	0.837	0.0924122	4.10593e-05	1	0.93	0.908	0.0119415	0.783341	0.7444
ENSG00000164933.11	SLC25A32	TRUE	0.0779584	0.00785149	1	0.883	0.83	0.0382098	0.0196526	1	0.915	0.907	0.0397486	0.251051	0.2178
ENSG00000108384.14	RAD51C	TRUE	0.0699668	0.00785753	1	0.848	0.799	0.0562695	0.000310217	1	0.903	0.863	0.0136973	0.663498	0.6097
ENSG00000134571.10	MYBPC3	FALSE	0.00733636	0.00786844	1	0.023	0.007	0.00208896	0.0691813	1	0.016	0.008	0.0052474	0.204839	0.0496
ENSG00000185721.11	DRG1	FALSE	0.0599254	0.00789701	1	0.735	0.703	0.0133654	0.179627	1	0.811	0.813	0.04656	0.0628758	0.0341
ENSG00000119403.13	PHF19	TRUE	0.0691372	0.00792935	1	0.731	0.695	0.0573282	0.000187885	1	0.808	0.749	0.011809	0.701678	0.6569
ENSG00000083099.10	LYRM2	FALSE	0.0719479	0.00794324	1	0.97	0.964	0.0442161	0.0226231	1	0.99	0.981	0.0277318	0.368774	0.3184
ENSG00000106153.12	CHCHD2	TRUE	0.0580613	0.00794465	1	1	1	0.0798791	1.44383e-08	0.00038055	1	1	-0.0218178	0.38065	0.3648
ENSG00000182601.6	HS3ST4	FALSE	0.00617169	0.00801141	1	0.023	0.007	9.37391e-06	0.802214	1	0.015	0.016	0.00616232	0.116117	0.0363
ENSG00000121152.9	NCAPH	TRUE	0.0679329	0.00803261	1	0.568	0.525	0.0516399	0.000242692	1	0.643	0.573	0.016293	0.586921	0.5416
ENSG00000173457.10	PPP1R14B	TRUE	0.0966065	0.00804282	1	0.996	0.997	0.156898	6.79596e-17	1.79121e-12	1	1	-0.0602916	0.070565	0.064
ENSG00000211459.2	MT-RNR1	TRUE	0.0660018	0.0080464	1	1	1	0.10057	1.63284e-07	0.00430368	1	1	-0.0345687	0.370725	0.3463
ENSG00000144034.14	TPRKB	TRUE	0.0746749	0.00805928	1	0.92	0.892	0.0614795	5.5546e-05	1	0.956	0.939	0.0131954	0.694719	0.6353
ENSG00000164944.11	KIAA1429	FALSE	0.0632448	0.00810397	1	0.951	0.961	0.0130714	0.297573	1	0.987	0.989	0.0501734	0.100018	0.0698
ENSG00000112237.12	CCNC	FALSE	0.0647717	0.00812152	1	0.939	0.936	0.00969035	0.422444	1	0.969	0.971	0.0550814	0.0625447	0.0383
ENSG00000144283.21	PKP4	FALSE	0.0581236	0.00813996	1	0.64	0.602	0.0118014	0.510601	1	0.687	0.674	0.0463222	0.0711411	0.0477
ENSG00000095002.13	MSH2	TRUE	0.0936912	0.00814694	1	0.761	0.73	0.0939491	1.48572e-07	0.00391592	0.849	0.774	-0.000257878	0.992475	0.9934
ENSG00000100028.11	SNRPD3	TRUE	0.077373	0.00816886	1	1	0.991	0.0948806	7.2295e-08	0.00190548	0.998	0.996	-0.0175076	0.606065	0.5494
ENSG00000119285.10	HEATR1	FALSE	0.083634	0.0082167	1	0.848	0.833	0.0616442	0.000191248	1	0.931	0.902	0.0219898	0.515117	0.4381
ENSG00000100526.19	CDKN3	TRUE	0.13954	0.00821854	1	0.727	0.68	0.11464	7.52269e-07	0.0198275	0.767	0.666	0.0249008	0.666576	0.6253
ENSG00000164941.13	INTS8	FALSE	0.0574453	0.00831027	1	0.905	0.887	0.0340652	0.0397055	1	0.959	0.946	0.0233801	0.419425	0.3662
ENSG00000123636.17	BAZ2B	TRUE	0.0979653	0.00837405	1	0.962	0.963	-0.0428172	0.0487657	1	0.984	0.985	0.140782	0.00188533	0.0011
ENSG00000112245.9	PTP4A1	TRUE	0.0609879	0.00840322	1	0.841	0.821	0.00921108	0.693561	1	0.889	0.894	0.0517769	0.0797148	0.0599
ENSG00000132300.18	PTCD3	TRUE	0.0647148	0.00841874	1	0.92	0.906	0.00850686	0.712554	1	0.97	0.958	0.0562079	0.060336	0.0379
ENSG00000048544.5	MRPS10	TRUE	0.0632755	0.00842603	1	0.966	0.962	0.0212339	0.268026	1	0.993	0.983	0.0420416	0.165372	0.1374
ENSG00000089220.4	PEBP1	TRUE	0.0735692	0.00842704	1	1	0.999	0.0639623	7.6993e-05	1	1	1	0.00960693	0.749167	0.7153
ENSG00000107949.16	BCCIP	TRUE	0.0753015	0.00848644	1	0.928	0.902	0.0565197	0.000470661	1	0.957	0.951	0.0187818	0.566966	0.5196
ENSG00000067955.13	CBFB	TRUE	0.0578648	0.00853581	1	0.72	0.665	0.0155913	0.308536	1	0.762	0.777	0.0422735	0.0942707	0.0671
ENSG00000118513.18	MYB	TRUE	0.0835168	0.00859936	1	0.996	0.99	0.025263	0.123759	1	1	0.996	0.0582538	0.140161	0.115
ENSG00000116133.11	DHCR24	TRUE	0.0740804	0.0086715	1	0.727	0.683	0.0436626	0.0100097	1	0.769	0.753	0.0304178	0.330234	0.2736
ENSG00000109971.13	HSPA8	TRUE	0.131709	0.00867716	1	1	0.997	0.0978612	0.00318234	1	1	0.999	0.0338476	0.569305	0.5549
ENSG00000088325.15	TPX2	TRUE	0.188126	0.00876998	1	0.803	0.762	0.0780574	0.0619968	1	0.825	0.786	0.110069	0.120343	0.1056
ENSG00000204469.12	PRRC2A	FALSE	0.064142	0.00877988	1	0.936	0.92	0.0325786	0.125631	1	0.977	0.965	0.0315633	0.314604	0.2702
ENSG00000112651.11	MRPL2	TRUE	0.0701352	0.00882027	1	0.932	0.927	0.094856	5.78606e-08	0.00152503	0.987	0.972	-0.0247208	0.425273	0.3972
ENSG00000166197.16	NOLC1	TRUE	0.0834875	0.00884253	1	0.936	0.917	0.0741411	0.000899749	1	0.967	0.947	0.00934638	0.824934	0.7804
ENSG00000139746.15	RBM26	FALSE	0.0691443	0.00884263	1	0.989	0.974	0.0281502	0.168351	1	0.993	0.99	0.0409941	0.186633	0.1655
ENSG00000277791.4	PSMB3	TRUE	0.0752583	0.0088556	1	0.989	0.991	0.0723942	3.09206e-05	0.814975	1	0.998	0.00286408	0.946218	0.9304
ENSG00000117713.18	ARID1A	FALSE	0.0678636	0.00889134	1	0.928	0.896	0.0122361	0.733862	1	0.974	0.956	0.0556275	0.0793739	0.0623
ENSG00000084623.11	EIF3I	FALSE	0.0683363	0.00889229	1	0.992	0.989	0.0349672	0.047838	1	1	0.998	0.0333691	0.272148	0.218
ENSG00000103540.16	CCP110	TRUE	0.0620218	0.00898207	1	0.735	0.698	0.0572103	4.00618e-05	1	0.821	0.774	0.00481148	0.864505	0.8542
ENSG00000183250.11	LINC01547	FALSE	0.0124756	0.0090758	1	0.072	0.039	-0.000540731	0.246834	1	0.043	0.055	0.0130164	0.0352455	0.0086
ENSG00000144895.11	EIF2A	FALSE	0.0692191	0.00909886	1	0.958	0.948	-0.00511367	0.687272	1	0.99	0.985	0.0743327	0.0163419	0.0078
ENSG00000143543.14	JTB	TRUE	0.0695565	0.009113	1	0.992	0.987	0.0748667	2.9302e-06	0.0772314	1	0.999	-0.00531021	0.861394	0.8408
ENSG00000213064.9	SFT2D2	FALSE	0.0708584	0.00915548	1	0.731	0.717	0.0112966	0.345266	1	0.813	0.815	0.0595618	0.0316622	0.0132
ENSG00000136536.14	MARCH7	TRUE	0.0882853	0.00918835	1	0.973	0.969	-0.000705774	0.701316	1	0.995	0.993	0.0889911	0.0142985	0.0077
ENSG00000012048.20	BRCA1	TRUE	0.11256	0.00921347	1	0.795	0.74	0.0966783	1.39713e-06	0.0368241	0.861	0.764	0.0158818	0.7385	0.7031
ENSG00000273559.4	CWC25	FALSE	0.0690824	0.00926631	1	0.723	0.699	0.0171346	0.225848	1	0.831	0.817	0.0519479	0.06175	0.0305
ENSG00000145386.9	CCNA2	TRUE	0.149021	0.0092818	1	0.708	0.686	0.03916	0.0407358	1	0.746	0.682	0.109861	0.0523833	0.041
ENSG00000176340.3	COX8A	TRUE	0.0650373	0.00929055	1	1	1	0.0779618	2.9306e-07	0.00772419	1	1	-0.0129245	0.647082	0.6154
ENSG00000103653.16	CSK	FALSE	0.0549189	0.00929798	1	0.875	0.845	0.0134623	0.67298	1	0.944	0.93	0.0414565	0.134919	0.1039
ENSG00000198056.13	PRIM1	TRUE	0.074926	0.0094075	1	0.72	0.687	0.0889462	2.85056e-06	0.0751321	0.825	0.756	-0.0140203	0.67663	0.6433
ENSG00000077684.15	JADE1	TRUE	0.0621963	0.00942382	1	0.648	0.625	0.048349	0.0021029	1	0.761	0.72	0.0138473	0.620245	0.5776
ENSG00000138750.14	NUP54	FALSE	0.052943	0.00943459	1	0.822	0.819	0.0565052	0.00015208	1	0.915	0.884	-0.00356224	0.895998	0.8817
ENSG00000164919.10	COX6C	TRUE	0.0598996	0.0094397	1	1	1	0.060559	9.51836e-07	0.0250875	1	1	-0.000659391	0.989748	0.9763
ENSG00000101189.6	MRGBP	FALSE	0.0650167	0.00944749	1	0.674	0.674	0.033044	0.0937198	1	0.789	0.783	0.0319727	0.220305	0.1707
ENSG00000253696.2	KBTBD11-OT1	FALSE	0.0151469	0.00946275	1	0.061	0.032	0.00609562	0.0584818	1	0.052	0.036	0.00905127	0.173792	0.0738
ENSG00000274159.1	AL133243.3	FALSE	0.00607316	0.00949009	1	0.011	0.002	-0.000344392	0.551507	1	0.005	0.007	0.00641756	0.13173	0.0108
ENSG00000116906.11	GNPAT	FALSE	0.0521666	0.00950823	1	0.705	0.665	0.0381926	0.0272305	1	0.813	0.796	0.0139741	0.582055	0.5182
ENSG00000165480.15	SKA3	TRUE	0.0887975	0.00951345	1	0.689	0.664	0.0801822	1.81089e-05	0.477295	0.751	0.686	0.00861526	0.819908	0.7948
ENSG00000137168.7	PPIL1	TRUE	0.0668275	0.00954807	1	0.633	0.612	0.0385961	0.00437603	1	0.795	0.757	0.0282314	0.283198	0.2317
ENSG00000126861.4	OMG	FALSE	0.00458151	0.0095605	1	0.011	0.002	0.00088217	0.694707	1	0.008	0.007	0.00369934	0.280922	0.1197
ENSG00000166111.9	SVOP	FALSE	0.00413121	0.0095605	1	0.011	0.002	-0.000602481	0.193135	1	0	0.003	0.00473369	0.0958465	0.0047
ENSG00000197713.14	RPE	FALSE	0.0621479	0.00956174	1	0.739	0.757	0.0176962	0.0945488	1	0.866	0.844	0.0444517	0.0990476	0.0521
ENSG00000075131.9	TIPIN	TRUE	0.0810612	0.00958119	1	0.674	0.65	0.0733984	2.07171e-07	0.00546039	0.793	0.722	0.00766277	0.825637	0.7742
ENSG00000280295.1	RP11-358B23.6	FALSE	0.00490737	0.00959588	1	0.011	0.002	0.000443122	0.449204	1	0.008	0.006	0.00446425	0.220931	0.0428
ENSG00000225486.1	RP11-301G21.1	FALSE	0.00340277	0.00959588	1	0.011	0.002	-0.000501794	0.271596	1	0	0.002	0.00390456	0.126259	0.0058
ENSG00000182676.4	PPP1R27	TRUE	0.105455	0.00960188	1	1	0.996	0.0153235	0.433619	1	0.993	0.997	0.0901313	0.120114	0.1271
ENSG00000086598.10	TMED2	TRUE	0.080093	0.00961109	1	0.955	0.945	0.0714145	1.13205e-05	0.298374	0.99	0.986	0.00867845	0.818762	0.7676
ENSG00000267074.1	RP11-1094M14.5	FALSE	0.00425352	0.00961362	1	0.011	0.002	-0.000395358	0.271596	1	0	0.002	0.00464888	0.140421	0.0117
ENSG00000065328.16	MCM10	TRUE	0.133628	0.00962833	1	0.667	0.651	0.114514	5.20353e-08	0.00137149	0.743	0.646	0.0191134	0.688776	0.6421
ENSG00000182162.10	P2RY8	FALSE	0.0605766	0.00964208	1	0.814	0.797	0.0271359	0.102906	1	0.897	0.894	0.0334407	0.243791	0.1931
ENSG00000144136.10	SLC20A1	TRUE	0.0789738	0.009654	1	0.75	0.719	0.0274766	0.0506877	1	0.825	0.796	0.0514972	0.150798	0.1296
ENSG00000124571.17	XPO5	TRUE	0.0752776	0.00966552	1	0.822	0.797	0.0406157	0.0167889	1	0.895	0.872	0.0346619	0.263559	0.2173
ENSG00000176383.8	B3GNT4	FALSE	0.00182248	0.00968485	1	0.011	0.002	-0.000251765	0.685837	1	0.005	0.006	0.00207425	0.261478	0.1857
ENSG00000085415.15	SEH1L	TRUE	0.0680366	0.00975498	1	0.845	0.807	0.0406965	0.0085831	1	0.934	0.905	0.0273401	0.337559	0.3052
ENSG00000152082.13	MZT2B	TRUE	0.066916	0.00975972	1	1	0.996	0.0760079	3.59128e-06	0.0946553	1	0.999	-0.00909197	0.792589	0.7557
ENSG00000105220.14	GPI	TRUE	0.0872308	0.00984476	1	0.973	0.968	0.0414214	0.0392722	1	0.998	0.984	0.0458094	0.191448	0.1367
ENSG00000257103.8	LSM14A	TRUE	0.0812865	0.00987095	1	0.977	0.964	0.0563092	0.000326601	1	0.992	0.988	0.0249773	0.442782	0.3862
ENSG00000163882.9	POLR2H	TRUE	0.0922624	0.00990331	1	0.966	0.953	0.0830211	4.23709e-06	0.111677	0.984	0.974	0.00924126	0.8092	0.7597
ENSG00000095380.10	NANS	TRUE	0.0687781	0.0100403	1	0.89	0.835	0.04189	0.00968014	1	0.939	0.911	0.0268881	0.349197	0.3025
ENSG00000176102.11	CSTF3	TRUE	0.0699546	0.010042	1	0.845	0.81	0.0576337	0.000220475	1	0.939	0.887	0.0123209	0.699156	0.6404
ENSG00000117523.15	PRRC2C	TRUE	0.0761864	0.0100492	1	1	0.996	0.0751379	1.60679e-05	0.4235	0.998	0.999	0.00104849	0.990342	0.9723
ENSG00000134779.14	TPGS2	TRUE	0.0565427	0.0100818	1	0.769	0.74	0.0280118	0.0191065	1	0.857	0.849	0.0285309	0.289483	0.2357
ENSG00000110880.10	CORO1C	FALSE	0.0517244	0.010121	1	0.716	0.706	0.0229008	0.091599	1	0.813	0.814	0.0288237	0.264926	0.2152
ENSG00000126787.12	DLGAP5	TRUE	0.166318	0.0101543	1	0.625	0.58	0.0674981	0.0370853	1	0.63	0.577	0.0988194	0.118994	0.1094
ENSG00000181544.13	FANCB	TRUE	0.0466454	0.0102517	1	0.47	0.42	0.0481439	4.78331e-06	0.126074	0.557	0.478	-0.00149849	0.951563	0.9335
ENSG00000120800.4	UTP20	TRUE	0.0765786	0.0103613	1	0.78	0.733	0.0742797	0.000382156	1	0.818	0.82	0.00229888	0.960054	0.9391
ENSG00000106682.14	EIF4H	TRUE	0.0846766	0.0103771	1	0.97	0.96	0.104259	6.76651e-11	1.78345e-06	0.993	0.986	-0.0195821	0.559849	0.5122
ENSG00000185201.16	IFITM2	TRUE	0.071766	0.0103772	1	0.848	0.847	-0.00175937	0.477149	1	0.916	0.921	0.0735253	0.0553633	0.0438
ENSG00000213281.4	NRAS	FALSE	0.0509964	0.0104175	1	0.678	0.653	0.0194821	0.189774	1	0.777	0.783	0.0315143	0.200978	0.1451
ENSG00000279048.1	RP11-511H23.2	FALSE	0.00707792	0.0104193	1	0.023	0.008	-0.000681192	0.436408	1	0.005	0.008	0.00775911	0.068678	0.0055
ENSG00000120265.16	PCMT1	TRUE	0.0693816	0.0104275	1	0.909	0.895	0.0233128	0.200335	1	0.962	0.957	0.0460688	0.134371	0.0953
ENSG00000106460.18	TMEM106B	FALSE	0.0467264	0.0104406	1	0.587	0.541	-0.00606986	0.333427	1	0.654	0.713	0.0527962	0.0172608	0.0079
ENSG00000102753.9	KPNA3	TRUE	0.0662094	0.0104594	1	0.92	0.903	0.0504434	0.0089128	1	0.946	0.947	0.015766	0.644896	0.5994
ENSG00000163170.11	BOLA3	TRUE	0.0816696	0.0104663	1	0.985	0.95	0.136269	4.04862e-11	1.06709e-06	0.987	0.97	-0.0545989	0.115367	0.0905
ENSG00000104852.14	SNRNP70	TRUE	0.0768496	0.0104846	1	0.966	0.961	0.0658349	0.00128278	1	0.998	0.989	0.0110146	0.755232	0.7027
ENSG00000146416.17	AIG1	TRUE	0.0975518	0.0104887	1	0.837	0.789	0.0204429	0.193356	1	0.872	0.835	0.0771089	0.126872	0.1133
ENSG00000171314.8	PGAM1	TRUE	0.0707796	0.010514	1	1	0.997	0.0720313	0.000143721	1	1	0.999	-0.00125162	0.954447	0.9656
ENSG00000143727.15	ACP1	TRUE	0.0639894	0.0105144	1	0.992	0.976	0.0478702	0.000516287	1	0.997	0.994	0.0161192	0.594341	0.5258
ENSG00000137055.14	PLAA	FALSE	0.0568956	0.0105255	1	0.621	0.595	0.0200651	0.0301519	1	0.739	0.721	0.0368305	0.114034	0.0648
ENSG00000021574.11	SPAST	FALSE	0.0584662	0.0105385	1	0.633	0.629	0.00955571	0.337192	1	0.728	0.726	0.0489105	0.0443328	0.0214
ENSG00000136930.12	PSMB7	TRUE	0.0795605	0.0105979	1	0.981	0.957	0.0612717	5.4182e-05	1	0.997	0.986	0.0182888	0.582011	0.5204
ENSG00000146007.10	ZMAT2	FALSE	0.0667685	0.0106422	1	0.955	0.945	0.0245738	0.0899952	1	0.99	0.985	0.0421947	0.16782	0.1137
ENSG00000131236.16	CAP1	TRUE	0.0771697	0.010663	1	1	0.997	8.62178e-05	0.724544	1	1	1	0.0770835	0.0152833	0.0063
ENSG00000108654.12	DDX5	TRUE	0.0684788	0.0106667	1	1	0.994	0.0427698	0.0360856	1	1	0.998	0.025709	0.468268	0.4339
ENSG00000053372.4	MRTO4	TRUE	0.0915442	0.0106834	1	0.943	0.918	0.114352	2.4081e-08	0.000634702	0.98	0.953	-0.0228079	0.529087	0.4873
ENSG00000165280.15	VCP	TRUE	0.0829131	0.0107131	1	0.951	0.943	0.0490893	0.00875899	1	0.99	0.978	0.0338238	0.349901	0.2856
ENSG00000104472.9	CHRAC1	TRUE	0.0643642	0.0107602	1	0.943	0.934	0.072878	0.000127268	1	0.982	0.973	-0.00851379	0.826293	0.7866
ENSG00000174840.8	PDE12	TRUE	0.05709	0.0108098	1	0.633	0.582	0.0402414	0.00233903	1	0.728	0.694	0.0168486	0.516117	0.4416
ENSG00000187630.15	DHRS4L2	FALSE	0.0669032	0.0108571	1	0.769	0.758	0.005571	0.804738	1	0.889	0.876	0.0613322	0.0263063	0.0089
ENSG00000060982.14	BCAT1	TRUE	0.097888	0.0108761	1	0.943	0.924	0.0653375	0.000834764	1	0.98	0.972	0.0325505	0.398435	0.3204
ENSG00000118620.12	ZNF430	FALSE	0.0663807	0.0108805	1	0.761	0.734	0.0332622	0.0627654	1	0.846	0.849	0.0331185	0.261851	0.212
ENSG00000004478.7	FKBP4	TRUE	0.0807181	0.0108816	1	0.898	0.883	0.107895	8.4271e-07	0.0222113	0.954	0.923	-0.0271772	0.457558	0.4183
ENSG00000198887.8	SMC5	TRUE	0.0764752	0.0109271	1	0.875	0.862	0.0488252	0.00140709	1	0.951	0.93	0.02765	0.400956	0.3211
ENSG00000214110.3	LDHAP4	FALSE	0.0424293	0.0109296	1	0.318	0.269	0.0256387	0.00833061	1	0.377	0.341	0.0167906	0.329174	0.2323
ENSG00000148229.12	POLE3	TRUE	0.0922129	0.0109351	1	0.955	0.938	0.150036	2.64828e-14	6.98008e-10	0.99	0.978	-0.0578226	0.12178	0.0852
ENSG00000196235.13	SUPT5H	TRUE	0.0844318	0.0109883	1	0.932	0.92	0.000291301	0.857494	1	0.967	0.961	0.0841405	0.0104756	0.0041
ENSG00000169679.14	BUB1	TRUE	0.0877131	0.0110008	1	0.667	0.621	0.0367297	0.0404628	1	0.708	0.653	0.0509834	0.232548	0.2361
ENSG00000169371.13	SNUPN	TRUE	0.0509883	0.0110122	1	0.742	0.711	0.0152519	0.340157	1	0.838	0.828	0.0357364	0.165864	0.1239
ENSG00000100138.13	SNU13	TRUE	0.06934	0.0111578	1	1	0.995	0.097682	1.2628e-07	0.00332835	0.998	0.999	-0.028342	0.367871	0.3396
ENSG00000267374.1	RP11-244M2.1	FALSE	0.0161281	0.0111938	1	0.08	0.046	0.00735834	0.236843	1	0.113	0.1	0.00876981	0.269765	0.1956
ENSG00000007168.12	PAFAH1B1	FALSE	0.0675739	0.0112185	1	0.943	0.924	0.033642	0.089861	1	0.975	0.975	0.0339319	0.262758	0.2189
ENSG00000125871.13	MGME1	TRUE	0.0737471	0.0112889	1	0.739	0.716	0.018542	0.326777	1	0.833	0.823	0.0552051	0.0531673	0.033
ENSG00000123200.16	ZC3H13	FALSE	0.0648449	0.0113904	1	0.977	0.98	0.0173392	0.317971	1	0.997	0.998	0.0475057	0.133575	0.1146
ENSG00000281357.2	ARRDC3-AS1	FALSE	0.0144896	0.0113945	1	0.053	0.027	-0.000858497	0.523842	1	0.038	0.044	0.0153481	0.0334631	0.0023
ENSG00000141026.5	MED9	FALSE	0.0372813	0.0114947	1	0.261	0.214	0.00341158	0.600145	1	0.285	0.285	0.0338697	0.0120199	0.0026
ENSG00000105185.11	PDCD5	TRUE	0.0754492	0.0115241	1	1	0.993	0.112031	4.74882e-09	0.000125165	0.997	0.999	-0.0365815	0.26332	0.2471
ENSG00000135451.12	TROAP	TRUE	0.0563059	0.0115397	1	0.481	0.447	0.0107789	0.0766119	1	0.546	0.494	0.045527	0.0548912	0.0375
ENSG00000077312.8	SNRPA	TRUE	0.0904325	0.0115567	1	0.936	0.9	0.0964075	3.86838e-07	0.0101959	0.964	0.948	-0.00597506	0.871253	0.8535
ENSG00000101126.15	ADNP	FALSE	0.0638976	0.0115802	1	0.814	0.807	0.0269841	0.048651	1	0.9	0.882	0.0369136	0.202159	0.1395
ENSG00000204370.8	SDHD	FALSE	0.0591211	0.0116102	1	0.966	0.973	0.0625205	3.6179e-05	0.953569	0.993	0.989	-0.00339943	0.915881	0.8964
ENSG00000076382.16	SPAG5	TRUE	0.0641474	0.0116438	1	0.5	0.455	0.0178788	0.22196	1	0.513	0.485	0.0462686	0.083692	0.0564
ENSG00000108561.8	C1QBP	TRUE	0.0729669	0.0117408	1	0.996	0.999	0.120146	8.34282e-11	2.19892e-06	1	1	-0.0471795	0.114455	0.1028
ENSG00000184207.8	PGP	TRUE	0.0777924	0.011796	1	0.92	0.909	0.0804602	3.45834e-06	0.0911515	0.961	0.947	-0.00266777	0.934487	0.938
ENSG00000102763.16	VWA8	FALSE	0.0456411	0.0118546	1	0.568	0.539	-0.00271112	0.78355	1	0.659	0.691	0.0483522	0.0259847	0.0137
ENSG00000171262.11	FAM98B	TRUE	0.0600805	0.0119365	1	0.708	0.685	0.037322	0.0243361	1	0.831	0.798	0.0227585	0.366269	0.3258
ENSG00000169032.9	MAP2K1	TRUE	0.0524408	0.0119552	1	0.5	0.468	-0.0156946	0.312331	1	0.59	0.615	0.0681353	0.00101899	0
ENSG00000167775.10	CD320	TRUE	0.072266	0.0120442	1	0.86	0.841	0.0783594	9.60703e-06	0.253212	0.934	0.902	-0.00609346	0.858865	0.85
ENSG00000087191.12	PSMC5	TRUE	0.0660771	0.0120542	1	0.97	0.958	0.0816833	1.55466e-06	0.040976	0.987	0.987	-0.0156062	0.633572	0.5728
ENSG00000064313.11	TAF2	FALSE	0.0634083	0.0120728	1	0.883	0.87	0.0516842	0.000499836	1	0.964	0.947	0.0117241	0.701732	0.6625
ENSG00000175166.16	PSMD2	TRUE	0.0736697	0.0121141	1	0.962	0.935	0.0779067	5.00291e-05	1	0.975	0.958	-0.00423699	0.89904	0.8855
ENSG00000090520.11	DNAJB11	TRUE	0.0973313	0.0121293	1	0.72	0.699	0.0495831	0.00411528	1	0.843	0.827	0.0477482	0.161048	0.1111
ENSG00000184863.10	RBM33	TRUE	0.0678356	0.0121943	1	0.799	0.806	0.024154	0.0238914	1	0.905	0.887	0.0436816	0.144968	0.0938
ENSG00000121058.4	COIL	FALSE	0.0552218	0.0122155	1	0.803	0.786	0.0259928	0.0508462	1	0.913	0.887	0.0292291	0.268311	0.2104
ENSG00000236194.3	AC003104.1	FALSE	0.0106796	0.0122549	1	0.038	0.017	-0.00271537	0.0648551	1	0.02	0.034	0.013395	0.0217705	0.0013
ENSG00000069974.15	RAB27A	FALSE	0.0769853	0.0123638	1	0.814	0.778	0.0165094	0.220994	1	0.907	0.899	0.0604758	0.0471569	0.0254
ENSG00000198879.11	SFMBT2	FALSE	0.0574696	0.0123732	1	0.655	0.639	0.0190041	0.398656	1	0.756	0.764	0.0384655	0.163613	0.129
ENSG00000077238.13	IL4R	FALSE	0.0392148	0.0123745	1	0.39	0.341	-0.00467055	0.370628	1	0.415	0.451	0.0438853	0.0103065	0.0046
ENSG00000179271.2	GADD45GIP1	TRUE	0.0798683	0.0124063	1	1	0.997	0.135253	1.91834e-12	5.05616e-08	0.998	1	-0.0553845	0.0930329	0.0762
ENSG00000166913.12	YWHAB	TRUE	0.0502712	0.0124231	1	0.996	0.999	0.0274151	0.115521	1	1	1	0.0228561	0.385671	0.3476
ENSG00000034677.12	RNF19A	FALSE	0.0796871	0.0124362	1	0.875	0.875	-0.0390572	0.0301769	1	0.946	0.949	0.118744	0.000438776	0.0002
ENSG00000128228.4	SDF2L1	TRUE	0.136392	0.0124573	1	0.936	0.911	0.106859	0.00086758	1	0.961	0.939	0.0295334	0.623384	0.5966
ENSG00000144029.11	MRPS5	TRUE	0.0816908	0.0124898	1	0.966	0.936	0.0609558	0.000402146	1	0.985	0.976	0.020735	0.527035	0.4545
ENSG00000125827.8	TMX4	TRUE	0.0602482	0.0125907	1	0.875	0.847	0.0580886	0.00050214	1	0.933	0.9	0.00215951	0.952868	0.9442
ENSG00000123144.10	C19orf43	TRUE	0.0600259	0.0126461	1	0.996	0.996	0.0411301	0.0138979	1	1	1	0.0188958	0.55779	0.5143
ENSG00000155380.11	SLC16A1	TRUE	0.0665501	0.0126695	1	0.754	0.747	0.0743445	2.45277e-06	0.0646476	0.846	0.813	-0.00779444	0.800375	0.774
ENSG00000122873.11	CISD1	FALSE	0.0758347	0.0127384	1	0.936	0.925	0.0358835	0.0689116	1	0.964	0.964	0.0399511	0.216212	0.1556
ENSG00000234420.7	ZNF37BP	TRUE	0.0560021	0.0127916	1	0.538	0.489	0.0188876	0.287178	1	0.603	0.605	0.0371145	0.13305	0.0844
ENSG00000111669.14	TPI1	TRUE	0.0691741	0.0128076	1	1	1	0.0755163	9.18557e-06	0.242104	1	1	-0.00634225	0.837027	0.8158
ENSG00000254538.1	RP11-463D19.1	FALSE	0.00440358	0.0128186	1	0.008	0.001	0.000880735	0.300615	1	0.007	0.004	0.00352285	0.335975	0.1309
ENSG00000264701.1	RP11-6N17.10	FALSE	0.0028859	0.0128186	1	0.008	0.001	0.000615741	0.50993	1	0.005	0.003	0.00227016	0.343532	0.1941
ENSG00000116406.18	EDEM3	TRUE	0.0614646	0.0128204	1	0.883	0.878	-0.00950737	0.683908	1	0.946	0.94	0.0709719	0.0233823	0.0166
ENSG00000101162.3	TUBB1	FALSE	0.00355554	0.0128496	1	0.008	0.001	0.000201253	0.513061	1	0.005	0.003	0.00335428	0.241838	0.048
ENSG00000248668.2	OXCT1-AS1	FALSE	0.00340893	0.0128496	1	0.008	0.001	-9.12802e-05	0.527749	1	0.002	0.003	0.00350021	0.205636	0.0326
ENSG00000197614.10	MFAP5	FALSE	0.00286953	0.0128496	1	0.008	0.001	-0.000577149	0.228363	1	0	0.002	0.00344668	0.145366	0.0116
ENSG00000010270.13	STARD3NL	FALSE	0.051296	0.0128563	1	0.633	0.606	0.0106123	0.561856	1	0.739	0.758	0.0406837	0.0783245	0.0475
ENSG00000280055.1	TMEM75	FALSE	0.00309049	0.0128807	1	0.008	0.001	-0.000789948	0.546083	1	0.003	0.005	0.00388044	0.131094	0.027
ENSG00000184933.4	OR6A2	FALSE	0.0022839	0.0128807	1	0.008	0.001	-0.000463682	0.271596	1	0	0.002	0.00274758	0.137603	0.0141
ENSG00000065150.18	IPO5	TRUE	0.071129	0.0128872	1	0.955	0.945	0.101531	6.08882e-08	0.00160483	0.979	0.968	-0.0304022	0.399389	0.3518
ENSG00000255655.1	RP11-256L11.3	FALSE	0.00269288	0.0129119	1	0.008	0.001	0.000431373	0.68948	1	0.003	0.002	0.0022615	0.358352	0.1207
ENSG00000174827.13	PDZK1	FALSE	0.00231053	0.0129119	1	0.008	0.001	-0.000639826	0.384746	1	0.002	0.004	0.00295035	0.147069	0.0242
ENSG00000272175.1	RP4-657D16.6	FALSE	0.0022916	0.0129119	1	0.008	0.001	7.49956e-05	0.975262	1	0.002	0.002	0.0022166	0.258037	0.0442
ENSG00000119969.14	HELLS	TRUE	0.106145	0.0129349	1	0.837	0.772	0.17271	9.76462e-10	2.57366e-05	0.874	0.783	-0.0665649	0.218515	0.1991
ENSG00000175591.11	P2RY2	TRUE	0.0591489	0.0129392	1	0.61	0.579	0.0338005	0.00701101	1	0.708	0.676	0.0253485	0.352548	0.2854
ENSG00000238137.2	ARPC3P2	FALSE	0.00201267	0.0129431	1	0.008	0.001	0.000160256	0.851587	1	0.005	0.004	0.00185241	0.359069	0.2108
ENSG00000100253.12	MIOX	FALSE	0.00163983	0.0129431	1	0.008	0.001	0.000142035	0.779374	1	0.002	0.001	0.00149779	0.320964	0.1024
ENSG00000223822.2	EEF1A1P1	FALSE	0.00151611	0.0129431	1	0.008	0.001	-0.000728236	0.271596	1	0	0.002	0.00224434	0.0994253	0.0088
ENSG00000235554.1	AC005822.1	FALSE	0.00429305	0.0129631	1	0.015	0.004	-0.000331689	0.483383	1	0.003	0.006	0.00462474	0.126433	0.0156
ENSG00000202360.1	RN7SKP249	FALSE	0.00250975	0.0129745	1	0.008	0.001	0.000233586	0.275159	1	0.002	0	0.00227616	0.310549	0.0556
ENSG00000222511.2	Y_RNA	FALSE	0.00219663	0.0129745	1	0.008	0.001	0.000187816	0.974687	1	0.002	0.002	0.00200881	0.322224	0.1093
ENSG00000231655.1	AC011742.3	FALSE	0.00199976	0.0130058	1	0.008	0.001	-4.96653e-05	0.851729	1	0.005	0.006	0.00204943	0.31377	0.1656
ENSG00000101230.5	ISM1	FALSE	0.00177146	0.0130058	1	0.008	0.001	-0.000523904	0.193135	1	0	0.003	0.00229537	0.19154	0.0227
ENSG00000227214.2	HCG15	FALSE	0.00156875	0.0130058	1	0.008	0.001	-8.41327e-05	0.966823	1	0.003	0.003	0.00165288	0.308238	0.1453
ENSG00000247828.7	TMEM161B-AS1	FALSE	0.0633043	0.0130084	1	0.655	0.644	0.0163367	0.178271	1	0.748	0.759	0.0469677	0.0728101	0.0332
ENSG00000132432.13	SEC61G	TRUE	0.0695356	0.0130092	1	1	0.996	0.0533601	0.000686341	1	1	1	0.0161755	0.591622	0.5734
ENSG00000169282.17	KCNAB1	FALSE	0.00220141	0.0130373	1	0.008	0.001	0.000684245	0.156504	1	0.007	0.003	0.00151717	0.503706	0.3596
ENSG00000267727.1	CTD-2540B15.7	FALSE	0.00116065	0.0130373	1	0.008	0.001	-0.000463885	0.384746	1	0.002	0.004	0.00162453	0.199866	0.0617
ENSG00000151835.14	SACS	TRUE	0.0720051	0.0130483	1	0.875	0.885	0.0655996	0.000628576	1	0.957	0.937	0.00640551	0.88529	0.8519
ENSG00000243847.3	RN7SL610P	FALSE	0.00392768	0.0131087	1	0.015	0.004	0.00186816	0.321002	1	0.016	0.011	0.00205952	0.553337	0.437
ENSG00000134077.15	THUMPD3	FALSE	0.0565623	0.0131174	1	0.807	0.759	-0.00426366	0.506099	1	0.885	0.889	0.060826	0.0236986	0.012
ENSG00000233426.3	EIF3FP3	FALSE	0.00569189	0.0131361	1	0.027	0.01	-0.000658197	0.584094	1	0.016	0.02	0.00635008	0.0830593	0.0202
ENSG00000185651.14	UBE2L3	TRUE	0.086195	0.0132011	1	0.985	0.982	0.0713638	1.89254e-06	0.0498816	0.998	0.994	0.0148313	0.674045	0.5869
ENSG00000116649.9	SRM	TRUE	0.0842029	0.0132253	1	0.981	0.976	0.115046	2.77669e-07	0.00731853	0.993	0.985	-0.0308434	0.432358	0.4011
ENSG00000132388.12	UBE2G1	FALSE	0.0732683	0.0132344	1	0.833	0.781	0.0198131	0.184799	1	0.884	0.867	0.0534552	0.0615295	0.0382
ENSG00000143106.12	PSMA5	TRUE	0.0590816	0.0132558	1	0.989	0.983	0.0560242	0.000272313	1	0.997	0.993	0.00305737	0.936343	0.9159
ENSG00000167962.13	ZNF598	FALSE	0.0590381	0.0133259	1	0.58	0.558	0.029257	0.0302466	1	0.638	0.619	0.0297811	0.208788	0.1379
ENSG00000080503.21	SMARCA2	FALSE	0.0565685	0.0133373	1	0.871	0.881	0.0168106	0.433918	1	0.934	0.94	0.0397578	0.200555	0.1703
ENSG00000010292.12	NCAPD2	TRUE	0.0868443	0.0134675	1	0.848	0.798	0.0581157	0.000696376	1	0.898	0.855	0.0287286	0.450544	0.4004
ENSG00000269930.1	RP11-932O9.9	TRUE	0.0708112	0.0135026	1	0.761	0.732	0.00655367	0.343288	1	0.897	0.909	0.0642575	0.0361599	0.0303
ENSG00000261332.1	RP11-297C4.1	FALSE	0.00586198	0.0135738	1	0.023	0.008	0.000462799	0.599039	1	0.016	0.02	0.00539919	0.18245	0.0879
ENSG00000178105.9	DDX10	TRUE	0.0646969	0.0135831	1	0.769	0.721	0.0431406	0.00734723	1	0.844	0.816	0.0215563	0.493699	0.4204
ENSG00000134001.12	EIF2S1	TRUE	0.0831049	0.0135895	1	0.962	0.937	0.100825	8.71627e-09	0.000229735	0.98	0.964	-0.0177203	0.617196	0.5665
ENSG00000179958.8	DCTPP1	TRUE	0.0825371	0.0136017	1	0.909	0.901	0.114455	1.44517e-08	0.000380904	0.959	0.937	-0.0319183	0.39474	0.3503
ENSG00000134697.12	GNL2	FALSE	0.0663428	0.0136049	1	0.86	0.835	0.0516809	0.000984801	1	0.943	0.903	0.0146619	0.654379	0.5905
ENSG00000005156.11	LIG3	FALSE	0.0613012	0.0136092	1	0.697	0.659	0.0342191	0.0244004	1	0.782	0.772	0.0270821	0.326211	0.2491
ENSG00000108064.10	TFAM	TRUE	0.0692158	0.0136501	1	0.951	0.953	0.0934313	8.41169e-07	0.0221707	0.989	0.977	-0.0242155	0.492496	0.4492
ENSG00000141027.20	NCOR1	FALSE	0.0659912	0.0137344	1	0.97	0.972	0.0341664	0.0405905	1	0.99	0.995	0.0318248	0.331632	0.2832
ENSG00000048740.18	CELF2	TRUE	0.0606881	0.0137386	1	0.973	0.982	-0.0146437	0.593189	1	0.992	0.994	0.0753318	0.0298902	0.0238
ENSG00000188986.5	NELFB	FALSE	0.0478119	0.0137392	1	0.712	0.662	0.0466426	0.000843639	1	0.805	0.76	0.00116934	0.976968	0.9588
ENSG00000132485.13	ZRANB2	TRUE	0.0685744	0.0137881	1	0.981	0.979	0.0852639	2.1909e-06	0.0577456	0.998	0.99	-0.0166895	0.618358	0.5897
ENSG00000141429.13	GALNT1	FALSE	0.0749493	0.0138158	1	0.932	0.923	0.00892957	0.455736	1	0.97	0.975	0.0660197	0.0378071	0.0166
ENSG00000005486.16	RHBDD2	FALSE	0.0410606	0.0138419	1	0.292	0.243	0.0179776	0.315393	1	0.348	0.341	0.023083	0.1723	0.1348
ENSG00000103978.15	TMEM87A	TRUE	0.0722973	0.0139336	1	0.864	0.858	-0.0119484	0.561276	1	0.957	0.932	0.0842457	0.011785	0.005
ENSG00000204394.12	VARS	FALSE	0.0755754	0.0139679	1	0.943	0.919	0.0373747	0.0269478	1	0.959	0.959	0.0382007	0.242327	0.1804
ENSG00000230325.1	RP11-385F5.4	FALSE	0.00875767	0.013992	1	0.03	0.012	-0.00226989	0.0555713	1	0.011	0.024	0.0110276	0.0239423	0.001
ENSG00000169020.9	ATP5I	TRUE	0.0583717	0.0140178	1	0.996	0.996	0.0440038	0.00534996	1	1	1	0.0143679	0.655887	0.6645
ENSG00000100941.8	PNN	TRUE	0.0934692	0.0141705	1	0.985	0.979	0.133882	2.91835e-08	0.000769188	1	0.995	-0.0404125	0.32187	0.3128
ENSG00000184992.10	BRI3BP	TRUE	0.0685499	0.0141726	1	0.951	0.927	0.0551709	0.00114836	1	0.98	0.956	0.0133789	0.716207	0.6788
ENSG00000111639.7	MRPL51	TRUE	0.067529	0.0144082	1	1	0.997	0.0827699	2.50066e-06	0.06591	1	0.999	-0.0152409	0.633856	0.5967
ENSG00000115685.14	PPP1R7	FALSE	0.0632862	0.014422	1	0.955	0.918	0.0240818	0.161215	1	0.984	0.962	0.0392044	0.173375	0.1263
ENSG00000117410.13	ATP6V0B	TRUE	0.0779926	0.0144442	1	0.989	0.993	0.0514324	0.00749035	1	0.995	0.996	0.0265602	0.462632	0.4267
ENSG00000143970.16	ASXL2	FALSE	0.0609234	0.0146194	1	0.788	0.763	0.0323539	0.0318919	1	0.869	0.858	0.0285695	0.306539	0.2418
ENSG00000204220.10	PFDN6	TRUE	0.0577862	0.014656	1	0.947	0.934	0.0810505	2.14026e-06	0.0564107	0.98	0.975	-0.0232642	0.453525	0.4123
ENSG00000260261.1	RP11-480A16.1	FALSE	0.0274443	0.0146676	1	0.144	0.101	-6.51813e-05	0.950016	1	0.143	0.145	0.0275095	0.015812	0.002
ENSG00000218739.9	CEBPZOS	FALSE	0.0550583	0.0146702	1	0.867	0.867	0.0276648	0.0211205	1	0.931	0.951	0.0273936	0.348829	0.2998
ENSG00000140307.10	GTF2A2	TRUE	0.0692117	0.0147929	1	0.985	0.978	0.0647939	0.000212763	1	0.992	0.994	0.00441781	0.900527	0.8815
ENSG00000117592.8	PRDX6	FALSE	0.0567013	0.014802	1	0.996	0.995	0.0536845	0.00091112	1	1	0.999	0.00301675	0.921277	0.9085
ENSG00000133706.17	LARS	TRUE	0.0671002	0.0148214	1	1	0.981	0.00884473	0.527785	1	0.993	0.996	0.0582555	0.0722684	0.0503
ENSG00000091317.7	CMTM6	FALSE	0.0719757	0.0148247	1	0.886	0.894	-0.0185422	0.135517	1	0.957	0.965	0.0905179	0.00493113	0.0017
ENSG00000251602.6	RP11-521B24.3	FALSE	0.0158626	0.0148586	1	0.068	0.039	-0.00241288	0.211837	1	0.043	0.055	0.0182755	0.00857056	0.0003
ENSG00000139921.12	TMX1	TRUE	0.0536732	0.0148877	1	0.936	0.925	0.0481033	0.00340789	1	0.987	0.98	0.00556995	0.863831	0.8307
ENSG00000159055.3	MIS18A	TRUE	0.0621593	0.0148989	1	0.735	0.71	0.0571516	6.58444e-05	1	0.833	0.757	0.00500777	0.887467	0.8523
ENSG00000147274.14	RBMX	TRUE	0.0726422	0.0149612	1	0.989	0.983	0.0546864	0.0102139	1	0.997	0.995	0.0179558	0.617352	0.5712
ENSG00000058262.9	SEC61A1	FALSE	0.0722605	0.0149991	1	0.879	0.86	0.0634322	5.93355e-05	1	0.943	0.916	0.00882831	0.79265	0.7475
ENSG00000129071.9	MBD4	FALSE	0.0740771	0.0150391	1	0.924	0.912	0.00189988	0.739035	1	0.975	0.97	0.0721772	0.0194966	0.0094
ENSG00000139131.12	YARS2	FALSE	0.0423093	0.0152893	1	0.617	0.577	0.0148714	0.298415	1	0.7	0.713	0.0274379	0.221968	0.1713
ENSG00000159131.16	GART	TRUE	0.0735234	0.0153047	1	0.936	0.909	0.0562563	0.00169857	1	0.966	0.956	0.0172671	0.617757	0.5517
ENSG00000103994.16	ZNF106	FALSE	0.0753764	0.0153172	1	0.97	0.968	0.013709	0.563982	1	0.989	0.988	0.0616674	0.0610434	0.0403
ENSG00000115694.14	STK25	FALSE	0.0444128	0.0153255	1	0.602	0.56	0.0136107	0.405362	1	0.679	0.696	0.030802	0.155561	0.1107
ENSG00000196365.11	LONP1	TRUE	0.0748654	0.0153426	1	0.848	0.835	0.0461294	0.00568748	1	0.918	0.903	0.028736	0.3753	0.3043
ENSG00000238078.1	LINC01352	FALSE	0.00980033	0.0154032	1	0.027	0.01	-0.000358805	0.867646	1	0.018	0.017	0.0101591	0.0541936	0.0047
ENSG00000162601.9	MYSM1	FALSE	0.0562249	0.0154704	1	0.765	0.731	0.00847431	0.393864	1	0.854	0.845	0.0477506	0.0754652	0.0443
ENSG00000119042.16	SATB2	TRUE	0.065	0.0155056	1	0.879	0.883	0.0295616	0.0635669	1	0.952	0.942	0.0354385	0.335618	0.3037
ENSG00000051341.13	POLQ	TRUE	0.0651621	0.01553	1	0.583	0.562	0.0327198	0.0177178	1	0.661	0.606	0.0324423	0.290329	0.2622
ENSG00000150667.6	FSIP1	FALSE	0.0070277	0.0156122	1	0.027	0.01	0.000908999	0.949807	1	0.013	0.013	0.0061187	0.144749	0.0492
ENSG00000262160.1	RP11-96D1.11	FALSE	0.00769054	0.0156263	1	0.027	0.01	0.00182093	0.352742	1	0.026	0.02	0.00586961	0.207517	0.083
ENSG00000167721.10	TSR1	TRUE	0.0789681	0.0156349	1	0.917	0.885	0.0787319	1.29292e-05	0.340774	0.964	0.931	0.000236207	0.999747	0.9949
ENSG00000151287.16	TEX30	TRUE	0.0680846	0.0156367	1	0.811	0.791	0.0644555	0.000477181	1	0.877	0.861	0.00362907	0.915529	0.9121
ENSG00000135597.18	REPS1	FALSE	0.0609851	0.0156495	1	0.633	0.608	-0.000190861	0.821239	1	0.723	0.742	0.061176	0.0131384	0.0035
ENSG00000104613.11	INTS10	FALSE	0.0694835	0.015718	1	0.973	0.964	0.0370503	0.0472181	1	0.995	0.987	0.0324332	0.313831	0.2613
ENSG00000141552.17	ANAPC11	TRUE	0.0856633	0.0157756	1	0.989	0.977	0.0655297	0.000303556	1	0.995	0.992	0.0201336	0.571601	0.5291
ENSG00000095564.13	BTAF1	TRUE	0.0708243	0.0159001	1	0.761	0.752	0.0278244	0.0562971	1	0.872	0.865	0.0429999	0.157599	0.0871
ENSG00000067900.7	ROCK1	TRUE	0.0551841	0.0159035	1	0.97	0.967	0.00512708	0.624144	1	0.992	0.985	0.0500571	0.103057	0.0833
ENSG00000120805.13	ARL1	TRUE	0.0694658	0.0159756	1	0.705	0.707	0.0309349	0.0360375	1	0.846	0.843	0.0385309	0.152863	0.1036
ENSG00000125520.13	SLC2A4RG	FALSE	0.0606865	0.0159879	1	0.788	0.763	0.0359304	0.0248164	1	0.887	0.861	0.0247561	0.3995	0.3314
ENSG00000204899.5	MZT1	TRUE	0.0908205	0.0160215	1	0.905	0.874	0.0641943	0.000480113	1	0.969	0.92	0.0266262	0.513555	0.4475
ENSG00000183530.13	PRR14L	FALSE	0.0724394	0.0160383	1	0.814	0.815	0.0186948	0.25206	1	0.897	0.902	0.0537446	0.0777337	0.0468
ENSG00000126254.11	RBM42	TRUE	0.0541707	0.0160948	1	0.856	0.829	0.0287552	0.0339413	1	0.936	0.911	0.0254156	0.367856	0.3126
ENSG00000143995.19	MEIS1	FALSE	0.05649	0.0160949	1	0.595	0.562	0.0433491	0.00108161	1	0.728	0.684	0.0131409	0.605424	0.5529
ENSG00000120697.8	ALG5	TRUE	0.0630088	0.0160982	1	0.894	0.873	0.0533559	0.00154762	1	0.977	0.949	0.00965295	0.780156	0.7286
ENSG00000168476.11	REEP4	TRUE	0.0728529	0.0161069	1	0.708	0.681	0.0359994	0.0245407	1	0.82	0.805	0.0368535	0.230581	0.1731
ENSG00000175471.19	MCTP1	TRUE	0.0598472	0.0161166	1	0.686	0.661	-0.0406447	0.0109916	1	0.746	0.782	0.100492	0.000281398	0.0001
ENSG00000171848.13	RRM2	TRUE	0.139514	0.0161496	1	0.708	0.68	0.0260936	0.0161663	1	0.748	0.665	0.11342	0.0575466	0.0595
ENSG00000274560.1	RP11-285E23.2	FALSE	0.00561649	0.0161743	1	0.011	0.003	0.000246761	0.542277	1	0.003	0.002	0.00536973	0.140282	0.0106
ENSG00000126883.16	NUP214	FALSE	0.0626334	0.0162055	1	0.765	0.76	0.0209414	0.0620573	1	0.877	0.852	0.041692	0.111361	0.0711
ENSG00000146918.19	NCAPG2	TRUE	0.0592292	0.0162195	1	0.723	0.685	0.0850536	9.96465e-07	0.0262638	0.782	0.704	-0.0258244	0.442046	0.415
ENSG00000183527.11	PSMG1	TRUE	0.0827835	0.0162525	1	0.913	0.876	0.131485	8.28094e-11	2.18261e-06	0.948	0.915	-0.0487011	0.170217	0.1351
ENSG00000128951.13	DUT	TRUE	0.103338	0.01627	1	0.985	0.965	0.165359	1.34111e-07	0.00353475	0.992	0.981	-0.0620218	0.239961	0.2146
ENSG00000278467.1	RP11-504P24.9	FALSE	0.0038778	0.0162824	1	0.011	0.003	-6.6427e-05	0.962436	1	0.007	0.007	0.00394423	0.152713	0.0425
ENSG00000078177.13	N4BP2	FALSE	0.061086	0.0163166	1	0.83	0.803	0.0185592	0.384054	1	0.889	0.884	0.0425268	0.184683	0.1596
ENSG00000050393.11	MCUR1	TRUE	0.0683446	0.016343	1	0.924	0.909	0.0704269	2.94178e-05	0.775365	0.961	0.957	-0.00208226	0.948987	0.9405
ENSG00000269054.1	CTD-2619J13.3	FALSE	0.00418679	0.0163911	1	0.011	0.003	4.62377e-05	0.493741	1	0.007	0.01	0.00414055	0.210792	0.0884
ENSG00000215284.2	RP11-198M15.1	FALSE	0.00262034	0.0164731	1	0.011	0.003	-5.69648e-05	0.687746	1	0.005	0.006	0.0026773	0.224717	0.1266
ENSG00000101084.16	C20orf24	FALSE	0.0692161	0.0166244	1	0.97	0.953	0.0277166	0.118436	1	0.98	0.981	0.0414995	0.191153	0.1583
ENSG00000078061.12	ARAF	FALSE	0.0452264	0.016655	1	0.542	0.515	-0.0189948	0.0336503	1	0.577	0.633	0.0642212	0.00155109	0.0005
ENSG00000129422.14	MTUS1	FALSE	0.00183048	0.0166657	1	0.011	0.003	0.000120867	0.779374	1	0.002	0.001	0.00170961	0.287029	0.0556
ENSG00000119396.10	RAB14	TRUE	0.0526307	0.0166734	1	0.958	0.938	0.00878512	0.507191	1	0.989	0.977	0.0438455	0.115913	0.092
ENSG00000213145.9	CRIP1	TRUE	0.0549217	0.0167585	1	0.667	0.631	-0.0074206	0.762473	1	0.898	0.898	0.0623423	0.0395971	0.0687
ENSG00000126777.17	KTN1	TRUE	0.0745786	0.0167786	1	0.985	0.984	0.0801814	8.99825e-06	0.237167	0.997	0.996	-0.00560281	0.884938	0.8596
ENSG00000005075.15	POLR2J	TRUE	0.0645972	0.0168381	1	0.977	0.972	0.0594102	0.000140045	1	0.993	0.981	0.00518697	0.87478	0.8443
ENSG00000147601.13	TERF1	FALSE	0.0705926	0.016845	1	0.879	0.881	0.0341375	0.0302695	1	0.952	0.937	0.0364551	0.262723	0.1944
ENSG00000100219.16	XBP1	TRUE	0.129356	0.0168523	1	0.97	0.966	0.00853574	0.57411	1	0.99	0.985	0.120821	0.026179	0.0259
ENSG00000238009.6	RP11-34P13.7	FALSE	0.00551912	0.0168801	1	0.023	0.008	0.000927512	0.471229	1	0.016	0.013	0.00459161	0.194715	0.0638
ENSG00000116863.10	ADPRHL2	TRUE	0.0520501	0.0169033	1	0.576	0.55	0.0176071	0.0419756	1	0.715	0.681	0.0344431	0.128769	0.0826
ENSG00000120688.8	WBP4	TRUE	0.0573982	0.0169613	1	0.875	0.852	0.0315237	0.0418346	1	0.941	0.929	0.0258745	0.389179	0.3374
ENSG00000188938.15	FAM120AOS	TRUE	0.0470371	0.0170575	1	0.659	0.632	-0.00413031	0.853753	1	0.707	0.731	0.0511674	0.0282205	0.0144
ENSG00000137692.11	DCUN1D5	TRUE	0.0819908	0.0171129	1	0.943	0.927	0.0844225	1.8246e-05	0.48091	0.977	0.963	-0.00243168	0.943187	0.9391
ENSG00000130270.16	ATP8B3	TRUE	0.0674035	0.0171198	1	0.583	0.559	-0.00550033	0.68652	1	0.702	0.705	0.0729039	0.00527838	0.0025
ENSG00000176014.12	TUBB6	TRUE	0.0791702	0.0171475	1	0.788	0.775	0.0539407	0.00257256	1	0.867	0.837	0.0252295	0.473851	0.4172
ENSG00000125885.13	MCM8	TRUE	0.0856888	0.0171646	1	0.614	0.595	0.045491	0.00168606	1	0.705	0.646	0.0401978	0.219314	0.1699
ENSG00000150977.10	RILPL2	TRUE	0.0550859	0.017184	1	0.996	0.993	0.0397931	0.0218169	1	1	0.998	0.0152928	0.632305	0.5911
ENSG00000151576.10	QTRT2	FALSE	0.0732304	0.0172217	1	0.598	0.598	0.0050693	0.923785	1	0.716	0.728	0.0681611	0.00742651	0.0012
ENSG00000137309.19	HMGA1	TRUE	0.0630443	0.0173347	1	0.996	0.998	0.0997628	1.30466e-08	0.000343869	1	0.999	-0.0367185	0.240442	0.1953
ENSG00000116830.11	TTF2	TRUE	0.0838444	0.0173751	1	0.841	0.847	0.0423584	0.0303366	1	0.898	0.886	0.041486	0.273324	0.2269
ENSG00000183020.13	AP2A2	FALSE	0.045618	0.0174041	1	0.625	0.577	0.0239296	0.0268803	1	0.716	0.684	0.0216885	0.34192	0.2738
ENSG00000174547.13	MRPL11	TRUE	0.0668343	0.0174053	1	0.996	0.986	0.101044	1.25829e-08	0.000331648	0.998	0.995	-0.0342094	0.265345	0.2462
ENSG00000138035.14	PNPT1	TRUE	0.0698949	0.0174324	1	0.894	0.879	0.0798743	3.29984e-05	0.869739	0.959	0.925	-0.00997938	0.771108	0.7419
ENSG00000183207.12	RUVBL2	TRUE	0.074612	0.0174981	1	0.92	0.899	0.0685798	2.27855e-05	0.600556	0.966	0.94	0.00603212	0.854109	0.8243
ENSG00000115539.13	PDCL3	TRUE	0.0597765	0.0175132	1	0.818	0.776	0.0382232	0.0159201	1	0.907	0.875	0.0215533	0.441468	0.3613
ENSG00000075624.13	ACTB	TRUE	0.0648531	0.0175249	1	1	1	0.00674163	0.960783	1	1	1	0.0581115	0.0533057	0.0487
ENSG00000140575.12	IQGAP1	TRUE	0.0655647	0.0175933	1	0.951	0.949	0.0155809	0.147561	1	0.982	0.983	0.0499838	0.133354	0.1025
ENSG00000184708.17	EIF4ENIF1	FALSE	0.0525369	0.0175946	1	0.485	0.448	-0.00289325	0.880405	1	0.523	0.522	0.0554301	0.00571709	0.0015
ENSG00000182054.9	IDH2	TRUE	0.0755647	0.017606	1	0.936	0.922	0.0553241	0.000380474	1	0.974	0.953	0.0202405	0.560394	0.5312
ENSG00000261485.1	PAN3-AS1	FALSE	0.0373804	0.0176263	1	0.458	0.415	0.0258919	0.023146	1	0.516	0.485	0.0114885	0.593803	0.5583
ENSG00000113460.12	BRIX1	TRUE	0.0844544	0.0176405	1	0.886	0.859	0.0966914	4.2558e-07	0.011217	0.944	0.921	-0.012237	0.747778	0.7155
ENSG00000114867.20	EIF4G1	TRUE	0.0737221	0.0176702	1	0.992	0.974	0.0843786	4.57866e-06	0.12068	0.992	0.987	-0.0106565	0.756987	0.7404
ENSG00000132530.16	XAF1	TRUE	0.0537813	0.0176925	1	0.723	0.701	-0.0128208	0.964351	1	0.836	0.814	0.066602	0.0257848	0.0162
ENSG00000102897.9	LYRM1	FALSE	0.0558295	0.0176951	1	0.485	0.445	-0.0173471	0.248181	1	0.548	0.58	0.0731765	0.00125011	0.0001
ENSG00000154305.16	MIA3	TRUE	0.0533131	0.0178409	1	0.777	0.765	0.0348012	0.0466739	1	0.897	0.886	0.018512	0.54284	0.4812
ENSG00000136854.18	STXBP1	FALSE	0.0128952	0.0179145	1	0.038	0.018	-0.000997437	0.870635	1	0.025	0.026	0.0138926	0.0334412	0.0013
ENSG00000134057.14	CCNB1	TRUE	0.192696	0.0179591	1	0.727	0.687	0.0823434	0.0425412	1	0.756	0.719	0.110353	0.19651	0.1718
ENSG00000100813.14	ACIN1	FALSE	0.0718806	0.0180218	1	0.939	0.947	0.045403	0.00980965	1	0.982	0.979	0.0264776	0.422335	0.3623
ENSG00000134294.13	SLC38A2	TRUE	0.0796111	0.0181161	1	0.856	0.85	0.0404213	0.00310439	1	0.951	0.945	0.0391898	0.238239	0.1856
ENSG00000113356.11	POLR3G	TRUE	0.0643445	0.0181441	1	0.64	0.615	0.064097	1.63776e-05	0.431665	0.731	0.679	0.000247553	0.992246	0.9915
ENSG00000075785.12	RAB7A	FALSE	0.0649701	0.018169	1	0.924	0.928	0.0388842	0.0577762	1	0.985	0.98	0.0260859	0.413551	0.3404
ENSG00000157978.11	LDLRAP1	FALSE	0.0376127	0.0182069	1	0.466	0.427	0.0163153	0.336145	1	0.505	0.515	0.0212974	0.258583	0.1952
ENSG00000180822.11	PSMG4	TRUE	0.0583007	0.0182314	1	0.981	0.946	0.108801	1.07625e-08	0.000283668	0.995	0.975	-0.0505003	0.120837	0.1006
ENSG00000161981.10	SNRNP25	TRUE	0.0937603	0.0182821	1	0.973	0.951	0.125566	5.1589e-09	0.000135973	0.989	0.97	-0.0318054	0.394825	0.3536
ENSG00000167513.8	CDT1	TRUE	0.0773119	0.0183392	1	0.742	0.685	0.122185	7.38432e-10	1.94628e-05	0.81	0.726	-0.044873	0.209521	0.1785
ENSG00000148399.12	DPH7	FALSE	0.0403514	0.0183597	1	0.591	0.559	0.0153638	0.186701	1	0.685	0.681	0.0249876	0.227876	0.1732
ENSG00000241468.7	ATP5J2	TRUE	0.0576501	0.0183772	1	0.996	1	0.0763417	2.10507e-07	0.00554834	1	1	-0.0186915	0.476687	0.4485
ENSG00000163655.15	GMPS	TRUE	0.0694842	0.018404	1	0.936	0.911	0.106566	7.74175e-10	2.04049e-05	0.964	0.943	-0.0370817	0.256578	0.2122
ENSG00000128626.11	MRPS12	TRUE	0.0799819	0.0185219	1	1	0.989	0.0878949	5.88072e-05	1	0.998	0.994	-0.007913	0.816653	0.8153
ENSG00000184357.4	HIST1H1B	TRUE	0.29104	0.018527	1	0.818	0.765	0.21389	0.000128191	1	0.862	0.797	0.07715	0.563761	0.5548
ENSG00000111602.11	TIMELESS	TRUE	0.0669167	0.0185378	1	0.606	0.602	0.0363647	0.00121537	1	0.687	0.642	0.030552	0.28306	0.2029
ENSG00000102317.17	RBM3	TRUE	0.0533978	0.018624	1	1	1	0.00833432	0.851436	1	1	1	0.0450635	0.0973346	0.0861
ENSG00000196890.4	HIST3H2BB	FALSE	0.00295764	0.0186476	1	0.015	0.004	0.000438225	0.79358	1	0.011	0.01	0.00251942	0.302482	0.2388
ENSG00000152240.12	HAUS1	TRUE	0.0641249	0.0186579	1	0.837	0.829	0.0433723	0.0113926	1	0.925	0.907	0.0207526	0.49825	0.4404
ENSG00000101266.17	CSNK2A1	TRUE	0.0636434	0.0186688	1	0.958	0.948	0.060267	6.79704e-05	1	0.997	0.989	0.00337638	0.924478	0.9091
ENSG00000135069.13	PSAT1	TRUE	0.0786329	0.0186701	1	0.754	0.714	0.0947134	2.77923e-09	7.32522e-05	0.828	0.786	-0.0160805	0.63246	0.5806
ENSG00000099364.16	FBXL19	FALSE	0.0470371	0.0186715	1	0.405	0.363	0.00744208	0.672919	1	0.425	0.461	0.039595	0.034497	0.0102
ENSG00000167553.14	TUBA1C	TRUE	0.146093	0.0186981	1	0.973	0.957	0.0401815	0.0370416	1	0.982	0.978	0.105912	0.108916	0.0947
ENSG00000270433.1	RP11-124D2.7	FALSE	0.00308235	0.0187693	1	0.015	0.004	-0.0015966	0.960468	1	0.007	0.007	0.00467895	0.125548	0.0153
ENSG00000229163.2	NAP1L1P2	FALSE	0.00285631	0.0188182	1	0.015	0.004	3.61947e-05	0.688565	1	0.005	0.006	0.00282012	0.220199	0.212
ENSG00000230628.1	RP4-781K5.6	FALSE	0.00831797	0.0188692	1	0.004	0	-0.000425555	0.271596	1	0	0.002	0.00874353	0.299381	0.046
ENSG00000183432.6	ZBTB8OSP1	FALSE	0.00288475	0.0188692	1	0.004	0	-0.000301133	0.487278	1	0	0.001	0.00318588	0.284318	0.0248
ENSG00000261588.1	AC002310.17	FALSE	0.00267096	0.0188692	1	0.004	0	0.000158027	0.974687	1	0.002	0.002	0.00251293	0.378529	0.112
ENSG00000238062.5	SPATA3-AS1	FALSE	0.0026162	0.0188692	1	0.004	0	0.000389638	0.0419786	1	0.002	0	0.00222656	0.410852	0.1454
ENSG00000172031.6	EPHX4	FALSE	0.00257378	0.0188692	1	0.004	0	-0.000107349	0.730036	1	0.002	0.002	0.00268113	0.321521	0.0746
ENSG00000230778.1	ANKRD63	FALSE	0.00251493	0.0188692	1	0.004	0	0.000320117	0.541873	1	0.003	0.002	0.00219482	0.425139	0.139
ENSG00000275467.1	RP11-240G22.4	FALSE	0.00218793	0.0188692	1	0.004	0	0.000187233	0.974687	1	0.002	0.002	0.0020007	0.409658	0.1059
ENSG00000244171.4	PBX2P1	FALSE	0.00214444	0.0188692	1	0.004	0	9.44268e-05	0.974687	1	0.002	0.002	0.00205001	0.359941	0.0977
ENSG00000200620.1	SNORA7	FALSE	0.00207078	0.0188692	1	0.004	0	-0.000200595	0.729119	1	0.002	0.002	0.00227138	0.320578	0.0737
ENSG00000232842.2	RP5-961K14.1	FALSE	0.00196826	0.0188692	1	0.004	0	-0.000491405	0.271596	1	0	0.002	0.00245967	0.225124	0.0245
ENSG00000140623.13	SEPT12	FALSE	0.00184987	0.0188692	1	0.004	0	0.000181294	0.54397	1	0.002	0.001	0.00166858	0.405267	0.148
ENSG00000174844.14	DNAH12	FALSE	0.00178638	0.0188692	1	0.004	0	-1.74849e-06	0.730036	1	0.002	0.002	0.00178813	0.366819	0.0926
ENSG00000265735.2	RN7SL5P	FALSE	0.00170865	0.0188692	1	0.004	0	0.000607623	0.540258	1	0.003	0.002	0.00110103	0.585559	0.4514
ENSG00000204113.6	BMP2KL	FALSE	0.00166412	0.0188692	1	0.004	0	-0.000107099	0.730036	1	0.002	0.002	0.00177122	0.326597	0.091
ENSG00000271984.1	RP3-337O18.9	FALSE	0.00162207	0.0188692	1	0.004	0	0.000587284	0.00401272	1	0.003	0	0.00103478	0.568417	0.3616
ENSG00000279061.1	RP3-332O11.2	FALSE	0.00160244	0.0188692	1	0.004	0	0.000166668	0.779374	1	0.002	0.001	0.00143577	0.393931	0.1936
ENSG00000269524.1	CTB-83J4.1	FALSE	0.0015769	0.0188692	1	0.004	0	0.000205307	0.543353	1	0.002	0.001	0.00137159	0.413966	0.1345
ENSG00000234995.1	AC013429.5	FALSE	0.0015429	0.0188692	1	0.004	0	-0.00024146	0.394697	1	0	0.001	0.00178436	0.2666	0.0062
ENSG00000249930.1	AC007016.3	FALSE	0.00148731	0.0188692	1	0.004	0	-0.000846757	0.10257	1	0	0.004	0.00233407	0.139228	0.0844
ENSG00000175311.6	ANKS4B	FALSE	0.00147298	0.0188692	1	0.004	0	-0.000295442	0.976987	1	0.002	0.002	0.00176843	0.27425	0.0536
ENSG00000260389.1	WBP11P1	FALSE	0.00145923	0.0188692	1	0.004	0	1.68854e-05	0.780611	1	0.002	0.001	0.00144234	0.353252	0.1451
ENSG00000253770.1	HMGB1P23	FALSE	0.00145194	0.0188692	1	0.004	0	0.000766321	0.117287	1	0.005	0.002	0.00068562	0.693589	0.6012
ENSG00000274978.1	RNU11	FALSE	0.00144979	0.0188692	1	0.004	0	-0.000226731	0.394697	1	0	0.001	0.00167652	0.277248	0.0358
ENSG00000260021.1	RP11-480I12.10	FALSE	0.00140743	0.0188692	1	0.004	0	0.000345638	0.543353	1	0.002	0.001	0.00106179	0.512677	0.3721
ENSG00000179038.8	RP11-157K17.5	FALSE	0.0014003	0.0188692	1	0.004	0	-0.000268687	0.730036	1	0.002	0.002	0.00166898	0.274835	0.1561
ENSG00000280341.1	LA16c-60D12.1	FALSE	0.00136118	0.0188692	1	0.004	0	4.594e-05	0.779993	1	0.002	0.001	0.00131524	0.362385	0.1164
ENSG00000232662.2	LDHBP1	FALSE	0.00132711	0.0188692	1	0.004	0	0.000309292	0.542277	1	0.003	0.002	0.00101781	0.522784	0.3672
ENSG00000200350.1	RNU6-1285P	FALSE	0.00128164	0.0188692	1	0.004	0	0.00012686	0.974687	1	0.002	0.002	0.00115478	0.437548	0.2193
ENSG00000201785.1	SNORD117	FALSE	0.00127675	0.0188692	1	0.004	0	-0.000235986	0.394697	1	0	0.001	0.00151274	0.253004	0.0461
ENSG00000252916.1	RNU6-762P	FALSE	0.00122151	0.0188692	1	0.004	0	1.13879e-06	0.863815	1	0.002	0.002	0.00122037	0.369562	0.1368
ENSG00000255120.5	OVOL1-AS1	FALSE	0.00121174	0.0188692	1	0.004	0	0.000324166	0.778756	1	0.002	0.001	0.000887572	0.506952	0.3615
ENSG00000280331.1	RP11-545D22.1	FALSE	0.00121089	0.0188692	1	0.004	0	-0.000579983	0.271596	1	0	0.002	0.00179087	0.163834	0.0011
ENSG00000260133.1	CA5AP1	FALSE	0.00119371	0.0188692	1	0.004	0	-0.000158167	0.394697	1	0	0.001	0.00135187	0.277842	0.0476
ENSG00000111339.10	ART4	FALSE	0.00119357	0.0188692	1	0.004	0	0	1	1	0	0	0.00119357	0.332552	0.127
ENSG00000274297.1	RP11-138H8.8	FALSE	0.00108225	0.0188692	1	0.004	0	-0.000522374	0.193135	1	0	0.003	0.00160462	0.154918	0.0004
ENSG00000227309.1	AC140076.1	FALSE	0.00105866	0.0188692	1	0.004	0	-1.5747e-06	0.863815	1	0.002	0.002	0.00106023	0.410978	0.2335
ENSG00000232077.1	LINC01031	FALSE	0.00103933	0.0188692	1	0.004	0	-0.000176134	0.394697	1	0	0.001	0.00121546	0.261933	0.0164
ENSG00000275769.1	RP11-771K4.3	FALSE	0.000923054	0.0188692	1	0.004	0	-0.000183325	0.487278	1	0	0.001	0.00110638	0.273114	0.0466
ENSG00000282527.1	RP11-389G6.5	FALSE	0.000895033	0.0188692	1	0.004	0	0.000231887	0.974687	1	0.002	0.002	0.000663146	0.542771	0.502
ENSG00000248122.1	APOOP4	FALSE	0.000883969	0.0188692	1	0.004	0	-0.000359612	0.325562	1	0	0.002	0.00124358	0.19101	0.0409
ENSG00000174326.11	SLC16A11	FALSE	0.000766431	0.0188692	1	0.004	0	0.000578029	0.122743	1	0.003	0.001	0.000188401	0.860819	0.8618
ENSG00000213089.4	PDCL3P5	FALSE	0.000765261	0.0188692	1	0.004	0	0.00018717	0.91686	1	0.003	0.004	0.000578091	0.611911	0.5893
ENSG00000268987.1	CTC-435M10.10	FALSE	0.000750295	0.0188692	1	0.004	0	0.000299231	0.778756	1	0.002	0.001	0.000451064	0.653407	0.6712
ENSG00000244538.1	RP11-10G12.1	FALSE	0.000653326	0.0188692	1	0.004	0	0.00071179	0.122548	1	0.003	0.001	-5.84636e-05	0.949823	0.9588
ENSG00000243422.1	RPL23AP49	FALSE	0.00198957	0.0189447	1	0.004	0	-0.000138842	0.623634	1	0	0	0.00212842	0.333693	0.107
ENSG00000223754.1	AC008073.9	FALSE	0.00166834	0.0189447	1	0.004	0	0.000432586	0.24606	1	0.003	0.001	0.00123575	0.534929	0.3138
ENSG00000251451.1	GTF2IP9	FALSE	0.00152499	0.0189447	1	0.004	0	0.000221362	0.54397	1	0.002	0.001	0.00130363	0.487528	0.2753
ENSG00000254806.5	SYS1-DBNDD2	FALSE	0.00150422	0.0189447	1	0.004	0	9.38237e-05	0.779993	1	0.002	0.001	0.0014104	0.422378	0.1445
ENSG00000139540.11	SLC39A5	FALSE	0.00134297	0.0189447	1	0.004	0	-0.000268632	0.527398	1	0.002	0.003	0.0016116	0.308408	0.0638
ENSG00000279315.1	RP11-57H14.5	FALSE	0.00113482	0.0189447	1	0.004	0	-0.000469987	0.244512	1	0.002	0.005	0.0016048	0.245835	0.094
ENSG00000234969.1	RP13-33H18.1	FALSE	0.00111941	0.0189447	1	0.004	0	-0.000169539	0.487278	1	0	0.001	0.00128894	0.335214	0.1684
ENSG00000167772.11	ANGPTL4	FALSE	0.00109151	0.0189447	1	0.004	0	0.00165958	0.0219577	1	0.005	0.001	-0.00056807	0.749031	0.8766
ENSG00000226747.6	AC007966.1	FALSE	0.00107605	0.0189447	1	0.004	0	0.000494055	0.275159	1	0.002	0	0.000581994	0.701312	0.6641
ENSG00000233933.2	RP11-63P12.2	FALSE	0.00102174	0.0189447	1	0.004	0	-0.000137687	0.487278	1	0	0.001	0.00115943	0.314073	0.0877
ENSG00000230958.1	AC093166.4	FALSE	0.00100457	0.0189447	1	0.004	0	0.000604394	0.398471	1	0.005	0.003	0.00040018	0.805161	0.7547
ENSG00000249839.1	AC011330.5	FALSE	0.000936011	0.0189447	1	0.004	0	0.0002459	0.543353	1	0.002	0.001	0.000690111	0.542933	0.3695
ENSG00000254048.1	RP11-328K2.1	FALSE	0.000897407	0.0189447	1	0.004	0	0.000586706	0.778756	1	0.002	0.001	0.000310701	0.860663	0.7972
ENSG00000166813.14	KIF7	FALSE	0.000894508	0.0189447	1	0.004	0	0.000366323	0.541873	1	0.003	0.002	0.000528185	0.644718	0.6109
ENSG00000217950.4	NOC2LP2	FALSE	0.000854369	0.0189447	1	0.004	0	-0.000258958	0.325562	1	0	0.002	0.00111333	0.243009	0.1004
ENSG00000236263.1	RP11-263K19.6	FALSE	0.000854253	0.0189447	1	0.004	0	0.000272087	0.543353	1	0.002	0.001	0.000582166	0.604347	0.4981
ENSG00000258504.2	RP11-638I2.6	FALSE	0.000785552	0.0189447	1	0.004	0	-0.000247867	0.487278	1	0	0.001	0.00103342	0.3157	0.0828
ENSG00000236187.1	GJA6P	FALSE	0.000774304	0.0189447	1	0.004	0	-0.00061756	0.193135	1	0	0.003	0.00139186	0.173276	0.0341
ENSG00000112761.19	WISP3	FALSE	0.000768353	0.0189447	1	0.004	0	-0.000170002	0.729577	1	0.002	0.002	0.000938355	0.325283	0.2035
ENSG00000155761.13	SPAG17	FALSE	0.000753741	0.0189447	1	0.004	0	-0.0007122	0.164082	1	0	0.003	0.00146594	0.120008	0.0422
ENSG00000230188.1	RP11-405L18.4	FALSE	0.000660245	0.0189447	1	0.004	0	0.00154227	0.000424151	1	0.005	0	-0.00088203	0.490265	0.529
ENSG00000259442.1	RP11-752G15.8	FALSE	0.000653992	0.0189447	1	0.004	0	-0.000388344	0.325562	1	0	0.002	0.00104234	0.208436	0.0413
ENSG00000230450.1	NEK2P4	FALSE	0.000649186	0.0189447	1	0.004	0	-0.000123724	0.487278	1	0	0.001	0.00077291	0.310348	0.0714
ENSG00000163217.1	BMP10	FALSE	0.000551191	0.0189447	1	0.004	0	3.1254e-05	0.730952	1	0.002	0.002	0.000519937	0.524795	0.5053
ENSG00000189306.10	RRP7A	TRUE	0.0702796	0.0190116	1	0.936	0.929	0.0713249	4.21429e-05	1	0.972	0.965	-0.00104528	0.973943	0.9764
ENSG00000188529.14	SRSF10	TRUE	0.0725559	0.0190138	1	0.989	0.979	0.0864872	1.4913e-06	0.0393062	0.998	0.994	-0.0139314	0.706232	0.6638
ENSG00000196704.11	AMZ2	FALSE	0.0398943	0.0190506	1	0.402	0.362	-0.00214641	0.274002	1	0.436	0.481	0.0420408	0.0204686	0.0064
ENSG00000168175.14	MAPK1IP1L	FALSE	0.0405138	0.0190992	1	0.864	0.83	0.0177056	0.173033	1	0.925	0.916	0.0228082	0.387092	0.3613
ENSG00000214753.2	HNRNPUL2	FALSE	0.0513431	0.0192187	1	0.67	0.635	0.0213504	0.118033	1	0.749	0.723	0.0299927	0.226657	0.181
ENSG00000110047.17	EHD1	FALSE	0.0415525	0.0192444	1	0.428	0.394	0.00698419	0.571569	1	0.498	0.496	0.0345683	0.066576	0.0363
ENSG00000100075.9	SLC25A1	TRUE	0.060342	0.0192912	1	0.89	0.84	0.0430369	0.0188967	1	0.92	0.894	0.0173051	0.588128	0.5331
ENSG00000155657.25	TTN	FALSE	0.00677764	0.0193667	1	0.027	0.011	-0.00094906	0.299298	1	0.011	0.017	0.0077267	0.0842862	0.0104
ENSG00000150768.15	DLAT	FALSE	0.0704523	0.0196117	1	0.788	0.773	0.0914736	5.45228e-09	0.000143706	0.88	0.854	-0.0210213	0.495456	0.4394
ENSG00000105669.13	COPE	TRUE	0.0719019	0.0196297	1	1	0.998	0.0930794	5.99781e-08	0.00158084	1	1	-0.0211776	0.50856	0.4677
ENSG00000113558.18	SKP1	TRUE	0.0679881	0.0196912	1	1	0.998	0.0495522	0.00255864	1	1	1	0.0184359	0.535613	0.4761
ENSG00000138182.14	KIF20B	TRUE	0.123297	0.0197052	1	0.814	0.81	0.0810728	0.00122809	1	0.875	0.849	0.0422241	0.42523	0.384
ENSG00000174446.12	SNAPC5	FALSE	0.0638785	0.0197746	1	0.777	0.73	0.0212909	0.138018	1	0.839	0.824	0.0425876	0.123757	0.0759
ENSG00000104412.7	EMC2	FALSE	0.0731954	0.0198956	1	0.909	0.889	0.0124944	0.314099	1	0.949	0.956	0.060701	0.048694	0.0277
ENSG00000135045.6	C9orf40	TRUE	0.0679071	0.0199462	1	0.716	0.705	0.060573	2.36078e-06	0.062223	0.826	0.749	0.00733409	0.80593	0.7796
ENSG00000100348.9	TXN2	FALSE	0.0600941	0.0200414	1	0.973	0.97	0.00550596	0.703553	1	0.995	0.991	0.0545882	0.0668793	0.0428
ENSG00000234127.8	TRIM26	FALSE	0.052325	0.0200843	1	0.477	0.448	-0.011404	0.685816	1	0.551	0.561	0.063729	0.00203332	0.0001
ENSG00000119705.9	SLIRP	TRUE	0.0800466	0.020112	1	0.981	0.987	0.153281	1.60664e-14	4.23462e-10	1	0.998	-0.0732343	0.0378571	0.0388
ENSG00000112297.14	AIM1	TRUE	0.0678155	0.020163	1	0.807	0.806	0.0122616	0.435002	1	0.889	0.889	0.0555539	0.0894388	0.0527
ENSG00000166788.9	SAAL1	TRUE	0.0621987	0.0202595	1	0.527	0.501	0.0320824	0.026112	1	0.643	0.636	0.0301164	0.189133	0.1236
ENSG00000113141.16	IK	FALSE	0.0514336	0.0202745	1	0.97	0.959	0.0270138	0.135129	1	0.997	0.992	0.0244198	0.407227	0.3558
ENSG00000125482.12	TTF1	TRUE	0.074389	0.0203608	1	0.693	0.687	0.0402328	0.00506947	1	0.795	0.763	0.0341562	0.242809	0.1732
ENSG00000117862.11	TXNDC12	TRUE	0.0612491	0.0205093	1	0.856	0.861	0.0439315	0.0105682	1	0.97	0.95	0.0173176	0.590316	0.5337
ENSG00000108424.9	KPNB1	TRUE	0.0910609	0.0205672	1	0.996	0.99	0.1028	2.82318e-07	0.00744105	0.998	0.997	-0.0117389	0.767997	0.7446
ENSG00000198901.13	PRC1	TRUE	0.133753	0.0205838	1	0.72	0.705	0.0332249	0.0736609	1	0.792	0.731	0.100528	0.0645336	0.0538
ENSG00000183495.13	EP400	TRUE	0.0640562	0.0206852	1	0.708	0.7	0.0125317	0.170082	1	0.795	0.787	0.0515245	0.0496799	0.0187
ENSG00000053501.12	USE1	FALSE	0.0598844	0.0207302	1	0.898	0.894	-0.00665997	0.617037	1	0.944	0.955	0.0665443	0.022816	0.0132
ENSG00000125651.13	GTF2F1	FALSE	0.0560694	0.0207362	1	0.841	0.842	0.0443023	0.00262394	1	0.949	0.936	0.0117672	0.706659	0.6455
ENSG00000198689.10	SLC9A6	FALSE	0.0250801	0.0208122	1	0.311	0.257	0.000144411	0.668605	1	0.334	0.35	0.0249357	0.0784572	0.0507
ENSG00000197279.3	ZNF165	FALSE	0.0332392	0.0208727	1	0.121	0.084	-0.000321432	0.714573	1	0.103	0.11	0.0335606	0.00746304	0.0002
ENSG00000005889.15	ZFX	FALSE	0.041773	0.0208845	1	0.64	0.616	0.0074223	0.767697	1	0.721	0.741	0.0343508	0.133465	0.1038
ENSG00000108010.11	GLRX3	TRUE	0.0646923	0.0209181	1	0.871	0.906	0.0402828	0.00717204	1	0.967	0.96	0.0244095	0.456299	0.3759
ENSG00000114062.18	UBE3A	FALSE	0.0735772	0.0209359	1	0.909	0.917	0.0393604	0.0232432	1	0.97	0.964	0.0342168	0.306983	0.2391
ENSG00000088682.13	COQ9	FALSE	0.0450881	0.0209817	1	0.633	0.608	0.0238384	0.156067	1	0.766	0.761	0.0212496	0.381088	0.3329
ENSG00000130826.16	DKC1	TRUE	0.0872359	0.0209912	1	0.955	0.933	0.108253	1.01249e-08	0.000266863	0.987	0.962	-0.0210176	0.553287	0.5396
ENSG00000158717.10	RNF166	FALSE	0.0586291	0.0210071	1	0.614	0.593	0.00575905	0.384216	1	0.703	0.693	0.05287	0.0299152	0.0108
ENSG00000131876.16	SNRPA1	TRUE	0.094861	0.0210249	1	0.951	0.904	0.156614	5.47063e-13	1.44189e-08	0.98	0.946	-0.0617528	0.114217	0.0814
ENSG00000105993.14	DNAJB6	TRUE	0.0663868	0.0210984	1	0.886	0.884	0.0189271	0.336424	1	0.949	0.945	0.0474596	0.147651	0.112
ENSG00000139687.13	RB1	FALSE	0.0704111	0.0211634	1	0.951	0.945	0.0322037	0.0532974	1	0.989	0.985	0.0382074	0.249233	0.1963
ENSG00000075239.13	ACAT1	TRUE	0.061891	0.0211865	1	0.939	0.929	0.0331847	0.0296717	1	0.98	0.967	0.0287063	0.354353	0.2942
ENSG00000057252.12	SOAT1	TRUE	0.0500887	0.0212148	1	0.58	0.552	0.0243946	0.0145347	1	0.705	0.679	0.0256941	0.280082	0.2291
ENSG00000154001.13	PPP2R5E	FALSE	0.0536924	0.0213657	1	0.803	0.809	0.0169801	0.315006	1	0.892	0.896	0.0367123	0.195108	0.162
ENSG00000086200.16	IPO11	TRUE	0.0494253	0.0214239	1	0.477	0.458	0.0190128	0.0411358	1	0.595	0.556	0.0304125	0.122847	0.0769
ENSG00000130309.10	COLGALT1	TRUE	0.0767548	0.0214327	1	0.928	0.902	0.0784056	6.94395e-06	0.183022	0.974	0.95	-0.0016508	0.968397	0.96
ENSG00000124207.16	CSE1L	TRUE	0.0798297	0.021499	1	0.883	0.841	0.0970189	1.55344e-07	0.0040944	0.938	0.884	-0.0171892	0.629122	0.5939
ENSG00000198042.10	MAK16	TRUE	0.0797489	0.021536	1	0.939	0.923	0.107619	1.57564e-06	0.0415291	0.97	0.954	-0.0278705	0.473863	0.448
ENSG00000121579.12	NAA50	TRUE	0.073199	0.0215424	1	0.928	0.902	0.114093	3.27616e-10	8.63498e-06	0.962	0.946	-0.0408942	0.235072	0.2046
ENSG00000147679.11	UTP23	TRUE	0.0903157	0.0216553	1	0.966	0.974	0.0296505	0.17542	1	0.99	0.993	0.0606652	0.0926357	0.0658
ENSG00000174106.2	LEMD3	TRUE	0.0565037	0.0216592	1	0.576	0.557	0.0101503	0.763803	1	0.692	0.716	0.0463534	0.0473285	0.0218
ENSG00000173889.15	PHC3	TRUE	0.0534397	0.0216751	1	0.739	0.722	0.0181118	0.0719438	1	0.869	0.846	0.0353279	0.200721	0.1525
ENSG00000163632.12	C3orf49	FALSE	0.00508126	0.0217682	1	0.019	0.006	0.000858778	0.504417	1	0.015	0.011	0.00422248	0.279293	0.1256
ENSG00000134153.9	EMC7	TRUE	0.0441092	0.0218138	1	0.83	0.826	0.0201331	0.138919	1	0.93	0.893	0.0239761	0.368532	0.3043
ENSG00000116161.17	CACYBP	TRUE	0.0677419	0.0218783	1	0.996	0.976	0.112111	1.1879e-08	0.000313095	0.993	0.994	-0.0443696	0.215094	0.1831
ENSG00000145912.8	NHP2	TRUE	0.0635161	0.0218998	1	0.985	0.991	0.0929694	4.51358e-07	0.0118964	0.998	0.994	-0.0294533	0.388147	0.3349
ENSG00000267607.1	CTD-2369P2.8	FALSE	0.00872114	0.0219528	1	0.038	0.018	0.00213212	0.514713	1	0.031	0.027	0.00658902	0.232276	0.1025
ENSG00000137947.11	GTF2B	FALSE	0.0512788	0.0220666	1	0.875	0.86	0.00431345	0.61926	1	0.943	0.927	0.0469653	0.0968635	0.0597
ENSG00000153487.12	ING1	TRUE	0.0362838	0.0220684	1	0.534	0.501	0.00419608	0.8309	1	0.574	0.605	0.0320878	0.114413	0.087
ENSG00000185989.10	RASA3	FALSE	0.0590364	0.0221761	1	0.78	0.783	0.0122922	0.535022	1	0.872	0.866	0.0467442	0.10904	0.0673
ENSG00000186298.11	PPP1CC	TRUE	0.0628959	0.0222186	1	0.996	0.98	0.0433772	0.0205137	1	0.992	0.994	0.0195187	0.548706	0.507
ENSG00000260001.6	TGFBR3L	TRUE	0.071747	0.0223038	1	0.773	0.757	0.0289319	0.117557	1	0.849	0.832	0.0428151	0.173315	0.1309
ENSG00000163041.9	H3F3A	TRUE	0.0510726	0.0223299	1	1	1	0.0104027	0.344847	1	1	1	0.0406698	0.102875	0.0753
ENSG00000106829.18	TLE4	TRUE	0.0369485	0.0223608	1	0.811	0.787	0.00146998	0.67818	1	0.913	0.903	0.0354785	0.195008	0.1738
ENSG00000090861.15	AARS	TRUE	0.0814115	0.0223849	1	0.712	0.708	0.0654788	9.62413e-06	0.253663	0.846	0.797	0.0159327	0.624737	0.5573
ENSG00000072571.19	HMMR	TRUE	0.18828	0.0224056	1	0.663	0.644	0.0403019	0.0961039	1	0.711	0.657	0.147978	0.0308725	0.0226
ENSG00000142188.16	TMEM50B	TRUE	0.0509233	0.0225377	1	0.614	0.586	-0.0104084	0.440348	1	0.703	0.721	0.0613318	0.00921432	0.0032
ENSG00000110931.18	CAMKK2	TRUE	0.0680289	0.0225741	1	0.852	0.821	0.0417392	0.0409963	1	0.898	0.874	0.0262897	0.431005	0.381
ENSG00000124535.15	WRNIP1	FALSE	0.0383568	0.0226383	1	0.602	0.575	0.0169091	0.114195	1	0.723	0.714	0.0214478	0.340894	0.265
ENSG00000213047.11	DENND1B	TRUE	0.0636166	0.0226555	1	0.686	0.689	-0.015551	0.152172	1	0.756	0.808	0.0791676	0.00737107	0.0031
ENSG00000188042.7	ARL4C	TRUE	0.0556649	0.0226747	1	0.561	0.531	0.0298012	0.0744009	1	0.649	0.618	0.0258638	0.390691	0.3589
ENSG00000117868.15	ESYT2	TRUE	0.0707654	0.02268	1	0.894	0.882	0.0217218	0.302415	1	0.952	0.951	0.0490436	0.126168	0.0857
ENSG00000170571.11	EMB	TRUE	0.10135	0.0227833	1	1	0.999	0.0289495	0.0409166	1	1	0.999	0.0724006	0.0892848	0.0602
ENSG00000156599.10	ZDHHC5	FALSE	0.0575243	0.0228561	1	0.811	0.823	0.0238789	0.0464389	1	0.93	0.909	0.0336454	0.244752	0.1702
ENSG00000088930.7	XRN2	TRUE	0.0541592	0.0229074	1	0.989	0.994	0.0568941	0.000706926	1	1	1	-0.00273488	0.924911	0.925
ENSG00000169764.14	UGP2	FALSE	0.0676303	0.0229147	1	0.905	0.866	0.0192748	0.315868	1	0.956	0.941	0.0483554	0.0962243	0.0715
ENSG00000103502.13	CDIPT	FALSE	0.0402143	0.0229881	1	0.485	0.439	0.00353143	0.805748	1	0.556	0.588	0.0366829	0.0562121	0.0327
ENSG00000180992.6	MRPL14	TRUE	0.060059	0.0230192	1	0.985	0.985	0.0839757	9.3517e-06	0.246483	0.992	0.997	-0.0239167	0.483682	0.4262
ENSG00000165688.11	PMPCA	TRUE	0.0498156	0.0230646	1	0.856	0.81	0.0487511	0.00103285	1	0.916	0.9	0.00106454	0.970365	0.9644
ENSG00000126698.10	DNAJC8	TRUE	0.064767	0.0230916	1	0.996	0.983	0.0745116	2.38064e-06	0.0627466	0.995	0.997	-0.00974459	0.751136	0.7186
ENSG00000162910.18	MRPL55	TRUE	0.0691422	0.023104	1	0.898	0.859	0.056653	0.000791071	1	0.938	0.912	0.0124892	0.728909	0.6724
ENSG00000096080.11	MRPS18A	FALSE	0.0589837	0.0231291	1	0.795	0.772	0.00156048	0.822849	1	0.874	0.866	0.0574232	0.0379273	0.0175
ENSG00000115904.12	SOS1	TRUE	0.0674167	0.0231376	1	0.761	0.758	-0.00166667	0.950807	1	0.836	0.824	0.0690834	0.0690512	0.0563
ENSG00000125107.17	CNOT1	TRUE	0.0662717	0.0232517	1	0.932	0.906	0.0387242	0.0665017	1	0.97	0.954	0.0275475	0.400415	0.3298
ENSG00000091651.8	ORC6	TRUE	0.0723626	0.0232771	1	0.754	0.712	0.0898729	4.84754e-06	0.127767	0.82	0.724	-0.0175103	0.659491	0.619
ENSG00000105229.6	PIAS4	FALSE	0.0431928	0.0233412	1	0.53	0.508	0.0267094	0.0717642	1	0.615	0.597	0.0164834	0.437071	0.3695
ENSG00000005810.17	MYCBP2	FALSE	0.0577581	0.0233526	1	0.985	0.986	0.0158436	0.924175	1	1	0.993	0.0419144	0.252272	0.2192
ENSG00000154719.13	MRPL39	TRUE	0.0547285	0.0235352	1	0.686	0.665	0.0240246	0.170487	1	0.82	0.802	0.0307039	0.223286	0.1739
ENSG00000004897.11	CDC27	FALSE	0.056648	0.0235584	1	0.758	0.74	-0.0165854	0.118023	1	0.834	0.842	0.0732333	0.00733667	0.0025
ENSG00000086475.14	SEPHS1	TRUE	0.052549	0.0235747	1	0.712	0.709	0.0691602	4.13433e-06	0.108969	0.831	0.801	-0.0166112	0.547684	0.5127
ENSG00000164253.13	WDR41	FALSE	0.0546646	0.0240483	1	0.777	0.718	0.0297138	0.0483262	1	0.852	0.825	0.0249508	0.345162	0.2711
ENSG00000153827.13	TRIP12	FALSE	0.0651424	0.0241162	1	0.936	0.94	0.0115945	0.552539	1	0.984	0.982	0.0535479	0.110859	0.065
ENSG00000068366.19	ACSL4	TRUE	0.121674	0.0241716	1	0.917	0.906	0.066568	0.0770898	1	0.974	0.956	0.055106	0.349931	0.2639
ENSG00000156026.14	MCU	TRUE	0.0666052	0.0241904	1	0.58	0.578	0.0163191	0.775899	1	0.685	0.704	0.050286	0.0665845	0.0274
ENSG00000101639.18	CEP192	TRUE	0.0492892	0.024209	1	0.64	0.629	0.00194032	0.760652	1	0.749	0.764	0.0473489	0.0582527	0.0341
ENSG00000163535.17	SGO2	TRUE	0.0637246	0.0242146	1	0.723	0.702	0.024331	0.225936	1	0.826	0.803	0.0393936	0.29187	0.2764
ENSG00000187522.14	HSPA14	TRUE	0.0683869	0.0242508	1	0.833	0.812	0.0585874	0.00086054	1	0.91	0.903	0.00979949	0.773387	0.7503
ENSG00000076003.4	MCM6	TRUE	0.0862656	0.0242698	1	0.841	0.8	0.170487	1.59759e-11	4.21076e-07	0.9	0.832	-0.0842216	0.0575091	0.0508
ENSG00000176915.14	ANKLE2	TRUE	0.0570965	0.0242878	1	0.773	0.798	0.0275216	0.133523	1	0.882	0.872	0.029575	0.323255	0.277
ENSG00000138180.15	CEP55	TRUE	0.0917906	0.0242893	1	0.625	0.609	0.0318877	0.0243583	1	0.672	0.61	0.0599029	0.148083	0.1229
ENSG00000077254.14	USP33	FALSE	0.0547056	0.0242954	1	0.807	0.809	0.0120077	0.450825	1	0.93	0.919	0.0426979	0.126622	0.0948
ENSG00000096401.7	CDC5L	FALSE	0.0668992	0.0243106	1	0.973	0.965	0.0355825	0.0687621	1	0.992	0.99	0.0313167	0.357083	0.2793
ENSG00000116478.11	HDAC1	FALSE	0.066265	0.0243687	1	0.947	0.915	0.0234322	0.163269	1	0.977	0.969	0.0428329	0.144797	0.0955
ENSG00000138160.5	KIF11	TRUE	0.114736	0.0244064	1	0.667	0.635	0.0539781	0.00888546	1	0.733	0.647	0.0607579	0.219273	0.195
ENSG00000145734.18	BDP1	FALSE	0.0788219	0.0244155	1	0.917	0.92	0.0244817	0.461513	1	0.974	0.958	0.0543402	0.139534	0.1028
ENSG00000198431.15	TXNRD1	TRUE	0.0541903	0.0244502	1	0.958	0.948	0.00452688	0.836361	1	0.989	0.987	0.0496634	0.118785	0.09
ENSG00000104218.14	CSPP1	TRUE	0.056619	0.0244897	1	0.852	0.848	0.0642963	0.000613118	1	0.93	0.926	-0.00767726	0.814491	0.8057
ENSG00000067992.12	PDK3	FALSE	0.0361999	0.0244922	1	0.25	0.204	0.00677322	0.93717	1	0.282	0.306	0.0294266	0.0424369	0.0145
ENSG00000215305.9	VPS16	FALSE	0.0286856	0.0246289	1	0.58	0.531	0.0291204	0.00728972	1	0.705	0.673	-0.000434825	0.981769	0.9814
ENSG00000248333.8	CDK11B	TRUE	0.0459406	0.0247179	1	0.686	0.662	0.0415337	0.00265731	1	0.816	0.796	0.00440693	0.868028	0.8447
ENSG00000183648.9	NDUFB1	TRUE	0.0588739	0.024734	1	0.996	0.989	0.0358884	0.0330521	1	1	0.999	0.0229855	0.450322	0.4686
ENSG00000153339.13	TRAPPC8	FALSE	0.047458	0.0247642	1	0.701	0.69	0.00470798	0.866271	1	0.774	0.784	0.04275	0.0870809	0.0499
ENSG00000163939.18	PBRM1	TRUE	0.067897	0.0248171	1	0.89	0.878	-0.0135196	0.539843	1	0.941	0.945	0.0814166	0.00849948	0.0037
ENSG00000169714.16	CNBP	TRUE	0.0446457	0.0249022	1	1	0.996	0.0514075	0.00141222	1	1	1	-0.0067619	0.814052	0.8057
ENSG00000153147.5	SMARCA5	FALSE	0.0912232	0.0249349	1	0.966	0.961	0.074417	8.47261e-06	0.223313	0.993	0.989	0.0168062	0.664996	0.5997
ENSG00000105438.8	KDELR1	FALSE	0.0559968	0.0249771	1	0.977	0.978	0.0204179	0.197702	1	0.998	0.989	0.0355789	0.256142	0.2061
ENSG00000172172.7	MRPL13	TRUE	0.0683485	0.0250225	1	1	0.993	0.0847726	3.18966e-07	0.00840699	0.998	1	-0.0164241	0.589216	0.5481
ENSG00000228280.1	RP11-367B6.2	FALSE	0.0098298	0.0250238	1	0.045	0.023	0.000407817	0.840269	1	0.048	0.05	0.00942198	0.111101	0.0393
ENSG00000198668.10	CALM1	TRUE	0.0665817	0.0250381	1	1	0.999	0.0373361	0.00385987	1	1	1	0.0292457	0.39036	0.3147
ENSG00000081154.11	PCNP	FALSE	0.0467561	0.0250733	1	0.955	0.949	0.0317529	0.0170246	1	0.987	0.987	0.0150032	0.608605	0.5601
ENSG00000084733.10	RAB10	FALSE	0.0666871	0.0251112	1	0.973	0.953	0.00405594	0.663412	1	0.992	0.99	0.0626312	0.0448364	0.0206
ENSG00000247077.6	PGAM5	TRUE	0.0562876	0.0251218	1	0.595	0.57	0.0444576	0.000291702	1	0.7	0.67	0.0118301	0.629146	0.5816
ENSG00000274523.4	RCC1L	FALSE	0.0416488	0.0251628	1	0.686	0.664	0.0332116	0.0153722	1	0.808	0.783	0.00843715	0.733489	0.6915
ENSG00000106554.11	CHCHD3	TRUE	0.0604327	0.0252059	1	0.902	0.891	0.092239	2.14968e-09	5.66592e-05	0.966	0.944	-0.0318063	0.297292	0.2477
ENSG00000176542.9	USF3	FALSE	0.0565535	0.0252386	1	0.561	0.553	0.00626195	0.854374	1	0.646	0.672	0.0502915	0.0381434	0.016
ENSG00000131149.18	GSE1	FALSE	0.0615301	0.025439	1	0.723	0.714	-0.00549994	0.427974	1	0.802	0.823	0.06703	0.0221631	0.0135
ENSG00000047188.15	YTHDC2	FALSE	0.0548108	0.0254403	1	0.739	0.722	0.0256091	0.0162874	1	0.833	0.834	0.0292017	0.320459	0.2221
ENSG00000224157.1	HCG14	FALSE	0.00407325	0.0254669	1	0.015	0.005	0.000989623	0.542241	1	0.013	0.01	0.00308363	0.369309	0.262
ENSG00000198157.10	HMGN5	TRUE	0.0628729	0.0254874	1	0.686	0.676	0.0420295	0.00461046	1	0.793	0.765	0.0208434	0.473303	0.4177
ENSG00000143569.18	UBAP2L	FALSE	0.0680818	0.0254975	1	0.879	0.907	0.0533691	0.00573626	1	0.97	0.961	0.0147128	0.670505	0.607
ENSG00000231991.4	ANXA2P2	FALSE	0.00356754	0.0255595	1	0.011	0.003	-0.00235002	0.030175	1	0.003	0.014	0.00591756	0.019584	0.0006
ENSG00000267179.1	CTD-2006C1.13	FALSE	0.00750598	0.0255981	1	0.011	0.003	0.000189497	0.741372	1	0.005	0.004	0.00731648	0.16772	0.0151
ENSG00000070061.14	IKBKAP	FALSE	0.0455503	0.0256436	1	0.519	0.512	0.0315353	0.0066627	1	0.636	0.6	0.014015	0.518604	0.4592
ENSG00000249753.2	RP11-415I12.3	FALSE	0.00278203	0.0256755	1	0.011	0.003	0.00196506	0.141666	1	0.013	0.007	0.000816969	0.749502	0.7028
ENSG00000262979.1	CTD-2047H16.2	FALSE	0.00506135	0.0257143	1	0.011	0.003	-0.000870098	0.218633	1	0.003	0.008	0.00593145	0.117939	0.0082
ENSG00000278999.1	AC008985.1	FALSE	0.00345437	0.0257531	1	0.011	0.003	-0.00116325	0.354978	1	0.007	0.011	0.00461762	0.0939905	0.0202
ENSG00000146842.16	TMEM209	FALSE	0.0399515	0.0257596	1	0.53	0.499	0.0340448	0.00159382	1	0.679	0.626	0.00590673	0.785322	0.7508
ENSG00000030066.13	NUP160	TRUE	0.067142	0.0258026	1	0.765	0.729	0.0595851	5.09144e-06	0.134195	0.864	0.834	0.00755694	0.803303	0.768
ENSG00000215301.9	DDX3X	FALSE	0.066797	0.0258166	1	0.958	0.96	0.0248622	0.245611	1	0.987	0.987	0.0419349	0.229241	0.1695
ENSG00000028116.16	VRK2	FALSE	0.0475639	0.0258395	1	0.492	0.463	0.0296961	0.0032093	1	0.654	0.607	0.0178678	0.393797	0.3369
ENSG00000226624.1	CTA-351J1.1	FALSE	0.00948529	0.025866	1	0.034	0.016	0.000347966	0.852773	1	0.026	0.028	0.00913732	0.121468	0.0235
ENSG00000223787.2	RP4-593M8.1	FALSE	0.00304917	0.0258698	1	0.011	0.003	-0.00063521	0.613733	1	0.005	0.007	0.00368438	0.127541	0.0215
ENSG00000018699.11	TTC27	TRUE	0.0387293	0.0259042	1	0.508	0.471	0.02451	0.0470527	1	0.634	0.606	0.0142193	0.478289	0.4368
ENSG00000250541.1	RP11-302F12.10	FALSE	0.00366004	0.0259479	1	0.011	0.003	-0.000141651	0.944426	1	0.013	0.013	0.0038017	0.216021	0.0913
ENSG00000205755.11	CRLF2	FALSE	0.0025979	0.0259677	1	0.015	0.005	0.00153295	0.604237	1	0.013	0.011	0.00106495	0.762836	0.7614
ENSG00000111581.9	NUP107	TRUE	0.0608715	0.0260715	1	0.723	0.725	0.0636382	6.36231e-06	0.167691	0.877	0.818	-0.00276672	0.928498	0.9125
ENSG00000175324.9	LSM1	TRUE	0.0659628	0.026092	1	0.985	0.979	0.0537461	0.00100495	1	0.987	0.992	0.0122168	0.722912	0.6675
ENSG00000105821.14	DNAJC2	TRUE	0.0852731	0.0261037	1	0.913	0.905	0.0709062	5.74768e-05	1	0.98	0.967	0.0143669	0.720906	0.6585
ENSG00000112759.16	SLC29A1	TRUE	0.050904	0.0261216	1	0.674	0.643	0.0592543	0.00029401	1	0.762	0.709	-0.00835027	0.76968	0.7525
ENSG00000071127.16	WDR1	FALSE	0.0594331	0.0262349	1	0.883	0.853	0.00617297	0.8633	1	0.93	0.92	0.0532601	0.0746491	0.0531
ENSG00000160957.12	RECQL4	TRUE	0.0693013	0.0262828	1	0.678	0.651	0.0365812	0.00818298	1	0.739	0.68	0.0327201	0.31832	0.2651
ENSG00000137133.10	HINT2	FALSE	0.0614363	0.0263284	1	0.875	0.859	0.0287123	0.0255524	1	0.921	0.917	0.032724	0.249731	0.1968
ENSG00000177156.10	TALDO1	TRUE	0.0691637	0.0263744	1	1	0.999	0.0513931	0.000685279	1	1	1	0.0177705	0.542271	0.5105
ENSG00000230042.1	AK3P3	FALSE	0.00743457	0.0264184	1	0.019	0.007	-0.000350968	0.728717	1	0.007	0.008	0.00778554	0.070347	0.0054
ENSG00000138073.13	PREB	TRUE	0.0551751	0.0264486	1	0.674	0.654	0.0458255	0.00312384	1	0.792	0.754	0.00934953	0.750314	0.704
ENSG00000175634.14	RPS6KB2	FALSE	0.0645431	0.026466	1	0.788	0.763	0.0318961	0.0362231	1	0.875	0.84	0.0326471	0.239997	0.1555
ENSG00000186350.9	RXRA	FALSE	0.0453011	0.0265012	1	0.663	0.61	-0.00281777	0.505617	1	0.689	0.705	0.0481189	0.0394681	0.0193
ENSG00000182973.18	CNOT10	FALSE	0.0686518	0.0265101	1	0.64	0.651	0.0255553	0.0367611	1	0.797	0.77	0.0430966	0.115402	0.0519
ENSG00000149418.10	ST14	FALSE	0.0437691	0.0265184	1	0.515	0.483	0.0163133	0.237481	1	0.564	0.56	0.0274558	0.190233	0.1408
ENSG00000044574.7	HSPA5	TRUE	0.272182	0.0265842	1	0.973	0.966	0.142298	0.0347301	1	0.98	0.986	0.129884	0.192922	0.1685
ENSG00000141401.11	IMPA2	TRUE	0.0331014	0.0265913	1	0.686	0.647	0.0214761	0.0607977	1	0.733	0.741	0.0116253	0.636869	0.5925
ENSG00000182568.16	SATB1	TRUE	0.101745	0.0266459	1	0.981	0.98	0.053085	0.0299329	1	0.998	0.989	0.0486597	0.271942	0.238
ENSG00000236723.2	RP5-1024G6.2	FALSE	0.00782814	0.0266878	1	0.027	0.011	0.00136608	0.424465	1	0.021	0.017	0.00646206	0.150575	0.059
ENSG00000166801.15	FAM111A	TRUE	0.126639	0.0267085	1	0.648	0.666	0.0258217	0.0995292	1	0.741	0.719	0.100817	0.0375966	0.0293
ENSG00000170606.13	HSPA4	TRUE	0.0566653	0.0267557	1	0.962	0.963	0.0588021	0.00158773	1	0.993	0.984	-0.00213689	0.946202	0.9492
ENSG00000258640.3	RPL21P5	FALSE	0.00653148	0.0268003	1	0.019	0.007	0.000632087	0.537735	1	0.018	0.015	0.0058994	0.150002	0.0325
ENSG00000084774.13	CAD	TRUE	0.0615281	0.0269304	1	0.697	0.664	0.0445151	0.00226514	1	0.766	0.741	0.0170129	0.539574	0.4804
ENSG00000171960.10	PPIH	TRUE	0.0760935	0.0269574	1	0.92	0.903	0.0739854	6.28007e-05	1	0.966	0.94	0.00210806	0.95931	0.9431
ENSG00000174917.8	C19orf70	TRUE	0.0688607	0.0269624	1	0.992	0.994	0.0601233	0.00107615	1	0.998	0.999	0.00873735	0.805021	0.7781
ENSG00000177363.4	LRRN4CL	FALSE	0.00572874	0.0269654	1	0.019	0.007	0.000167656	0.732689	1	0.007	0.008	0.00556109	0.137344	0.0196
ENSG00000115966.16	ATF2	FALSE	0.0473016	0.0270164	1	0.701	0.691	0.0190008	0.109993	1	0.816	0.811	0.0283008	0.265166	0.2074
ENSG00000106268.15	NUDT1	TRUE	0.072368	0.027023	1	0.951	0.937	0.13499	5.06982e-12	1.33625e-07	0.987	0.951	-0.0626223	0.0858881	0.0559
ENSG00000109390.11	NDUFC1	TRUE	0.0521934	0.027056	1	0.989	0.992	0.0808928	5.66135e-07	0.0149216	1	0.999	-0.0286993	0.365427	0.3142
ENSG00000118482.11	PHF3	TRUE	0.0545344	0.027176	1	0.977	0.977	0.00500155	0.68359	1	0.992	0.989	0.0495329	0.158007	0.1243
ENSG00000204569.9	PPP1R10	TRUE	0.0736813	0.0272462	1	0.905	0.889	-0.0119477	0.296058	1	0.951	0.962	0.085629	0.0139516	0.0092
ENSG00000138606.19	SHF	FALSE	0.00762475	0.0272704	1	0.019	0.007	-0.00067167	0.399479	1	0.008	0.012	0.00829642	0.111849	0.0123
ENSG00000106392.10	C1GALT1	FALSE	0.0514971	0.0273108	1	0.557	0.538	0.00910747	0.367254	1	0.669	0.668	0.0423896	0.0632039	0.0345
ENSG00000164124.10	TMEM144	FALSE	0.0378325	0.0275764	1	0.261	0.223	-0.00434775	0.104435	1	0.275	0.325	0.0421802	0.00618762	0.0008
ENSG00000155097.11	ATP6V1C1	FALSE	0.0531559	0.027606	1	0.917	0.909	0.026744	0.0252691	1	0.957	0.956	0.0264119	0.365965	0.3042
ENSG00000162804.13	SNED1	FALSE	0.00293084	0.0277973	1	0.008	0.001	0.000404907	0.831963	1	0.003	0.003	0.00252593	0.327844	0.1099
ENSG00000255296.1	RP11-757C15.4	FALSE	0.00272455	0.0277973	1	0.008	0.001	0.000763769	0.302082	1	0.007	0.004	0.00196078	0.413266	0.2431
ENSG00000279187.1	RP11-455O6.5	FALSE	0.00367098	0.0278539	1	0.008	0.001	-0.000350113	0.728203	1	0.002	0.002	0.00402109	0.199474	0.0232
ENSG00000104938.16	CLEC4M	FALSE	0.00346948	0.0278539	1	0.008	0.001	-0.000321869	0.729119	1	0.002	0.002	0.00379135	0.175029	0.0174
ENSG00000254671.2	STT3A-AS1	FALSE	0.00326211	0.0278539	1	0.008	0.001	-0.000203038	0.853956	1	0.005	0.004	0.00346515	0.196206	0.0327
ENSG00000272081.1	CTD-2376I4.2	FALSE	0.00303542	0.0278539	1	0.008	0.001	0.000391265	0.543353	1	0.002	0.001	0.00264416	0.307009	0.08
ENSG00000232303.2	DFFBP1	FALSE	0.00264979	0.0278539	1	0.008	0.001	0.000362549	0.303763	1	0.007	0.004	0.00228724	0.317884	0.1973
ENSG00000151240.16	DIP2C	FALSE	0.00241202	0.0278539	1	0.008	0.001	0.000924592	0.0289805	1	0.007	0.002	0.00148743	0.481189	0.3435
ENSG00000283573.1	RP11-344J7.3	FALSE	0.0022325	0.0278539	1	0.008	0.001	0.000296733	0.831543	1	0.003	0.003	0.00193577	0.336482	0.1138
ENSG00000153774.8	CFDP1	FALSE	0.04933	0.0278727	1	0.86	0.831	0.0695559	4.52025e-05	1	0.939	0.916	-0.020226	0.481789	0.4575
ENSG00000176208.8	ATAD5	TRUE	0.0827828	0.0278771	1	0.799	0.768	0.108493	9.63612e-06	0.253979	0.851	0.77	-0.0257105	0.571752	0.5474
ENSG00000237329.2	RP11-201O14.1	FALSE	0.00330186	0.0279105	1	0.008	0.001	-0.000356661	0.625612	1	0.003	0.005	0.00365852	0.213613	0.042
ENSG00000182873.5	RP11-181G12.2	FALSE	0.00270443	0.0279105	1	0.008	0.001	-0.000129429	0.86278	1	0.002	0.002	0.00283386	0.195901	0.0321
ENSG00000236567.2	TCF3P1	FALSE	0.00227486	0.0279105	1	0.008	0.001	-8.44834e-05	0.665442	1	0.007	0.008	0.00235935	0.277082	0.128
ENSG00000225535.6	LINC01393	FALSE	0.0017014	0.0279105	1	0.008	0.001	-0.000626619	0.193135	1	0	0.003	0.00232802	0.10353	0.0143
ENSG00000276043.4	UHRF1	TRUE	0.0819367	0.0279473	1	0.818	0.776	0.145088	1.02536e-10	2.70254e-06	0.872	0.81	-0.063151	0.120576	0.1028
ENSG00000230138.1	RP11-117D22.2	FALSE	0.00285565	0.0279673	1	0.008	0.001	-0.000865013	0.119642	1	0	0.004	0.00372066	0.134887	0.0071
ENSG00000274156.1	RP11-407N8.6	FALSE	0.00259888	0.0279673	1	0.008	0.001	0.000175675	0.831963	1	0.003	0.003	0.00242321	0.294172	0.0613
ENSG00000228695.9	CES1P1	FALSE	0.0023496	0.0279673	1	0.008	0.001	-0.000125596	0.528101	1	0.002	0.003	0.00247519	0.23025	0.0408
ENSG00000249574.1	AC226118.1	FALSE	0.00232625	0.0279673	1	0.008	0.001	0.000533625	0.964383	1	0.003	0.003	0.00179263	0.432486	0.3234
ENSG00000118971.7	CCND2	TRUE	0.0987356	0.0280229	1	0.742	0.736	0.0786167	0.000160796	1	0.857	0.788	0.0201189	0.639653	0.5856
ENSG00000267054.1	CTD-2540B15.10	FALSE	0.00277141	0.0280241	1	0.008	0.001	-0.000661071	0.228363	1	0	0.002	0.00343248	0.13706	0.0167
ENSG00000249485.1	RBBP4P1	FALSE	0.00261897	0.0280241	1	0.008	0.001	0.000180348	0.917246	1	0.003	0.004	0.00243863	0.315067	0.1336
ENSG00000104918.7	RETN	FALSE	0.00222812	0.0280241	1	0.008	0.001	-0.000594745	0.271596	1	0	0.002	0.00282287	0.149878	0.0125
ENSG00000160818.16	GPATCH4	TRUE	0.0730485	0.0280772	1	0.913	0.897	0.106349	2.44917e-07	0.00645529	0.956	0.925	-0.0333005	0.354599	0.3333
ENSG00000168078.9	PBK	TRUE	0.0903674	0.0280792	1	0.64	0.606	0.0451243	0.0181514	1	0.659	0.603	0.0452431	0.28737	0.2769
ENSG00000100625.8	SIX4	FALSE	0.00280405	0.028081	1	0.008	0.001	-3.08412e-05	0.863298	1	0.002	0.002	0.00283489	0.294078	0.097
ENSG00000259398.1	RP11-430B1.1	FALSE	0.00259795	0.028081	1	0.008	0.001	0.000706629	0.761903	1	0.007	0.006	0.00189132	0.465799	0.3611
ENSG00000218418.2	RP11-296E7.1	FALSE	0.00193033	0.028081	1	0.008	0.001	-0.00119178	0.0653766	1	0	0.006	0.00312211	0.0698968	0.0045
ENSG00000226469.1	ADAM1B	FALSE	0.00186538	0.028081	1	0.008	0.001	-0.000322481	0.685564	1	0.005	0.006	0.00218787	0.234465	0.1055
ENSG00000260645.1	RP11-250B2.5	FALSE	0.00383196	0.0280888	1	0.019	0.007	-0.00129048	0.129988	1	0.007	0.014	0.00512244	0.128758	0.0699
ENSG00000074356.16	NCBP3	FALSE	0.0603246	0.0281785	1	0.89	0.917	0.0258047	0.0493218	1	0.964	0.962	0.0345199	0.284789	0.2217
ENSG00000144596.12	GRIP2	FALSE	0.0013028	0.0281952	1	0.008	0.001	-0.000594947	0.76006	1	0.008	0.01	0.00189774	0.222828	0.2594
ENSG00000167815.11	PRDX2	TRUE	0.0690353	0.0282006	1	0.996	0.995	0.0775689	0.000133483	1	1	0.997	-0.00853358	0.810499	0.787
ENSG00000261970.1	RP11-342L8.2	FALSE	0.0013874	0.0282524	1	0.008	0.001	0.000217328	0.956101	1	0.005	0.005	0.00117007	0.488524	0.4763
ENSG00000133028.10	SCO1	FALSE	0.067892	0.0282691	1	0.807	0.792	0.0536754	0.00106236	1	0.911	0.888	0.0142166	0.667873	0.6016
ENSG00000104450.12	SPAG1	FALSE	0.0550101	0.0282864	1	0.352	0.321	-0.007449	0.476721	1	0.37	0.391	0.0624591	0.0013232	0.0001
ENSG00000263272.1	CTC-524C5.2	FALSE	0.04803	0.0283028	1	0.686	0.653	0.0419487	0.000502671	1	0.723	0.68	0.00608127	0.807207	0.773
ENSG00000174780.15	SRP72	TRUE	0.0744258	0.028341	1	0.996	0.989	0.0511142	0.000719225	1	1	0.998	0.0233116	0.470209	0.4098
ENSG00000151725.11	CENPU	TRUE	0.0445026	0.0283689	1	0.727	0.671	0.0845131	2.67526e-06	0.0705118	0.798	0.707	-0.0400105	0.263886	0.2558
ENSG00000171724.2	VAT1L	TRUE	0.0327429	0.0283755	1	0.186	0.143	0.0117156	0.610359	1	0.174	0.169	0.0210272	0.25958	0.244
ENSG00000164880.15	INTS1	FALSE	0.0480411	0.0285007	1	0.667	0.653	0.0169958	0.133377	1	0.752	0.743	0.0310454	0.200463	0.1386
ENSG00000074842.7	MYDGF	TRUE	0.0908439	0.0285977	1	1	0.989	0.103728	8.24214e-08	0.00217238	1	0.996	-0.0128838	0.7502	0.7456
ENSG00000142731.10	PLK4	TRUE	0.0316408	0.0286259	1	0.481	0.441	0.00228349	0.787147	1	0.498	0.495	0.0293574	0.150529	0.1383
ENSG00000196510.12	ANAPC7	FALSE	0.0457833	0.0287887	1	0.686	0.673	0.00492704	0.787994	1	0.79	0.789	0.0408563	0.0857104	0.0538
ENSG00000070761.7	CFAP20	TRUE	0.0437294	0.0288292	1	0.598	0.569	0.0102547	0.463908	1	0.67	0.686	0.0334747	0.130393	0.0908
ENSG00000183011.13	NAA38	TRUE	0.0639094	0.0288498	1	0.989	0.988	0.107439	1.87558e-10	4.94345e-06	1	0.998	-0.0435296	0.1719	0.1335
ENSG00000087338.4	GMCL1	FALSE	0.0759701	0.0288901	1	0.758	0.755	0.0476278	0.000653949	1	0.859	0.825	0.0283423	0.349217	0.2731
ENSG00000161618.9	ALDH16A1	TRUE	0.0677706	0.0289258	1	0.761	0.726	0.0136648	0.643746	1	0.848	0.829	0.0541058	0.0527648	0.0263
ENSG00000141741.11	MIEN1	FALSE	0.063804	0.0289436	1	0.848	0.839	0.0470786	0.00218048	1	0.931	0.917	0.0167254	0.580766	0.512
ENSG00000166747.12	AP1G1	FALSE	0.0565951	0.0290145	1	0.758	0.769	0.00847523	0.672019	1	0.864	0.878	0.0481198	0.0768346	0.0395
ENSG00000143630.9	HCN3	FALSE	0.0131248	0.0290226	1	0.057	0.032	0.00081143	0.627127	1	0.057	0.053	0.0123134	0.077616	0.0126
ENSG00000138385.15	SSB	TRUE	0.0624795	0.0290441	1	0.992	0.991	0.0749195	0.000106137	1	1	0.997	-0.01244	0.729706	0.6923
ENSG00000163527.9	STT3B	TRUE	0.0548541	0.0290851	1	0.928	0.92	0.0493026	0.000761572	1	0.984	0.965	0.00555149	0.890382	0.8347
ENSG00000164292.12	RHOBTB3	TRUE	0.0592555	0.0291899	1	0.67	0.657	0.00403923	0.806583	1	0.744	0.761	0.0552163	0.0799231	0.061
ENSG00000114650.18	SCAP	FALSE	0.0497183	0.0292157	1	0.481	0.463	0.0149342	0.314626	1	0.579	0.581	0.0347841	0.086828	0.044
ENSG00000163808.16	KIF15	TRUE	0.105365	0.0292547	1	0.583	0.582	0.0379792	0.00797796	1	0.654	0.597	0.0673862	0.070666	0.0364
ENSG00000065427.14	KARS	FALSE	0.0514729	0.029272	1	0.928	0.913	0.0452786	0.00176525	1	0.972	0.961	0.00619439	0.834367	0.8167
ENSG00000101057.15	MYBL2	TRUE	0.0616386	0.0292791	1	0.758	0.707	0.0936214	6.51467e-07	0.0171707	0.813	0.713	-0.0319828	0.395554	0.3527
ENSG00000272054.1	RP11-423P10.2	FALSE	0.0152266	0.0293122	1	0.064	0.038	-0.00112352	0.227242	1	0.057	0.072	0.0163502	0.037486	0.0055
ENSG00000170348.8	TMED10	FALSE	0.0500778	0.0293469	1	0.973	0.972	0.0389875	0.0112125	1	0.993	0.992	0.0110903	0.711571	0.6813
ENSG00000100401.19	RANGAP1	TRUE	0.0717644	0.0295014	1	0.731	0.729	0.0524084	0.00362324	1	0.841	0.801	0.019356	0.565923	0.52
ENSG00000134049.4	IER3IP1	TRUE	0.057291	0.0295349	1	0.856	0.864	0.0474205	0.00207326	1	0.979	0.953	0.00987053	0.748112	0.7148
ENSG00000056050.6	HPF1	TRUE	0.0575097	0.029587	1	0.761	0.741	0.0479778	0.000352596	1	0.849	0.824	0.00953189	0.743157	0.7003
ENSG00000111206.12	FOXM1	TRUE	0.0562951	0.0296121	1	0.515	0.487	0.0181156	0.212536	1	0.513	0.505	0.0381796	0.153003	0.1213
ENSG00000151923.17	TIAL1	TRUE	0.0574016	0.029806	1	0.939	0.923	0.00954592	0.499764	1	0.984	0.969	0.0478557	0.103614	0.0619
ENSG00000167670.15	CHAF1A	TRUE	0.106636	0.029858	1	0.723	0.696	0.0893127	3.22931e-05	0.85115	0.789	0.746	0.0173234	0.678935	0.6367
ENSG00000071994.10	PDCD2	TRUE	0.0635597	0.030009	1	0.996	0.985	0.0473747	0.013667	1	0.997	0.997	0.016185	0.615782	0.5824
ENSG00000232938.2	RPL23AP87	FALSE	0.0100397	0.0300441	1	0.045	0.024	0.00261666	0.193665	1	0.039	0.029	0.00742305	0.174964	0.0595
ENSG00000146223.14	RPL7L1	TRUE	0.0724819	0.0300776	1	0.996	0.993	0.0329108	0.0607542	1	0.998	0.998	0.0395711	0.252432	0.1995
ENSG00000234545.7	FAM133B	TRUE	0.0731344	0.0300976	1	0.856	0.818	0.078792	6.32182e-06	0.166624	0.931	0.918	-0.00565759	0.858877	0.8522
ENSG00000197858.10	GPAA1	TRUE	0.0687229	0.0301668	1	0.992	0.954	0.0668001	0.000452079	1	0.997	0.985	0.00192285	0.960567	0.9496
ENSG00000136010.13	ALDH1L2	FALSE	0.0495394	0.0301996	1	0.485	0.448	0.0409885	0.0147663	1	0.554	0.543	0.00855093	0.723894	0.6819
ENSG00000119866.20	BCL11A	TRUE	0.0670757	0.0302788	1	0.682	0.656	0.0225404	0.194956	1	0.761	0.735	0.0445354	0.17685	0.1617
ENSG00000278847.1	RP11-414C23.1	FALSE	0.00835884	0.0302925	1	0.03	0.014	0.000439935	0.571294	1	0.015	0.018	0.0079189	0.0944197	0.0258
ENSG00000105583.9	WDR83OS	TRUE	0.0489455	0.0304007	1	1	0.998	0.0114564	0.487608	1	1	1	0.0374891	0.219736	0.188
ENSG00000133111.3	RFXAP	FALSE	0.050595	0.0304154	1	0.496	0.477	0.0276209	0.000568326	1	0.611	0.549	0.0229741	0.290786	0.2105
ENSG00000159593.14	NAE1	TRUE	0.081891	0.030489	1	0.97	0.941	0.095751	1.56119e-07	0.00411483	0.979	0.966	-0.01386	0.695595	0.6582
ENSG00000063978.15	RNF4	TRUE	0.0485444	0.0305798	1	0.689	0.679	0.018772	0.208374	1	0.803	0.776	0.0297724	0.243146	0.17
ENSG00000102580.14	DNAJC3	TRUE	0.0828032	0.0306001	1	0.917	0.906	0.0395595	0.103572	1	0.974	0.959	0.0432438	0.296979	0.2716
ENSG00000009844.15	VTA1	FALSE	0.0647239	0.0306098	1	0.86	0.89	-0.00130961	0.697505	1	0.967	0.958	0.0660335	0.0485584	0.0191
ENSG00000074319.12	TSG101	FALSE	0.0627464	0.0307517	1	0.814	0.795	-0.00486279	0.63641	1	0.879	0.89	0.0676092	0.0156509	0.0053
ENSG00000161813.21	LARP4	TRUE	0.0760998	0.0308362	1	0.894	0.905	0.0255093	0.178273	1	0.957	0.94	0.0505905	0.151904	0.1138
ENSG00000109685.17	WHSC1	TRUE	0.0601826	0.030897	1	0.712	0.68	0.0573685	0.000219699	1	0.787	0.729	0.00281408	0.931277	0.9228
ENSG00000273203.1	AC006946.16	FALSE	0.00870945	0.0309095	1	0.03	0.014	-0.00057654	0.330844	1	0.011	0.017	0.00928599	0.0677322	0.0083
ENSG00000152234.15	ATP5A1	TRUE	0.0505153	0.0309387	1	1	0.999	0.063305	9.84589e-05	1	1	1	-0.0127897	0.642889	0.6176
ENSG00000199347.1	RNU5E-1	FALSE	0.0119554	0.0310241	1	0.064	0.038	0.00534137	0.163072	1	0.09	0.075	0.00661402	0.335482	0.2373
ENSG00000184432.9	COPB2	FALSE	0.0665277	0.0310837	1	0.951	0.931	0.0334672	0.0250333	1	0.987	0.98	0.0330605	0.306187	0.2261
ENSG00000254838.5	GVINP1	FALSE	0.0195399	0.0310842	1	0.106	0.072	-0.00143925	0.208807	1	0.09	0.11	0.0209792	0.0267661	0.0111
ENSG00000100412.15	ACO2	FALSE	0.0567757	0.0311089	1	0.822	0.815	0.0114695	0.584447	1	0.907	0.899	0.0453062	0.102134	0.0606
ENSG00000159228.12	CBR1	TRUE	0.0624529	0.0312431	1	0.955	0.943	0.0779216	1.37843e-05	0.363314	0.984	0.973	-0.0154687	0.639498	0.6027
ENSG00000146263.11	MMS22L	TRUE	0.0691972	0.0312652	1	0.758	0.717	0.0962529	3.78402e-07	0.00997355	0.826	0.762	-0.0270558	0.474224	0.4473
ENSG00000074266.18	EED	FALSE	0.0413445	0.0312744	1	0.61	0.575	0.0462099	8.85929e-05	1	0.736	0.695	-0.00486536	0.849653	0.8099
ENSG00000172757.12	CFL1	TRUE	0.0462299	0.0313216	1	1	1	0.035436	0.0430895	1	1	1	0.0107939	0.677145	0.6594
ENSG00000091039.16	OSBPL8	TRUE	0.0542936	0.0313735	1	0.981	0.991	-0.0437261	0.0380464	1	0.997	0.998	0.0980197	0.00584946	0.0016
ENSG00000171421.12	MRPL36	TRUE	0.0908263	0.0313769	1	0.962	0.958	0.119438	1.54586e-07	0.00407442	0.987	0.975	-0.0286119	0.498081	0.4781
ENSG00000125995.15	ROMO1	TRUE	0.0521187	0.031402	1	0.992	0.994	0.0163688	0.153856	1	1	0.999	0.0357499	0.234938	0.2029
ENSG00000204438.10	GPANK1	TRUE	0.0642938	0.0316891	1	0.807	0.782	0.0360121	0.0202023	1	0.898	0.881	0.0282816	0.334966	0.272
ENSG00000131269.15	ABCB7	TRUE	0.0427751	0.0318322	1	0.655	0.643	-0.00242127	0.985952	1	0.782	0.786	0.0451964	0.0504414	0.029
ENSG00000101557.14	USP14	TRUE	0.0693349	0.0318447	1	0.97	0.946	0.0710318	8.65212e-05	1	0.989	0.976	-0.00169695	0.961835	0.9533
ENSG00000153006.15	SREK1IP1	TRUE	0.0712065	0.0318859	1	0.932	0.911	0.0288794	0.0839107	1	0.98	0.972	0.0423271	0.190581	0.138
ENSG00000257954.1	RP11-161H23.10	FALSE	0.0104576	0.0319014	1	0.049	0.027	0.00263397	0.808252	1	0.051	0.049	0.00782365	0.198723	0.1135
ENSG00000156304.14	SCAF4	TRUE	0.0485987	0.0319357	1	0.663	0.648	0.0141432	0.0891379	1	0.774	0.756	0.0344555	0.152344	0.0991
ENSG00000105401.7	CDC37	TRUE	0.0632443	0.0321381	1	0.989	0.988	0.0300383	0.0228985	1	0.998	0.998	0.0332061	0.289072	0.2205
ENSG00000135776.4	ABCB10	TRUE	0.0562683	0.0321415	1	0.758	0.729	0.0747249	2.71524e-07	0.00715656	0.869	0.8	-0.0184566	0.535019	0.4957
ENSG00000072864.13	NDE1	FALSE	0.0545203	0.0321424	1	0.477	0.456	0.00293461	0.975344	1	0.57	0.577	0.0515857	0.0219272	0.008
ENSG00000185825.15	BCAP31	FALSE	0.0573528	0.0321628	1	0.966	0.951	0.0291883	0.0739521	1	1	0.985	0.0281645	0.344894	0.2794
ENSG00000121644.18	DESI2	TRUE	0.0581455	0.0321935	1	0.799	0.779	0.0317817	0.0455017	1	0.89	0.874	0.0263638	0.363224	0.3093
ENSG00000100442.10	FKBP3	FALSE	0.0630153	0.0322193	1	0.924	0.916	0.0416537	0.00627649	1	0.98	0.966	0.0213616	0.501567	0.4541
ENSG00000131051.21	RBM39	TRUE	0.0664416	0.0324363	1	0.992	0.993	0.090067	3.69491e-08	0.000973867	1	0.999	-0.0236254	0.482824	0.4309
ENSG00000116120.9	FARSB	TRUE	0.0500496	0.0324775	1	0.708	0.685	0.0502726	0.00102469	1	0.852	0.811	-0.000222992	0.99668	0.9926
ENSG00000172301.10	COPRS	TRUE	0.0698307	0.0324859	1	0.86	0.846	0.091128	3.96625e-08	0.00104538	0.931	0.897	-0.0212973	0.489194	0.4384
ENSG00000134086.7	VHL	TRUE	0.0470937	0.0326138	1	0.576	0.556	0.0244103	0.0966606	1	0.708	0.701	0.0226834	0.33572	0.268
ENSG00000163412.12	EIF4E3	TRUE	0.0442918	0.0327088	1	0.367	0.341	0.00385201	0.91266	1	0.428	0.436	0.0404398	0.0360336	0.0152
ENSG00000146414.15	SHPRH	FALSE	0.0690109	0.0327303	1	0.875	0.843	0.0193264	0.322439	1	0.92	0.922	0.0496844	0.117693	0.0829
ENSG00000113716.12	HMGXB3	TRUE	0.0667257	0.0328031	1	0.761	0.747	0.0344141	0.00132422	1	0.838	0.823	0.0323115	0.239932	0.1646
ENSG00000172845.13	SP3	FALSE	0.0568415	0.0328091	1	0.701	0.704	-0.000289371	0.740119	1	0.779	0.794	0.0571309	0.0393355	0.0182
ENSG00000103495.13	MAZ	TRUE	0.0690054	0.032826	1	0.97	0.973	0.0839717	7.87844e-07	0.0207652	0.998	0.987	-0.0149663	0.653424	0.6048
ENSG00000147471.11	PROSC	FALSE	0.0498772	0.0328355	1	0.905	0.923	0.0325694	0.0605339	1	0.984	0.977	0.0173079	0.607476	0.5322
ENSG00000119953.12	SMNDC1	FALSE	0.067765	0.0329115	1	0.871	0.86	0.0534957	0.000122945	1	0.944	0.926	0.0142692	0.651406	0.5924
ENSG00000111707.11	SUDS3	TRUE	0.049297	0.0329302	1	0.784	0.775	0.00588582	0.431014	1	0.88	0.888	0.0434112	0.0985369	0.0578
ENSG00000164091.11	WDR82	FALSE	0.0627767	0.0329443	1	0.898	0.896	0.0268778	0.0621266	1	0.928	0.943	0.035899	0.25907	0.1986
ENSG00000114383.9	TUSC2	FALSE	0.0499626	0.0330215	1	0.818	0.829	0.0202005	0.16496	1	0.903	0.902	0.0297622	0.283012	0.2105
ENSG00000085644.13	ZNF213	FALSE	0.024521	0.0330391	1	0.159	0.121	0.0110233	0.0732209	1	0.197	0.173	0.0134977	0.215491	0.1311
ENSG00000163161.12	ERCC3	FALSE	0.0414465	0.0331136	1	0.439	0.407	0.00138133	0.618479	1	0.487	0.526	0.0400652	0.0322053	0.0116
ENSG00000129691.15	ASH2L	FALSE	0.0528075	0.0333163	1	0.905	0.865	0.0243684	0.230326	1	0.948	0.941	0.0284391	0.333345	0.2785
ENSG00000027697.13	IFNGR1	FALSE	0.0512631	0.0333218	1	0.761	0.742	-0.00298933	0.674853	1	0.89	0.897	0.0542524	0.0623464	0.0448
ENSG00000170270.4	C14orf142	TRUE	0.0670944	0.0333252	1	0.826	0.823	0.0755952	1.68616e-07	0.00444422	0.916	0.888	-0.00850078	0.792009	0.7455
ENSG00000152601.17	MBNL1	TRUE	0.0581103	0.0333425	1	1	1	0.0634492	0.00239002	1	1	1	-0.00533886	0.873274	0.8841
ENSG00000109445.10	ZNF330	FALSE	0.0555043	0.0335065	1	0.875	0.857	0.0120224	0.366156	1	0.923	0.93	0.0434819	0.143004	0.0966
ENSG00000266964.5	FXYD1	FALSE	0.00638953	0.0336538	1	0.019	0.007	0.00235661	0.334792	1	0.031	0.025	0.00403293	0.361352	0.2377
ENSG00000023228.13	NDUFS1	TRUE	0.0604298	0.0336747	1	0.92	0.923	0.0304879	0.0748992	1	0.975	0.966	0.0299419	0.352816	0.29
ENSG00000130733.10	YIPF2	FALSE	0.0475414	0.0337117	1	0.561	0.532	0.0192781	0.088387	1	0.72	0.705	0.0282633	0.195468	0.1368
ENSG00000104047.14	DTWD1	FALSE	0.0379529	0.0337168	1	0.837	0.832	0.0163037	0.298931	1	0.944	0.937	0.0216492	0.451583	0.3893
ENSG00000150456.10	EEF1AKMT1	TRUE	0.0490066	0.0337862	1	0.761	0.743	0.0629809	8.71555e-05	1	0.872	0.838	-0.0139743	0.618205	0.5685
ENSG00000148110.15	MFSD14B	FALSE	0.0536663	0.0337874	1	0.678	0.679	0.0310358	0.0856515	1	0.787	0.786	0.0226305	0.39681	0.337
ENSG00000131044.16	TTLL9	FALSE	0.00559285	0.0338511	1	0.019	0.007	-0.000619167	0.220057	1	0.003	0.008	0.00621202	0.0824542	0.005
ENSG00000224126.2	UBE2SP2	FALSE	0.00923994	0.0340076	1	0.034	0.016	0.00110091	0.822129	1	0.031	0.03	0.00813903	0.175276	0.0263
ENSG00000153560.11	UBP1	FALSE	0.0615693	0.0341725	1	0.72	0.721	0.0394383	0.0136978	1	0.808	0.791	0.022131	0.448512	0.3849
ENSG00000237470.3	DCLRE1CP1	FALSE	0.00426974	0.0341822	1	0.019	0.007	0.00137383	0.761725	1	0.015	0.017	0.00289592	0.388855	0.2818
ENSG00000173825.6	TIGD3	FALSE	0.0043243	0.0342105	1	0.015	0.005	0.000592344	0.592891	1	0.008	0.011	0.00373196	0.297384	0.1506
ENSG00000132842.13	AP3B1	FALSE	0.0545874	0.0343573	1	0.902	0.894	0.0171719	0.274783	1	0.964	0.966	0.0374155	0.212592	0.1631
ENSG00000080345.17	RIF1	TRUE	0.0889426	0.0344065	1	0.917	0.915	0.0990077	2.63888e-06	0.0695529	0.967	0.947	-0.0100651	0.816651	0.7873
ENSG00000067533.5	RRP15	TRUE	0.0583615	0.0344399	1	0.746	0.739	0.0658518	2.4693e-05	0.650833	0.903	0.832	-0.00749028	0.79569	0.7773
ENSG00000237953.1	AC013267.1	FALSE	0.00589923	0.034516	1	0.019	0.007	0.00167867	0.237146	1	0.016	0.011	0.00422055	0.340393	0.1549
ENSG00000198960.10	ARMCX6	FALSE	0.013244	0.0346224	1	0.061	0.036	-0.00288866	0.200375	1	0.074	0.091	0.0161326	0.027759	0.0059
ENSG00000263986.1	RP11-746M1.1	FALSE	0.00319312	0.0346423	1	0.015	0.005	0.000424662	0.752154	1	0.023	0.025	0.00276846	0.404948	0.3525
ENSG00000262333.1	HNRNPA1P16	FALSE	0.00302543	0.0346423	1	0.015	0.005	0.000446795	0.742522	1	0.015	0.013	0.00257864	0.384918	0.2895
ENSG00000170832.12	USP32	FALSE	0.0617729	0.0347203	1	0.739	0.738	0.00276439	0.85186	1	0.844	0.864	0.0590085	0.0355859	0.0194
ENSG00000163605.14	PPP4R2	TRUE	0.0718401	0.034736	1	0.898	0.891	0.0619943	8.42686e-05	1	0.964	0.948	0.00984578	0.776482	0.7361
ENSG00000168092.13	PAFAH1B2	FALSE	0.0389029	0.0347807	1	0.818	0.833	0.0396081	0.00489531	1	0.926	0.906	-0.000705176	0.973162	0.9773
ENSG00000101150.17	TPD52L2	FALSE	0.0522778	0.0348225	1	0.682	0.676	0.0386838	0.00612727	1	0.798	0.787	0.013594	0.611255	0.5346
ENSG00000146909.7	NOM1	FALSE	0.0466714	0.0348619	1	0.807	0.782	0.0638764	1.78924e-05	0.471589	0.89	0.834	-0.017205	0.548634	0.5108
ENSG00000083720.12	OXCT1	TRUE	0.0525736	0.034907	1	0.777	0.75	0.0632864	0.000261323	1	0.852	0.818	-0.0107128	0.725075	0.7052
ENSG00000108179.13	PPIF	TRUE	0.0568379	0.0349833	1	0.902	0.858	0.0690397	0.00111169	1	0.939	0.934	-0.0122018	0.722615	0.6943
ENSG00000197323.11	TRIM33	FALSE	0.0523431	0.0351327	1	0.769	0.761	0.0260465	0.111687	1	0.856	0.843	0.0262966	0.338039	0.2659
ENSG00000101220.17	C20orf27	TRUE	0.0643357	0.0353543	1	0.977	0.975	0.094304	4.635e-07	0.0122165	0.997	0.983	-0.0299684	0.371853	0.3229
ENSG00000134970.13	TMED7	FALSE	0.0564861	0.0353872	1	0.583	0.584	0.0294494	0.0743112	1	0.73	0.716	0.0270367	0.27268	0.216
ENSG00000163950.12	SLBP	TRUE	0.0914494	0.0354742	1	0.917	0.89	0.154878	6.7848e-11	1.78827e-06	0.964	0.929	-0.0634288	0.155221	0.1274
ENSG00000126457.21	PRMT1	TRUE	0.0701556	0.0356449	1	0.996	0.991	0.133413	8.22488e-11	2.16783e-06	1	0.996	-0.0632572	0.086203	0.0671
ENSG00000115350.11	POLE4	TRUE	0.0725718	0.0357871	1	0.989	0.982	0.0767256	1.83123e-05	0.482658	0.992	0.992	-0.00415384	0.908258	0.8883
ENSG00000163781.12	TOPBP1	TRUE	0.0653954	0.0358591	1	0.856	0.836	0.082916	2.77324e-06	0.0730943	0.916	0.887	-0.0175206	0.637897	0.6005
ENSG00000112576.12	CCND3	TRUE	0.0788918	0.0359756	1	0.913	0.892	0.0168014	0.238047	1	0.964	0.958	0.0620903	0.105764	0.0801
ENSG00000173193.13	PARP14	FALSE	0.0489615	0.0360149	1	0.731	0.718	-0.0114274	0.623578	1	0.818	0.808	0.0603889	0.029995	0.0213
ENSG00000271993.1	RP11-285J16.1	FALSE	0.00913803	0.0360244	1	0.03	0.014	-0.000399926	0.746002	1	0.015	0.017	0.00953795	0.0966623	0.0109
ENSG00000163463.11	KRTCAP2	TRUE	0.0610541	0.0360678	1	0.875	0.846	-0.00965822	0.837661	1	0.972	0.962	0.0707123	0.0160428	0.0066
ENSG00000102974.14	CTCF	TRUE	0.0853648	0.0361462	1	0.864	0.862	0.0535392	0.000919415	1	0.943	0.917	0.0318255	0.364357	0.3048
ENSG00000051596.9	THOC3	FALSE	0.0443376	0.0361479	1	0.405	0.376	0.0251021	0.0297919	1	0.544	0.531	0.0192355	0.307391	0.2285
ENSG00000114999.7	TTL	TRUE	0.0354244	0.0362406	1	0.53	0.491	0.0178653	0.1265	1	0.592	0.586	0.0175591	0.423122	0.3703
ENSG00000161888.11	SPC24	TRUE	0.0465362	0.036253	1	0.523	0.482	0.038903	0.000721673	1	0.616	0.549	0.00763327	0.750466	0.7389
ENSG00000170854.17	MINA	TRUE	0.0357304	0.036484	1	0.583	0.549	0.0177729	0.236788	1	0.661	0.656	0.0179575	0.442967	0.4064
ENSG00000104886.10	PLEKHJ1	TRUE	0.0603616	0.0365754	1	0.875	0.864	0.0812243	1.35705e-06	0.0357678	0.961	0.935	-0.0208627	0.498056	0.4361
ENSG00000166200.14	COPS2	FALSE	0.0603048	0.0366242	1	0.977	0.939	0.0351646	0.0104947	1	0.99	0.979	0.0251402	0.407436	0.3431
ENSG00000105258.8	POLR2I	TRUE	0.0595165	0.037046	1	0.996	0.974	0.0998532	9.46528e-07	0.0249476	0.993	0.99	-0.0403367	0.219329	0.2109
ENSG00000130706.12	ADRM1	TRUE	0.0598125	0.0372483	1	0.875	0.871	0.0640052	0.000326562	1	0.948	0.935	-0.00419274	0.899289	0.8884
ENSG00000058729.10	RIOK2	TRUE	0.0459207	0.0372694	1	0.75	0.749	0.0287924	0.0427471	1	0.892	0.863	0.0171283	0.552511	0.4862
ENSG00000134291.11	TMEM106C	TRUE	0.0461496	0.0372893	1	0.693	0.639	0.0380509	0.00420468	1	0.754	0.67	0.00809865	0.785259	0.7617
ENSG00000138032.20	PPM1B	FALSE	0.0358498	0.0373748	1	0.591	0.557	-0.0179504	0.0175446	1	0.607	0.69	0.0538002	0.0111482	0.0045
ENSG00000125247.15	TMTC4	FALSE	0.038516	0.037464	1	0.47	0.443	0.00613792	0.517274	1	0.567	0.573	0.0323781	0.0945485	0.0548
ENSG00000111845.4	PAK1IP1	TRUE	0.064981	0.0375251	1	0.913	0.906	0.0701562	0.000721797	1	0.967	0.954	-0.00517528	0.884539	0.8797
ENSG00000139514.12	SLC7A1	TRUE	0.0498406	0.0377066	1	0.697	0.696	0.0334473	0.0314508	1	0.802	0.788	0.0163933	0.58305	0.5291
ENSG00000069345.11	DNAJA2	TRUE	0.0580814	0.0378955	1	0.955	0.963	0.0650034	5.14364e-05	1	0.993	0.985	-0.00692194	0.830571	0.8101
ENSG00000106462.10	EZH2	TRUE	0.0619902	0.037914	1	0.773	0.751	0.0981472	1.57576e-08	0.000415323	0.869	0.815	-0.036157	0.282907	0.2302
ENSG00000177485.6	ZBTB33	TRUE	0.0699545	0.0379603	1	0.879	0.882	-0.0142544	0.976578	1	0.962	0.952	0.0842089	0.0173402	0.0071
ENSG00000276058.1	STMN1P1	FALSE	0.0043189	0.0379897	1	0.011	0.003	0.00210285	0.111483	1	0.016	0.009	0.00221605	0.538409	0.4003
ENSG00000242324.1	RP4-576H24.2	FALSE	0.00395	0.0379897	1	0.011	0.003	0.000715359	0.370661	1	0.008	0.005	0.00323464	0.314116	0.149
ENSG00000279018.1	AC007906.1	FALSE	0.00317232	0.0379897	1	0.011	0.003	-0.00192642	0.0659463	1	0.002	0.009	0.00509874	0.0392041	0.0023
ENSG00000132591.11	ERAL1	FALSE	0.0392579	0.0379927	1	0.523	0.497	0.0224705	0.0561738	1	0.666	0.656	0.0167874	0.417801	0.3485
ENSG00000270647.5	TAF15	FALSE	0.0684392	0.0380493	1	0.913	0.917	0.0351123	0.0577515	1	0.977	0.971	0.0333269	0.362992	0.3154
ENSG00000116750.13	UCHL5	TRUE	0.0570167	0.0380995	1	0.966	0.944	0.0653037	0.000672484	1	0.982	0.967	-0.00828698	0.814453	0.7788
ENSG00000126216.13	TUBGCP3	FALSE	0.0539271	0.0381163	1	0.822	0.795	0.0580788	1.93098e-05	0.508948	0.885	0.865	-0.00415177	0.896953	0.8769
ENSG00000205213.13	LGR4	TRUE	0.0426715	0.0381731	1	0.386	0.352	0.0172401	0.0929765	1	0.452	0.434	0.0254314	0.210838	0.1514
ENSG00000263786.1	RP11-649A18.4	FALSE	0.00315799	0.0381992	1	0.011	0.003	-0.000780705	0.329486	1	0.002	0.004	0.0039387	0.121045	0.0091
ENSG00000158417.10	EIF5B	TRUE	0.0644999	0.038224	1	0.996	0.985	0.0779196	0.000157226	1	0.997	0.996	-0.0134197	0.70907	0.6792
ENSG00000173915.13	USMG5	TRUE	0.0479591	0.0382354	1	1	0.998	0.0635884	2.63763e-05	0.695199	1	1	-0.0156293	0.595558	0.5741
ENSG00000253738.1	OTUD6B-AS1	TRUE	0.0621059	0.0382819	1	0.989	0.976	0.0376656	0.0275737	1	0.992	0.996	0.0244403	0.44388	0.3776
ENSG00000175073.7	VCPIP1	FALSE	0.0461781	0.0383102	1	0.871	0.868	0.0134896	0.419636	1	0.936	0.934	0.0326884	0.268415	0.2336
ENSG00000166260.10	COX11	FALSE	0.0584762	0.0384018	1	0.746	0.76	0.0152296	0.269651	1	0.852	0.853	0.0432466	0.117236	0.0558
ENSG00000068796.16	KIF2A	TRUE	0.0732362	0.0384171	1	0.886	0.878	0.0713431	8.45804e-05	1	0.957	0.936	0.00189304	0.96641	0.9463
ENSG00000165283.15	STOML2	TRUE	0.0487316	0.0385174	1	0.966	0.964	0.0995782	1.58074e-07	0.00416636	0.997	0.987	-0.0508466	0.11173	0.0878
ENSG00000213186.7	TRIM59	FALSE	0.0554058	0.0385767	1	0.545	0.55	0.00952559	0.523432	1	0.649	0.655	0.0458802	0.0581883	0.0275
ENSG00000138594.13	TMOD3	FALSE	0.0599667	0.038597	1	0.955	0.927	0.0183642	0.253166	1	0.985	0.971	0.0416025	0.165309	0.1237
ENSG00000151466.11	SCLT1	TRUE	0.0640671	0.0386785	1	0.693	0.673	0.0223792	0.180957	1	0.79	0.783	0.0416879	0.1638	0.1102
ENSG00000226981.2	ABHD17AP6	FALSE	0.0076237	0.038737	1	0.038	0.019	-0.00103353	0.833184	1	0.079	0.082	0.00865723	0.097655	0.0603
ENSG00000101361.15	NOP56	TRUE	0.0831831	0.0387896	1	0.992	0.978	0.160741	7.63259e-13	2.01172e-08	0.997	0.99	-0.0775581	0.0540216	0.0484
ENSG00000132475.9	H3F3B	TRUE	0.0614801	0.0388387	1	1	1	-0.00907367	0.6703	1	1	1	0.0705537	0.0336799	0.0312
ENSG00000119383.19	PTPA	FALSE	0.049767	0.0390472	1	0.674	0.656	0.0360145	0.0149391	1	0.792	0.77	0.0137525	0.609164	0.5391
ENSG00000176087.14	SLC35A4	TRUE	0.0470921	0.0392671	1	0.542	0.513	0.0154399	0.408617	1	0.607	0.627	0.0316522	0.155303	0.0976
ENSG00000272980.4	RP11-517H2.6	FALSE	0.017504	0.0393076	1	0.072	0.045	0.00605232	0.284163	1	0.07	0.06	0.0114517	0.209341	0.0766
ENSG00000113648.16	H2AFY	TRUE	0.0438809	0.0393867	1	1	1	-0.0094974	0.666508	1	1	1	0.0533783	0.0913172	0.0896
ENSG00000126267.8	COX6B1	TRUE	0.0513704	0.03945	1	1	1	0.0545634	0.000835003	1	1	1	-0.0031929	0.903332	0.8949
ENSG00000166902.4	MRPL16	TRUE	0.0608055	0.0394942	1	0.989	0.93	0.0402324	0.0230163	1	0.982	0.979	0.0205731	0.50578	0.4661
ENSG00000102910.13	LONP2	FALSE	0.0325173	0.0398153	1	0.799	0.759	-0.00706321	0.266658	1	0.841	0.869	0.0395805	0.116468	0.0902
ENSG00000086232.12	EIF2AK1	FALSE	0.0628214	0.0399042	1	0.962	0.951	0.0298273	0.039877	1	0.989	0.982	0.0329941	0.289813	0.2237
ENSG00000004779.9	NDUFAB1	TRUE	0.05693	0.0399326	1	1	0.994	0.0777028	1.18431e-05	0.31215	0.998	1	-0.0207728	0.505344	0.4714
ENSG00000030110.12	BAK1	TRUE	0.0422015	0.0400199	1	0.542	0.522	0.0253349	0.0365417	1	0.643	0.637	0.0168666	0.436017	0.3744
ENSG00000124562.9	SNRPC	TRUE	0.0635352	0.0401096	1	0.992	0.981	0.0942795	1.14864e-07	0.00302746	0.995	0.992	-0.0307444	0.346667	0.291
ENSG00000237649.7	KIFC1	TRUE	0.0881059	0.040157	1	0.485	0.47	0.0116265	0.375874	1	0.526	0.501	0.0764794	0.0283989	0.016
ENSG00000100815.12	TRIP11	FALSE	0.0664081	0.0402016	1	0.799	0.818	-0.0283077	0.203336	1	0.9	0.901	0.0947158	0.00357888	0.0009
ENSG00000058063.15	ATP11B	FALSE	0.0431499	0.0402465	1	0.712	0.709	-0.0115041	0.323796	1	0.808	0.831	0.054654	0.0348309	0.0183
ENSG00000186395.7	KRT10	TRUE	0.0616324	0.040373	1	0.996	0.983	0.0353214	0.0282549	1	0.997	0.998	0.026311	0.406843	0.3776
ENSG00000106305.9	AIMP2	TRUE	0.0606408	0.0404588	1	0.75	0.777	0.0315561	0.0276066	1	0.897	0.873	0.0290847	0.344103	0.2518
ENSG00000242485.5	MRPL20	TRUE	0.0618535	0.0404877	1	0.992	0.987	0.089342	8.19664e-07	0.0216039	1	0.994	-0.0274885	0.408313	0.3502
ENSG00000130165.10	ELOF1	FALSE	0.0578351	0.0406188	1	0.72	0.712	0.022606	0.27818	1	0.841	0.827	0.0352291	0.187184	0.117
ENSG00000148335.14	NTMT1	TRUE	0.0667773	0.0406778	1	0.886	0.844	0.0860293	3.61902e-06	0.0953866	0.938	0.895	-0.019252	0.550301	0.495
ENSG00000115145.9	STAM2	FALSE	0.0396354	0.0407825	1	0.564	0.523	-0.00118075	0.749844	1	0.652	0.677	0.0408161	0.0560269	0.0328
ENSG00000071894.15	CPSF1	FALSE	0.0515573	0.0410092	1	0.75	0.741	0.0291846	0.03067	1	0.866	0.844	0.0223727	0.393921	0.3268
ENSG00000102144.13	PGK1	TRUE	0.0731642	0.0410467	1	0.996	0.996	0.0522147	8.1646e-05	1	0.998	0.999	0.0209495	0.571343	0.5283
ENSG00000094914.12	AAAS	TRUE	0.0421096	0.041119	1	0.492	0.462	0.0125132	0.315209	1	0.631	0.62	0.0295964	0.148007	0.1019
ENSG00000170860.3	LSM3	TRUE	0.0549835	0.0412223	1	0.996	0.987	0.0865985	1.77723e-06	0.0468426	0.998	0.995	-0.0316151	0.32971	0.2805
ENSG00000238055.1	RP1-128O3.6	FALSE	0.00699386	0.0413259	1	0.03	0.014	-0.000733667	0.51732	1	0.02	0.024	0.00772753	0.0871258	0.0157
ENSG00000164187.6	LMBRD2	FALSE	0.0420921	0.0413831	1	0.473	0.455	0.00739699	0.57307	1	0.579	0.588	0.0346951	0.0980972	0.0626
ENSG00000168724.14	DNAJC21	TRUE	0.0645958	0.0415026	1	0.973	0.977	0.023638	0.24795	1	0.993	0.992	0.0409578	0.242158	0.2071
ENSG00000170242.17	USP47	FALSE	0.0496235	0.0415478	1	0.826	0.826	0.0195247	0.199386	1	0.9	0.907	0.0300988	0.319419	0.261
ENSG00000132466.17	ANKRD17	TRUE	0.0601676	0.0417486	1	0.902	0.899	0.0114365	0.452746	1	0.954	0.958	0.0487311	0.127517	0.0937
ENSG00000173418.11	NAA20	TRUE	0.069236	0.0417744	1	0.992	0.984	0.0745275	4.92947e-06	0.129926	0.997	0.994	-0.00529145	0.878892	0.8525
ENSG00000032742.17	IFT88	FALSE	0.045357	0.0418542	1	0.47	0.451	-0.00677104	0.757381	1	0.574	0.591	0.052128	0.0108656	0.0028
ENSG00000170759.10	KIF5B	TRUE	0.0914758	0.0418642	1	0.962	0.958	0.0173054	0.500465	1	0.998	0.986	0.0741704	0.0592781	0.037
ENSG00000248200.2	RP11-115A14.1	FALSE	0.00615616	0.0418957	1	0.019	0.007	-0.000884608	0.529674	1	0.008	0.011	0.00704076	0.0930322	0.0052
ENSG00000169193.11	CCDC126	FALSE	0.0365204	0.0423588	1	0.277	0.242	-0.000144552	0.511161	1	0.346	0.372	0.036665	0.015475	0.0042
ENSG00000119013.8	NDUFB3	TRUE	0.0488172	0.042376	1	1	0.994	0.0359391	0.0327253	1	0.998	0.999	0.0128781	0.637488	0.6153
ENSG00000121210.15	KIAA0922	FALSE	0.0491891	0.0424341	1	0.519	0.506	-0.00579391	0.911097	1	0.638	0.654	0.054983	0.0128844	0.0031
ENSG00000100697.14	DICER1	FALSE	0.0590409	0.0424385	1	0.754	0.78	0.00130808	0.989844	1	0.843	0.859	0.0577328	0.0455155	0.0286
ENSG00000233967.6	RP11-250B2.3	FALSE	0.00522339	0.0425608	1	0.019	0.007	-0.00229573	0.0710916	1	0.007	0.016	0.00751913	0.0571785	0.0094
ENSG00000074071.14	MRPS34	TRUE	0.070347	0.0427901	1	1	0.988	0.128823	1.16026e-10	3.0581e-06	1	0.996	-0.0584762	0.0881528	0.0704
ENSG00000114738.10	MAPKAPK3	FALSE	0.0455528	0.0428577	1	0.746	0.745	0.00749991	0.855538	1	0.825	0.834	0.0380529	0.146804	0.1038
ENSG00000171320.14	ESCO2	TRUE	0.122825	0.0428771	1	0.674	0.67	0.079308	0.00207391	1	0.739	0.663	0.0435172	0.43064	0.4089
ENSG00000174501.14	ANKRD36C	FALSE	0.0514499	0.0429212	1	0.542	0.513	0.0197865	0.129349	1	0.702	0.676	0.0316634	0.249273	0.1873
ENSG00000184743.12	ATL3	TRUE	0.049319	0.0429369	1	0.902	0.869	0.0440721	0.00323416	1	0.951	0.936	0.00524696	0.875318	0.8588
ENSG00000137497.17	NUMA1	FALSE	0.0544305	0.0430008	1	0.814	0.769	-0.0195653	0.149938	1	0.848	0.861	0.0739958	0.00943297	0.0043
ENSG00000167797.7	CDK2AP2	TRUE	0.0630635	0.0430149	1	0.667	0.652	0.0386813	0.0172595	1	0.779	0.749	0.0243822	0.406022	0.3564
ENSG00000038274.16	MAT2B	FALSE	0.0426989	0.0430863	1	0.777	0.76	-0.00680666	0.60355	1	0.851	0.871	0.0495055	0.0732468	0.0452
ENSG00000184220.11	CMSS1	TRUE	0.0612856	0.0430878	1	0.883	0.85	0.0640268	0.000511493	1	0.933	0.92	-0.00274115	0.939025	0.9297
ENSG00000116679.15	IVNS1ABP	FALSE	0.0510449	0.0431739	1	0.667	0.64	0.0243815	0.0600471	1	0.792	0.753	0.0266634	0.312613	0.2357
ENSG00000135821.17	GLUL	TRUE	0.0353273	0.0431773	1	0.875	0.871	0.00347517	0.932764	1	0.946	0.94	0.0318521	0.41178	0.3977
ENSG00000118816.9	CCNI	TRUE	0.0360429	0.0431922	1	1	0.999	-0.049748	0.00132363	1	1	1	0.0857909	0.00409574	0.0044
ENSG00000138018.17	EPT1	FALSE	0.0494539	0.043274	1	0.553	0.541	0.055809	7.65394e-05	1	0.716	0.675	-0.00635511	0.804691	0.7688
ENSG00000160285.14	LSS	TRUE	0.0594403	0.0434384	1	0.413	0.381	0.0232087	0.0546833	1	0.492	0.465	0.0362316	0.170399	0.1204
ENSG00000090889.11	KIF4A	TRUE	0.0723567	0.0435008	1	0.511	0.5	0.0172117	0.247528	1	0.552	0.532	0.055145	0.0719749	0.0512
ENSG00000122299.11	ZC3H7A	FALSE	0.0543535	0.0436542	1	0.769	0.788	0.0257654	0.105347	1	0.9	0.898	0.028588	0.322872	0.2611
ENSG00000010704.18	HFE	FALSE	0.00549508	0.0437469	1	0.015	0.005	0.00198003	0.127839	1	0.021	0.013	0.00351505	0.37613	0.2312
ENSG00000169439.11	SDC2	TRUE	0.0603966	0.043764	1	0.894	0.913	0.00829077	0.375112	1	0.977	0.957	0.0521059	0.179306	0.1294
ENSG00000107104.18	KANK1	TRUE	0.0439296	0.0439493	1	0.36	0.332	0.017864	0.0112376	1	0.454	0.412	0.0260655	0.154199	0.1018
ENSG00000118680.12	MYL12B	TRUE	0.0725218	0.0441258	1	1	0.989	-0.0192698	0.232645	1	1	1	0.0917916	0.00380362	0.0013
ENSG00000139233.6	LLPH	TRUE	0.0675035	0.0443227	1	0.924	0.92	0.0551246	0.00046316	1	0.98	0.964	0.0123789	0.715809	0.6774
ENSG00000134313.14	KIDINS220	FALSE	0.0348689	0.0443441	1	0.75	0.713	-0.00696618	0.348093	1	0.81	0.828	0.0418351	0.0909999	0.0731
ENSG00000136982.5	DSCC1	TRUE	0.0717417	0.0446044	1	0.655	0.638	0.0764314	6.353e-05	1	0.723	0.659	-0.00468973	0.917926	0.9004
ENSG00000085978.21	ATG16L1	FALSE	0.0486645	0.0446539	1	0.356	0.334	0.0108543	0.0900091	1	0.456	0.425	0.0378103	0.0511144	0.0141
ENSG00000081307.12	UBA5	FALSE	0.0374655	0.0446748	1	0.758	0.744	0.00931071	0.373262	1	0.88	0.853	0.0281548	0.265884	0.1936
ENSG00000152749.7	GPR180	FALSE	0.0475947	0.0446757	1	0.5	0.497	0.023246	0.0436527	1	0.643	0.615	0.0243487	0.273402	0.2184
ENSG00000169871.12	TRIM56	FALSE	0.0521081	0.0447186	1	0.742	0.727	-0.00557387	0.724472	1	0.813	0.815	0.057682	0.0390477	0.023
ENSG00000163507.13	KIAA1524	TRUE	0.0702999	0.0447212	1	0.572	0.577	0.0368639	0.0106183	1	0.689	0.622	0.0334361	0.272611	0.2232
ENSG00000120539.14	MASTL	TRUE	0.0536003	0.0447317	1	0.447	0.426	0.0123669	0.266417	1	0.516	0.507	0.0412334	0.0833579	0.0492
ENSG00000118193.11	KIF14	TRUE	0.108466	0.0448478	1	0.519	0.506	0.0219464	0.369976	1	0.567	0.544	0.0865199	0.0711516	0.0501
ENSG00000102054.17	RBBP7	TRUE	0.0470134	0.0448572	1	0.917	0.897	0.0649645	0.000171815	1	0.966	0.937	-0.0179511	0.585234	0.5564
ENSG00000167112.9	TRUB2	TRUE	0.0664655	0.0448816	1	0.788	0.756	0.0205976	0.099969	1	0.872	0.852	0.0458678	0.0950896	0.0501
ENSG00000023892.10	DEF6	FALSE	0.0472235	0.0450664	1	0.723	0.698	-0.0119821	0.123647	1	0.83	0.836	0.0592056	0.0253574	0.0122
ENSG00000135624.15	CCT7	TRUE	0.0737227	0.0453518	1	0.996	0.97	0.0890409	1.39278e-07	0.00367095	0.993	0.99	-0.0153182	0.65198	0.6108
ENSG00000123810.7	B9D2	FALSE	0.0465222	0.0453666	1	0.466	0.447	0.020986	0.0815811	1	0.536	0.528	0.0255362	0.214489	0.1362
ENSG00000141867.17	BRD4	FALSE	0.0679081	0.0453741	1	0.955	0.937	0.0892348	4.80378e-07	0.0126613	0.987	0.973	-0.0213267	0.526684	0.4827
ENSG00000164758.7	MED30	TRUE	0.0459656	0.0453758	1	0.913	0.942	0.0590078	0.000205783	1	0.977	0.975	-0.0130423	0.685844	0.6411
ENSG00000145725.19	PPIP5K2	FALSE	0.0666704	0.0454033	1	0.936	0.939	-0.029222	0.0134421	1	0.979	0.985	0.0958924	0.00569258	0.0019
ENSG00000279753.1	AC011558.5	FALSE	0.0183025	0.0454385	1	0.083	0.054	7.59197e-05	0.432084	1	0.1	0.113	0.0182266	0.109577	0.0318
ENSG00000177084.16	POLE	TRUE	0.034147	0.0454518	1	0.534	0.504	0.0475105	8.08738e-07	0.0213159	0.693	0.6	-0.0133635	0.547676	0.5173
ENSG00000243176.5	RP11-550I24.2	FALSE	0.00865747	0.0454991	1	0.03	0.015	-0.00352862	0.224367	1	0.044	0.057	0.0121861	0.0232288	0.0083
ENSG00000136937.12	NCBP1	TRUE	0.0642457	0.0456071	1	0.742	0.748	0.0449503	0.0021402	1	0.895	0.855	0.0192954	0.520808	0.4442
ENSG00000101181.17	MTG2	FALSE	0.0490005	0.0457114	1	0.716	0.685	0.026934	0.0414462	1	0.831	0.798	0.0220665	0.393072	0.2969
ENSG00000197226.12	TBC1D9B	FALSE	0.0367777	0.0457253	1	0.652	0.644	0.0210361	0.063618	1	0.762	0.738	0.0157416	0.511645	0.4328
ENSG00000204264.8	PSMB8	TRUE	0.0498613	0.0457887	1	0.992	0.981	0.0432838	0.0312907	1	1	0.996	0.00657747	0.846463	0.8474
ENSG00000168439.16	STIP1	TRUE	0.0615375	0.0458069	1	0.943	0.917	0.0926008	0.000115977	1	0.969	0.962	-0.0310634	0.414991	0.4066
ENSG00000143742.12	SRP9	TRUE	0.0594254	0.0458184	1	0.981	0.986	0.100391	7.166e-10	1.88874e-05	1	0.998	-0.0409659	0.214832	0.151
ENSG00000105393.15	BABAM1	FALSE	0.0625945	0.0458201	1	0.917	0.879	0.00827636	0.680109	1	0.948	0.943	0.0543182	0.0542517	0.029
ENSG00000188312.13	CENPP	TRUE	0.0572849	0.0458469	1	0.489	0.472	0.0241632	0.013703	1	0.613	0.569	0.0331217	0.151176	0.0858
ENSG00000116237.15	ICMT	TRUE	0.0633322	0.0458688	1	0.67	0.676	0.051749	0.0017828	1	0.784	0.757	0.0115832	0.69454	0.6421
ENSG00000182512.4	GLRX5	TRUE	0.0692619	0.0461317	1	0.989	0.976	0.0923385	1.88399e-08	0.000496564	0.995	0.989	-0.0230766	0.49507	0.4487
ENSG00000094880.10	CDC23	FALSE	0.0453195	0.0461591	1	0.568	0.558	0.02078	0.140071	1	0.725	0.711	0.0245395	0.2883	0.2248
ENSG00000060069.16	CTDP1	FALSE	0.0553992	0.0461675	1	0.47	0.456	0.00702739	0.812414	1	0.554	0.583	0.0483718	0.0335644	0.0081
ENSG00000143933.16	CALM2	TRUE	0.0927493	0.0462348	1	1	0.992	0.0472149	0.0444727	1	1	1	0.0455344	0.306411	0.2599
ENSG00000115310.17	RTN4	FALSE	0.0650615	0.0462827	1	0.955	0.953	0.0610572	0.000349373	1	0.998	0.985	0.00400434	0.912577	0.8955
ENSG00000261236.6	BOP1	TRUE	0.0544426	0.0465216	1	0.955	0.95	0.118231	6.29992e-10	1.66047e-05	0.987	0.972	-0.0637886	0.0655908	0.045
ENSG00000047849.21	MAP4	FALSE	0.0511781	0.046617	1	0.833	0.839	0.0386412	0.00708525	1	0.92	0.914	0.0125369	0.690305	0.6257
ENSG00000198824.5	CHAMP1	TRUE	0.069187	0.0466932	1	0.856	0.843	0.0278712	0.110435	1	0.915	0.907	0.0413159	0.19386	0.1329
ENSG00000225159.1	NPM1P39	FALSE	0.0229413	0.0467005	1	0.303	0.261	-0.00586504	0.250833	1	0.277	0.312	0.0288063	0.0335105	0.0103
ENSG00000231887.6	PRH1	FALSE	0.00848073	0.0467743	1	0.038	0.02	-0.00182083	0.263653	1	0.023	0.032	0.0103016	0.0520296	0.0069
ENSG00000168214.20	RBPJ	TRUE	0.0541955	0.046836	1	0.989	0.982	0.0202692	0.131801	1	0.997	0.994	0.0339263	0.300718	0.2599
ENSG00000182628.12	SKA2	TRUE	0.0876375	0.0468622	1	0.833	0.816	0.0772683	1.7381e-06	0.0458111	0.926	0.863	0.0103692	0.801583	0.7517
ENSG00000124541.6	RRP36	TRUE	0.0590752	0.0468926	1	0.83	0.847	0.0556528	0.000234641	1	0.918	0.913	0.00342242	0.942894	0.906
ENSG00000144674.16	GOLGA4	FALSE	0.0827123	0.047034	1	0.924	0.906	0.046271	0.0167242	1	0.962	0.957	0.0364413	0.334522	0.2703
ENSG00000112992.16	NNT	TRUE	0.0480082	0.0472019	1	0.89	0.896	0.0267187	0.169166	1	0.974	0.96	0.0212895	0.518357	0.4599
ENSG00000181090.18	EHMT1	FALSE	0.0483988	0.0474365	1	0.742	0.708	-0.000492465	0.74791	1	0.821	0.838	0.0488912	0.0630127	0.0347
ENSG00000197245.5	FAM110D	FALSE	0.00668038	0.0474903	1	0.03	0.015	0.00639705	0.00235339	1	0.033	0.015	0.000283326	0.964111	0.9461
ENSG00000123219.12	CENPK	TRUE	0.0707891	0.0475678	1	0.712	0.674	0.0611282	0.000173651	1	0.784	0.707	0.00966089	0.796799	0.767
ENSG00000174695.9	TMEM167A	TRUE	0.0533438	0.0477131	1	0.981	0.977	0.0405961	0.00448326	1	0.993	0.991	0.0127477	0.700046	0.6407
ENSG00000173473.10	SMARCC1	FALSE	0.0631464	0.0477235	1	0.977	0.979	0.0489112	0.0153546	1	0.995	0.992	0.0142351	0.700467	0.6405
ENSG00000115163.14	CENPA	TRUE	0.117051	0.0478629	1	0.538	0.516	0.0160233	0.124201	1	0.562	0.526	0.101028	0.0226467	0.0078
ENSG00000135541.20	AHI1	TRUE	0.0547936	0.0478698	1	0.833	0.8	0.00302767	0.887655	1	0.887	0.906	0.0517659	0.0761183	0.0549
ENSG00000179820.15	MYADM	TRUE	0.0557633	0.0479262	1	0.955	0.941	-0.00587784	0.897973	1	0.974	0.976	0.0616411	0.106765	0.0807
ENSG00000130164.12	LDLR	TRUE	0.0939524	0.0480235	1	0.689	0.691	0.0192664	0.115892	1	0.828	0.778	0.074686	0.0638803	0.0308
ENSG00000128245.14	YWHAH	TRUE	0.0777305	0.0481707	1	0.958	0.953	0.0875735	6.09612e-07	0.0160675	0.974	0.979	-0.00984298	0.802761	0.7797
ENSG00000104341.16	LAPTM4B	TRUE	0.0683803	0.0482546	1	0.936	0.886	0.0943457	5.90538e-07	0.0155648	0.966	0.929	-0.0259653	0.496346	0.4558
ENSG00000028310.17	BRD9	TRUE	0.0480698	0.0482758	1	0.75	0.732	0.00446372	0.841333	1	0.857	0.857	0.0436061	0.11638	0.1006
ENSG00000114520.10	SNX4	FALSE	0.0443507	0.0482783	1	0.773	0.757	-0.00115685	0.831798	1	0.854	0.857	0.0455076	0.0836962	0.0509
ENSG00000001036.13	FUCA2	TRUE	0.0524891	0.0485053	1	0.788	0.775	-0.00778175	0.56566	1	0.892	0.895	0.0602709	0.036479	0.0165
ENSG00000153914.15	SREK1	FALSE	0.0681258	0.0487299	1	0.909	0.903	0.0593033	0.000196052	1	0.977	0.962	0.00882258	0.806824	0.7491
ENSG00000079332.14	SAR1A	FALSE	0.0399949	0.048799	1	0.826	0.81	0.0109492	0.473325	1	0.918	0.909	0.0290457	0.285075	0.2385
ENSG00000125870.10	SNRPB2	TRUE	0.0631516	0.0491089	1	1	0.994	0.0185672	0.11879	1	1	1	0.0445844	0.160396	0.1162
ENSG00000217648.1	RP1-95L4.4	FALSE	0.00992822	0.0493935	1	0.042	0.023	-0.00254398	0.138065	1	0.048	0.064	0.0124722	0.0343398	0.0127
ENSG00000204463.12	BAG6	FALSE	0.0701681	0.0496093	1	0.936	0.892	0.0417059	0.00892338	1	0.97	0.955	0.0284621	0.374359	0.2998
ENSG00000113161.15	HMGCR	TRUE	0.0691827	0.0496147	1	0.731	0.738	0.0327563	0.136479	1	0.838	0.837	0.0364264	0.331908	0.3195
ENSG00000172531.14	PPP1CA	FALSE	0.0570518	0.0497439	1	0.992	0.963	0.0389481	0.0565939	1	0.993	0.986	0.0181036	0.5496	0.5091
ENSG00000151883.17	PARP8	TRUE	0.0728925	0.04988	1	0.951	0.944	0.00670768	0.743839	1	0.989	0.985	0.0661849	0.0804901	0.048
ENSG00000234558.1	API5P1	FALSE	0.00394213	0.0499129	1	0.008	0.002	-0.000196181	0.487278	1	0	0.001	0.00413831	0.183456	0.0248
ENSG00000164070.11	HSPA4L	TRUE	0.0508823	0.0499489	1	0.595	0.585	0.0186649	0.304397	1	0.68	0.683	0.0322174	0.277855	0.2152
ENSG00000236383.8	LINC00854	FALSE	0.00383637	0.0499999	1	0.008	0.002	-0.00063186	0.283292	1	0.002	0.005	0.00446823	0.162897	0.0186
ENSG00000227590.2	ATP5G1P5	FALSE	0.00247269	0.0499999	1	0.008	0.002	0.000366666	0.541873	1	0.003	0.002	0.00210603	0.332645	0.117
ENSG00000253438.2	PCAT1	FALSE	0.00238267	0.0499999	1	0.008	0.002	-0.0004466	0.385012	1	0.002	0.004	0.00282927	0.15908	0.0297
ENSG00000224081.8	LINC01057	FALSE	0.00205652	0.0499999	1	0.008	0.002	-0.000418479	0.623473	1	0.003	0.005	0.002475	0.167094	0.0289
ENSG00000165972.12	CCDC38	FALSE	0.00294953	0.050087	1	0.008	0.002	-0.000727302	0.244162	1	0.002	0.005	0.00367683	0.132772	0.012
ENSG00000113231.13	PDE8B	FALSE	0.00248396	0.050087	1	0.008	0.002	-6.98308e-06	0.944462	1	0.005	0.005	0.00249094	0.291073	0.1292
ENSG00000225945.1	RP3-441A12.1	FALSE	0.00200532	0.050087	1	0.008	0.002	-0.000392403	0.624389	1	0.003	0.005	0.00239772	0.193815	0.0617
ENSG00000128346.10	C22orf23	FALSE	0.00194361	0.050087	1	0.008	0.002	-0.000298977	0.968044	1	0.003	0.003	0.00224258	0.189702	0.0227
ENSG00000179021.9	C3orf38	FALSE	0.0338627	0.0501395	1	0.598	0.579	0.00595463	0.383855	1	0.762	0.743	0.0279081	0.200242	0.1532
ENSG00000266907.1	AC006116.22	FALSE	0.0031043	0.0501743	1	0.008	0.002	-0.00102463	0.242767	1	0.002	0.005	0.00412893	0.140317	0.0125
ENSG00000226107.1	AC004383.3	FALSE	0.00219468	0.0501743	1	0.008	0.002	-0.000660232	0.283694	1	0.002	0.005	0.00285491	0.142831	0.0422
ENSG00000147576.15	ADHFE1	FALSE	0.00187797	0.0502617	1	0.008	0.002	-0.00136333	0.116797	1	0.002	0.007	0.0032413	0.0654186	0.0037
ENSG00000137880.5	GCHFR	TRUE	0.0537467	0.0502796	1	0.966	0.954	0.0311697	0.0564581	1	0.993	0.981	0.022577	0.48179	0.4218
ENSG00000270750.1	RP11-461L13.3	FALSE	0.00224306	0.0503493	1	0.008	0.002	0.000519688	0.947034	1	0.005	0.005	0.00172337	0.461835	0.3854
ENSG00000061676.14	NCKAP1	FALSE	0.00196574	0.0503493	1	0.008	0.002	0.000995322	0.0581448	1	0.007	0.002	0.000970414	0.653925	0.5329
ENSG00000026036.21	RTEL1-TNFRSF6B	FALSE	0.00196404	0.0503493	1	0.008	0.002	1.18345e-05	0.730952	1	0.002	0.002	0.00195221	0.312628	0.1028
ENSG00000280157.1	RP11-520H14.7	FALSE	0.00189114	0.0503493	1	0.008	0.002	-0.000385539	0.385278	1	0.002	0.004	0.00227668	0.250494	0.1181
ENSG00000133739.15	LRRCC1	TRUE	0.0637464	0.0504352	1	0.792	0.769	0.048391	0.000934295	1	0.887	0.821	0.0153554	0.663478	0.6358
ENSG00000198876.12	DCAF12	TRUE	0.0441434	0.0504368	1	0.723	0.721	0.00440898	0.841888	1	0.798	0.813	0.0397345	0.130101	0.0875
ENSG00000214279.12	SCART1	FALSE	0.00213657	0.0504369	1	0.008	0.002	-0.000520387	0.618316	1	0.002	0.003	0.00265696	0.221764	0.0764
ENSG00000245080.6	MIR3150B	FALSE	0.00205394	0.0504369	1	0.008	0.002	-0.00120846	0.0758408	1	0	0.005	0.0032624	0.0786685	0.0069
ENSG00000168298.6	HIST1H1E	TRUE	0.237717	0.0504721	1	0.898	0.871	0.116475	0.329442	1	0.938	0.941	0.121243	0.197289	0.2075
ENSG00000196821.9	C6orf106	FALSE	0.0612538	0.0504743	1	0.712	0.699	0.0302528	0.0559319	1	0.82	0.806	0.031001	0.255214	0.1906
ENSG00000188176.11	SMTNL2	FALSE	0.00153852	0.0506127	1	0.008	0.002	0.000794412	0.244888	1	0.003	0.001	0.000744109	0.678254	0.5639
ENSG00000234996.4	RP11-480I12.9	FALSE	0.00174716	0.0507007	1	0.008	0.002	0.000499726	0.690741	1	0.003	0.002	0.00124744	0.520819	0.4083
ENSG00000269653.1	CTB-102L5.7	FALSE	0.00137753	0.0507007	1	0.008	0.002	-0.000719821	0.193135	1	0	0.003	0.00209736	0.204304	0.0396
ENSG00000271973.1	RP11-572O6.1	FALSE	0.00132997	0.0507007	1	0.008	0.002	0.000328507	0.974687	1	0.002	0.002	0.00100146	0.557439	0.4861
ENSG00000168883.19	USP39	FALSE	0.0350301	0.0507192	1	0.758	0.727	0.0411468	0.00148042	1	0.844	0.83	-0.00611666	0.812289	0.7829
ENSG00000169504.14	CLIC4	FALSE	0.0388749	0.0508028	1	0.621	0.598	-0.0105809	0.831289	1	0.697	0.718	0.0494558	0.0312671	0.0178
ENSG00000091164.12	TXNL1	TRUE	0.0484451	0.0508333	1	0.97	0.955	0.0274243	0.184071	1	0.993	0.987	0.0210208	0.50431	0.4449
ENSG00000148672.8	GLUD1	FALSE	0.0450832	0.0510257	1	0.875	0.871	-0.00733534	0.790121	1	0.966	0.949	0.0524186	0.070791	0.0391
ENSG00000129680.15	MAP7D3	FALSE	0.0552037	0.0514008	1	0.689	0.664	0.0319693	0.0253641	1	0.811	0.801	0.0232344	0.42254	0.3367
ENSG00000198961.9	PJA2	TRUE	0.0522443	0.0514487	1	0.977	0.971	0.000563874	0.686557	1	0.995	0.99	0.0516804	0.131246	0.1125
ENSG00000249166.1	RP11-1C1.6	FALSE	0.00388443	0.0514584	1	0.019	0.008	-0.000532613	0.440237	1	0.008	0.012	0.00441704	0.14349	0.038
ENSG00000145494.11	NDUFS6	TRUE	0.0692428	0.0515126	1	0.992	0.994	0.0929205	8.38698e-07	0.0221056	0.998	0.996	-0.0236777	0.51374	0.4997
ENSG00000116898.11	MRPS15	TRUE	0.0557011	0.051521	1	0.981	0.972	0.0632296	5.63274e-05	1	0.997	0.99	-0.00752857	0.822825	0.7872
ENSG00000163877.9	SNIP1	FALSE	0.0432419	0.0515755	1	0.473	0.452	0.0151815	0.173485	1	0.584	0.577	0.0280604	0.18127	0.1182
ENSG00000161980.5	POLR3K	TRUE	0.0666511	0.0516465	1	0.936	0.922	0.11239	7.61384e-08	0.00200678	0.967	0.95	-0.045739	0.205926	0.1648
ENSG00000122692.8	SMU1	TRUE	0.0431329	0.0516868	1	0.845	0.84	0.0353163	0.00885301	1	0.933	0.924	0.00781659	0.789867	0.7496
ENSG00000069248.11	NUP133	FALSE	0.0581235	0.0517782	1	0.667	0.663	0.0338711	0.016327	1	0.798	0.776	0.0242524	0.362482	0.2874
ENSG00000233220.3	LINC00167	FALSE	0.0105309	0.0518488	1	0.034	0.018	-0.00028428	0.887924	1	0.026	0.027	0.0108152	0.0637117	0.0044
ENSG00000257176.2	RP11-996F15.2	FALSE	0.00859579	0.0519917	1	0.049	0.028	-0.00153893	0.319371	1	0.039	0.049	0.0101347	0.0873437	0.0368
ENSG00000134809.8	TIMM10	TRUE	0.0589994	0.0520193	1	0.966	0.955	0.0885971	1.49072e-05	0.392909	0.987	0.979	-0.0295977	0.409937	0.3737
ENSG00000119446.13	RBM18	FALSE	0.0254481	0.0520933	1	0.674	0.633	0.0216969	0.0815475	1	0.757	0.751	0.00375115	0.881126	0.8552
ENSG00000070961.15	ATP2B1	TRUE	0.0599545	0.0521157	1	0.655	0.634	0.000723364	0.711125	1	0.728	0.729	0.0592311	0.0427553	0.0152
ENSG00000183856.10	IQGAP3	TRUE	0.029709	0.0525603	1	0.303	0.268	-0.0070013	0.358315	1	0.316	0.342	0.0367103	0.014161	0.0093
ENSG00000255836.1	RP11-157G21.2	FALSE	0.00548333	0.0526702	1	0.011	0.004	-4.80626e-05	0.807621	1	0.003	0.004	0.0055314	0.152428	0.0143
ENSG00000184611.11	KCNH7	FALSE	0.0043866	0.0526702	1	0.011	0.004	-0.0012514	0.167718	1	0.003	0.009	0.005638	0.0815325	0.024
ENSG00000270641.1	TSIX	FALSE	0.00361696	0.05287	1	0.011	0.004	-0.000934548	0.135984	1	0.002	0.007	0.0045515	0.120956	0.0172
ENSG00000161654.9	LSM12	FALSE	0.0490232	0.0529457	1	0.913	0.889	0.0447489	0.00733578	1	0.967	0.941	0.00427429	0.898455	0.8751
ENSG00000149554.12	CHEK1	TRUE	0.0583418	0.0529512	1	0.697	0.673	0.0808453	8.3513e-07	0.0220115	0.77	0.697	-0.0225035	0.51211	0.4678
ENSG00000073050.11	XRCC1	FALSE	0.0383409	0.0530335	1	0.473	0.456	4.38161e-05	0.49571	1	0.515	0.56	0.038297	0.0494396	0.0292
ENSG00000185344.13	ATP6V0A2	FALSE	0.0442663	0.0531401	1	0.58	0.558	0.0149364	0.371783	1	0.677	0.686	0.0293299	0.222753	0.166
ENSG00000128283.6	CDC42EP1	FALSE	0.00304353	0.0532044	1	0.011	0.004	0.000229519	0.955769	1	0.005	0.005	0.00281401	0.270119	0.1858
ENSG00000179051.13	RCC2	TRUE	0.0469484	0.0533875	1	0.902	0.895	0.0582851	0.0087798	1	0.952	0.945	-0.0113367	0.716065	0.7012
ENSG00000196976.7	LAGE3	TRUE	0.0715361	0.0533965	1	0.97	0.95	0.0638325	0.000266612	1	0.989	0.98	0.00770361	0.826358	0.7881
ENSG00000254559.1	RP11-304M2.5	FALSE	0.00460225	0.0535406	1	0.011	0.004	-0.000990348	0.190331	1	0.005	0.011	0.0055926	0.164813	0.0256
ENSG00000157152.16	SYN2	FALSE	0.0024275	0.0535406	1	0.011	0.004	0.000629714	0.883382	1	0.007	0.007	0.00179779	0.530869	0.5491
ENSG00000100888.12	CHD8	FALSE	0.0581585	0.0535408	1	0.746	0.75	0.00440158	0.426747	1	0.839	0.859	0.0537569	0.0572586	0.0306
ENSG00000161179.13	YDJC	FALSE	0.0685317	0.0537023	1	0.902	0.889	0.0348908	0.0187761	1	0.949	0.937	0.0336409	0.307961	0.2396
ENSG00000181991.15	MRPS11	FALSE	0.0619545	0.0537569	1	0.883	0.884	0.0537681	0.000489538	1	0.948	0.93	0.00818637	0.794322	0.7536
ENSG00000160199.14	PKNOX1	FALSE	0.051682	0.0538027	1	0.549	0.549	-0.0135446	0.115848	1	0.603	0.657	0.0652267	0.00720887	0.0032
ENSG00000245694.9	CRNDE	TRUE	0.0525869	0.0539284	1	0.977	0.953	0.0564389	0.00333941	1	0.989	0.98	-0.00385201	0.917771	0.8929
ENSG00000111361.12	EIF2B1	TRUE	0.0377742	0.0540404	1	0.784	0.773	0.0350888	0.0170105	1	0.893	0.878	0.00268547	0.929423	0.9083
ENSG00000184983.9	NDUFA6	TRUE	0.0535982	0.0541192	1	0.951	0.926	0.0404504	0.0288727	1	0.987	0.974	0.0131479	0.69058	0.6563
ENSG00000035141.7	FAM136A	TRUE	0.0755226	0.0543293	1	0.928	0.913	0.0780141	3.61974e-05	0.954055	0.966	0.953	-0.00249154	0.938513	0.9394
ENSG00000165511.6	C10orf25	FALSE	0.00132945	0.0544302	1	0.072	0.115	-0.00637665	0.160056	1	0.144	0.17	0.0077061	0.495393	0.4023
ENSG00000055130.15	CUL1	FALSE	0.0558464	0.0545192	1	0.833	0.831	0.0250191	0.0707751	1	0.918	0.89	0.0308273	0.331684	0.2602
ENSG00000048828.16	FAM120A	TRUE	0.0588582	0.0546446	1	0.973	0.963	0.0505379	0.00432732	1	0.992	0.984	0.00832033	0.809311	0.7931
ENSG00000134758.13	RNF138	FALSE	0.0549034	0.0546576	1	0.78	0.773	0.022229	0.0924131	1	0.892	0.881	0.0326744	0.253205	0.1868
ENSG00000147224.10	PRPS1	FALSE	0.0475082	0.0551281	1	0.663	0.65	0.060925	2.68508e-05	0.707707	0.8	0.764	-0.0134167	0.601366	0.566
ENSG00000140632.16	GLYR1	FALSE	0.0628802	0.0552283	1	0.898	0.877	0.0165078	0.0946453	1	0.948	0.944	0.0463725	0.129945	0.0744
ENSG00000267169.1	CTB-55O6.12	FALSE	0.0225387	0.0552384	1	0.148	0.115	-0.00227585	0.615626	1	0.161	0.171	0.0248145	0.019925	0.0035
ENSG00000107290.13	SETX	FALSE	0.0537493	0.0552805	1	0.822	0.835	0.0283394	0.101555	1	0.92	0.921	0.0254099	0.450888	0.3909
ENSG00000008277.14	ADAM22	FALSE	0.0201693	0.0552889	1	0.159	0.123	0.0110374	0.257661	1	0.193	0.183	0.00913195	0.414003	0.3236
ENSG00000176853.15	FAM91A1	FALSE	0.0566643	0.0553513	1	0.913	0.908	0.0245182	0.114816	1	0.974	0.96	0.0321461	0.319627	0.2552
ENSG00000187905.10	LRRC74B	FALSE	0.00426379	0.0553536	1	0.015	0.006	0.000594454	0.695726	1	0.008	0.007	0.00366934	0.247954	0.0854
ENSG00000071054.16	MAP4K4	TRUE	0.0515557	0.0555391	1	0.875	0.848	-0.00310389	0.719304	1	0.898	0.897	0.0546596	0.0759762	0.0579
ENSG00000099810.18	MTAP	FALSE	0.0328578	0.0556105	1	0.678	0.673	0.0181299	0.245845	1	0.762	0.784	0.014728	0.558149	0.505
ENSG00000078668.13	VDAC3	TRUE	0.0468282	0.0557797	1	1	0.998	0.0515544	0.000984767	1	1	1	-0.00472624	0.874472	0.8604
ENSG00000138767.12	CNOT6L	TRUE	0.0650745	0.0558789	1	0.992	0.98	0.0250238	0.0264647	1	0.995	0.994	0.0400507	0.345764	0.3266
ENSG00000184840.11	TMED9	TRUE	0.0716146	0.0559855	1	0.951	0.934	0.0922797	1.55585e-08	0.000410077	0.99	0.981	-0.0206652	0.559537	0.5057
ENSG00000067596.10	DHX8	FALSE	0.0428326	0.056058	1	0.686	0.682	0.0189294	0.159655	1	0.828	0.804	0.0239032	0.336396	0.28
ENSG00000033178.12	UBA6	FALSE	0.0494288	0.0560632	1	0.754	0.749	-0.00921733	0.372247	1	0.805	0.835	0.0586461	0.0342325	0.0166
ENSG00000143333.6	RGS16	TRUE	0.100682	0.0562588	1	0.462	0.436	0.0518426	0.0098945	1	0.539	0.481	0.0488399	0.333164	0.3048
ENSG00000114030.12	KPNA1	TRUE	0.0699632	0.0564022	1	0.708	0.713	0.0400336	0.00821619	1	0.821	0.808	0.0299296	0.302799	0.2336
ENSG00000168283.13	BMI1	TRUE	0.0833267	0.0566725	1	0.97	0.963	0.0245143	0.26091	1	0.992	0.986	0.0588124	0.172977	0.1569
ENSG00000099800.7	TIMM13	TRUE	0.0687954	0.0566823	1	1	0.996	0.130679	3.47537e-09	9.16003e-05	1	0.998	-0.0618834	0.0877907	0.0807
ENSG00000168273.7	SMIM4	TRUE	0.0545942	0.0568141	1	0.848	0.83	0.0254016	0.0867721	1	0.946	0.922	0.0291926	0.327869	0.3001
ENSG00000163399.15	ATP1A1	FALSE	0.059721	0.0568173	1	0.909	0.903	0.0914556	2.66104e-08	0.00070137	0.966	0.946	-0.0317347	0.324781	0.272
ENSG00000162174.12	ASRGL1	TRUE	0.0531383	0.0568465	1	0.72	0.711	0.0447658	0.00187905	1	0.808	0.767	0.00837244	0.797498	0.7663
ENSG00000183283.15	DAZAP2	FALSE	0.0622978	0.0569295	1	0.973	0.961	0.0653765	0.000135178	1	0.987	0.991	-0.00307872	0.928652	0.9218
ENSG00000166797.10	FAM96A	FALSE	0.0460059	0.057122	1	0.958	0.974	0.0423578	0.00892649	1	0.995	0.989	0.00364812	0.903827	0.8922
ENSG00000176438.12	SYNE3	TRUE	0.0617246	0.0571461	1	0.648	0.643	0.0174164	0.117395	1	0.733	0.733	0.0443082	0.107553	0.0618
ENSG00000169727.12	GPS1	FALSE	0.0486523	0.0572303	1	0.667	0.666	0.0374151	0.00782646	1	0.782	0.755	0.0112372	0.657843	0.5991
ENSG00000142166.12	IFNAR1	TRUE	0.0439687	0.0573183	1	0.879	0.867	-0.00552308	0.558055	1	0.952	0.958	0.0494918	0.0827364	0.0536
ENSG00000175334.7	BANF1	TRUE	0.0562411	0.0573996	1	1	0.988	0.0789934	1.05772e-06	0.0278784	1	0.998	-0.0227523	0.477969	0.4298
ENSG00000172586.7	CHCHD1	TRUE	0.0550376	0.0574143	1	0.996	0.977	0.0632974	3.11375e-05	0.820692	0.998	0.993	-0.00825984	0.772434	0.7434
ENSG00000075790.10	BCAP29	FALSE	0.0526441	0.0574439	1	0.822	0.823	0.00481523	0.431653	1	0.907	0.918	0.0478289	0.0936684	0.0587
ENSG00000134186.11	PRPF38B	FALSE	0.0504601	0.0575902	1	0.943	0.929	0.0205664	0.509937	1	0.977	0.97	0.0298937	0.35835	0.315
ENSG00000130755.12	GMFG	TRUE	0.0632357	0.0577039	1	1	1	0.0181544	0.124594	1	1	1	0.0450813	0.157992	0.1337
ENSG00000115902.10	SLC1A4	TRUE	0.0340124	0.0577065	1	0.576	0.551	0.0145677	0.429968	1	0.652	0.664	0.0194446	0.392762	0.3443
ENSG00000266472.5	MRPS21	FALSE	0.0560984	0.0577237	1	1	0.995	0.0426471	0.00735891	1	1	0.999	0.0134512	0.640628	0.5968
ENSG00000141425.17	RPRD1A	FALSE	0.0310402	0.057941	1	0.712	0.681	0.0200557	0.20351	1	0.825	0.814	0.0109845	0.670088	0.6194
ENSG00000171311.12	EXOSC1	FALSE	0.0526631	0.0581959	1	0.708	0.683	0.0212207	0.0926098	1	0.823	0.781	0.0314425	0.216838	0.1378
ENSG00000197345.12	MRPL21	TRUE	0.0606135	0.0582676	1	0.989	0.982	0.0937195	2.06812e-08	0.000545095	0.995	0.991	-0.0331061	0.296175	0.2373
ENSG00000087470.17	DNM1L	FALSE	0.039731	0.0582696	1	0.852	0.855	0.0243003	0.120162	1	0.952	0.939	0.0154307	0.597198	0.5476
ENSG00000145216.15	FIP1L1	FALSE	0.0532919	0.0582886	1	0.75	0.744	0.0237519	0.117986	1	0.877	0.865	0.0295401	0.268381	0.2133
ENSG00000185760.15	KCNQ5	TRUE	0.0529769	0.0583416	1	0.424	0.405	0.0113291	0.407495	1	0.525	0.528	0.0416478	0.0514625	0.0192
ENSG00000149313.10	AASDHPPT	FALSE	0.0572054	0.0583863	1	0.924	0.916	0.0482455	0.00623968	1	0.984	0.955	0.00895986	0.807911	0.7565
ENSG00000133169.5	BEX1	TRUE	0.121851	0.0584571	1	0.833	0.762	-0.0288196	0.294314	1	0.774	0.735	0.150671	0.0902503	0.0815
ENSG00000176624.10	MEX3C	FALSE	0.0338656	0.0585311	1	0.534	0.509	-0.00179789	0.5946	1	0.579	0.608	0.0356635	0.0804454	0.0601
ENSG00000140262.17	TCF12	FALSE	0.0547164	0.058692	1	0.852	0.83	0.0232564	0.286996	1	0.911	0.913	0.03146	0.317886	0.2575
ENSG00000145916.18	RMND5B	FALSE	0.0367555	0.0587026	1	0.386	0.358	0.00396741	0.71393	1	0.452	0.493	0.0327881	0.0689874	0.031
ENSG00000170142.11	UBE2E1	FALSE	0.0434682	0.0588893	1	0.795	0.775	0.0109504	0.37491	1	0.867	0.865	0.0325177	0.213184	0.162
ENSG00000113384.13	GOLPH3	FALSE	0.0509641	0.058957	1	0.754	0.782	0.0164951	0.127031	1	0.887	0.89	0.034469	0.240275	0.1885
ENSG00000073921.17	PICALM	FALSE	0.0519347	0.0589877	1	0.682	0.704	0.0150494	0.17035	1	0.803	0.794	0.0368853	0.16502	0.0961
ENSG00000120137.6	PANK3	TRUE	0.0540902	0.0591781	1	0.78	0.779	-0.00403039	0.589447	1	0.874	0.877	0.0581206	0.0561818	0.0379
ENSG00000138231.12	DBR1	TRUE	0.0541764	0.0593906	1	0.519	0.517	0.0102817	0.367391	1	0.679	0.655	0.0438947	0.0640169	0.0298
ENSG00000083896.12	YTHDC1	FALSE	0.0461753	0.0594345	1	0.89	0.899	-0.0150837	0.167294	1	0.956	0.953	0.061259	0.0480571	0.0311
ENSG00000173113.6	TRMT112	TRUE	0.052175	0.0597969	1	0.992	0.992	0.0447095	0.00535778	1	1	0.998	0.00746556	0.830329	0.793
ENSG00000168159.10	RNF187	FALSE	0.0460932	0.0598207	1	0.716	0.701	0.0456574	0.0048033	1	0.797	0.8	0.000435771	0.995373	0.9833
ENSG00000105379.9	ETFB	TRUE	0.0420889	0.0598703	1	0.989	0.991	0.0705536	2.3431e-05	0.61757	1	0.998	-0.0284647	0.338543	0.3157
ENSG00000263968.2	RN7SL381P	FALSE	0.00631702	0.0601729	1	0.03	0.015	-0.000300062	0.936504	1	0.02	0.02	0.00661708	0.132898	0.0305
ENSG00000136108.14	CKAP2	TRUE	0.108439	0.0602232	1	0.924	0.933	-0.0280457	0.778447	1	0.979	0.97	0.136484	0.00702286	0.0049
ENSG00000160193.11	WDR4	TRUE	0.0591198	0.0602592	1	0.686	0.672	0.0656736	9.01205e-06	0.237531	0.798	0.747	-0.00655389	0.812897	0.7937
ENSG00000171241.8	SHCBP1	TRUE	0.0771089	0.0603118	1	0.678	0.651	0.0525133	0.0027428	1	0.741	0.669	0.0245956	0.51982	0.4616
ENSG00000257727.5	CNPY2	TRUE	0.057628	0.0603847	1	0.939	0.932	0.00825549	0.733118	1	0.979	0.975	0.0493725	0.120341	0.0786
ENSG00000119640.8	ACYP1	FALSE	0.0508858	0.0604517	1	0.64	0.629	0.027403	0.0181976	1	0.761	0.728	0.0234828	0.347821	0.2977
ENSG00000172171.10	TEFM	TRUE	0.0325165	0.0605983	1	0.667	0.696	0.01563	0.138845	1	0.828	0.819	0.0168865	0.473029	0.4277
ENSG00000108826.15	MRPL27	TRUE	0.0683844	0.0606566	1	0.955	0.931	0.0574376	0.000727384	1	0.984	0.962	0.0109467	0.753049	0.7055
ENSG00000130254.11	SAFB2	TRUE	0.0406869	0.0607204	1	0.852	0.86	0.076581	4.16191e-07	0.0109695	0.966	0.929	-0.035894	0.24406	0.2097
ENSG00000118246.13	FASTKD2	FALSE	0.0334457	0.0607888	1	0.598	0.59	0.0240326	0.0336409	1	0.78	0.743	0.00941305	0.689403	0.6412
ENSG00000144028.14	SNRNP200	FALSE	0.0601248	0.0607896	1	0.962	0.94	0.0548895	0.00170669	1	0.987	0.966	0.00523534	0.88635	0.8486
ENSG00000165410.14	CFL2	FALSE	0.0286801	0.0613058	1	0.299	0.266	-0.0098796	0.098021	1	0.343	0.388	0.0385597	0.00972737	0.0038
ENSG00000101310.14	SEC23B	FALSE	0.0540615	0.0613091	1	0.833	0.841	-0.0125842	0.250267	1	0.911	0.917	0.0666457	0.0271907	0.0092
ENSG00000100281.13	HMGXB4	TRUE	0.0559862	0.0613166	1	0.826	0.799	0.0609134	5.31915e-05	1	0.918	0.878	-0.00492727	0.862291	0.8494
ENSG00000207205.1	RNVU1-15	FALSE	0.0037435	0.0614398	1	0.019	0.008	0.00298825	0.395139	1	0.038	0.031	0.000755254	0.829957	0.8301
ENSG00000052723.11	SIKE1	FALSE	0.0424447	0.0614752	1	0.814	0.798	0.0221255	0.13059	1	0.887	0.888	0.0203192	0.469462	0.4015
ENSG00000187391.19	MAGI2	FALSE	0.00505388	0.0616098	1	0.023	0.01	-0.00174358	0.0432512	1	0.005	0.015	0.00679746	0.0592626	0.0183
ENSG00000250471.2	GMPSP1	FALSE	0.00422848	0.0616996	1	0.019	0.008	0.00126476	0.217542	1	0.013	0.008	0.00296372	0.376188	0.19
ENSG00000257243.1	RP11-133N21.7	FALSE	0.0051099	0.061794	1	0.023	0.01	0.00149743	0.941599	1	0.021	0.021	0.00361247	0.385772	0.2826
ENSG00000166925.8	TSC22D4	FALSE	0.0439699	0.0619118	1	0.659	0.658	-0.01031	0.540084	1	0.739	0.75	0.0542798	0.0279737	0.0097
ENSG00000110344.9	UBE4A	FALSE	0.0468061	0.0620281	1	0.727	0.728	0.0153933	0.506969	1	0.821	0.83	0.0314128	0.243104	0.1883
ENSG00000108588.13	CCDC47	FALSE	0.0629441	0.0621277	1	0.947	0.934	0.0744577	6.08629e-06	0.160416	0.98	0.967	-0.0115135	0.728175	0.6897
ENSG00000130560.8	UBAC1	FALSE	0.0488011	0.0621931	1	0.693	0.702	0.0390418	0.00405009	1	0.828	0.796	0.00975929	0.719982	0.6719
ENSG00000261526.2	CTB-31O20.2	TRUE	0.0676413	0.0622557	1	0.375	0.356	0.0203511	0.404239	1	0.384	0.387	0.0472902	0.0656325	0.0272
ENSG00000122705.16	CLTA	TRUE	0.0623327	0.0624033	1	1	0.997	0.0572024	0.000227304	1	1	1	0.00513023	0.877032	0.8441
ENSG00000177613.8	CSTF2T	FALSE	0.0304433	0.0624398	1	0.508	0.483	0.0125596	0.127385	1	0.628	0.614	0.0178837	0.377758	0.3101
ENSG00000084463.7	WBP11	TRUE	0.0665704	0.0624773	1	0.958	0.924	0.0721599	6.85866e-06	0.180774	0.974	0.964	-0.0055895	0.857461	0.8479
ENSG00000169857.7	AVEN	FALSE	0.052763	0.0625618	1	0.739	0.734	0.017536	0.145087	1	0.848	0.813	0.035227	0.19022	0.1299
ENSG00000147457.13	CHMP7	FALSE	0.0471983	0.0626467	1	0.674	0.671	0.0123579	0.263971	1	0.797	0.788	0.0348405	0.164934	0.1067
ENSG00000100030.14	MAPK1	TRUE	0.0423574	0.0626982	1	0.864	0.858	0.0339146	0.0113957	1	0.93	0.942	0.00844278	0.770053	0.7354
ENSG00000104517.12	UBR5	FALSE	0.0583639	0.0630157	1	0.966	0.974	0.0174476	0.107891	1	0.99	0.993	0.0409162	0.224093	0.1668
ENSG00000122644.12	ARL4A	TRUE	0.065011	0.0633503	1	0.739	0.72	0.0311847	0.0275857	1	0.818	0.794	0.0338263	0.29403	0.2224
ENSG00000092020.10	PPP2R3C	TRUE	0.0470116	0.0634072	1	0.784	0.786	0.0333687	0.0152372	1	0.913	0.882	0.0136429	0.649296	0.5886
ENSG00000168438.14	CDC40	FALSE	0.0496539	0.0635415	1	0.97	0.956	0.0143638	0.207286	1	0.993	0.982	0.0352901	0.242645	0.1987
ENSG00000104866.10	PPP1R37	FALSE	0.0380439	0.0635522	1	0.28	0.255	0.0148001	0.0712659	1	0.357	0.336	0.0232438	0.13147	0.0633
ENSG00000063241.7	ISOC2	TRUE	0.0739122	0.0636134	1	0.966	0.961	0.126453	3.66898e-09	9.67033e-05	0.992	0.975	-0.0525409	0.190838	0.1593
ENSG00000198176.12	TFDP1	TRUE	0.0688937	0.0636275	1	0.977	0.941	0.131723	9.24525e-11	2.43677e-06	0.982	0.97	-0.062829	0.0836992	0.0715
ENSG00000173085.13	COQ2	TRUE	0.0315677	0.0636561	1	0.708	0.683	0.0271015	0.105476	1	0.825	0.808	0.00446623	0.871424	0.847
ENSG00000228126.1	FALEC	FALSE	0.0022917	0.06371	1	0.08	0.123	0.00226876	0.907529	1	0.126	0.131	2.29368e-05	0.999223	0.9978
ENSG00000124767.6	GLO1	TRUE	0.0648803	0.0637195	1	0.973	0.967	0.0671677	0.00512206	1	0.989	0.984	-0.00228748	0.967247	0.964
ENSG00000164022.16	AIMP1	FALSE	0.0315542	0.0637439	1	0.97	0.964	0.0463614	0.00767889	1	0.992	0.987	-0.0148072	0.616831	0.597
ENSG00000137807.13	KIF23	TRUE	0.0830606	0.063815	1	0.489	0.472	0.000216144	0.845839	1	0.467	0.477	0.0828444	0.0349207	0.0251
ENSG00000135678.11	CPM	TRUE	0.048731	0.0640074	1	0.845	0.835	-0.0220436	0.136076	1	0.915	0.92	0.0707746	0.0281834	0.0153
ENSG00000166508.17	MCM7	TRUE	0.0770281	0.0640083	1	0.871	0.855	0.162743	1.44019e-11	3.79591e-07	0.925	0.87	-0.085715	0.0559205	0.0371
ENSG00000135976.16	ANKRD36	TRUE	0.0249073	0.0641479	1	0.462	0.417	0.0200449	0.098575	1	0.592	0.576	0.00486243	0.830683	0.7873
ENSG00000138780.14	GSTCD	TRUE	0.0469779	0.0641528	1	0.42	0.405	0.0149682	0.173807	1	0.536	0.519	0.0320096	0.123517	0.069
ENSG00000125611.15	CHCHD5	FALSE	0.050808	0.0641829	1	0.894	0.907	0.025749	0.0308361	1	0.966	0.959	0.025059	0.404336	0.3438
ENSG00000169689.14	STRA13	TRUE	0.0648417	0.0642019	1	0.951	0.944	0.141999	2.26304e-12	5.96468e-08	0.98	0.968	-0.0771571	0.0422955	0.0241
ENSG00000106803.9	SEC61B	TRUE	0.0435949	0.0642372	1	1	0.998	0.0658382	1.99685e-05	0.52631	1	1	-0.0222433	0.44639	0.4292
ENSG00000183735.9	TBK1	FALSE	0.0462932	0.0642749	1	0.629	0.63	0.0242395	0.0412753	1	0.749	0.753	0.0220537	0.402048	0.3186
ENSG00000178115.11	GOLGA8Q	FALSE	0.0482201	0.0643366	1	0.633	0.611	0.0304897	0.0195433	1	0.736	0.714	0.0177303	0.489716	0.429
ENSG00000107625.12	DDX50	FALSE	0.0525726	0.0643731	1	0.799	0.785	0.044463	0.00525932	1	0.923	0.889	0.00810958	0.799381	0.7456
ENSG00000173545.4	ZNF622	FALSE	0.0387607	0.0644149	1	0.648	0.628	0.0110647	0.71311	1	0.746	0.767	0.0276959	0.267518	0.2186
ENSG00000206344.6	HCG27	FALSE	0.0168591	0.064416	1	0.129	0.097	0.00552178	0.897275	1	0.116	0.123	0.0113373	0.242724	0.1673
ENSG00000091127.13	PUS7	TRUE	0.0572023	0.0644775	1	0.75	0.745	0.0830663	3.69197e-06	0.0973092	0.846	0.806	-0.025864	0.416031	0.3962
ENSG00000062194.15	GPBP1	FALSE	0.0549405	0.0645097	1	0.917	0.927	0.0189306	0.240897	1	0.979	0.974	0.0360099	0.25985	0.2016
ENSG00000140525.17	FANCI	TRUE	0.0491565	0.0645253	1	0.72	0.683	0.0588315	0.000148769	1	0.789	0.721	-0.00967497	0.80419	0.7589
ENSG00000131174.4	COX7B	TRUE	0.0543968	0.0645711	1	1	0.999	0.0691063	1.20701e-05	0.318131	1	1	-0.0147095	0.591029	0.578
ENSG00000136731.12	UGGT1	TRUE	0.0451945	0.0647368	1	0.788	0.75	0.0554672	9.6231e-05	1	0.88	0.851	-0.0102727	0.700708	0.6671
ENSG00000185379.20	RAD51D	FALSE	0.0406094	0.0647457	1	0.572	0.55	0.0194074	0.0976887	1	0.669	0.64	0.021202	0.369256	0.3158
ENSG00000101337.15	TM9SF4	TRUE	0.0423942	0.0648183	1	0.568	0.568	0.0077585	0.402392	1	0.746	0.729	0.0346357	0.119908	0.0719
ENSG00000166266.13	CUL5	FALSE	0.0405017	0.0648569	1	0.89	0.874	0.0166499	0.187894	1	0.933	0.937	0.0238518	0.412265	0.3627
ENSG00000225630.1	MTND2P28	FALSE	0.0321831	0.0648985	1	0.352	0.322	0.0166358	0.306145	1	0.562	0.579	0.0155472	0.397719	0.3786
ENSG00000203286.5	Metazoa_SRP	FALSE	0.00591874	0.0650423	1	0.027	0.013	0.00124358	0.658526	1	0.023	0.02	0.00467516	0.267499	0.1361
ENSG00000204388.6	HSPA1B	TRUE	0.05207	0.0651416	1	0.527	0.516	-0.00652828	0.222807	1	0.593	0.633	0.0585983	0.0469787	0.0318
ENSG00000172270.18	BSG	TRUE	0.0585339	0.0652078	1	0.989	0.99	0.0366368	0.0274423	1	1	0.999	0.0218971	0.520285	0.4796
ENSG00000145740.18	SLC30A5	TRUE	0.0334563	0.0652972	1	0.784	0.755	0.0444303	0.000544628	1	0.866	0.85	-0.0109741	0.663957	0.6384
ENSG00000269343.6	ZNF587B	TRUE	0.037667	0.0653382	1	0.508	0.487	0.0223425	0.0698818	1	0.615	0.604	0.0153245	0.490106	0.4283
ENSG00000103995.13	CEP152	TRUE	0.0418335	0.0654441	1	0.689	0.666	0.0608876	0.000106785	1	0.779	0.723	-0.0190541	0.515727	0.471
ENSG00000167258.13	CDK12	FALSE	0.0432021	0.0654908	1	0.898	0.886	0.0351864	0.0379939	1	0.954	0.935	0.00801574	0.812876	0.7872
ENSG00000170325.14	PRDM10	FALSE	0.0269342	0.0655155	1	0.284	0.249	0.00706192	0.705726	1	0.344	0.343	0.0198723	0.188302	0.1296
ENSG00000165476.13	REEP3	TRUE	0.0622406	0.0657686	1	0.928	0.902	0.0486222	0.00343075	1	0.941	0.934	0.0136183	0.73709	0.7189
ENSG00000273352.1	RP11-61L19.3	FALSE	0.0161743	0.0658359	1	0.08	0.054	0.00148492	0.953525	1	0.089	0.089	0.0146894	0.0622941	0.0205
ENSG00000213523.10	SRA1	FALSE	0.0576517	0.0658929	1	0.807	0.791	-0.00098686	0.739421	1	0.877	0.869	0.0586386	0.0444846	0.0198
ENSG00000087269.15	NOP14	TRUE	0.0541361	0.065893	1	0.928	0.907	0.0823048	9.46525e-06	0.249476	0.98	0.95	-0.0281687	0.412125	0.3751
ENSG00000138398.15	PPIG	TRUE	0.0555534	0.0662463	1	0.981	0.975	0.0587264	0.000881268	1	0.997	0.991	-0.00317294	0.924574	0.9176
ENSG00000184205.14	TSPYL2	FALSE	0.0175443	0.0662689	1	0.106	0.077	-0.00035071	0.407242	1	0.098	0.112	0.017895	0.0426962	0.016
ENSG00000164466.12	SFXN1	TRUE	0.0661437	0.0664168	1	0.784	0.771	0.067248	0.000182579	1	0.887	0.852	-0.00110433	0.969685	0.9693
ENSG00000065268.10	WDR18	TRUE	0.0600479	0.0664625	1	0.879	0.852	0.0686217	8.86516e-06	0.233659	0.944	0.909	-0.00857376	0.779819	0.7527
ENSG00000104147.8	OIP5	TRUE	0.0504634	0.0664709	1	0.432	0.424	0.0208635	0.0109602	1	0.544	0.508	0.0295999	0.167389	0.1032
ENSG00000103121.8	CMC2	TRUE	0.0625126	0.0664812	1	0.841	0.836	0.0460251	0.00281538	1	0.926	0.903	0.0164875	0.639398	0.5743
ENSG00000156509.13	FBXO43	TRUE	0.0596982	0.0664862	1	0.367	0.343	0.0169142	0.426443	1	0.407	0.404	0.0427841	0.0795597	0.0441
ENSG00000161526.14	SAP30BP	FALSE	0.0463407	0.0665346	1	0.636	0.631	0.00454195	0.989242	1	0.748	0.756	0.0417988	0.0814554	0.0442
ENSG00000137492.7	THAP12	FALSE	0.042986	0.0665352	1	0.716	0.714	0.0256472	0.11897	1	0.77	0.794	0.0173388	0.516692	0.4677
ENSG00000107438.8	PDLIM1	TRUE	0.0512508	0.0668077	1	0.973	0.977	0.00667234	0.384905	1	0.997	0.99	0.0445784	0.247407	0.2094
ENSG00000253307.1	RP11-10J21.4	FALSE	0.00632145	0.0668349	1	0.03	0.016	-0.000871931	0.398728	1	0.025	0.031	0.00719338	0.103866	0.034
ENSG00000183431.11	SF3A3	TRUE	0.0448966	0.0669059	1	0.955	0.936	0.0792996	4.91556e-06	0.129559	0.987	0.964	-0.034403	0.272799	0.24
ENSG00000204392.10	LSM2	TRUE	0.0450184	0.0671677	1	0.992	0.993	0.0765656	4.14197e-05	1	1	0.995	-0.0315473	0.319261	0.278
ENSG00000172366.19	MCRIP2	TRUE	0.0485171	0.067286	1	0.955	0.946	0.0222853	0.21079	1	0.99	0.979	0.0262318	0.399034	0.3343
ENSG00000184508.10	HDDC3	FALSE	0.0383098	0.0674385	1	0.845	0.831	0.0338212	0.0487919	1	0.938	0.906	0.00448859	0.889564	0.8566
ENSG00000029363.15	BCLAF1	TRUE	0.0565638	0.0674661	1	0.973	0.972	0.0916613	6.92258e-07	0.0182458	0.997	0.994	-0.0350975	0.325691	0.2743
ENSG00000102710.19	SUPT20H	FALSE	0.0579369	0.0675982	1	0.886	0.879	0.0150731	0.277026	1	0.925	0.944	0.0428638	0.148492	0.1134
ENSG00000159479.16	MED8	FALSE	0.052742	0.0679712	1	0.659	0.659	0.0272625	0.0694234	1	0.77	0.77	0.0254795	0.321061	0.2461
ENSG00000182718.16	ANXA2	TRUE	0.0595408	0.068032	1	0.924	0.864	0.0679431	0.000364183	1	0.934	0.932	-0.00840226	0.829906	0.8049
ENSG00000176868.2	RP11-334J6.7	FALSE	0.00412936	0.0680338	1	0.027	0.013	0.00197644	0.562467	1	0.023	0.019	0.00215292	0.608236	0.5416
ENSG00000180596.7	HIST1H2BC	TRUE	0.0434627	0.0682849	1	0.36	0.331	0.0178418	0.40703	1	0.452	0.459	0.0256209	0.247327	0.2308
ENSG00000196367.12	TRRAP	FALSE	0.0456688	0.0683007	1	0.519	0.52	0.0152294	0.114967	1	0.666	0.672	0.0304394	0.19027	0.1212
ENSG00000070010.18	UFD1L	TRUE	0.0599615	0.0683698	1	0.867	0.878	0.0423887	0.00395594	1	0.952	0.931	0.0175728	0.589766	0.5288
ENSG00000260260.1	SNHG19	TRUE	0.0569491	0.0683722	1	0.549	0.537	0.0495918	0.000239553	1	0.743	0.688	0.00735729	0.831292	0.817
ENSG00000142444.6	C19orf52	FALSE	0.0406257	0.0684137	1	0.64	0.657	0.0325606	0.00764538	1	0.843	0.801	0.00806512	0.75799	0.7049
ENSG00000163798.13	SLC4A1AP	FALSE	0.0409039	0.0685153	1	0.697	0.68	0.0172267	0.178324	1	0.777	0.778	0.0236773	0.337845	0.2767
ENSG00000170006.11	TMEM154	TRUE	0.0819844	0.0685272	1	0.788	0.801	0.000466483	0.957299	1	0.938	0.92	0.0815179	0.0230154	0.0089
ENSG00000185798.7	WDR53	FALSE	0.03413	0.0686254	1	0.231	0.202	0.00789692	0.355221	1	0.292	0.288	0.0262331	0.052048	0.0172
ENSG00000273137.1	RP3-402G11.28	FALSE	0.00521839	0.0686999	1	0.015	0.006	0.00141457	0.162876	1	0.018	0.011	0.00380381	0.32213	0.1323
ENSG00000270179.1	RP11-159N11.4	FALSE	0.00519593	0.0688312	1	0.015	0.006	-5.99295e-05	0.766552	1	0.005	0.006	0.00525586	0.144678	0.0202
ENSG00000171509.15	RXFP1	TRUE	0.0612243	0.0688869	1	0.545	0.566	-0.00322431	0.914588	1	0.682	0.692	0.0644486	0.0248392	0.0113
ENSG00000135018.13	UBQLN1	FALSE	0.0430192	0.0690344	1	0.852	0.858	0.0427013	0.0159835	1	0.961	0.924	0.000317917	0.995561	0.9918
ENSG00000165300.7	SLITRK5	FALSE	0.00433273	0.0692264	1	0.015	0.006	-0.000798642	0.670253	1	0.01	0.012	0.00513137	0.120156	0.0219
ENSG00000115808.11	STRN	TRUE	0.0542329	0.0692674	1	0.61	0.588	0.026192	0.00759747	1	0.702	0.694	0.0280409	0.293476	0.1925
ENSG00000269296.1	AC005614.3	FALSE	0.00408049	0.0694247	1	0.015	0.006	0.000637487	0.854493	1	0.016	0.015	0.00344301	0.284657	0.2296
ENSG00000142634.12	EFHD2	FALSE	0.0327389	0.0695273	1	0.955	0.938	0.0530897	0.000567191	1	0.98	0.976	-0.0203508	0.458296	0.4222
ENSG00000173598.13	NUDT4	TRUE	0.0623771	0.0697674	1	0.845	0.841	0.0132543	0.422815	1	0.926	0.925	0.0491229	0.129976	0.0817
ENSG00000186575.17	NF2	FALSE	0.046022	0.0698191	1	0.591	0.585	0.0262479	0.0465834	1	0.705	0.692	0.0197741	0.400318	0.3143
ENSG00000100883.11	SRP54	FALSE	0.0609673	0.0698355	1	0.867	0.85	0.0105377	0.661812	1	0.961	0.94	0.0504296	0.0890053	0.0522
ENSG00000002586.18	CD99	TRUE	0.0582868	0.0698927	1	0.928	0.906	0.0100484	0.639226	1	0.982	0.971	0.0482383	0.141427	0.1065
ENSG00000179909.15	ZNF154	FALSE	0.00414552	0.0701558	1	0.015	0.006	-0.000399253	0.556076	1	0.011	0.015	0.00454477	0.185232	0.0976
ENSG00000067048.16	DDX3Y	TRUE	0.0578794	0.0702144	1	0.909	0.921	0.01338	0.342607	1	0.974	0.973	0.0444994	0.181893	0.1266
ENSG00000189159.15	HN1	TRUE	0.0646021	0.0702346	1	0.992	0.981	0.0501643	0.0400173	1	0.997	0.994	0.0144378	0.767333	0.7281
ENSG00000143228.12	NUF2	TRUE	0.0701829	0.0705509	1	0.545	0.536	0.0165631	0.0758159	1	0.621	0.567	0.0536198	0.134741	0.1174
ENSG00000143158.10	MPC2	TRUE	0.0486259	0.0705966	1	0.981	0.949	0.00752901	0.734038	1	0.985	0.975	0.0410969	0.168352	0.1335
ENSG00000068831.18	RASGRP2	TRUE	0.0718963	0.0707016	1	0.811	0.812	0.0527248	0.00180367	1	0.903	0.883	0.0191714	0.575516	0.5008
ENSG00000248925.1	CTD-2083E4.6	FALSE	0.00462597	0.0707645	1	0.011	0.004	-0.000484607	0.297477	1	0.008	0.013	0.00511057	0.148439	0.0286
ENSG00000141568.20	FOXK2	FALSE	0.0624551	0.0707824	1	0.549	0.564	0.0303047	0.0357431	1	0.695	0.672	0.0321504	0.209766	0.1289
ENSG00000142945.12	KIF2C	TRUE	0.0568628	0.0707961	1	0.648	0.602	0.0283958	0.0537933	1	0.662	0.61	0.028467	0.477412	0.4557
ENSG00000100304.12	TTLL12	FALSE	0.0484841	0.0707969	1	0.708	0.721	0.0161518	0.193197	1	0.807	0.787	0.0323324	0.233746	0.1683
ENSG00000170291.14	ELP5	TRUE	0.0620821	0.0709863	1	0.894	0.89	0.0608815	0.000415094	1	0.956	0.951	0.00120062	0.975839	0.9655
ENSG00000100207.18	TCF20	FALSE	0.0309017	0.0710065	1	0.496	0.473	-0.0049222	0.445793	1	0.538	0.565	0.0358239	0.0697521	0.0411
ENSG00000279108.1	CTC-490E21.11	FALSE	0.00542562	0.0711034	1	0.023	0.011	-0.00213186	0.152501	1	0.008	0.016	0.00755749	0.0675706	0.0059
ENSG00000276380.2	UBE2NL	FALSE	0.00487728	0.0711034	1	0.023	0.011	0.000426608	0.803539	1	0.016	0.015	0.00445067	0.202776	0.0908
ENSG00000182134.15	TDRKH	FALSE	0.0105513	0.0712156	1	0.076	0.051	0.00700061	0.0826165	1	0.09	0.071	0.00355066	0.641256	0.5566
ENSG00000204435.13	CSNK2B	TRUE	0.0429416	0.0712506	1	0.989	0.98	-0.0035115	0.775106	1	0.995	0.995	0.0464531	0.108598	0.0845
ENSG00000277072.4	STAG3L2	TRUE	0.061294	0.0712602	1	0.693	0.696	0.0205603	0.263775	1	0.79	0.775	0.0407337	0.158467	0.0993
ENSG00000260865.1	CTA-331F8.1	FALSE	0.00280275	0.0713421	1	0.011	0.004	-0.00127022	0.190237	1	0.003	0.008	0.00407297	0.0800415	0.0138
ENSG00000173436.13	MINOS1	TRUE	0.0494	0.0713601	1	0.996	0.995	0.0576723	0.000438598	1	1	0.998	-0.00827235	0.779451	0.7638
ENSG00000259895.1	RP11-715J22.2	FALSE	0.00309	0.071425	1	0.011	0.004	0.000521197	0.937346	1	0.011	0.012	0.0025688	0.367489	0.251
ENSG00000255346.9	NOX5	FALSE	0.00259184	0.071425	1	0.011	0.004	-0.000378836	0.490859	1	0.005	0.008	0.00297068	0.220389	0.0765
ENSG00000280375.1	RP13-204A15.5	FALSE	0.00264456	0.0715079	1	0.011	0.004	-0.000178221	0.688838	1	0.005	0.006	0.00282279	0.234706	0.1008
ENSG00000184076.13	UQCR10	TRUE	0.0488104	0.0715868	1	1	1	0.105897	9.42835e-11	2.48503e-06	1	1	-0.0570866	0.0444147	0.0349
ENSG00000264322.2	RN7SL448P	FALSE	0.00248021	0.0716739	1	0.011	0.004	-0.000500204	0.394697	1	0	0.001	0.00298041	0.150065	0.0158
ENSG00000105058.11	FAM32A	FALSE	0.0623532	0.071761	1	0.909	0.917	0.0588875	3.81942e-05	1	0.975	0.959	0.00346575	0.932796	0.9062
ENSG00000277020.4	RP11-476H16.1	FALSE	0.0023285	0.0718403	1	0.011	0.004	9.1258e-05	0.400756	1	0.005	0.003	0.00223724	0.282823	0.102
ENSG00000230184.1	SMYD3-IT1	FALSE	0.0028076	0.0719236	1	0.011	0.004	0.00083804	0.712213	1	0.01	0.008	0.00196956	0.506038	0.4
ENSG00000173848.18	NET1	TRUE	0.0537624	0.0719294	1	0.508	0.503	0.0176103	0.0597618	1	0.592	0.548	0.0361521	0.134802	0.1028
ENSG00000144395.17	CCDC150	FALSE	0.0243044	0.0719615	1	0.231	0.196	0.00670914	0.354526	1	0.267	0.253	0.0175952	0.180923	0.1229
ENSG00000100345.20	MYH9	TRUE	0.0664751	0.0720389	1	0.973	0.972	-0.0157224	0.621026	1	0.993	0.99	0.0821975	0.0396801	0.0249
ENSG00000198492.15	YTHDF2	TRUE	0.0498925	0.0720732	1	0.917	0.901	0.0189668	0.128671	1	0.972	0.96	0.0309257	0.312965	0.2388
ENSG00000179295.16	PTPN11	TRUE	0.0495519	0.0721264	1	0.947	0.967	0.0594935	0.000798212	1	0.993	0.984	-0.00994159	0.782726	0.737
ENSG00000267262.1	CTC-232P5.3	FALSE	0.00277279	0.072174	1	0.011	0.004	-0.00193187	0.0316794	1	0	0.008	0.00470466	0.0993076	0.0108
ENSG00000151247.12	EIF4E	TRUE	0.0487384	0.0722073	1	0.883	0.872	0.0672458	2.96215e-05	0.780734	0.948	0.941	-0.0185073	0.552541	0.5122
ENSG00000110367.11	DDX6	TRUE	0.0464612	0.0722816	1	0.924	0.927	0.019745	0.272941	1	0.975	0.973	0.0267162	0.424724	0.3724
ENSG00000198912.10	C1orf174	TRUE	0.0329863	0.0723522	1	0.606	0.583	0.0395148	0.0162439	1	0.702	0.682	-0.00652854	0.777244	0.7607
ENSG00000155368.16	DBI	TRUE	0.0657264	0.0723754	1	1	1	0.0249642	0.257303	1	1	1	0.0407622	0.337888	0.3523
ENSG00000262691.1	CTC-277H1.7	FALSE	0.00685658	0.0723885	1	0.027	0.013	-0.00025292	0.500673	1	0.02	0.024	0.0071095	0.153657	0.1022
ENSG00000151849.14	CENPJ	TRUE	0.057964	0.0724449	1	0.727	0.717	0.0506436	0.00309154	1	0.82	0.78	0.00732041	0.835545	0.799
ENSG00000175216.14	CKAP5	TRUE	0.0731662	0.0724635	1	0.758	0.765	0.0460127	0.0583328	1	0.848	0.833	0.0271535	0.505742	0.4677
ENSG00000164684.13	ZNF704	FALSE	0.00181347	0.0725089	1	0.011	0.004	-0.000272921	0.618718	1	0.002	0.003	0.00208639	0.232622	0.1189
ENSG00000147419.16	CCDC25	TRUE	0.0563424	0.0725999	1	0.989	0.994	0.0546553	0.000990019	1	0.997	0.998	0.00168707	0.958609	0.9518
ENSG00000116030.16	SUMO1	TRUE	0.0438471	0.0726022	1	0.985	0.973	0.0345754	0.0159962	1	0.997	0.994	0.00927168	0.764611	0.7115
ENSG00000182109.7	RP11-69E11.4	FALSE	0.0100786	0.0727605	1	0.061	0.039	0.00454592	0.205791	1	0.059	0.047	0.00553264	0.383544	0.3091
ENSG00000107669.17	ATE1	FALSE	0.0542782	0.0727661	1	0.708	0.705	0.010369	0.560574	1	0.82	0.802	0.0439092	0.100667	0.0535
ENSG00000254858.9	MPV17L2	TRUE	0.0361865	0.0727853	1	0.356	0.324	0.00928166	0.884192	1	0.452	0.467	0.0269048	0.14377	0.1044
ENSG00000009307.15	CSDE1	FALSE	0.0453154	0.0730701	1	1	0.999	-0.000113665	0.850108	1	1	1	0.0454291	0.121324	0.0977
ENSG00000176349.11	AC110781.3	FALSE	0.00397034	0.0732886	1	0.019	0.008	0.000524418	0.933921	1	0.01	0.01	0.00344592	0.269355	0.1875
ENSG00000104980.7	TIMM44	TRUE	0.0604641	0.0732891	1	0.788	0.77	0.0540225	0.00250203	1	0.898	0.858	0.00644157	0.857055	0.8193
ENSG00000132773.11	TOE1	FALSE	0.0337752	0.0733506	1	0.511	0.476	0.0476876	0.00030378	1	0.633	0.581	-0.0139124	0.521168	0.4826
ENSG00000188229.5	TUBB4B	TRUE	0.118342	0.0733734	1	0.92	0.903	0.104128	0.00679335	1	0.946	0.937	0.0142141	0.853522	0.8211
ENSG00000103769.9	RAB11A	FALSE	0.0458433	0.073429	1	0.818	0.856	0.0236998	0.233995	1	0.943	0.928	0.0221435	0.452947	0.3663
ENSG00000132646.10	PCNA	TRUE	0.0748101	0.0736258	1	0.962	0.92	0.117223	1.47712e-05	0.389323	0.969	0.955	-0.0424126	0.473702	0.457
ENSG00000111802.13	TDP2	FALSE	0.0417532	0.0736694	1	0.837	0.814	0.0224204	0.353523	1	0.913	0.906	0.0193328	0.50604	0.4402
ENSG00000115756.12	HPCAL1	TRUE	0.0343073	0.0737526	1	0.689	0.665	-0.0188049	0.286592	1	0.787	0.809	0.0531122	0.0443404	0.035
ENSG00000117676.13	RPS6KA1	TRUE	0.0591111	0.0737928	1	0.867	0.846	0.0058183	0.839541	1	0.921	0.926	0.0532928	0.104786	0.0679
ENSG00000198612.10	COPS8	TRUE	0.0431396	0.0738502	1	0.587	0.593	0.0279518	0.0297074	1	0.748	0.728	0.0151878	0.518692	0.4384
ENSG00000241641.1	RPS23P6	FALSE	0.00301301	0.0738813	1	0.019	0.008	-0.000145342	0.650972	1	0.011	0.014	0.00315835	0.256112	0.1856
ENSG00000167552.13	TUBA1A	TRUE	0.0707018	0.0740919	1	0.822	0.772	-0.0497942	0.0222062	1	0.811	0.847	0.120496	0.0115835	0.0168
ENSG00000170906.15	NDUFA3	TRUE	0.0380779	0.074196	1	0.981	0.977	0.053095	0.000321701	1	0.998	0.998	-0.0150172	0.627126	0.6321
ENSG00000094916.14	CBX5	TRUE	0.0638222	0.0744422	1	0.924	0.912	0.0403142	0.0268779	1	0.967	0.959	0.023508	0.560306	0.5299
ENSG00000158470.5	B4GALT5	TRUE	0.0616673	0.0745389	1	0.856	0.856	-0.0182698	0.275363	1	0.921	0.918	0.079937	0.0316926	0.0229
ENSG00000100243.20	CYB5R3	FALSE	0.0440652	0.0745673	1	0.784	0.781	0.0253526	0.167559	1	0.87	0.865	0.0187126	0.48508	0.4202
ENSG00000169019.10	COMMD8	TRUE	0.0655549	0.0746642	1	0.985	0.975	0.0209327	0.18666	1	0.993	0.995	0.0446222	0.188401	0.1197
ENSG00000017260.19	ATP2C1	TRUE	0.0396698	0.0746941	1	0.504	0.497	-0.00402995	0.550306	1	0.616	0.628	0.0436998	0.0383272	0.019
ENSG00000187446.11	CHP1	TRUE	0.0477085	0.0747132	1	0.864	0.841	-0.000803596	0.845525	1	0.938	0.92	0.0485121	0.0976971	0.068
ENSG00000137845.14	ADAM10	TRUE	0.0284833	0.075013	1	0.795	0.792	0.011034	0.328802	1	0.92	0.92	0.0174493	0.525592	0.4804
ENSG00000117697.14	NSL1	FALSE	0.0511467	0.0751806	1	0.788	0.775	0.00222321	0.556818	1	0.869	0.872	0.0489235	0.0596519	0.0285
ENSG00000172671.19	ZFAND4	FALSE	0.011683	0.0753278	1	0.095	0.067	0.00789193	0.0294281	1	0.128	0.099	0.00379108	0.639433	0.5818
ENSG00000148411.7	NACC2	TRUE	0.0317522	0.075397	1	0.606	0.584	0.0104897	0.225986	1	0.652	0.639	0.0212625	0.372862	0.3039
ENSG00000140365.15	COMMD4	TRUE	0.0475394	0.0754096	1	0.89	0.872	0.0367953	0.0179304	1	0.959	0.926	0.0107441	0.713558	0.6688
ENSG00000013275.7	PSMC4	TRUE	0.0497379	0.0757046	1	0.89	0.868	0.0622296	0.000139974	1	0.962	0.941	-0.0124917	0.682366	0.6568
ENSG00000129084.17	PSMA1	FALSE	0.0525808	0.0757298	1	0.996	0.992	0.0343172	0.00658946	1	1	0.998	0.0182636	0.556708	0.4821
ENSG00000221988.12	PPT2	FALSE	0.0158485	0.0757907	1	0.152	0.118	0.00104068	0.817351	1	0.139	0.147	0.0148078	0.1189	0.0765
ENSG00000107862.4	GBF1	FALSE	0.0337683	0.0758303	1	0.477	0.458	-0.000142949	0.423779	1	0.551	0.601	0.0339112	0.0919898	0.057
ENSG00000143476.17	DTL	TRUE	0.0659804	0.0758939	1	0.595	0.584	0.104421	7.47551e-08	0.00197032	0.711	0.629	-0.0384402	0.295991	0.2732
ENSG00000141030.12	COPS3	TRUE	0.0447474	0.0759766	1	0.902	0.9	0.0643796	0.000108451	1	0.98	0.951	-0.0196322	0.520411	0.4753
ENSG00000167005.13	NUDT21	TRUE	0.061679	0.0760705	1	0.875	0.867	0.0651849	3.98329e-06	0.104987	0.959	0.931	-0.00350593	0.918811	0.8951
ENSG00000105298.13	CACTIN	FALSE	0.0333433	0.0761196	1	0.386	0.368	0.0142768	0.191335	1	0.457	0.455	0.0190665	0.264247	0.1803
ENSG00000149925.17	ALDOA	TRUE	0.0431044	0.0761667	1	1	1	0.0316016	0.0145609	1	1	1	0.0115027	0.726126	0.7391
ENSG00000082212.11	ME2	TRUE	0.0505592	0.0761827	1	0.894	0.905	0.0134134	0.589169	1	0.974	0.962	0.0371458	0.257251	0.2015
ENSG00000198898.12	CAPZA2	FALSE	0.0418611	0.0762779	1	0.932	0.91	0.0199799	0.052028	1	0.969	0.967	0.0218812	0.454274	0.3863
ENSG00000100225.17	FBXO7	FALSE	0.047281	0.0763332	1	0.795	0.79	0.0132913	0.480273	1	0.887	0.895	0.0339897	0.210295	0.1416
ENSG00000140830.8	TXNL4B	FALSE	0.0311569	0.0764813	1	0.314	0.286	0.00853441	0.830401	1	0.352	0.38	0.0226225	0.147008	0.0953
ENSG00000078140.13	UBE2K	TRUE	0.0490123	0.0765742	1	0.943	0.937	0.0386758	0.0319272	1	0.977	0.976	0.0103365	0.759258	0.7217
ENSG00000198677.10	TTC37	FALSE	0.043471	0.0767283	1	0.913	0.9	0.024413	0.258199	1	0.975	0.97	0.019058	0.548574	0.5125
ENSG00000145779.7	TNFAIP8	TRUE	0.0575168	0.076751	1	0.841	0.829	0.0119386	0.383675	1	0.923	0.922	0.0455782	0.180851	0.1394
ENSG00000111261.13	MANSC1	FALSE	0.0212669	0.0767809	1	0.136	0.105	0.00271945	0.634131	1	0.139	0.151	0.0185475	0.0862632	0.0295
ENSG00000155115.6	GTF3C6	TRUE	0.0509137	0.0768257	1	0.996	0.992	0.0619603	6.09898e-05	1	0.998	0.998	-0.0110466	0.735588	0.6891
ENSG00000270722.1	U1	FALSE	0.00422083	0.0770992	1	0.03	0.016	5.75888e-05	0.848449	1	0.034	0.033	0.00416324	0.280153	0.2218
ENSG00000072756.16	TRNT1	TRUE	0.0486683	0.0771551	1	0.777	0.776	0.050592	0.000364279	1	0.905	0.886	-0.00192366	0.951849	0.9442
ENSG00000204713.10	TRIM27	FALSE	0.055148	0.0773015	1	0.958	0.957	0.0190252	0.19917	1	0.987	0.977	0.0361228	0.259577	0.194
ENSG00000135521.8	LTV1	TRUE	0.0569588	0.0773706	1	0.928	0.901	0.0705795	0.000130156	1	0.954	0.932	-0.0136207	0.695998	0.6836
ENSG00000139496.15	NUP58	TRUE	0.0698414	0.0777276	1	0.89	0.878	0.0609312	0.000207112	1	0.946	0.928	0.00891019	0.808455	0.7808
ENSG00000011243.17	AKAP8L	FALSE	0.0526701	0.0778265	1	0.697	0.675	0.022178	0.158663	1	0.815	0.797	0.0304922	0.267079	0.2054
ENSG00000071564.14	TCF3	TRUE	0.0460576	0.0781812	1	0.799	0.793	0.0596484	0.000232459	1	0.884	0.876	-0.0135908	0.640558	0.6081
ENSG00000134825.14	TMEM258	TRUE	0.0594497	0.0782798	1	1	0.996	0.0538719	0.000103189	1	1	1	0.00557789	0.857554	0.8474
ENSG00000229833.9	PET100	TRUE	0.0592102	0.0783131	1	0.898	0.898	0.0441049	0.00484232	1	0.98	0.974	0.0151053	0.654193	0.5885
ENSG00000134900.11	TPP2	TRUE	0.0617324	0.0785069	1	0.955	0.951	0.0503952	0.00528889	1	0.987	0.981	0.0113372	0.754165	0.6996
ENSG00000198843.12	SELT	FALSE	0.0466368	0.0785609	1	0.875	0.878	0.0136819	0.476579	1	0.964	0.955	0.0329549	0.273042	0.2014
ENSG00000093000.18	NUP50	TRUE	0.0628757	0.0785706	1	0.792	0.796	0.0500805	0.00295196	1	0.893	0.874	0.0127951	0.693868	0.6686
ENSG00000100220.11	RTCB	TRUE	0.0425903	0.0785913	1	0.86	0.856	0.0196872	0.436659	1	0.916	0.918	0.0229031	0.427961	0.3773
ENSG00000253218.1	KLF3P1	FALSE	0.00751748	0.0786278	1	0.038	0.021	-0.000878009	0.692952	1	0.031	0.034	0.00839549	0.105837	0.0344
ENSG00000196376.10	SLC35F1	TRUE	0.00327928	0.078774	1	0.098	0.143	0.0027387	0.414153	1	0.19	0.179	0.000540582	0.971663	0.965
ENSG00000152495.10	CAMK4	FALSE	0.00283622	0.0788174	1	0.004	0.001	0.000608119	0.122939	1	0.003	0.001	0.0022281	0.468634	0.2091
ENSG00000146530.11	VWDE	FALSE	0.00249998	0.0788174	1	0.004	0.001	0.000915765	0.0584937	1	0.005	0.001	0.00158421	0.578133	0.3715
ENSG00000231534.1	FBXO36-IT1	FALSE	0.00244228	0.0788174	1	0.004	0.001	3.5931e-05	0.730494	1	0.002	0.002	0.00240635	0.370254	0.116
ENSG00000253623.1	RP11-346I3.2	FALSE	0.00241683	0.0788174	1	0.004	0.001	0.000316213	0.974687	1	0.002	0.002	0.00210062	0.428084	0.1717
ENSG00000159339.13	PADI4	FALSE	0.00226808	0.0788174	1	0.004	0.001	-0.000388269	0.394697	1	0	0.001	0.00265635	0.29287	0.0461
ENSG00000229800.1	ATP8A2P2	FALSE	0.00214501	0.0788174	1	0.004	0.001	0.000132293	0.851925	1	0.005	0.004	0.00201272	0.419873	0.2281
ENSG00000254198.1	RP11-598P20.3	FALSE	0.00212518	0.0788174	1	0.004	0.001	0.000370307	0.849895	1	0.005	0.004	0.00175488	0.476709	0.2648
ENSG00000166159.10	LRTM2	FALSE	0.00207033	0.0788174	1	0.004	0.001	0.000143799	0.974687	1	0.002	0.002	0.00192653	0.383027	0.1126
ENSG00000234109.1	RPL7P36	FALSE	0.00200721	0.0788174	1	0.004	0.001	0.000336866	0.543353	1	0.002	0.001	0.00167034	0.463888	0.1612
[truncated: 10,002 more rows]

## Sheet: Down-regulated genes
Table S3. Pre-resistance gene expression signatures for quizartinib treatment.
Ensembl	Symbol	Sister_concordant_gene	Quizartinib_log2FC_preR_preS	Quizartinib_preR_preS_p	Quizartinib_preR_preS_p_adj	Quizartinib_preR_pct	Quizartinib_preS_pct	Control_log2FC_preR_preS	Control_preR_preS_p	Control_preR_preS_p_adj	Control_preR_pct	Control_preS_pct	Quizartinib_log2FC_preR_preS_adj	Quizartinib_boot_p	Quizartinib_perm_p
ENSG00000156482.10	RPL30	TRUE	-0.196056	3.83996e-22	9.39176e-18	1	1	-0.14355	3.88476e-19	1.02391e-14	1	1	-0.0525068	0.0330867	0.0323
ENSG00000161970.12	RPL26	TRUE	-0.21651	4.69658e-21	1.14869e-16	1	1	-0.151017	3.01323e-17	7.94196e-13	1	1	-0.0654929	0.0141398	0.0204
ENSG00000186468.12	RPS23	TRUE	-0.170888	1.31829e-20	3.22426e-16	1	1	-0.10307	6.32658e-17	1.6675e-12	1	1	-0.0678182	0.00166232	0.0019
ENSG00000142676.12	RPL11	TRUE	-0.188774	3.00224e-20	7.34288e-16	1	1	-0.115846	4.89401e-14	1.28991e-09	1	1	-0.0729276	0.00216791	0.002
ENSG00000147403.16	RPL10	TRUE	-0.240438	7.3476e-20	1.79708e-15	1	1	-0.168686	8.31614e-17	2.19189e-12	1	1	-0.0717527	0.0228791	0.0266
ENSG00000143947.12	RPS27A	TRUE	-0.159068	1.10896e-19	2.7123e-15	1	1	-0.0857117	2.70569e-11	7.13138e-07	1	1	-0.0733565	0.000300801	0.0004
ENSG00000149273.14	RPS3	TRUE	-0.195614	2.01633e-19	4.93155e-15	1	1	-0.125993	7.39608e-13	1.94938e-08	1	1	-0.0696205	0.00939195	0.0116
ENSG00000163682.15	RPL9	TRUE	-0.179226	2.12406e-19	5.19504e-15	1	1	-0.123474	1.58268e-18	4.17148e-14	1	1	-0.0557518	0.0120167	0.0115
ENSG00000167526.13	RPL13	TRUE	-0.18416	1.83829e-18	4.4961e-14	1	1	-0.12847	3.39128e-16	8.93839e-12	1	1	-0.0556896	0.0197885	0.0259
ENSG00000142937.11	RPS8	TRUE	-0.176337	3.0185e-18	7.38264e-14	1	1	-0.127519	2.91251e-19	7.6765e-15	1	1	-0.0488182	0.0302465	0.0319
ENSG00000112306.7	RPS12	TRUE	-0.169879	9.96447e-18	2.43711e-13	1	1	-0.117056	1.14906e-16	3.02857e-12	1	1	-0.0528229	0.0153729	0.0162
ENSG00000156508.17	EEF1A1	TRUE	-0.236173	5.33514e-17	1.30487e-12	1	1	-0.220803	1.68856e-26	4.45053e-22	1	1	-0.0153698	0.653636	0.6511
ENSG00000134419.15	RPS15A	TRUE	-0.1736	8.66845e-17	2.12013e-12	1	1	-0.122308	9.2808e-14	2.44614e-09	1	1	-0.0512924	0.032289	0.0364
ENSG00000148303.16	RPL7A	TRUE	-0.189446	1.24798e-16	3.05232e-12	1	1	-0.132378	3.79974e-15	1.0015e-10	1	1	-0.0570678	0.0401355	0.041
ENSG00000198034.10	RPS4X	TRUE	-0.20081	1.38073e-16	3.37699e-12	1	1	-0.165404	6.22544e-20	1.64084e-15	1	1	-0.035406	0.232628	0.2343
ENSG00000114391.12	RPL24	TRUE	-0.15403	2.74416e-16	6.71165e-12	1	1	-0.101021	2.84053e-13	7.4868e-09	1	1	-0.0530087	0.0199879	0.0139
ENSG00000109475.16	RPL34	TRUE	-0.19247	9.85535e-16	2.41042e-11	1	1	-0.157006	3.09958e-18	8.16955e-14	1	1	-0.0354638	0.184963	0.2062
ENSG00000083845.8	RPS5	TRUE	-0.206592	1.35786e-15	3.32106e-11	1	1	-0.112243	5.22891e-09	0.000137818	1	1	-0.094349	0.00262213	0.0017
ENSG00000197958.12	RPL12	TRUE	-0.20682	1.35853e-15	3.32268e-11	1	1	-0.174631	7.69726e-20	2.02877e-15	1	1	-0.0321896	0.30354	0.2926
ENSG00000175061.17	LRRC75A-AS1	TRUE	-0.253713	1.80781e-15	4.42154e-11	1	1	-0.20113	1.79611e-16	4.73401e-12	1	1	-0.0525831	0.190551	0.1863
ENSG00000144713.12	RPL32	TRUE	-0.156795	3.43712e-15	8.4065e-11	1	1	-0.106709	2.90485e-12	7.65632e-08	1	1	-0.0500857	0.0299204	0.0368
ENSG00000231500.6	RPS18	TRUE	-0.159063	1.10011e-14	2.69064e-10	1	1	-0.126616	9.28454e-16	2.44713e-11	1	1	-0.0324463	0.175734	0.1996
ENSG00000162244.10	RPL29	TRUE	-0.15879	1.34523e-14	3.29017e-10	1	1	-0.11867	6.69627e-11	1.76493e-06	1	1	-0.0401195	0.135847	0.1621
ENSG00000114942.13	EEF1B2	TRUE	-0.176552	1.61299e-14	3.94504e-10	1	1	-0.0887627	1.1853e-08	0.00031241	1	1	-0.0877891	0.000776006	0.0007
ENSG00000182899.14	RPL35A	TRUE	-0.153897	1.98892e-14	4.86451e-10	1	1	-0.106031	2.66529e-14	7.0249e-10	1	1	-0.0478658	0.0478373	0.0417
ENSG00000105372.6	RPS19	TRUE	-0.181721	3.34024e-14	8.16956e-10	1	1	-0.119934	5.90361e-10	1.55601e-05	1	1	-0.0617874	0.0344137	0.0275
ENSG00000188846.13	RPL14	TRUE	-0.149143	1.42953e-13	3.49634e-09	1	1	-0.0822832	3.73009e-08	0.00098314	1	1	-0.06686	0.00575146	0.006
ENSG00000198918.7	RPL39	TRUE	-0.168849	4.482e-13	1.09621e-08	1	1	-0.13957	3.56923e-16	9.40741e-12	1	1	-0.029279	0.262096	0.2935
ENSG00000129824.15	RPS4Y1	TRUE	-0.234313	1.45623e-12	3.56166e-08	0.996	0.999	-0.111089	3.74954e-07	0.00988266	0.998	0.999	-0.123225	0.00151645	0.0007
ENSG00000110700.6	RPS13	TRUE	-0.112874	2.42443e-12	5.92967e-08	1	1	-0.0778056	8.48402e-09	0.000223613	1	1	-0.0350688	0.0620822	0.0762
ENSG00000145425.9	RPS3A	TRUE	-0.153559	3.47958e-12	8.51037e-08	1	1	-0.125077	8.2135e-14	2.16483e-09	1	1	-0.028482	0.283451	0.2844
ENSG00000133112.16	TPT1	TRUE	-0.155116	3.82061e-12	9.34446e-08	1	1	-0.154305	2.36411e-21	6.23107e-17	1	1	-0.000811084	0.981688	0.9802
ENSG00000177954.11	RPS27	TRUE	-0.163244	1.88039e-11	4.59907e-07	1	1	-0.158652	4.01567e-18	1.05841e-13	1	1	-0.00459181	0.890412	0.8985
ENSG00000164587.11	RPS14	TRUE	-0.110074	2.23043e-11	5.4552e-07	1	1	-0.0707619	8.10968e-10	2.13747e-05	1	1	-0.0393118	0.0515414	0.0589
ENSG00000137154.12	RPS6	TRUE	-0.127893	2.94165e-11	7.19469e-07	1	1	-0.108814	1.07794e-17	2.84113e-13	1	1	-0.0190787	0.37846	0.3547
ENSG00000108107.13	RPL28	TRUE	-0.178357	3.80945e-11	9.31716e-07	1	1	-0.132392	2.80804e-11	7.40114e-07	1	1	-0.045965	0.13221	0.1407
ENSG00000198755.10	RPL10A	TRUE	-0.143295	5.01046e-11	1.22546e-06	1	1	-0.119321	3.65084e-12	9.62252e-08	1	1	-0.0239739	0.385188	0.3727
ENSG00000124614.13	RPS10	TRUE	-0.128769	5.54513e-11	1.35623e-06	1	1	-0.0543144	0.000461233	1	1	1	-0.0744547	0.00217361	0.0154
ENSG00000138326.18	RPS24	TRUE	-0.138518	1.00826e-10	2.466e-06	1	1	-0.119642	3.57312e-13	9.41767e-09	1	1	-0.0188751	0.450731	0.4336
ENSG00000122406.12	RPL5	TRUE	-0.122642	1.50887e-10	3.69039e-06	1	1	-0.0713558	4.31493e-07	0.0113729	1	1	-0.0512862	0.0244434	0.0262
ENSG00000171863.12	RPS7	TRUE	-0.113649	2.138e-10	5.22912e-06	1	1	-0.0797695	4.97263e-08	0.00131064	1	1	-0.0338791	0.0996193	0.1014
ENSG00000100316.15	RPL3	TRUE	-0.164455	3.4074e-10	8.33381e-06	1	1	-0.142512	1.04781e-14	2.7617e-10	1	1	-0.021943	0.452747	0.4525
ENSG00000177410.12	ZFAS1	TRUE	-0.181573	7.09587e-10	1.73551e-05	1	1	-0.135791	1.48078e-09	3.90289e-05	1	1	-0.0457817	0.190977	0.1666
ENSG00000170889.13	RPS9	TRUE	-0.116998	8.11027e-10	1.98361e-05	1	1	-0.0968771	1.93537e-13	5.10106e-09	1	1	-0.0201207	0.353093	0.3783
ENSG00000063177.12	RPL18	TRUE	-0.12421	8.78209e-10	2.14792e-05	1	1	-0.0685161	3.054e-06	0.0804943	1	1	-0.0556942	0.0132415	0.0159
ENSG00000104894.11	CD37	TRUE	-0.225438	8.87271e-10	2.17009e-05	0.735	0.874	-0.131577	7.0417e-08	0.00185598	0.905	0.938	-0.0938613	0.0429959	0.0421
ENSG00000108298.9	RPL19	TRUE	-0.126767	1.21891e-09	2.9812e-05	1	1	-0.0901557	3.39821e-08	0.000895666	1	1	-0.0366108	0.1591	0.1635
ENSG00000145592.13	RPL37	TRUE	-0.103782	1.72752e-09	4.22516e-05	1	1	-0.0910659	2.54965e-11	6.7201e-07	1	1	-0.0127157	0.65678	0.686
ENSG00000204628.11	RACK1	TRUE	-0.147149	2.04891e-09	5.01122e-05	1	1	-0.126409	1.32133e-12	3.48263e-08	1	1	-0.0207395	0.513152	0.4997
ENSG00000168028.13	RPSA	TRUE	-0.110927	2.85945e-09	6.99364e-05	1	1	-0.0598596	1.59163e-05	0.419507	1	1	-0.0510673	0.0355337	0.0308
ENSG00000089157.15	RPLP0	TRUE	-0.116995	4.34439e-09	0.000106255	1	1	-0.0525447	9.09566e-06	0.239734	1	1	-0.0644503	0.00483688	0.0014
ENSG00000007255.10	TRAPPC6A	TRUE	-0.151993	5.35293e-09	0.000130922	0.568	0.746	-0.114381	9.82359e-11	2.5892e-06	0.738	0.825	-0.0376115	0.28935	0.2384
ENSG00000104529.17	EEF1D	TRUE	-0.139927	8.48299e-09	0.000207477	1	1	-0.0952524	3.57505e-08	0.000942276	1	1	-0.0446744	0.113022	0.1019
ENSG00000105640.12	RPL18A	TRUE	-0.116274	9.62334e-09	0.000235368	1	1	-0.0720721	7.18554e-06	0.189389	1	1	-0.0442022	0.0685534	0.0843
ENSG00000229117.8	RPL41	TRUE	-0.105319	1.09818e-08	0.000268592	1	1	-0.0392869	0.000124944	1	1	1	-0.0660321	0.000236897	0.001
ENSG00000161016.16	RPL8	TRUE	-0.102603	1.15709e-08	0.000283002	1	1	-0.0566987	5.96271e-05	1	1	1	-0.0459039	0.0427553	0.0562
ENSG00000233927.4	RPS28	TRUE	-0.118874	1.27482e-08	0.000311796	1	1	-0.0618977	8.02746e-05	1	1	1	-0.0569765	0.0185291	0.042
ENSG00000149806.10	FAU	TRUE	-0.0976505	1.95728e-08	0.000478712	1	1	-0.0716016	5.91288e-11	1.55846e-06	1	1	-0.0260489	0.201394	0.1821
ENSG00000188243.12	COMMD6	TRUE	-0.166008	2.07883e-08	0.00050844	1	1	-0.197454	8.30428e-18	2.18876e-13	1	1	0.0314461	0.461136	0.4314
ENSG00000123349.13	PFDN5	TRUE	-0.160052	2.53502e-08	0.000620015	1	1	-0.130532	2.12635e-11	5.60441e-07	1	1	-0.0295207	0.373278	0.3532
ENSG00000269893.6	SNHG8	TRUE	-0.173015	3.36378e-08	0.000822713	0.992	0.999	-0.104293	1.71234e-05	0.451321	1	1	-0.0687218	0.103784	0.0619
ENSG00000257698.1	RP11-620J15.3	TRUE	-0.179121	3.77978e-08	0.000924459	0.992	0.996	-0.140458	6.33531e-13	1.6698e-08	0.998	1	-0.038663	0.311028	0.2981
ENSG00000132274.15	TRIM22	TRUE	-0.0960227	4.50623e-08	0.00110213	0.216	0.406	-0.116692	1.00049e-12	2.63699e-08	0.343	0.494	0.0206692	0.471212	0.4483
ENSG00000174748.18	RPL15	TRUE	-0.0919973	9.75285e-08	0.00238535	1	1	-0.0668613	1.03553e-07	0.00272935	1	1	-0.0251359	0.217568	0.2024
ENSG00000137818.11	RPLP1	TRUE	-0.0999094	1.01511e-07	0.00248275	1	1	-0.0829158	2.24366e-09	5.91363e-05	1	1	-0.0169937	0.410511	0.403
ENSG00000118181.10	RPS25	TRUE	-0.103538	1.65868e-07	0.0040568	1	1	-0.0818489	2.89251e-10	7.6238e-06	1	1	-0.0216888	0.343098	0.3643
ENSG00000130255.12	RPL36	TRUE	-0.0909333	1.79812e-07	0.00439785	1	1	-0.0323614	0.049256	1	1	1	-0.0585719	0.00632665	0.0116
ENSG00000116251.9	RPL22	TRUE	-0.112818	2.43977e-07	0.0059672	1	1	-0.0909939	8.32764e-11	2.19492e-06	1	1	-0.0218244	0.378328	0.3935
ENSG00000169100.13	SLC25A6	TRUE	-0.130475	2.58148e-07	0.00631379	1	1	-0.100847	1.04809e-07	0.00276244	1	1	-0.0296277	0.40861	0.3518
ENSG00000147604.13	RPL7	TRUE	-0.105252	3.94815e-07	0.00965639	1	1	-0.0667822	1.19138e-08	0.000314013	1	1	-0.0384697	0.0815454	0.0763
ENSG00000101439.8	CST3	TRUE	-0.219119	5.4558e-07	0.0133438	1	1	-0.240217	1.10062e-10	2.9009e-06	1	1	0.0210983	0.800939	0.7779
ENSG00000140988.15	RPS2	TRUE	-0.118475	5.79067e-07	0.0141628	1	1	-0.101665	2.26194e-10	5.96178e-06	1	1	-0.01681	0.517539	0.5076
ENSG00000198520.10	C1orf228	TRUE	-0.119758	6.09847e-07	0.0149156	0.367	0.536	-0.0368633	0.0281103	1	0.536	0.587	-0.0828943	0.0125727	0.0145
ENSG00000026025.14	VIM	TRUE	-0.235332	6.31763e-07	0.0154516	0.996	0.998	-0.181395	2.97331e-08	0.000783675	1	1	-0.0539371	0.341772	0.3352
ENSG00000135390.17	ATP5G2	TRUE	-0.106907	1.69314e-06	0.0414108	1	1	-0.0520287	0.000104938	1	1	1	-0.0548783	0.030828	0.017
ENSG00000167996.15	FTH1	TRUE	-0.169696	1.71353e-06	0.0419094	1	1	-0.198948	1.62383e-07	0.00427993	1	1	0.0292521	0.681186	0.6297
ENSG00000089009.15	RPL6	TRUE	-0.0841771	1.76026e-06	0.0430525	1	1	-0.0572218	2.67065e-05	0.703902	1	1	-0.0269553	0.230106	0.2214
ENSG00000122026.10	RPL21	TRUE	-0.0937514	1.76632e-06	0.0432007	1	1	-0.0712299	1.12036e-08	0.000295294	1	1	-0.0225215	0.269946	0.3088
ENSG00000125726.10	CD70	TRUE	-0.180202	2.03136e-06	0.0496831	0.886	0.92	-0.154814	6.48101e-08	0.0017082	0.961	0.97	-0.0253875	0.641305	0.6383
ENSG00000234741.7	GAS5	TRUE	-0.224798	2.1935e-06	0.0536487	1	1	-0.252405	5.18223e-20	1.36588e-15	1	1	0.0276071	0.538371	0.5358
ENSG00000010610.9	CD4	TRUE	-0.126622	2.38643e-06	0.0583672	0.822	0.863	-0.0592812	9.70387e-07	0.0255765	0.915	0.936	-0.0673405	0.0231206	0.0215
ENSG00000112799.8	LY86	TRUE	-0.140893	2.50661e-06	0.0613067	0.527	0.693	-0.11982	2.11241e-06	0.0556768	0.739	0.803	-0.0210732	0.616394	0.5817
ENSG00000132965.9	ALOX5AP	TRUE	-0.126928	2.95418e-06	0.0722534	0.985	0.988	-0.122507	1.81797e-06	0.0479163	0.998	0.996	-0.00442106	0.948477	0.9526
ENSG00000198242.13	RPL23A	TRUE	-0.0774588	3.38574e-06	0.0828085	1	1	-0.0564684	8.58048e-07	0.0226156	1	1	-0.0209905	0.26055	0.2446
ENSG00000186862.17	PDZD7	FALSE	-0.0437917	3.6511e-06	0.0892986	0.163	0.314	-0.00615972	0.207876	1	0.334	0.378	-0.037632	0.013204	0.0067
ENSG00000174444.14	RPL4	TRUE	-0.0859441	4.16069e-06	0.101762	1	1	-0.0701352	1.10008e-09	2.89947e-05	1	1	-0.0158089	0.445118	0.4278
ENSG00000265972.5	TXNIP	TRUE	-0.287056	4.25741e-06	0.104128	0.886	0.943	-0.274993	7.92335e-14	2.08836e-09	0.969	0.971	-0.0120638	0.869998	0.868
ENSG00000175390.12	EIF3F	FALSE	-0.131787	4.80595e-06	0.117544	0.992	0.999	-0.0714289	8.89462e-06	0.234436	1	1	-0.0603583	0.0400096	0.0331
ENSG00000165168.7	CYBB	TRUE	-0.0660244	5.25289e-06	0.128475	0.064	0.174	-0.0706605	0.000123873	1	0.148	0.214	0.00463604	0.850087	0.8212
ENSG00000116396.14	KCNC4	FALSE	-0.0326084	6.7449e-06	0.164967	0.038	0.135	0.00903611	0.214235	1	0.167	0.152	-0.0416445	6.68816e-09	0
ENSG00000197766.7	CFD	TRUE	-0.246905	7.00733e-06	0.171385	1	1	-0.255599	2.54109e-12	6.69756e-08	1	1	0.00869413	0.932961	0.9019
ENSG00000196531.10	NACA	TRUE	-0.113284	8.01651e-06	0.196068	1	1	-0.100423	1.95971e-07	0.0051652	1	1	-0.0128603	0.650991	0.6529
ENSG00000245532.6	NEAT1	TRUE	-0.208948	1.12309e-05	0.274685	0.981	0.989	-0.274217	1.25901e-07	0.00331838	0.995	0.993	0.0652684	0.53302	0.4947
ENSG00000165102.14	HGSNAT	FALSE	-0.0661843	1.13285e-05	0.277071	0.273	0.426	-0.0275406	0.00786794	1	0.459	0.533	-0.0386437	0.022055	0.0183
ENSG00000130529.15	TRPM4	TRUE	-0.168437	1.44252e-05	0.352813	0.924	0.945	-0.134995	3.2918e-09	8.67621e-05	0.974	0.985	-0.0334425	0.514917	0.4707
ENSG00000140612.13	SEC11A	TRUE	-0.113052	1.72536e-05	0.421989	0.985	0.989	-0.0997769	1.86147e-07	0.00490628	0.998	0.998	-0.013275	0.723941	0.6755
ENSG00000125652.7	ALKBH7	TRUE	-0.126246	1.98184e-05	0.484717	0.989	0.993	-0.114644	1.11121e-08	0.000292881	0.995	0.999	-0.0116022	0.749384	0.7437
ENSG00000226124.6	FTCDNL1	FALSE	-0.0338646	2.07237e-05	0.50686	0.076	0.183	-0.00727086	0.0421715	1	0.213	0.262	-0.0265937	0.0131562	0.0153
ENSG00000125772.12	GPCPD1	TRUE	-0.165393	3.13605e-05	0.767015	0.936	0.958	-0.136399	6.44663e-07	0.0169914	0.964	0.981	-0.0289943	0.52691	0.5202
ENSG00000100129.17	EIF3L	TRUE	-0.108743	3.76688e-05	0.921303	0.981	0.989	-0.0600241	0.000270579	1	0.998	0.998	-0.0487192	0.117759	0.0791
ENSG00000112561.17	TFEB	FALSE	-0.0458659	5.01567e-05	1	0.182	0.312	-0.00609859	0.348138	1	0.341	0.371	-0.0397673	0.00464813	0.0017
ENSG00000204472.12	AIF1	TRUE	-0.204067	5.9664e-05	1	0.981	0.985	-0.179786	1.43828e-06	0.0379087	0.995	0.994	-0.0242809	0.672943	0.6686
ENSG00000136490.8	LIMD2	TRUE	-0.0796859	6.12473e-05	1	0.269	0.407	-0.0490588	0.00187516	1	0.448	0.512	-0.0306271	0.150988	0.1542
ENSG00000146278.10	PNRC1	TRUE	-0.175345	6.7321e-05	1	0.985	0.987	-0.223384	1.59067e-16	4.19252e-12	0.993	0.997	0.0480394	0.339066	0.3294
ENSG00000011600.11	TYROBP	TRUE	-0.182314	7.12162e-05	1	0.992	0.996	-0.275138	2.19965e-13	5.79763e-09	1	0.999	0.0928234	0.285875	0.2504
ENSG00000125967.16	NECAB3	FALSE	-0.0348204	7.43819e-05	1	0.106	0.212	-0.00248976	0.323525	1	0.28	0.313	-0.0323307	0.00172663	0.0023
ENSG00000006756.15	ARSD	FALSE	-0.0573208	7.57132e-05	1	0.348	0.49	-0.0111536	0.486357	1	0.557	0.578	-0.0461672	0.0275849	0.0151
ENSG00000117480.15	FAAH	TRUE	-0.0429248	7.82678e-05	1	0.201	0.327	-0.0182065	0.03182	1	0.39	0.445	-0.0247183	0.101011	0.0769
ENSG00000159388.5	BTG2	TRUE	-0.0273414	8.22507e-05	1	0.155	0.277	-0.0392551	2.75089e-07	0.00725052	0.208	0.32	0.0119137	0.751483	0.697
ENSG00000175727.13	MLXIP	FALSE	-0.0789261	8.3798e-05	1	0.598	0.715	-0.00206804	0.537126	1	0.8	0.798	-0.0768581	0.00243947	0.001
ENSG00000234147.1	RP3-460G2.2	TRUE	-0.0976032	8.89055e-05	1	0.602	0.712	-0.0387745	0.0569942	1	0.733	0.765	-0.0588287	0.0343769	0.0195
ENSG00000160593.17	JAML	FALSE	-0.0488267	9.94176e-05	1	0.042	0.123	-0.0386142	1.04246e-06	0.0274761	0.082	0.16	-0.0102125	0.638478	0.6071
ENSG00000147394.18	ZNF185	TRUE	-0.0302696	0.000108708	1	0.064	0.155	-0.012075	0.0118092	1	0.13	0.173	-0.0181946	0.159661	0.1182
ENSG00000166428.12	PLD4	TRUE	-0.127158	0.000111705	1	0.822	0.889	-0.0984849	1.24802e-05	0.32894	0.931	0.956	-0.028673	0.436577	0.4109
ENSG00000225331.1	AP001055.6	TRUE	-0.06868	0.000112029	1	0.326	0.457	-0.0495948	8.63628e-06	0.227627	0.487	0.584	-0.0190852	0.374814	0.3266
ENSG00000152580.8	IGSF10	TRUE	-0.0282459	0.000113989	1	0.015	0.08	-0.0191987	4.93077e-05	1	0.048	0.099	-0.00904721	0.0931406	0.142
ENSG00000147677.10	EIF3H	TRUE	-0.0909687	0.000123644	1	1	1	-0.0922399	4.19969e-08	0.00110691	1	1	0.00127121	0.956491	0.9605
ENSG00000156467.9	UQCRB	TRUE	-0.068463	0.000130392	1	1	1	-0.0585307	8.61662e-07	0.0227108	1	1	-0.00993225	0.645033	0.627
ENSG00000013392.7	RWDD2A	FALSE	-0.0294026	0.00013687	1	0.072	0.164	-0.00380635	0.459831	1	0.2	0.218	-0.0255962	0.00383797	0.0033
ENSG00000165983.14	PTER	TRUE	-0.060505	0.000138695	1	0.508	0.666	0.00978283	0.42775	1	0.769	0.792	-0.0702878	0.00545513	0.0013
ENSG00000104408.9	EIF3E	TRUE	-0.108707	0.000140476	1	1	1	-0.114859	6.34523e-09	0.000167241	1	1	0.00615173	0.839769	0.812
ENSG00000177508.11	IRX3	TRUE	-0.077222	0.000148537	1	0.356	0.506	-0.0532716	0.040551	1	0.503	0.553	-0.0239504	0.594898	0.6044
ENSG00000220472.1	RP11-69L16.5	FALSE	-0.0620848	0.000155056	1	0.458	0.598	-0.00492263	0.408448	1	0.541	0.569	-0.0571621	0.00687609	0.0015
ENSG00000145741.15	BTF3	TRUE	-0.073161	0.000196571	1	1	1	-0.0679944	1.17044e-05	0.308493	1	1	-0.00516659	0.844465	0.8468
ENSG00000204257.14	HLA-DMA	TRUE	-0.0172858	0.000208755	1	0.102	0.203	-0.0357718	0.00517949	1	0.187	0.24	0.018486	0.553635	0.4617
ENSG00000049247.13	UTS2	FALSE	-0.0243345	0.000212805	1	0.053	0.135	-0.00825328	0.0560513	1	0.141	0.177	-0.0160812	0.0954722	0.0725
ENSG00000121552.3	CSTA	TRUE	-0.0916239	0.000224968	1	1	0.999	-0.139533	1.23987e-08	0.000326793	1	1	0.047909	0.292205	0.2177
ENSG00000113658.16	SMAD5	TRUE	-0.0362189	0.000225589	1	0.36	0.521	0.00397944	0.934648	1	0.569	0.579	-0.0401983	0.102116	0.0631
ENSG00000250337.5	LINC01021	TRUE	-0.107707	0.000231984	1	0.455	0.577	-0.0684596	0.0016728	1	0.631	0.69	-0.0392477	0.175136	0.1922
ENSG00000250616.2	RP11-455F5.3	TRUE	-0.0301084	0.000236546	1	0.038	0.113	-0.00137622	0.653043	1	0.092	0.099	-0.0287322	0.0304584	0.034
ENSG00000150540.13	HNMT	TRUE	-0.0894634	0.000240159	1	0.761	0.856	-0.0675493	9.30816e-05	1	0.915	0.933	-0.0219141	0.485973	0.427
ENSG00000262370.5	RP11-473M20.9	FALSE	-0.0289431	0.00028614	1	0.106	0.206	-0.0174864	0.00191169	1	0.2	0.265	-0.0114567	0.317992	0.2884
ENSG00000148908.14	RGS10	TRUE	-0.0903469	0.000287902	1	0.818	0.892	-0.00230758	0.954842	1	0.941	0.945	-0.0880393	0.0058771	0.0015
ENSG00000133812.15	SBF2	TRUE	-0.0909376	0.000298799	1	0.292	0.408	-0.0733977	0.00342779	1	0.42	0.484	-0.0175399	0.68404	0.6668
ENSG00000149557.12	FEZ1	TRUE	-0.0933325	0.000305893	1	0.318	0.434	-0.0437848	0.00233972	1	0.418	0.49	-0.0495476	0.107869	0.0966
ENSG00000178719.16	GRINA	TRUE	-0.088338	0.00030614	1	0.663	0.751	-0.0832059	5.72773e-07	0.0150966	0.813	0.878	-0.00513213	0.858109	0.8645
ENSG00000096093.15	EFHC1	FALSE	-0.0275641	0.000337176	1	0.14	0.25	-0.0125121	0.0124893	1	0.259	0.318	-0.0150519	0.277479	0.2293
ENSG00000146192.14	FGD2	FALSE	-0.0418869	0.000375165	1	0.117	0.214	-0.0180096	0.0121418	1	0.234	0.289	-0.0238773	0.0566061	0.065
ENSG00000213442.5	RPL18AP3	TRUE	-0.0850349	0.000385838	1	0.985	0.98	-0.0199152	0.260053	1	0.966	0.981	-0.0651197	0.0446351	0.0377
ENSG00000175857.8	GAPT	FALSE	-0.0349011	0.000390106	1	0.053	0.128	-0.0316816	0.000144961	1	0.111	0.174	-0.00321954	0.793364	0.7665
ENSG00000279078.1	SND1-IT1	FALSE	-0.0302015	0.000394435	1	0.167	0.279	0.00416538	0.283111	1	0.293	0.33	-0.0343669	0.00977179	0.0079
ENSG00000100298.15	APOBEC3H	FALSE	-0.0205186	0.000405934	1	0.008	0.059	-0.0119942	0.00199853	1	0.043	0.079	-0.00852435	0.0550735	0.1165
ENSG00000134255.13	CEPT1	FALSE	-0.0504755	0.000415004	1	0.439	0.589	-0.00770828	0.454207	1	0.707	0.745	-0.0427672	0.048972	0.0286
ENSG00000179988.13	PSTK	FALSE	-0.0401865	0.000432337	1	0.223	0.337	0.00280218	0.628172	1	0.428	0.432	-0.0429887	0.0031331	0.0019
ENSG00000064601.16	CTSA	FALSE	-0.0706083	0.000438379	1	0.712	0.79	-0.0468377	0.0050663	1	0.893	0.91	-0.0237706	0.401648	0.3291
ENSG00000259583.2	RP11-66B24.4	FALSE	-0.0256136	0.000461381	1	0.064	0.143	0.00797663	0.868576	1	0.151	0.155	-0.0335903	6.78644e-05	0.0002
ENSG00000030582.16	GRN	TRUE	-0.159284	0.000475574	1	0.989	0.982	-0.149258	5.3542e-08	0.00141121	0.998	0.995	-0.0100254	0.86185	0.8615
ENSG00000182165.17	TP53TG1	TRUE	-0.0433572	0.000483232	1	0.242	0.366	-0.0225279	0.00396808	1	0.382	0.455	-0.0208293	0.205803	0.1547
ENSG00000112659.13	CUL9	FALSE	-0.0347614	0.000491241	1	0.178	0.285	0.000872434	0.514824	1	0.348	0.375	-0.0356338	0.00600231	0.0041
ENSG00000180879.13	SSR4	TRUE	-0.091727	0.000502335	1	1	0.998	-0.0425818	0.0158884	1	1	1	-0.0491452	0.117318	0.1009
ENSG00000269388.1	AC018755.16	TRUE	-0.0378717	0.000531636	1	0.356	0.492	0.0128357	0.420903	1	0.561	0.562	-0.0507074	0.0206338	0.0058
ENSG00000167705.11	RILP	FALSE	-0.0253183	0.000551085	1	0.057	0.132	-0.00367964	0.526576	1	0.161	0.174	-0.0216387	0.00495555	0.0058
ENSG00000224032.6	EPB41L4A-AS1	TRUE	-0.0976217	0.000591812	1	0.803	0.874	-0.0686568	0.00183684	1	0.926	0.937	-0.0289649	0.376933	0.3131
ENSG00000065054.13	SLC9A3R2	FALSE	-0.0325387	0.000595309	1	0.144	0.242	-0.0137946	0.117091	1	0.266	0.299	-0.0187441	0.141382	0.1127
ENSG00000162511.7	LAPTM5	TRUE	-0.108255	0.000604997	1	0.996	0.99	-0.121338	1.88735e-09	4.97449e-05	0.998	0.999	0.0130831	0.789607	0.7434
ENSG00000196683.10	TOMM7	TRUE	-0.0704496	0.000621619	1	1	1	-0.0108476	0.244802	1	1	1	-0.059602	0.013769	0.0069
ENSG00000268659.2	RP11-310J24.3	FALSE	-0.0235748	0.000633908	1	0.057	0.131	-0.00291073	0.353014	1	0.154	0.173	-0.020664	0.00726076	0.0087
ENSG00000161929.14	SCIMP	TRUE	-0.0442133	0.000641658	1	0.235	0.346	-0.0307781	0.022916	1	0.384	0.441	-0.0134351	0.605151	0.55
ENSG00000186951.16	PPARA	FALSE	-0.0366396	0.000645497	1	0.189	0.302	-0.00231589	0.171553	1	0.339	0.383	-0.0343238	0.0221972	0.0179
ENSG00000170677.5	SOCS6	FALSE	-0.0229684	0.000649444	1	0.034	0.098	0.000233352	0.68088	1	0.121	0.128	-0.0232018	9.95821e-05	0.0004
ENSG00000233276.3	GPX1	TRUE	-0.117611	0.000656716	1	1	1	-0.162192	2.71953e-10	7.16787e-06	1	1	0.0445809	0.308028	0.3078
ENSG00000147434.8	CHRNA6	TRUE	-0.0317132	0.000659718	1	0.08	0.164	-0.0220898	0.0100902	1	0.161	0.206	-0.00962339	0.524264	0.4907
ENSG00000126460.10	PRRG2	FALSE	-0.0388164	0.000669592	1	0.159	0.255	0.0163011	0.0635917	1	0.338	0.312	-0.0551175	3.4431e-06	0
ENSG00000214787.8	MS4A4E	FALSE	-0.0231711	0.00067483	1	0.011	0.063	-0.0171122	0.00142542	1	0.072	0.118	-0.00605896	0.420167	0.4934
ENSG00000204287.13	HLA-DRA	TRUE	-0.0947694	0.000677288	1	0.201	0.303	-0.140118	0.000114416	1	0.252	0.328	0.0453485	0.640542	0.5902
ENSG00000237214.3	RP11-12M9.3	FALSE	-0.0163661	0.000681318	1	0.015	0.069	0.00265808	0.982581	1	0.067	0.069	-0.0190241	1.61608e-05	0
ENSG00000182179.11	UBA7	FALSE	-0.0279586	0.00069379	1	0.133	0.233	-0.012797	0.00681964	1	0.233	0.297	-0.0151615	0.276191	0.2162
ENSG00000136286.14	MYO1G	TRUE	-0.0828305	0.000706853	1	0.792	0.858	-0.127023	3.78568e-09	9.97793e-05	0.877	0.921	0.0441926	0.366671	0.2681
ENSG00000010310.8	GIPR	FALSE	-0.040186	0.000715044	1	0.155	0.256	-0.0147608	0.00319788	1	0.262	0.332	-0.0254252	0.063503	0.0561
ENSG00000090581.9	GNPTG	FALSE	-0.0470368	0.000728283	1	0.318	0.449	-0.00284257	0.800478	1	0.587	0.607	-0.0441943	0.0152974	0.0088
ENSG00000167601.11	AXL	FALSE	-0.0253739	0.00073163	1	0.061	0.135	-0.010463	0.00399815	1	0.12	0.171	-0.014911	0.400385	0.3885
ENSG00000117385.15	P3H1	FALSE	-0.0375738	0.000752596	1	0.258	0.388	0.0105008	0.381707	1	0.497	0.505	-0.0480746	0.00322907	0.0016
ENSG00000163683.11	SMIM14	TRUE	-0.0520651	0.000755681	1	0.242	0.366	-0.0481736	0.000120683	1	0.362	0.45	-0.00389157	0.8639	0.8456
ENSG00000213178.3	RP11-641D5.1	TRUE	-0.0511641	0.000762289	1	0.383	0.508	-0.0177526	0.0708798	1	0.505	0.553	-0.0334115	0.0608537	0.0255
ENSG00000131503.20	ANKHD1	FALSE	-0.0332427	0.000822452	1	0.208	0.317	0.0231123	0.0359455	1	0.431	0.406	-0.056355	5.69128e-05	0
ENSG00000105373.18	GLTSCR2	TRUE	-0.100161	0.000825156	1	0.996	0.999	-0.0947753	4.72782e-07	0.0124611	1	1	-0.00538586	0.878047	0.8597
ENSG00000126790.11	L3HYPDH	FALSE	-0.035864	0.000835863	1	0.212	0.319	0.00551656	0.726588	1	0.413	0.444	-0.0413806	0.004885	0.0026
ENSG00000116157.5	GPX7	TRUE	-0.0401659	0.000902084	1	0.235	0.346	-0.0123165	0.189422	1	0.398	0.432	-0.0278495	0.06771	0.0536
ENSG00000090013.9	BLVRB	TRUE	-0.080792	0.000910352	1	0.602	0.69	-0.0196295	0.0111879	1	0.708	0.785	-0.0611625	0.0265781	0.0166
ENSG00000172936.12	MYD88	FALSE	-0.0459779	0.000991311	1	0.288	0.406	0.000619021	0.817383	1	0.47	0.486	-0.0465969	0.00375954	0.0018
ENSG00000143545.8	RAB13	TRUE	-0.079809	0.000993109	1	0.807	0.847	-0.0704969	0.00141986	1	0.892	0.903	-0.00931211	0.817567	0.7734
ENSG00000164099.3	PRSS12	FALSE	-0.0261149	0.000993795	1	0.11	0.198	0.00525968	0.77396	1	0.231	0.248	-0.0313746	0.00359231	0.0035
ENSG00000182287.13	AP1S2	FALSE	-0.0605887	0.00102698	1	0.621	0.75	-0.0368706	0.00694242	1	0.81	0.861	-0.0237181	0.433772	0.3776
ENSG00000119227.7	PIGZ	FALSE	-0.0257724	0.00104624	1	0.087	0.167	-0.010669	0.00729895	1	0.151	0.204	-0.0151034	0.102874	0.0936
ENSG00000111843.13	TMEM14C	TRUE	-0.0972441	0.00105204	1	0.992	0.989	-0.11818	4.40874e-08	0.00116201	1	1	0.0209362	0.625367	0.5845
ENSG00000135926.13	TMBIM1	FALSE	-0.0312055	0.00105306	1	0.121	0.209	-0.00659457	0.0973645	1	0.221	0.263	-0.0246109	0.00896291	0.0107
ENSG00000175106.16	TVP23C	FALSE	-0.037775	0.00106361	1	0.167	0.265	-0.00791823	0.144968	1	0.313	0.349	-0.0298568	0.0375596	0.0324
ENSG00000240024.5	LINC00888	FALSE	-0.0296518	0.0010844	1	0.125	0.217	-0.0146729	0.00354019	1	0.233	0.301	-0.014979	0.230436	0.2184
ENSG00000164077.13	MON1A	FALSE	-0.0267475	0.0011139	1	0.152	0.25	0.0094377	0.594359	1	0.282	0.286	-0.0361852	0.00139659	0.0012
ENSG00000149243.15	KLHL35	FALSE	-0.0167437	0.00111875	1	0.045	0.111	-0.00344528	0.0722617	1	0.11	0.142	-0.0132984	0.0876656	0.0705
ENSG00000114013.15	CD86	FALSE	-0.0246509	0.00113261	1	0.125	0.21	-0.0465993	4.85294e-06	0.127909	0.192	0.28	0.0219485	0.450102	0.2541
ENSG00000165757.8	KIAA1462	FALSE	-0.0166961	0.00116088	1	0.057	0.126	0.0144832	0.0728869	1	0.164	0.139	-0.0311793	0.00555435	0.0024
ENSG00000214253.8	FIS1	TRUE	-0.0840644	0.00117075	1	0.985	0.986	-0.0336168	0.0114258	1	0.995	0.994	-0.0504476	0.134704	0.102
ENSG00000213316.9	LTC4S	TRUE	-0.0464334	0.00122969	1	0.208	0.32	-0.066225	6.05375e-08	0.00159559	0.293	0.417	0.0197916	0.576637	0.5713
ENSG00000132522.15	GPS2	FALSE	-0.0309131	0.00123641	1	0.273	0.398	0.00135345	0.818547	1	0.462	0.489	-0.0322666	0.0598947	0.0443
ENSG00000155463.12	OXA1L	FALSE	-0.0830922	0.0012662	1	0.939	0.943	-0.0363587	0.00603812	1	0.98	0.981	-0.0467335	0.0904497	0.0641
ENSG00000105371.8	ICAM4	FALSE	-0.0412438	0.00129729	1	0.201	0.306	-0.00306177	0.291573	1	0.341	0.375	-0.0381821	0.00988975	0.0146
ENSG00000119661.14	DNAL1	FALSE	-0.0260182	0.00136612	1	0.11	0.193	0.0101442	0.338005	1	0.266	0.258	-0.0361624	0.000369032	0.0005
ENSG00000067836.12	ROGDI	FALSE	-0.0484613	0.00136725	1	0.307	0.424	-0.0293327	0.00357919	1	0.457	0.536	-0.0191286	0.3167	0.2906
ENSG00000267060.5	PTGES3L	FALSE	-0.0289364	0.00136808	1	0.22	0.324	-0.0107235	0.0189709	1	0.315	0.383	-0.0182129	0.27359	0.1897
ENSG00000257261.5	RP11-96H19.1	FALSE	-0.0144131	0.00137906	1	0.011	0.058	-0.00110695	0.56433	1	0.1	0.109	-0.0133062	0.01067	0.0289
ENSG00000176472.10	ZNF575	FALSE	-0.0131434	0.00149246	1	0.019	0.07	0.00581457	0.294442	1	0.093	0.082	-0.018958	0.000569804	0.0021
ENSG00000134072.10	CAMK1	TRUE	-0.0378563	0.00149248	1	0.284	0.402	-0.018459	0.0433047	1	0.464	0.516	-0.0193972	0.468518	0.3842
ENSG00000164615.4	CAMLG	FALSE	-0.0751963	0.00149308	1	0.674	0.768	-0.0294772	0.00452338	1	0.836	0.872	-0.0457192	0.0946926	0.0766
ENSG00000157306.14	RP11-66N24.4	FALSE	-0.0234148	0.00149564	1	0.095	0.175	-0.0103636	0.00619882	1	0.152	0.206	-0.0130512	0.169042	0.1279
ENSG00000136161.12	RCBTB2	FALSE	-0.024202	0.00151825	1	0.182	0.284	-0.0279825	0.00194891	1	0.3	0.379	0.00378056	0.846962	0.8086
ENSG00000168528.11	SERINC2	FALSE	-0.0239303	0.00153454	1	0.155	0.25	-0.00857135	0.06996	1	0.287	0.335	-0.015359	0.274227	0.221
ENSG00000196628.14	TCF4	FALSE	-0.0191046	0.00153459	1	0.083	0.162	-0.00207716	0.187603	1	0.144	0.171	-0.0170275	0.0940234	0.0816
ENSG00000236804.1	RPS3AP12	FALSE	-0.0112148	0.00154728	1	0.008	0.051	-0.00526113	0.018784	1	0.034	0.059	-0.0059537	0.141219	0.1172
ENSG00000115268.9	RPS15	TRUE	-0.0596966	0.00155549	1	1	1	-0.0337379	0.0370335	1	1	1	-0.0259588	0.246779	0.2457
ENSG00000100906.10	NFKBIA	FALSE	-0.0523809	0.00156401	1	0.402	0.535	-0.0378021	0.00049313	1	0.589	0.662	-0.0145789	0.487339	0.4433
ENSG00000128524.4	ATP6V1F	TRUE	-0.0733039	0.00159628	1	0.992	0.992	-0.026988	0.168961	1	1	0.996	-0.0463158	0.135468	0.0933
ENSG00000237945.7	LINC00649	FALSE	-0.0201065	0.00161118	1	0.064	0.135	-0.0151154	0.0135928	1	0.161	0.207	-0.0049911	0.592179	0.5734
ENSG00000137817.16	PARP6	FALSE	-0.022971	0.00163937	1	0.129	0.219	0.00200438	0.863699	1	0.274	0.288	-0.0249754	0.032977	0.0176
ENSG00000171425.9	ZNF581	FALSE	-0.0444084	0.00166834	1	0.413	0.543	-0.0133059	0.131112	1	0.608	0.639	-0.0311025	0.137738	0.0936
ENSG00000189077.10	TMEM120A	FALSE	-0.0325751	0.0016779	1	0.239	0.347	-0.00642236	0.467725	1	0.42	0.446	-0.0261527	0.0644627	0.0445
ENSG00000019582.14	CD74	TRUE	-0.121005	0.00175294	1	0.86	0.891	-0.125622	0.000388681	1	0.941	0.947	0.00461647	0.953629	0.9495
ENSG00000131171.12	SH3BGRL	TRUE	-0.102583	0.0017655	1	0.981	0.988	-0.114012	1.56481e-08	0.000412438	0.998	0.999	0.0114285	0.801988	0.7642
ENSG00000267419.2	CTC-559E9.6	FALSE	-0.0193083	0.00178078	1	0.102	0.186	0.00236262	0.53432	1	0.198	0.219	-0.0216709	0.0536772	0.0279
ENSG00000117533.14	VAMP4	FALSE	-0.0203617	0.00182979	1	0.114	0.2	-0.0124665	0.0508312	1	0.254	0.299	-0.00789523	0.488642	0.4809
ENSG00000267041.5	ZNF850	FALSE	-0.0228562	0.00184554	1	0.08	0.153	-0.00414482	0.153649	1	0.187	0.219	-0.0187114	0.0546319	0.0612
ENSG00000158560.14	DYNC1I1	TRUE	-0.0233607	0.00190044	1	0.091	0.169	-0.000608082	0.486223	1	0.184	0.201	-0.0227526	0.038203	0.0295
ENSG00000175787.16	ZNF169	FALSE	-0.0298421	0.00192522	1	0.182	0.281	-0.00372663	0.470316	1	0.298	0.323	-0.0261155	0.0357494	0.0262
ENSG00000130066.16	SAT1	TRUE	-0.0513255	0.00194556	1	0.917	0.92	-0.118255	0.000261852	1	0.964	0.961	0.0669298	0.307254	0.2204
ENSG00000170634.12	ACYP2	FALSE	-0.036551	0.00194673	1	0.261	0.379	-0.0188033	0.0251748	1	0.425	0.484	-0.0177477	0.282099	0.2625
ENSG00000125846.15	ZNF133	FALSE	-0.0243941	0.00195525	1	0.148	0.242	-0.00359734	0.231016	1	0.284	0.319	-0.0207967	0.106064	0.0791
ENSG00000258561.1	RP11-72M17.1	FALSE	-0.0165269	0.00199366	1	0.045	0.107	-0.00697255	0.0259915	1	0.092	0.126	-0.00955434	0.176678	0.1364
ENSG00000187240.13	DYNC2H1	FALSE	-0.0237761	0.00203758	1	0.042	0.1	-0.000620747	0.758983	1	0.131	0.138	-0.0231553	0.00150996	0.0042
ENSG00000185834.10	RPL12P4	TRUE	-0.0770616	0.00204744	1	0.845	0.879	-0.0591817	2.60088e-05	0.685514	0.848	0.877	-0.0178798	0.535385	0.481
ENSG00000180089.5	TMEM86B	FALSE	-0.0225038	0.00210902	1	0.189	0.299	0.00603651	0.570293	1	0.344	0.346	-0.0285403	0.0366107	0.0226
ENSG00000100258.17	LMF2	FALSE	-0.0325078	0.00212067	1	0.22	0.322	0.00409181	0.770876	1	0.408	0.417	-0.0365996	0.00621012	0.0029
ENSG00000131981.15	LGALS3	TRUE	-0.0924602	0.00212979	1	0.614	0.712	-0.058514	0.000195699	1	0.748	0.804	-0.0339462	0.311231	0.2999
ENSG00000131797.12	CLUHP3	FALSE	-0.0222324	0.00213678	1	0.083	0.157	-0.00125325	0.243929	1	0.154	0.179	-0.0209791	0.0310035	0.02
ENSG00000124067.16	SLC12A4	FALSE	-0.0183202	0.00219007	1	0.083	0.159	-0.00860368	0.0133612	1	0.154	0.202	-0.00971649	0.32267	0.2578
ENSG00000102524.11	TNFSF13B	TRUE	-0.0952401	0.0022433	1	0.833	0.854	-0.0788844	0.000142834	1	0.884	0.91	-0.0163557	0.714498	0.6967
ENSG00000166140.17	ZFYVE19	FALSE	-0.0209219	0.00225025	1	0.227	0.344	-0.00521827	0.471929	1	0.372	0.404	-0.0157037	0.317673	0.2284
ENSG00000170919.15	TPT1-AS1	FALSE	-0.0189746	0.00226831	1	0.239	0.348	-0.0362114	9.53367e-06	0.251279	0.356	0.472	0.0172368	0.388144	0.2821
ENSG00000149294.16	NCAM1	TRUE	-0.0143998	0.00228365	1	0.068	0.137	0.000982766	0.919232	1	0.174	0.174	-0.0153825	0.271828	0.2019
ENSG00000026103.20	FAS	FALSE	-0.0276565	0.00229071	1	0.106	0.183	-0.00625135	0.477378	1	0.248	0.265	-0.0214051	0.0315663	0.0392
ENSG00000103150.5	MLYCD	FALSE	-0.024951	0.00229095	1	0.265	0.385	-0.00651258	0.459521	1	0.472	0.497	-0.0184384	0.306206	0.2271
ENSG00000173726.10	TOMM20	TRUE	-0.0662798	0.0023968	1	1	0.999	-0.0459844	0.00622288	1	1	1	-0.0202954	0.563599	0.4758
ENSG00000158863.21	FAM160B2	FALSE	-0.0266568	0.00241346	1	0.235	0.35	0.00143294	0.677135	1	0.4	0.424	-0.0280898	0.0797059	0.054
ENSG00000102760.12	RGCC	TRUE	-0.0370444	0.0024274	1	0.25	0.371	0.0130847	0.995446	1	0.385	0.397	-0.050129	0.042252	0.0357
ENSG00000087088.19	BAX	TRUE	-0.10731	0.00244257	1	1	0.993	-0.0796882	0.00159373	1	1	0.998	-0.0276216	0.483992	0.4609
ENSG00000117091.9	CD48	FALSE	-0.0208205	0.00247319	1	0.053	0.115	-0.0147532	0.0199214	1	0.116	0.154	-0.00606731	0.5418	0.4717
ENSG00000171606.17	ZNF274	FALSE	-0.0290605	0.00248545	1	0.273	0.397	-0.00725441	0.145194	1	0.482	0.531	-0.0218061	0.228888	0.1999
ENSG00000269556.7	TMEM185A	FALSE	-0.0156265	0.00250593	1	0.125	0.209	-0.0107851	0.00523413	1	0.203	0.267	-0.00484142	0.699991	0.6392
ENSG00000143156.13	NME7	FALSE	-0.018053	0.00250741	1	0.182	0.285	-0.00247122	0.515692	1	0.367	0.389	-0.0155818	0.317656	0.2282
ENSG00000109065.11	NAT9	TRUE	-0.0305628	0.00254229	1	0.326	0.451	-0.0140683	0.0798227	1	0.521	0.577	-0.0164945	0.394216	0.3296
ENSG00000159433.11	STARD9	FALSE	-0.0183968	0.00256469	1	0.087	0.163	-0.00387074	0.208991	1	0.202	0.232	-0.0145261	0.1425	0.1282
ENSG00000137207.11	YIPF3	FALSE	-0.0551947	0.00257117	1	0.606	0.732	-0.0207721	0.151876	1	0.866	0.866	-0.0344226	0.199104	0.1491
ENSG00000167748.10	KLK1	FALSE	-0.021996	0.00262031	1	0.159	0.255	0.00354005	0.812826	1	0.289	0.304	-0.025536	0.0664107	0.0389
ENSG00000260917.1	RP11-57H14.4	FALSE	-0.0142873	0.00265936	1	0.045	0.104	0.00173167	0.692034	1	0.12	0.129	-0.016019	0.0540521	0.0318
ENSG00000204344.14	STK19	FALSE	-0.0343314	0.00265966	1	0.314	0.432	-0.00175339	0.36754	1	0.518	0.551	-0.032578	0.0766014	0.042
ENSG00000117153.15	KLHL12	FALSE	-0.0156794	0.00266006	1	0.193	0.301	-0.000721276	0.977032	1	0.392	0.404	-0.0149581	0.34619	0.2737
ENSG00000258122.1	RP11-61A14.1	FALSE	-0.0180925	0.00266044	1	0.068	0.136	-0.0119375	0.00143725	1	0.121	0.179	-0.00615507	0.538064	0.4594
ENSG00000180354.15	MTURN	FALSE	-0.0190622	0.00266306	1	0.091	0.164	-0.00985918	0.0406079	1	0.167	0.208	-0.00920303	0.394253	0.3149
ENSG00000013364.18	MVP	FALSE	-0.0274242	0.00266991	1	0.189	0.289	-0.0297109	0.000762892	1	0.307	0.38	0.0022867	0.902042	0.8729
ENSG00000175938.6	ORAI3	TRUE	-0.0390395	0.00271081	1	0.326	0.453	-0.0118379	0.314277	1	0.575	0.595	-0.0272016	0.174228	0.1625
ENSG00000147145.12	LPAR4	FALSE	-0.015562	0.00274188	1	0.038	0.094	-0.00805816	0.12096	1	0.095	0.118	-0.00750383	0.371278	0.3375
ENSG00000005020.12	SKAP2	TRUE	-0.0811049	0.00276006	1	0.833	0.893	-0.0390414	0.0627532	1	0.948	0.952	-0.0420635	0.188869	0.1504
ENSG00000137841.11	PLCB2	FALSE	-0.0383371	0.00278835	1	0.292	0.406	-0.0402608	2.59601e-05	0.68423	0.407	0.519	0.00192371	0.92	0.9126
ENSG00000196547.14	MAN2A2	FALSE	-0.0338764	0.00283354	1	0.292	0.406	-0.00928054	0.38949	1	0.492	0.51	-0.0245958	0.155251	0.1184
ENSG00000134755.14	DSC2	FALSE	-0.0235307	0.0028582	1	0.042	0.099	-0.0373298	8.93337e-09	0.000235457	0.064	0.153	0.0137991	0.130187	0.0893
ENSG00000168386.18	FILIP1L	FALSE	-0.0395858	0.00286763	1	0.152	0.24	-0.0334443	4.48972e-05	1	0.192	0.272	-0.00614153	0.805138	0.8132
ENSG00000161010.14	C5orf45	FALSE	-0.0264187	0.00288705	1	0.182	0.28	0.0043629	0.638277	1	0.321	0.349	-0.0307816	0.0242312	0.0194
ENSG00000099725.14	PRKY	FALSE	-0.0372026	0.00292716	1	0.341	0.467	-0.0240347	0.00360439	1	0.492	0.57	-0.0131679	0.52441	0.4715
ENSG00000115841.19	RMDN2	FALSE	-0.0168118	0.00299035	1	0.102	0.179	-0.00786373	0.0900406	1	0.21	0.251	-0.00894805	0.473071	0.4088
ENSG00000272489.1	RP11-182L21.5	FALSE	-0.0250178	0.00301482	1	0.14	0.229	0.00213288	0.949559	1	0.266	0.275	-0.0271507	0.0147962	0.0132
ENSG00000229809.8	ZNF688	FALSE	-0.0191709	0.00303675	1	0.159	0.25	0.00678311	0.83234	1	0.336	0.349	-0.025954	0.075761	0.0376
ENSG00000183060.15	LYSMD4	FALSE	-0.0169677	0.00303784	1	0.049	0.109	0.0110054	0.146484	1	0.164	0.146	-0.0279731	0.000103949	0.0004
ENSG00000130517.13	PGPEP1	TRUE	-0.0617247	0.00306794	1	0.564	0.658	-0.0533175	0.000142419	1	0.707	0.766	-0.00840724	0.746448	0.7224
ENSG00000168394.10	TAP1	FALSE	-0.030659	0.00311965	1	0.307	0.419	0.00301944	0.970452	1	0.498	0.512	-0.0336784	0.0592462	0.0316
ENSG00000171858.17	RPS21	TRUE	-0.0551237	0.00316145	1	1	1	0.00151743	0.849991	1	1	1	-0.0566412	0.00161356	0.0099
ENSG00000106346.11	USP42	FALSE	-0.0264299	0.0031905	1	0.17	0.265	0.00687981	0.644006	1	0.315	0.317	-0.0333097	0.00789347	0.0041
ENSG00000236255.1	AC009404.2	FALSE	-0.0144659	0.00322179	1	0.064	0.13	0.00795577	0.343517	1	0.151	0.139	-0.0224216	0.00796589	0.0048
ENSG00000230487.7	PSMG3-AS1	FALSE	-0.0230258	0.00324832	1	0.133	0.216	-0.0105464	0.0388761	1	0.241	0.289	-0.0124795	0.283155	0.2618
ENSG00000221983.7	UBA52	TRUE	-0.0648202	0.00328159	1	1	1	-0.0583418	4.2659e-05	1	1	1	-0.00647837	0.794035	0.7771
ENSG00000235578.1	XXbac-B33L19.4	FALSE	-0.0125227	0.00330779	1	0.027	0.076	0.00269507	0.832769	1	0.095	0.093	-0.0152178	0.0249103	0.0188
ENSG00000124762.13	CDKN1A	TRUE	-0.0232115	0.00336506	1	0.345	0.456	-0.14554	3.83285e-07	0.0101022	0.397	0.497	0.122328	0.264514	0.2749
ENSG00000156976.15	EIF4A2	TRUE	-0.07847	0.00337763	1	0.992	0.986	-0.0950251	1.36633e-05	0.360123	0.995	0.999	0.0165552	0.702873	0.6465
ENSG00000073910.19	FRY	TRUE	-0.0988829	0.00343353	1	0.883	0.924	-0.131814	3.56889e-08	0.000940653	0.967	0.97	0.0329308	0.488333	0.4397
ENSG00000243725.6	TTC4	TRUE	-0.0252529	0.00344318	1	0.186	0.281	0.0066203	0.407167	1	0.444	0.451	-0.0318732	0.015227	0.0203
ENSG00000153066.12	TXNDC11	FALSE	-0.0289332	0.00344973	1	0.303	0.431	-0.00617016	0.253266	1	0.495	0.535	-0.022763	0.204889	0.1599
ENSG00000119632.3	IFI27L2	TRUE	-0.0628913	0.00346994	1	0.523	0.644	-0.065744	2.79548e-06	0.0736804	0.71	0.785	0.00285269	0.926946	0.9143
ENSG00000110455.13	ACCS	FALSE	-0.0143355	0.00361572	1	0.053	0.114	-0.00788878	0.0347785	1	0.125	0.161	-0.00644669	0.408472	0.3622
ENSG00000124313.12	IQSEC2	FALSE	-0.0162004	0.00367254	1	0.023	0.069	-0.00732538	0.00970207	1	0.067	0.103	-0.008875	0.0876449	0.1065
ENSG00000249437.7	NAIP	TRUE	-0.0347238	0.00375301	1	0.269	0.371	-0.0613488	3.88869e-08	0.00102494	0.389	0.518	0.026625	0.194556	0.1459
ENSG00000189283.9	FHIT	FALSE	-0.0161144	0.00381125	1	0.023	0.069	-0.0101953	0.0126731	1	0.085	0.122	-0.00591911	0.349302	0.3804
ENSG00000135679.22	MDM2	TRUE	-0.0863022	0.00381897	1	0.799	0.854	-0.165556	0.00310401	1	0.903	0.92	0.0792538	0.259219	0.2233
ENSG00000089775.11	ZBTB25	FALSE	-0.0181055	0.00382432	1	0.167	0.261	0.00838188	0.154048	1	0.37	0.345	-0.0264874	0.0646703	0.0412
ENSG00000135951.14	TSGA10	FALSE	-0.0322989	0.00382989	1	0.178	0.268	-0.0354465	4.40662e-06	0.116145	0.28	0.387	0.00314764	0.831126	0.8178
ENSG00000214530.8	STARD10	FALSE	-0.0134253	0.00386736	1	0.03	0.08	-0.00998856	0.012301	1	0.084	0.12	-0.00343675	0.615309	0.5797
ENSG00000235174.1	RPL39P3	FALSE	-0.0286341	0.00394069	1	0.303	0.411	-0.0213293	0.00727226	1	0.469	0.539	-0.00730482	0.700889	0.6606
ENSG00000213261.3	EEF1B2P6	FALSE	-0.0494263	0.00402763	1	0.473	0.58	-0.0130408	0.0947837	1	0.487	0.532	-0.0363855	0.0555083	0.0251
ENSG00000227615.1	RP11-864N7.2	TRUE	-0.0606821	0.00410883	1	0.803	0.877	-0.044295	0.00199184	1	0.866	0.878	-0.0163871	0.568823	0.5008
ENSG00000143641.9	GALNT2	TRUE	-0.0201304	0.00414083	1	0.155	0.246	-0.000102996	0.91414	1	0.303	0.317	-0.0200274	0.111647	0.0781
ENSG00000176155.18	CCDC57	FALSE	-0.0540386	0.00414189	1	0.75	0.848	-0.00672534	0.560841	1	0.91	0.918	-0.0473132	0.139343	0.0888
ENSG00000277559.1	RP11-434E6.4	FALSE	-0.0114727	0.00425273	1	0.011	0.051	-0.00475984	0.0756214	1	0.048	0.067	-0.0067129	0.0874226	0.1129
ENSG00000110077.14	MS4A6A	TRUE	-0.103264	0.00428299	1	0.909	0.932	-0.151276	2.9223e-06	0.077023	0.954	0.948	0.0480124	0.394449	0.3368
ENSG00000161011.19	SQSTM1	TRUE	-0.0791217	0.0042858	1	0.917	0.933	-0.104284	4.67559e-05	1	0.952	0.983	0.0251619	0.512983	0.4627
ENSG00000227081.5	RP11-543P15.1	FALSE	-0.0254231	0.00432778	1	0.125	0.199	0.00104513	0.886326	1	0.257	0.269	-0.0264682	0.0112785	0.0113
ENSG00000148803.11	FUOM	TRUE	-0.0763293	0.00434936	1	0.879	0.916	-0.0267175	0.0907897	1	0.934	0.948	-0.0496118	0.123669	0.091
ENSG00000171840.11	NINJ2	TRUE	-0.0294782	0.00440679	1	0.36	0.471	0.00132013	0.878594	1	0.557	0.567	-0.0307983	0.143689	0.0948
ENSG00000169635.9	HIC2	FALSE	-0.0207212	0.00445901	1	0.239	0.349	0.00228326	0.529494	1	0.389	0.421	-0.0230045	0.164631	0.1212
ENSG00000171159.4	C9orf16	TRUE	-0.0659207	0.00446061	1	1	0.995	-0.0644366	0.00167885	1	0.998	0.998	-0.00148414	0.971318	0.9612
ENSG00000165272.14	AQP3	FALSE	-0.0205047	0.00448764	1	0.186	0.278	-0.0121076	0.0299883	1	0.326	0.385	-0.00839703	0.627402	0.6162
ENSG00000160271.14	RALGDS	FALSE	-0.0346873	0.0045178	1	0.277	0.377	0.00874904	0.432997	1	0.467	0.48	-0.0434363	0.0074387	0.0046
ENSG00000272734.1	ADIRF-AS1	FALSE	-0.0109038	0.00455717	1	0.008	0.044	0.000677967	0.527107	1	0.056	0.064	-0.0115818	0.00808365	0.0216
ENSG00000170915.8	PAQR8	FALSE	-0.0219065	0.00460224	1	0.117	0.196	-0.0181974	0.00414923	1	0.205	0.264	-0.00370916	0.794033	0.7665
ENSG00000116717.11	GADD45A	TRUE	-0.0389226	0.00462253	1	0.231	0.324	-0.0514853	6.42313e-07	0.0169295	0.318	0.434	0.0125627	0.540246	0.5237
ENSG00000102796.10	DHRS12	FALSE	-0.0198789	0.00462406	1	0.129	0.209	-0.00365928	0.299458	1	0.252	0.281	-0.0162197	0.170455	0.1313
ENSG00000272798.1	CTA-390C10.9	FALSE	-0.0143834	0.00462498	1	0.03	0.079	0.00253467	0.713324	1	0.087	0.084	-0.0169181	0.00237777	0.0012
ENSG00000225465.8	RFPL1S	FALSE	-0.0157277	0.0046966	1	0.034	0.083	-0.00662898	0.0890853	1	0.105	0.132	-0.00909872	0.148648	0.2219
ENSG00000072818.11	ACAP1	TRUE	-0.0297768	0.00474111	1	0.477	0.617	-0.0455746	0.00083003	1	0.656	0.726	0.0157977	0.593658	0.5122
ENSG00000185252.18	ZNF74	FALSE	-0.0169372	0.00476239	1	0.098	0.171	0.00816705	0.185077	1	0.226	0.209	-0.0251042	0.00989857	0.0073
ENSG00000137642.12	SORL1	TRUE	-0.0667737	0.00476417	1	0.273	0.367	-0.0395585	0.000137047	1	0.382	0.476	-0.0272153	0.245863	0.3505
ENSG00000136710.9	CCDC115	FALSE	-0.0447803	0.00476417	1	0.436	0.557	-0.0303667	0.0182348	1	0.625	0.678	-0.0144136	0.485535	0.4208
ENSG00000182578.13	CSF1R	FALSE	-0.0195117	0.00477682	1	0.102	0.176	-0.0103096	0.0215895	1	0.205	0.255	-0.00920208	0.526977	0.5011
ENSG00000186792.16	HYAL3	FALSE	-0.0182406	0.00479467	1	0.11	0.186	-0.00490734	0.220462	1	0.23	0.263	-0.0133333	0.200279	0.1705
ENSG00000108523.15	RNF167	FALSE	-0.049601	0.0048252	1	0.576	0.683	-0.0250071	0.0618994	1	0.78	0.813	-0.0245939	0.336562	0.2749
ENSG00000081791.8	KIAA0141	FALSE	-0.0383513	0.00483549	1	0.424	0.544	-0.00943728	0.464698	1	0.662	0.696	-0.028914	0.178305	0.1218
ENSG00000104863.11	LIN7B	FALSE	-0.0151323	0.0048737	1	0.057	0.116	-0.00350964	0.128032	1	0.146	0.176	-0.0116227	0.15418	0.153
ENSG00000165434.7	PGM2L1	FALSE	-0.0146888	0.00496621	1	0.167	0.259	-0.00847278	0.168254	1	0.259	0.3	-0.00621606	0.689736	0.6288
ENSG00000272993.1	RP11-196G18.24	FALSE	-0.0128404	0.00510546	1	0.011	0.049	0.00142045	0.655512	1	0.049	0.045	-0.0142608	0.000364821	0.0034
ENSG00000197746.13	PSAP	TRUE	-0.0976739	0.00511177	1	0.814	0.876	-0.135282	9.19406e-09	0.000242328	0.93	0.953	0.0376083	0.35935	0.3661
ENSG00000165731.17	RET	TRUE	-0.0233743	0.00514569	1	0.246	0.348	-0.00427537	0.462995	1	0.375	0.408	-0.0190989	0.310343	0.2779
ENSG00000182700.4	IGIP	FALSE	-0.0152581	0.00517973	1	0.061	0.12	-0.0023347	0.1546	1	0.121	0.147	-0.0129234	0.130931	0.1255
ENSG00000149179.13	C11orf49	FALSE	-0.022366	0.00526036	1	0.148	0.23	0.00362776	0.94665	1	0.316	0.324	-0.0259938	0.0267041	0.0195
ENSG00000228794.8	LINC01128	FALSE	-0.0138409	0.00534832	1	0.193	0.291	-0.00526917	0.304685	1	0.343	0.378	-0.00857175	0.58116	0.499
ENSG00000100448.3	CTSG	TRUE	-0.362857	0.00538739	1	0.864	0.888	-0.0407347	0.427279	1	0.957	0.92	-0.322122	0.00356269	0.0073
ENSG00000101000.5	PROCR	FALSE	-0.0115088	0.00540939	1	0.008	0.042	-0.00394912	0.0385679	1	0.033	0.053	-0.00755967	0.0194814	0.0387
ENSG00000231908.1	IDH1-AS1	FALSE	-0.011672	0.00542383	1	0.061	0.121	0.00447367	0.835248	1	0.134	0.144	-0.0161457	0.0699399	0.0723
ENSG00000279814.1	RP11-399K21.12	FALSE	-0.018393	0.00545449	1	0.231	0.33	-0.00185228	0.538548	1	0.416	0.455	-0.0165407	0.344901	0.2827
ENSG00000163795.13	ZNF513	FALSE	-0.0137661	0.00551596	1	0.023	0.066	-0.00579155	0.0164825	1	0.067	0.1	-0.00797453	0.117045	0.1553
ENSG00000129250.11	KIF1C	TRUE	-0.0188193	0.0055201	1	0.186	0.274	0.0140432	0.0829764	1	0.326	0.3	-0.0328626	0.0178035	0.0084
ENSG00000099985.3	OSM	FALSE	-0.0194807	0.00555155	1	0.061	0.118	-0.00230729	0.188733	1	0.157	0.185	-0.0171734	0.0512967	0.1094
ENSG00000165169.10	DYNLT3	FALSE	-0.0183349	0.00559267	1	0.205	0.298	0.00575618	0.244255	1	0.4	0.383	-0.0240911	0.139507	0.0839
ENSG00000185808.13	PIGP	TRUE	-0.0498645	0.00566746	1	0.515	0.623	-0.0286452	0.0186555	1	0.692	0.741	-0.0212193	0.370011	0.3051
ENSG00000197343.10	ZNF655	FALSE	-0.0419587	0.00568498	1	0.417	0.535	-0.0143733	0.0569896	1	0.605	0.662	-0.0275854	0.184435	0.1466
ENSG00000170275.14	CRTAP	FALSE	-0.0574342	0.0057171	1	0.735	0.827	-0.0352384	0.0176332	1	0.884	0.913	-0.0221957	0.450018	0.3938
ENSG00000162004.16	CCDC78	FALSE	-0.0153524	0.00575921	1	0.061	0.118	-0.00805965	0.0265185	1	0.108	0.146	-0.00729278	0.331338	0.2566
ENSG00000273338.1	RP11-386I14.4	FALSE	-0.00770477	0.00577285	1	0.038	0.088	0.000760752	0.676268	1	0.144	0.155	-0.00846552	0.342491	0.3191
ENSG00000137331.11	IER3	TRUE	-0.0330805	0.00580767	1	0.216	0.313	-0.0152476	0.000126345	1	0.385	0.473	-0.0178329	0.700938	0.7214
ENSG00000251072.2	RP11-434D11.4	FALSE	-0.0142413	0.00581192	1	0.034	0.083	-0.00735907	0.0216103	1	0.075	0.109	-0.00688223	0.316849	0.3007
ENSG00000205744.9	DENND1C	FALSE	-0.0285254	0.00581589	1	0.265	0.364	-0.00538595	0.54509	1	0.464	0.482	-0.0231394	0.189903	0.1305
ENSG00000170876.7	TMEM43	FALSE	-0.0553676	0.00583435	1	0.515	0.618	-0.00126872	0.666505	1	0.738	0.747	-0.0540989	0.0129727	0.0098
ENSG00000111144.9	LTA4H	TRUE	-0.0415485	0.00585559	1	0.542	0.652	-0.0309144	0.0239106	1	0.779	0.806	-0.0106341	0.674358	0.624
ENSG00000100450.12	GZMH	FALSE	-0.0184196	0.00597246	1	0.008	0.042	0.00946714	0.346791	1	0.043	0.052	-0.0278867	0.0134812	0.0348
ENSG00000001460.17	STPG1	FALSE	-0.0149039	0.00598474	1	0.095	0.164	0.0121211	0.0750169	1	0.23	0.207	-0.027025	0.00563228	0.0039
ENSG00000272335.1	RP11-53O19.3	FALSE	-0.0165662	0.00600558	1	0.155	0.243	0.00785782	0.573996	1	0.284	0.284	-0.024424	0.0538909	0.0367
ENSG00000154917.10	RAB6B	FALSE	-0.0192361	0.00602808	1	0.057	0.113	-0.00574782	0.0387001	1	0.11	0.145	-0.0134883	0.1077	0.1166
ENSG00000177409.11	SAMD9L	FALSE	-0.0247293	0.00603648	1	0.102	0.171	-0.0112135	0.217874	1	0.215	0.242	-0.0135157	0.304611	0.2583
ENSG00000113838.12	TBCCD1	FALSE	-0.0157232	0.00605869	1	0.129	0.209	0.00621527	0.584664	1	0.323	0.326	-0.0219385	0.0704423	0.0511
ENSG00000175115.11	PACS1	FALSE	-0.0188708	0.00609037	1	0.193	0.287	-0.00643085	0.203003	1	0.31	0.352	-0.01244	0.415243	0.3328
ENSG00000185100.10	ADSSL1	FALSE	-0.0187223	0.00611844	1	0.095	0.162	-0.0317615	2.21917e-06	0.0584906	0.128	0.216	0.0130392	0.323033	0.3088
ENSG00000177374.12	HIC1	FALSE	-0.0146237	0.00614022	1	0.053	0.109	-0.0017961	0.887423	1	0.134	0.138	-0.0128276	0.126819	0.0968
ENSG00000280434.1	RP4-671O14.6	FALSE	-0.0214791	0.00614144	1	0.106	0.177	0.000532281	0.463772	1	0.192	0.213	-0.0220114	0.0272056	0.0239
ENSG00000196458.10	ZNF605	FALSE	-0.016327	0.00616994	1	0.136	0.216	-0.00523561	0.616313	1	0.275	0.288	-0.0110914	0.479785	0.3839
ENSG00000267698.1	AC002116.7	FALSE	-0.0136856	0.00619061	1	0.045	0.098	0.00581922	0.735233	1	0.136	0.135	-0.0195048	0.00511912	0.006
ENSG00000166228.8	PCBD1	TRUE	-0.0645382	0.00621679	1	0.799	0.889	-0.0103942	0.328487	1	0.944	0.951	-0.0541441	0.0692689	0.0403
ENSG00000076662.9	ICAM3	TRUE	-0.0762382	0.00623285	1	0.807	0.863	-0.079909	1.48971e-05	0.392644	0.9	0.937	0.00367071	0.945319	0.9269
ENSG00000137274.12	BPHL	FALSE	-0.0154884	0.00629166	1	0.08	0.143	-0.0127195	0.00489532	1	0.143	0.195	-0.00276886	0.78076	0.7399
ENSG00000127054.19	CPSF3L	FALSE	-0.052682	0.00633329	1	0.606	0.696	0.0093138	0.673167	1	0.803	0.802	-0.0619958	0.00876503	0.0019
ENSG00000128973.12	CLN6	TRUE	-0.0237803	0.00634421	1	0.28	0.384	0.00892464	0.376891	1	0.454	0.459	-0.0327049	0.0789123	0.0372
ENSG00000143862.7	ARL8A	FALSE	-0.0109547	0.00635735	1	0.288	0.401	-0.0150519	0.0805844	1	0.472	0.523	0.00409724	0.860395	0.7967
ENSG00000110881.11	ASIC1	FALSE	-0.00892692	0.00637841	1	0.008	0.042	0.00029311	0.887964	1	0.059	0.058	-0.00922003	0.010019	0.0326
ENSG00000178252.17	WDR6	FALSE	-0.0305195	0.0064098	1	0.568	0.677	0.00508201	0.609386	1	0.78	0.765	-0.0356016	0.187659	0.119
ENSG00000126522.16	ASL	FALSE	-0.0421461	0.00644189	1	0.424	0.533	0.00913851	0.845751	1	0.602	0.627	-0.0512846	0.00864029	0.0056
ENSG00000108691.9	CCL2	FALSE	-0.0143974	0.00645461	1	0.011	0.048	0.132227	0.910005	1	0.057	0.057	-0.146624	0.176257	0.2918
ENSG00000213741.8	RPS29	TRUE	-0.0529965	0.00646557	1	1	1	-0.0245311	0.083909	1	1	1	-0.0284654	0.19424	0.393
ENSG00000155011.8	DKK2	FALSE	-0.0260953	0.00650567	1	0.114	0.185	-0.0138366	0.00623423	1	0.175	0.231	-0.0122587	0.399967	0.3706
ENSG00000170464.9	DNAJC18	FALSE	-0.0127716	0.00652994	1	0.053	0.109	-0.004544	0.0119136	1	0.102	0.144	-0.00822763	0.353267	0.2833
ENSG00000153363.12	LINC00467	FALSE	-0.0173697	0.0065781	1	0.11	0.183	-0.0124824	0.0233685	1	0.2	0.248	-0.00488738	0.729502	0.6881
ENSG00000232388.4	LINC00493	TRUE	-0.0558074	0.00659071	1	1	0.994	-0.0219515	0.181272	1	0.998	0.999	-0.0338559	0.307048	0.2297
ENSG00000130475.14	FCHO1	FALSE	-0.0300405	0.00662015	1	0.318	0.426	0.00578664	0.736789	1	0.526	0.544	-0.0358271	0.0439636	0.0322
ENSG00000184156.15	KCNQ3	FALSE	-0.0431399	0.0066248	1	0.057	0.111	-0.0303283	5.56233e-05	1	0.079	0.141	-0.0128116	0.325873	0.3973
ENSG00000167778.8	SPRYD3	FALSE	-0.0174916	0.00662561	1	0.186	0.275	0.0111469	0.0827671	1	0.341	0.318	-0.0286385	0.0587255	0.0192
ENSG00000177465.4	ACOT4	FALSE	-0.00855264	0.00665029	1	0	0.027	0.00415402	0.121251	1	0.052	0.039	-0.0127067	2.92973e-05	0.0014
ENSG00000075391.16	RASAL2	FALSE	-0.0335766	0.00665548	1	0.307	0.415	-0.0198224	0.0328255	1	0.461	0.519	-0.0137542	0.46829	0.4247
ENSG00000104870.12	FCGRT	TRUE	-0.0809861	0.00671333	1	0.705	0.785	-0.0955256	2.69174e-06	0.0709461	0.811	0.858	0.0145396	0.758982	0.728
ENSG00000125629.14	INSIG2	FALSE	-0.0284924	0.0067921	1	0.258	0.362	-0.00553171	0.0708037	1	0.418	0.483	-0.0229607	0.188916	0.1772
ENSG00000196923.13	PDLIM7	FALSE	-0.0565438	0.00688142	1	0.53	0.632	-0.0169372	0.033755	1	0.697	0.745	-0.0396066	0.117485	0.1072
ENSG00000165943.4	MOAP1	FALSE	-0.0221098	0.00688756	1	0.152	0.231	-0.00569527	0.381795	1	0.297	0.325	-0.0164145	0.213532	0.164
ENSG00000181722.16	ZBTB20	FALSE	-0.0132652	0.00690225	1	0.053	0.108	-0.0243489	7.06635e-06	0.186248	0.082	0.152	0.0110837	0.264478	0.1746
ENSG00000228589.3	SPCS2P4	FALSE	-0.00814956	0.00695773	1	0.008	0.041	0.00102193	0.935552	1	0.046	0.046	-0.00917149	0.0109189	0.018
ENSG00000105856.13	HBP1	TRUE	-0.0393305	0.00696265	1	0.405	0.518	-0.0241867	0.0100142	1	0.559	0.627	-0.0151438	0.511021	0.4643
ENSG00000091073.19	DTX2	FALSE	-0.0252657	0.00697272	1	0.314	0.43	-0.000972276	0.805518	1	0.52	0.55	-0.0242934	0.182989	0.1218
ENSG00000006715.15	VPS41	FALSE	-0.0570327	0.00702472	1	0.633	0.754	-0.0346706	0.0201951	1	0.813	0.845	-0.0223622	0.395689	0.3256
ENSG00000080823.21	MOK	FALSE	-0.0118736	0.00707289	1	0.023	0.065	0.00130487	0.470156	1	0.077	0.088	-0.0131785	0.00967174	0.0159
ENSG00000274667.1	RP11-31H5.3	FALSE	-0.0122784	0.00709946	1	0.03	0.075	0.00152968	0.491476	1	0.087	0.098	-0.0138081	0.0141913	0.0264
ENSG00000134460.15	IL2RA	TRUE	-0.0167467	0.0071083	1	0.053	0.107	-0.0432875	0.0896556	1	0.097	0.12	0.0265407	0.373577	0.2858
ENSG00000110911.14	SLC11A2	FALSE	-0.0187914	0.00716656	1	0.205	0.3	0.00609013	0.685539	1	0.369	0.376	-0.0248815	0.127095	0.0864
ENSG00000106804.7	C5	FALSE	-0.0176862	0.00717466	1	0.057	0.111	0.000820771	0.564927	1	0.128	0.14	-0.018507	0.0281541	0.0367
ENSG00000228451.3	SDAD1P1	FALSE	-0.014439	0.00728048	1	0.053	0.107	-0.00340087	0.111644	1	0.098	0.122	-0.0110381	0.240564	0.229
ENSG00000168517.10	HEXIM2	FALSE	-0.0128305	0.00728239	1	0.034	0.081	-0.00337771	0.235683	1	0.095	0.113	-0.00945283	0.18779	0.162
ENSG00000177989.13	ODF3B	TRUE	-0.0509756	0.00735468	1	0.458	0.555	-0.0226732	0.130371	1	0.626	0.654	-0.0283025	0.217188	0.181
ENSG00000142669.14	SH3BGRL3	TRUE	-0.0653187	0.00741434	1	1	0.999	-0.102548	4.74197e-06	0.124984	1	1	0.0372291	0.444842	0.3948
ENSG00000106404.13	CLDN15	FALSE	-0.0200847	0.00749134	1	0.125	0.199	0.000279687	0.613209	1	0.207	0.222	-0.0203644	0.0420773	0.0319
ENSG00000167703.14	SLC43A2	FALSE	-0.0363197	0.00758114	1	0.197	0.283	-0.00931253	0.0500335	1	0.29	0.345	-0.0270072	0.0916171	0.101
ENSG00000224165.5	DNAJC27-AS1	FALSE	-0.00856654	0.00761599	1	0	0.026	0.00134396	0.843538	1	0.049	0.048	-0.00991049	0.000861996	0.0218
ENSG00000180730.4	SHISA2	FALSE	-0.0150538	0.00768822	1	0.038	0.086	0.000468606	0.337464	1	0.123	0.11	-0.0155224	0.0562127	0.0968
ENSG00000130811.11	EIF3G	TRUE	-0.0741997	0.00768878	1	1	0.998	-0.0486573	0.0221037	1	1	1	-0.0255424	0.456745	0.4454
ENSG00000090857.13	PDPR	FALSE	-0.0323447	0.00769412	1	0.273	0.366	-0.00245486	0.446227	1	0.38	0.413	-0.0298898	0.0487749	0.0338
ENSG00000121775.17	TMEM39B	FALSE	-0.014892	0.00769801	1	0.227	0.33	0.00241716	0.970121	1	0.428	0.445	-0.0173092	0.285181	0.2159
ENSG00000257605.2	RP11-680A11.5	FALSE	-0.0159751	0.00771384	1	0.038	0.085	-0.0109071	0.000244528	1	0.064	0.116	-0.00506804	0.358375	0.3631
ENSG00000150782.11	IL18	TRUE	-0.0566506	0.00776626	1	0.489	0.594	-0.0559893	4.77362e-05	1	0.651	0.713	-0.000661315	0.971468	0.9814
ENSG00000130203.9	APOE	FALSE	-0.0177258	0.00781176	1	0.008	0.04	-0.00595963	0.517648	1	0.044	0.051	-0.0117662	0.279135	0.4644
ENSG00000167566.16	NCKAP5L	FALSE	-0.0189653	0.00787164	1	0.076	0.134	-0.00850713	0.0113878	1	0.126	0.173	-0.0104581	0.275674	0.2211
ENSG00000236830.6	CBR3-AS1	FALSE	-0.0150785	0.0079427	1	0.064	0.122	-0.00152129	0.325583	1	0.166	0.189	-0.0135572	0.156524	0.144
ENSG00000133627.17	ACTR3B	FALSE	-0.0227622	0.00796146	1	0.189	0.279	-0.0023381	0.721969	1	0.344	0.366	-0.0204241	0.106616	0.0912
ENSG00000198715.11	GLMP	FALSE	-0.019891	0.00797039	1	0.239	0.338	-0.0131505	0.0448724	1	0.344	0.404	-0.0067405	0.670175	0.61
ENSG00000258289.8	CHURC1	FALSE	-0.0548589	0.00807509	1	0.951	0.956	-0.018765	0.318866	1	0.993	0.997	-0.0360939	0.255861	0.1878
ENSG00000204387.12	C6orf48	TRUE	-0.0993158	0.00811668	1	0.936	0.973	-0.0633883	0.00137812	1	0.997	0.994	-0.0359275	0.259058	0.2218
ENSG00000130758.7	MAP3K10	FALSE	-0.0120797	0.00815106	1	0.038	0.085	-0.00131993	0.564251	1	0.108	0.118	-0.0107598	0.066948	0.0633
ENSG00000237550.5	RPL9P9	TRUE	-0.0673822	0.00819919	1	0.973	0.969	-0.0654285	3.36582e-05	0.88713	0.993	0.995	-0.00195376	0.954953	0.9433
ENSG00000086619.13	ERO1B	FALSE	-0.0181512	0.00829508	1	0.091	0.156	-0.00726156	0.0633059	1	0.2	0.241	-0.0108897	0.372586	0.3818
ENSG00000233038.5	AC011899.9	FALSE	-0.0127895	0.00831213	1	0.136	0.214	0.00922472	0.738981	1	0.241	0.245	-0.0220142	0.09827	0.0665
ENSG00000272563.1	RP11-480C16.1	FALSE	-0.0145371	0.00831969	1	0.019	0.057	-0.0039853	0.071783	1	0.066	0.09	-0.0105518	0.0262524	0.0564
ENSG00000169403.11	PTAFR	TRUE	-0.0266152	0.00838057	1	0.117	0.186	-0.0363543	7.67722e-05	1	0.185	0.264	0.0097391	0.586922	0.5232
ENSG00000093072.15	CECR1	FALSE	-0.0172013	0.00850864	1	0.091	0.156	-0.0224776	0.000379786	1	0.144	0.211	0.00527638	0.702686	0.664
ENSG00000115257.15	PCSK4	FALSE	-0.0103904	0.00855523	1	0.011	0.046	0.0046162	0.645478	1	0.061	0.057	-0.0150066	0.00175195	0.0033
ENSG00000226253.1	MRPL35P3	FALSE	-0.0138034	0.00855651	1	0.027	0.068	-0.00200277	0.170086	1	0.072	0.091	-0.0118007	0.0236281	0.0322
ENSG00000100307.12	CBX7	FALSE	-0.0140671	0.0086524	1	0.027	0.068	-0.00293851	0.154046	1	0.079	0.099	-0.0111285	0.0474943	0.0599
ENSG00000145476.15	CYP4V2	FALSE	-0.0212766	0.00869584	1	0.159	0.239	-0.000554743	0.326604	1	0.302	0.339	-0.0207218	0.1029	0.0884
ENSG00000226479.3	TMEM185B	FALSE	-0.0158927	0.00869863	1	0.125	0.197	0.000368711	0.642754	1	0.264	0.284	-0.0162614	0.149141	0.1301
ENSG00000198742.9	SMURF1	FALSE	-0.0240758	0.00874782	1	0.208	0.295	-0.009015	0.130265	1	0.33	0.377	-0.0150608	0.290396	0.2313
ENSG00000161265.14	U2AF1L4	FALSE	-0.0132233	0.00876898	1	0.227	0.319	-0.0151628	0.013976	1	0.336	0.399	0.00193953	0.933693	0.8857
ENSG00000145730.20	PAM	FALSE	-0.0111157	0.00879977	1	0.011	0.045	0.000302577	0.336142	1	0.054	0.066	-0.0114183	0.00311378	0.012
ENSG00000116857.16	TMEM9	FALSE	-0.00759457	0.00883318	1	0.148	0.229	-0.0213491	0.000150245	1	0.241	0.324	0.0137545	0.383782	0.2441
ENSG00000102096.9	PIM2	FALSE	-0.019388	0.00884171	1	0.167	0.253	-0.00180135	0.335814	1	0.28	0.309	-0.0175866	0.190705	0.1822
ENSG00000164096.12	C4orf3	TRUE	-0.0643998	0.00892838	1	0.981	0.993	-0.0362262	0.0183854	1	1	1	-0.0281735	0.368588	0.3216
ENSG00000269937.1	RP11-20I23.8	FALSE	-0.00978226	0.00895914	1	0.023	0.063	0.0018603	0.706767	1	0.075	0.082	-0.0116426	0.038441	0.0336
ENSG00000226174.6	TEX22	FALSE	-0.0122903	0.00899021	1	0.023	0.063	-0.00053836	0.838289	1	0.064	0.067	-0.0117519	0.0370171	0.0258
ENSG00000210195.2	MT-TT	FALSE	-0.0127642	0.00906356	1	0.023	0.063	0.000195691	0.885425	1	0.182	0.183	-0.0129599	0.0549214	0.1076
ENSG00000129625.12	REEP5	FALSE	-0.064247	0.00906443	1	0.818	0.876	-0.0223169	0.0519552	1	0.928	0.949	-0.0419301	0.199694	0.1407
ENSG00000136842.13	TMOD1	FALSE	-0.0133996	0.00906686	1	0.023	0.062	-0.000711776	0.419852	1	0.067	0.078	-0.0126878	0.00733588	0.0123
ENSG00000176978.13	DPP7	TRUE	-0.0515702	0.00908468	1	0.992	0.976	-0.0372869	0.0496398	1	0.992	0.996	-0.0142833	0.649981	0.6098
ENSG00000243943.9	ZNF512	FALSE	-0.0209934	0.00915337	1	0.22	0.313	0.0123949	0.365849	1	0.41	0.406	-0.0333883	0.0326478	0.0179
ENSG00000005469.11	CROT	FALSE	-0.0183091	0.0091896	1	0.083	0.144	0.0168365	0.268248	1	0.208	0.194	-0.0351456	0.00370891	0.005
ENSG00000196782.12	MAML3	FALSE	-0.0143668	0.00927256	1	0.148	0.228	-0.00710991	0.505393	1	0.279	0.299	-0.00725687	0.63285	0.56
ENSG00000125730.16	C3	TRUE	-0.0121165	0.00927729	1	0.045	0.094	-0.0145816	0.0578162	1	0.089	0.116	0.00246506	0.93849	0.9124
ENSG00000110330.8	BIRC2	FALSE	-0.0430589	0.00929695	1	0.447	0.547	-0.0161504	0.0851631	1	0.626	0.688	-0.0269085	0.19088	0.1637
ENSG00000196182.10	STK40	FALSE	-0.0222085	0.00938093	1	0.208	0.296	-0.00394308	0.373848	1	0.321	0.348	-0.0182654	0.179462	0.1322
ENSG00000225828.1	FAM229A	FALSE	-0.0114297	0.00940466	1	0.038	0.085	3.04551e-05	0.366529	1	0.098	0.114	-0.0114602	0.107574	0.0827
ENSG00000103343.12	ZNF174	FALSE	-0.0157696	0.00946705	1	0.129	0.203	0.000750433	0.496601	1	0.231	0.258	-0.01652	0.139992	0.1107
ENSG00000164512.17	ANKRD55	FALSE	-0.00779805	0.00948395	1	0.004	0.032	0.000818123	0.321641	1	0.031	0.04	-0.00861617	0.00334239	0.0212
ENSG00000256338.2	RPL41P2	FALSE	-0.0147656	0.00957978	1	0.061	0.114	-0.00815902	0.00579735	1	0.113	0.162	-0.00660663	0.391638	0.3743
ENSG00000114126.17	TFDP2	TRUE	-0.0316309	0.00971219	1	0.413	0.526	0.0019432	0.805072	1	0.611	0.628	-0.0335741	0.159413	0.1157
ENSG00000121064.12	SCPEP1	TRUE	-0.0543915	0.00971946	1	0.644	0.733	-0.0782977	7.57174e-05	1	0.836	0.863	0.0239061	0.479537	0.424
ENSG00000218175.2	AC016739.2	FALSE	-0.0189376	0.00973151	1	0.125	0.195	-0.00796957	0.164953	1	0.166	0.192	-0.010968	0.307486	0.2168
ENSG00000256546.1	AC156455.1	FALSE	-0.035947	0.00979769	1	0.398	0.496	0.015709	0.439936	1	0.566	0.584	-0.051656	0.00905947	0.0028
ENSG00000197355.10	UAP1L1	FALSE	-0.0141866	0.00980252	1	0.102	0.169	0.00266364	0.731434	1	0.211	0.212	-0.0168503	0.10352	0.0723
ENSG00000254531.1	FLJ20021	FALSE	-0.0118454	0.00983153	1	0.038	0.084	0.00100071	0.580116	1	0.108	0.119	-0.0128461	0.0474923	0.0467
ENSG00000204852.15	TCTN1	FALSE	-0.0166966	0.00994944	1	0.08	0.138	-0.00652063	0.275617	1	0.182	0.206	-0.0101759	0.293024	0.2904
ENSG00000272902.2	RP11-299H21.1	FALSE	-0.0083792	0.00999439	1	0	0.025	-0.00293133	0.306115	1	0.018	0.025	-0.00544787	0.0045004	0.0351
ENSG00000215039.6	CD27-AS1	FALSE	-0.0118186	0.0100412	1	0.091	0.155	-0.00472675	0.0183448	1	0.164	0.214	-0.00709184	0.541533	0.4953
ENSG00000168890.13	TMEM150A	FALSE	-0.0153168	0.0100759	1	0.121	0.195	-0.000265663	0.637963	1	0.238	0.256	-0.0150511	0.237106	0.1743
ENSG00000273272.1	CTA-384D8.34	FALSE	-0.0128909	0.0100799	1	0.072	0.13	-0.0155636	0.000615567	1	0.093	0.149	0.00267268	0.827234	0.7586
ENSG00000256982.1	CTD-2555A7.2	FALSE	-0.0127346	0.0100976	1	0.061	0.116	-0.00869927	0.0158664	1	0.087	0.123	-0.00403531	0.619985	0.6022
ENSG00000177600.8	RPLP2	TRUE	-0.0519513	0.0101192	1	1	1	-0.0393843	0.000306754	1	1	1	-0.0125669	0.534034	0.4807
ENSG00000174943.9	KCTD13	FALSE	-0.0283041	0.0101576	1	0.235	0.324	-0.00115731	0.340606	1	0.385	0.425	-0.0271468	0.0526733	0.0439
ENSG00000172869.14	DMXL1	FALSE	-0.032258	0.0101669	1	0.405	0.511	-0.0173415	0.0713734	1	0.585	0.633	-0.0149165	0.487263	0.455
ENSG00000153790.11	C7orf31	FALSE	-0.0109829	0.0102514	1	0.061	0.115	-0.00976079	0.0268074	1	0.123	0.161	-0.00122215	0.894505	0.873
ENSG00000196693.14	ZNF33B	FALSE	-0.0359324	0.0103715	1	0.386	0.506	-0.0100589	0.396856	1	0.574	0.608	-0.0258735	0.20328	0.1686
ENSG00000184730.10	APOBR	TRUE	-0.0347038	0.010419	1	0.424	0.528	-0.0529937	5.05127e-05	1	0.552	0.65	0.0182898	0.423219	0.3762
ENSG00000185420.18	SMYD3	TRUE	-0.0785307	0.0104209	1	0.773	0.838	-0.110169	3.02043e-06	0.0796096	0.867	0.887	0.0316387	0.461655	0.4101
ENSG00000070759.16	TESK2	FALSE	-0.0128376	0.0104973	1	0.08	0.139	-0.0180409	0.000161882	1	0.149	0.22	0.00520327	0.609299	0.5734
ENSG00000107021.15	TBC1D13	TRUE	-0.0237604	0.0105052	1	0.375	0.464	-0.014079	0.101099	1	0.507	0.55	-0.00968146	0.710251	0.6391
ENSG00000148158.16	SNX30	FALSE	-0.0257041	0.0105133	1	0.205	0.287	-0.0247435	0.00111399	1	0.302	0.384	-0.000960592	0.951213	0.9391
ENSG00000080546.13	SESN1	TRUE	-0.0321639	0.0105148	1	0.379	0.482	-0.0373919	0.0205224	1	0.552	0.602	0.00522802	0.855501	0.8136
ENSG00000251562.7	MALAT1	TRUE	-0.164901	0.0106153	1	1	1	-0.357285	2.14019e-16	5.64091e-12	1	1	0.192384	0.0314194	0.0246
ENSG00000183340.6	JRKL	FALSE	-0.0312047	0.0106923	1	0.235	0.319	-0.000381247	0.30855	1	0.372	0.413	-0.0308234	0.0362294	0.0296
ENSG00000279233.1	RP11-158L12.4	FALSE	-0.0165055	0.0107637	1	0.087	0.147	0.0061083	0.40411	1	0.179	0.169	-0.0226138	0.0103946	0.0112
ENSG00000049239.12	H6PD	TRUE	-0.0351166	0.0107926	1	0.383	0.487	-0.0342252	0.00543543	1	0.534	0.611	-0.000891373	0.957883	0.96
ENSG00000115274.14	INO80B	FALSE	-0.0117139	0.0107951	1	0.034	0.078	0.00325099	0.884875	1	0.108	0.109	-0.0149649	0.0106423	0.0184
ENSG00000198496.10	NBR2	FALSE	-0.0172971	0.0108835	1	0.121	0.191	-0.00286213	0.494538	1	0.248	0.263	-0.014435	0.196707	0.172
ENSG00000079277.19	MKNK1	TRUE	-0.0407105	0.0109613	1	0.739	0.799	0.0066548	0.471989	1	0.908	0.89	-0.0473653	0.105434	0.0607
ENSG00000152413.14	HOMER1	FALSE	-0.0285353	0.0109698	1	0.36	0.473	0.0196749	0.124096	1	0.557	0.546	-0.0482101	0.020848	0.0117
ENSG00000163607.15	GTPBP8	FALSE	-0.04264	0.011027	1	0.625	0.7	0.0233643	0.191911	1	0.792	0.8	-0.0660043	0.00781975	0.0021
ENSG00000230155.6	RP3-477O4.14	FALSE	-0.0259609	0.0112022	1	0.379	0.486	-0.0296059	0.00161991	1	0.585	0.656	0.00364502	0.88433	0.8475
ENSG00000172667.10	ZMAT3	TRUE	-0.0372274	0.0113178	1	0.277	0.371	-0.0631368	3.81753e-07	0.0100619	0.344	0.455	0.0259094	0.284451	0.2259
ENSG00000237877.6	LINC01473	FALSE	-0.0134112	0.0113476	1	0.019	0.055	-0.00626727	0.102339	1	0.051	0.069	-0.00714394	0.116895	0.1514
ENSG00000171867.16	PRNP	TRUE	-0.0341867	0.0113569	1	0.432	0.547	0.0056012	0.920168	1	0.625	0.648	-0.0397879	0.1051	0.0773
ENSG00000120860.10	CCDC53	FALSE	-0.0442724	0.0114106	1	0.606	0.71	-0.0176305	0.126397	1	0.803	0.825	-0.0266418	0.297823	0.24
ENSG00000165912.15	PACSIN3	FALSE	-0.00955513	0.0114672	1	0.015	0.05	0.000308892	0.915707	1	0.059	0.061	-0.00986402	0.0303003	0.0363
ENSG00000189343.7	RPS2P46	FALSE	-0.0114237	0.0114774	1	0.019	0.055	-9.14122e-05	0.297755	1	0.103	0.122	-0.0113323	0.0230805	0.0462
ENSG00000092929.11	UNC13D	TRUE	-0.0277483	0.0115958	1	0.117	0.179	-0.0185415	0.000209569	1	0.166	0.238	-0.00920683	0.374001	0.3949
ENSG00000127804.12	METTL16	FALSE	-0.0393374	0.0116634	1	0.636	0.732	0.0360582	0.0253436	1	0.844	0.823	-0.0753957	0.00438423	0.0012
ENSG00000140199.11	SLC12A6	TRUE	-0.0269277	0.0116744	1	0.246	0.337	-0.00369684	0.612109	1	0.434	0.451	-0.0232309	0.175952	0.1784
ENSG00000147570.9	DNAJC5B	FALSE	-0.017326	0.0117077	1	0.03	0.071	-0.00226209	0.463033	1	0.077	0.087	-0.015064	0.00777878	0.0118
ENSG00000242612.6	DECR2	FALSE	-0.0249055	0.0117086	1	0.288	0.39	0.00689134	0.718725	1	0.467	0.471	-0.0317968	0.0470108	0.0295
ENSG00000162337.11	LRP5	FALSE	-0.0240281	0.011721	1	0.201	0.283	-0.00478376	0.213612	1	0.33	0.372	-0.0192443	0.133777	0.1177
ENSG00000065833.8	ME1	FALSE	-0.0145033	0.0118385	1	0.034	0.076	0.00154837	0.524423	1	0.09	0.082	-0.0160517	0.00969203	0.0176
ENSG00000206417.8	H1FX-AS1	FALSE	-0.00808153	0.0118785	1	0.004	0.031	-0.000888553	0.444565	1	0.033	0.04	-0.00719298	0.00974513	0.0336
ENSG00000277566.1	RP11-545P7.9	FALSE	-0.00758542	0.0119859	1	0	0.023	0.000688146	0.895694	1	0.025	0.026	-0.00827357	0.000143503	0.0053
ENSG00000224356.5	RP11-151A6.4	FALSE	-0.0122169	0.0120657	1	0.023	0.06	0.00146394	0.25822	1	0.072	0.06	-0.0136808	0.00510833	0.0153
ENSG00000114541.14	FRMD4B	TRUE	-0.0246171	0.0121495	1	0.121	0.184	-0.00937615	0.0814554	1	0.18	0.214	-0.0152409	0.178141	0.1871
ENSG00000103152.11	MPG	FALSE	-0.0419037	0.0121826	1	0.913	0.944	-0.0663682	0.000207916	1	0.989	0.982	0.0244645	0.498524	0.4112
ENSG00000260101.1	RP11-568N6.1	FALSE	-0.016455	0.0122134	1	0.068	0.122	-0.0169099	0.00386314	1	0.105	0.152	0.000454898	0.960615	0.9606
ENSG00000261997.1	RP11-212I21.4	FALSE	-0.0175971	0.0122296	1	0.076	0.131	-0.00899277	0.121549	1	0.149	0.177	-0.00860434	0.372472	0.3331
ENSG00000104774.12	MAN2B1	FALSE	-0.0231448	0.0122403	1	0.216	0.3	-0.021109	0.0207462	1	0.41	0.467	-0.00203577	0.908747	0.887
ENSG00000196998.17	WDR45	FALSE	-0.0178278	0.012246	1	0.186	0.266	-0.00941815	0.106981	1	0.325	0.368	-0.00840961	0.555601	0.5152
ENSG00000167173.18	C15orf39	FALSE	-0.025563	0.0122466	1	0.307	0.413	0.0161836	0.253341	1	0.534	0.538	-0.0417466	0.024632	0.018
ENSG00000142197.12	DOPEY2	FALSE	-0.0363482	0.0122696	1	0.436	0.543	-0.0104225	0.436992	1	0.669	0.692	-0.0259257	0.244409	0.1989
ENSG00000165655.16	ZNF503	TRUE	-0.0246927	0.0123967	1	0.186	0.264	0.000530135	0.307714	1	0.284	0.315	-0.0252228	0.0907614	0.0801
ENSG00000228594.3	FNDC10	FALSE	-0.0254722	0.0123989	1	0.277	0.37	0.00029938	0.460375	1	0.423	0.459	-0.0257716	0.146795	0.1009
ENSG00000238105.7	GOLGA2P5	FALSE	-0.0128182	0.0124948	1	0.095	0.159	0.000606335	0.558316	1	0.2	0.216	-0.0134245	0.191974	0.1681
ENSG00000106049.8	HIBADH	TRUE	-0.0125146	0.0124986	1	0.337	0.449	0.00472157	0.566273	1	0.574	0.591	-0.0172362	0.451424	0.3348
ENSG00000162849.15	KIF26B	FALSE	-0.00857214	0.0125438	1	0	0.023	-5.18943e-05	0.666809	1	0.023	0.026	-0.00852025	0.00014507	0.0052
ENSG00000175283.7	DOLK	FALSE	-0.0103016	0.0126404	1	0.091	0.153	0.00634368	0.443342	1	0.198	0.191	-0.0166453	0.094271	0.0563
ENSG00000244187.7	TMEM141	TRUE	-0.0603478	0.0126412	1	0.852	0.894	-0.00471111	0.888662	1	0.949	0.943	-0.0556367	0.0684361	0.0404
ENSG00000263753.6	LINC00667	FALSE	-0.0389153	0.0126415	1	0.39	0.489	0.00873911	0.951029	1	0.556	0.585	-0.0476544	0.0106696	0.0066
ENSG00000270091.1	RP11-78O7.2	FALSE	-0.0108925	0.0126558	1	0.034	0.077	0.00327693	0.789595	1	0.108	0.107	-0.0141695	0.023747	0.0281
ENSG00000184117.11	NIPSNAP1	TRUE	-0.0302398	0.012658	1	0.295	0.386	-0.0260805	0.00226863	1	0.443	0.517	-0.00415924	0.820226	0.7891
ENSG00000131375.9	CAPN7	FALSE	-0.0395944	0.0126849	1	0.477	0.592	-0.000760463	0.787798	1	0.713	0.721	-0.038834	0.0771807	0.0568
ENSG00000197380.10	DACT3	FALSE	-0.0239667	0.0128212	1	0.133	0.202	-0.0143119	0.0471846	1	0.21	0.25	-0.00965481	0.507968	0.4904
ENSG00000063180.8	CA11	FALSE	-0.022201	0.0128978	1	0.095	0.153	0.00449161	0.799648	1	0.238	0.241	-0.0266926	0.00621912	0.0116
ENSG00000176473.13	WDR25	FALSE	-0.00655085	0.0129541	1	0.102	0.17	-0.00435747	0.174853	1	0.182	0.213	-0.00219338	0.85404	0.8125
ENSG00000086544.2	ITPKC	FALSE	-0.00698927	0.0129619	1	0.034	0.077	0.00109337	0.869819	1	0.089	0.093	-0.00808265	0.297769	0.2098
ENSG00000143390.17	RFX5	FALSE	-0.030162	0.0129944	1	0.318	0.406	0.0070665	0.724142	1	0.477	0.486	-0.0372285	0.0255724	0.0154
ENSG00000267317.2	CTB-25B13.12	FALSE	-0.0129555	0.0130411	1	0.053	0.101	-0.00990067	0.0133411	1	0.1	0.139	-0.00305482	0.712018	0.6719
ENSG00000229855.8	CTC-546K23.1	TRUE	-0.0118063	0.013053	1	0.083	0.142	-0.013456	0.000517201	1	0.12	0.182	0.00164974	0.888142	0.8665
ENSG00000166068.12	SPRED1	FALSE	-0.0161238	0.0130731	1	0.064	0.116	-0.00647591	0.0600172	1	0.121	0.154	-0.00964786	0.244792	0.2205
ENSG00000131080.14	EDA2R	FALSE	-0.00902792	0.0130818	1	0.004	0.03	-0.0028281	0.0461413	1	0.021	0.038	-0.00619982	0.0871884	0.1083
ENSG00000167302.10	TEPSIN	FALSE	-0.0207295	0.013104	1	0.201	0.282	0.0124852	0.357315	1	0.341	0.337	-0.0332147	0.0123297	0.0071
ENSG00000203780.10	FANK1	FALSE	-0.00982511	0.0131194	1	0.008	0.037	-0.00199894	0.339784	1	0.049	0.059	-0.00782617	0.0363369	0.0497
ENSG00000166167.17	BTRC	FALSE	-0.017021	0.0131379	1	0.106	0.17	0.00178856	0.699587	1	0.226	0.24	-0.0188096	0.0539527	0.0528
ENSG00000188177.13	ZC3H6	FALSE	-0.0231698	0.0131438	1	0.106	0.167	-0.0165357	0.0578568	1	0.182	0.219	-0.00663419	0.607025	0.6033
ENSG00000165915.13	SLC39A13	FALSE	-0.0078474	0.0132011	1	0.08	0.139	-0.000560305	0.313413	1	0.172	0.198	-0.0072871	0.461493	0.3968
ENSG00000138439.11	FAM117B	FALSE	-0.019391	0.0132394	1	0.182	0.265	-0.00762206	0.0942904	1	0.321	0.375	-0.011769	0.38281	0.3434
ENSG00000171307.18	ZDHHC16	FALSE	-0.0201135	0.0132556	1	0.314	0.426	0.0243711	0.0274	1	0.549	0.537	-0.0444846	0.0126575	0.0052
ENSG00000187796.13	CARD9	FALSE	-0.0127077	0.0133012	1	0.08	0.136	-0.00195332	0.457672	1	0.177	0.196	-0.0107544	0.302158	0.268
ENSG00000205133.11	TRIQK	TRUE	-0.0465324	0.0133774	1	0.398	0.494	-0.0550853	1.23882e-05	0.326516	0.577	0.667	0.00855293	0.698597	0.6733
ENSG00000171777.15	RASGRP4	FALSE	-0.0132127	0.0134188	1	0.08	0.137	-0.0101623	0.0253893	1	0.144	0.185	-0.00305039	0.779287	0.7427
ENSG00000090238.11	YPEL3	TRUE	-0.0321605	0.0134289	1	0.102	0.163	-0.0320163	3.86283e-05	1	0.151	0.23	-0.000144201	0.99783	0.9911
ENSG00000279483.1	AC090498.1	TRUE	-0.0442678	0.0135371	1	0.617	0.719	-0.0155473	0.259444	1	0.933	0.946	-0.0287205	0.253791	0.2625
ENSG00000072657.8	TRHDE	FALSE	-0.0103933	0.0135524	1	0.095	0.157	-0.0027701	0.406552	1	0.192	0.211	-0.00762324	0.547271	0.4632
ENSG00000100288.19	CHKB	FALSE	-0.0089766	0.0136068	1	0.053	0.102	-0.00735856	0.0414444	1	0.146	0.186	-0.00161804	0.864591	0.8358
ENSG00000214248.2	CTD-3193O13.12	FALSE	-0.00901661	0.0136375	1	0.057	0.109	-0.00241331	0.140637	1	0.102	0.126	-0.0066033	0.403498	0.3679
ENSG00000117090.14	SLAMF1	FALSE	-0.00931954	0.0136821	1	0.027	0.065	-0.00289271	0.186194	1	0.084	0.103	-0.00642682	0.366818	0.3273
ENSG00000164068.15	RNF123	FALSE	-0.0172106	0.0136837	1	0.189	0.272	0.0130019	0.33515	1	0.344	0.347	-0.0302126	0.0216194	0.0137
ENSG00000189136.8	UBE2Q2P1	FALSE	-0.0218036	0.0137063	1	0.114	0.174	0.0168899	0.123156	1	0.236	0.219	-0.0386935	0.000784744	0.001
ENSG00000260793.2	RP5-882C2.2	FALSE	-0.0107342	0.0137235	1	0.042	0.087	-0.00620921	0.153734	1	0.102	0.124	-0.00452504	0.560012	0.5197
ENSG00000272810.1	U91328.22	FALSE	-0.00812564	0.0137402	1	0	0.023	0.000740767	0.860234	1	0.02	0.019	-0.00886641	5.5963e-05	0.003
ENSG00000065491.8	TBC1D22B	FALSE	-0.019255	0.0137452	1	0.212	0.295	0.0132994	0.390386	1	0.38	0.375	-0.0325544	0.0259746	0.0157
ENSG00000223508.5	RPL23AP53	FALSE	-0.0103541	0.0137761	1	0.114	0.179	-0.00589698	0.209474	1	0.257	0.291	-0.00445717	0.709488	0.6576
ENSG00000106100.10	NOD1	FALSE	-0.0176994	0.0137872	1	0.114	0.176	0.0114969	0.302015	1	0.238	0.229	-0.0291963	0.00538908	0.0039
ENSG00000262089.1	RP11-589P10.5	FALSE	-0.0118625	0.0138802	1	0.042	0.086	-0.00123426	0.396118	1	0.092	0.105	-0.0106282	0.088808	0.0812
ENSG00000176454.13	LPCAT4	FALSE	-0.0127999	0.0139865	1	0.254	0.352	-0.0156818	0.0844151	1	0.47	0.523	0.00288193	0.880869	0.8514
ENSG00000225972.1	MTND1P23	FALSE	-0.0185814	0.0140094	1	0.231	0.315	-0.0125122	0.0176953	1	0.292	0.36	-0.00606914	0.70051	0.6218
ENSG00000260285.1	RP11-600F24.7	FALSE	-0.00828867	0.0141479	1	0.004	0.03	-0.00127092	0.39585	1	0.033	0.04	-0.00701775	0.0165897	0.0487
ENSG00000197943.9	PLCG2	FALSE	-0.0460507	0.0141676	1	0.436	0.548	-0.0219933	0.0810184	1	0.648	0.695	-0.0240574	0.247123	0.2073
ENSG00000133794.17	ARNTL	FALSE	-0.0123729	0.0141803	1	0.174	0.254	-0.00392892	0.245479	1	0.298	0.339	-0.00844394	0.590165	0.5013
ENSG00000140323.5	DISP2	FALSE	-0.00906369	0.0142594	1	0.011	0.042	0.000868068	0.672277	1	0.051	0.055	-0.00993176	0.0192851	0.0453
ENSG00000224281.4	SLC25A5-AS1	FALSE	-0.00739253	0.0142983	1	0.004	0.03	5.20487e-05	0.477027	1	0.038	0.045	-0.00744457	0.0208679	0.049
ENSG00000163565.18	IFI16	FALSE	-0.0241446	0.0143308	1	0.098	0.158	-0.0158263	0.0121151	1	0.177	0.227	-0.00831831	0.545404	0.5393
ENSG00000160345.12	C9orf116	FALSE	-0.0118495	0.0144026	1	0.167	0.242	0.000552709	0.815688	1	0.298	0.299	-0.0124022	0.366657	0.2777
ENSG00000139679.15	LPAR6	FALSE	-0.0166485	0.0144075	1	0.042	0.085	-0.00684787	0.29215	1	0.115	0.131	-0.0098006	0.261296	0.2469
ENSG00000005243.9	COPZ2	FALSE	-0.0131959	0.014417	1	0.03	0.07	-0.00395798	0.283711	1	0.075	0.09	-0.00923792	0.0907721	0.1129
ENSG00000261136.1	RP11-37C7.3	FALSE	-0.0114173	0.0145648	1	0.023	0.059	-0.00563782	0.040967	1	0.052	0.077	-0.00577953	0.236513	0.2395
ENSG00000079739.15	PGM1	FALSE	-0.0231835	0.0146916	1	0.409	0.526	0.0196039	0.384131	1	0.639	0.648	-0.0427874	0.0570089	0.0356
ENSG00000134744.13	ZCCHC11	TRUE	-0.0343239	0.0147112	1	0.561	0.641	-0.0388505	0.00830031	1	0.695	0.756	0.00452656	0.893663	0.8654
ENSG00000230202.1	RP11-632C17__A.1	FALSE	-0.0135167	0.0147503	1	0.11	0.174	-0.00166102	0.770428	1	0.249	0.259	-0.0118557	0.235948	0.1887
ENSG00000131401.11	NAPSB	TRUE	-0.089243	0.0147824	1	0.962	0.972	-0.057238	0.0191096	1	0.984	0.99	-0.032005	0.504204	0.4906
ENSG00000226419.7	SLC16A1-AS1	TRUE	-0.0207783	0.0148196	1	0.356	0.458	-0.000265909	0.817655	1	0.518	0.513	-0.0205124	0.413054	0.3374
ENSG00000228782.7	CTD-2026D20.3	FALSE	-0.0156537	0.0148302	1	0.155	0.231	0.010417	0.753854	1	0.336	0.342	-0.0260707	0.0468239	0.0369
ENSG00000259953.1	RP11-4O1.2	FALSE	-0.0110251	0.0148541	1	0.076	0.131	-0.0136639	0.00148718	1	0.146	0.21	0.00263879	0.808267	0.7778
ENSG00000159348.12	CYB5R1	FALSE	-0.0234163	0.014889	1	0.212	0.287	-0.0165492	0.121827	1	0.354	0.393	-0.00686711	0.649905	0.593
ENSG00000225138.7	CTD-2228K2.7	FALSE	-0.00820483	0.01489	1	0.125	0.196	-0.0126583	0.00147727	1	0.167	0.233	0.00445349	0.73624	0.675
ENSG00000204410.14	MSH5	FALSE	-0.0207509	0.0149639	1	0.152	0.222	0.0182443	0.0592331	1	0.389	0.37	-0.0389952	0.00136768	0.0012
ENSG00000140400.15	MAN2C1	FALSE	-0.0387151	0.0151905	1	0.447	0.548	-0.000742641	0.342152	1	0.651	0.693	-0.0379725	0.0740234	0.052
ENSG00000213015.8	ZNF580	FALSE	-0.0462184	0.0151937	1	0.682	0.76	0.00309907	0.898856	1	0.877	0.872	-0.0493174	0.0667165	0.0381
ENSG00000120332.15	TNN	FALSE	-0.0117936	0.0152551	1	0.027	0.064	-0.00845132	0.00366653	1	0.049	0.085	-0.00334232	0.497847	0.5197
ENSG00000104267.9	CA2	TRUE	-0.185525	0.0152843	1	0.765	0.809	-0.0549926	0.984974	1	0.861	0.829	-0.130532	0.0835608	0.0919
ENSG00000210077.1	MT-TV	FALSE	-0.0185335	0.0152993	1	0.072	0.124	-0.00436049	0.207945	1	0.202	0.232	-0.014173	0.12286	0.143
ENSG00000205544.3	TMEM256	TRUE	-0.0590913	0.0153322	1	0.879	0.913	-0.0398451	0.00545998	1	0.957	0.97	-0.0192462	0.553427	0.5055
ENSG00000185088.13	RPS27L	TRUE	-0.0800415	0.0153494	1	0.996	0.998	-0.095818	0.000571068	1	1	1	0.0157765	0.731007	0.6955
ENSG00000254615.2	RP11-395G23.3	FALSE	-0.0100971	0.0154647	1	0.061	0.111	0.00432181	0.684512	1	0.157	0.154	-0.0144189	0.0790014	0.0752
ENSG00000269578.1	CTD-3222D19.5	FALSE	-0.0116	0.0154691	1	0.053	0.1	0.00155584	0.65283	1	0.077	0.085	-0.0131558	0.0447205	0.0251
ENSG00000053371.12	AKR7A2	TRUE	-0.0671595	0.0155533	1	0.966	0.968	-0.0317737	0.0217925	1	0.993	0.994	-0.0353859	0.296132	0.2529
ENSG00000167595.14	PROSER3	FALSE	-0.0112972	0.0156051	1	0.182	0.264	0.00309522	0.708153	1	0.349	0.368	-0.0143924	0.338584	0.2787
ENSG00000087157.18	PGS1	FALSE	-0.0265191	0.0156151	1	0.28	0.368	0.00376138	0.774874	1	0.482	0.49	-0.0302804	0.0522224	0.0328
ENSG00000172824.14	CES4A	FALSE	-0.0130046	0.0156456	1	0.034	0.075	-0.00443113	0.437202	1	0.087	0.097	-0.00857348	0.186447	0.1458
ENSG00000172830.12	SSH3	FALSE	-0.0126954	0.0157786	1	0.159	0.232	0.00491718	0.541809	1	0.321	0.318	-0.0176126	0.188321	0.134
ENSG00000177426.20	TGIF1	FALSE	-0.0217414	0.0157859	1	0.311	0.403	-0.0255862	0.0129276	1	0.441	0.51	0.00384484	0.867098	0.8244
ENSG00000185112.5	FAM43A	TRUE	-0.0190191	0.0158541	1	0.235	0.322	0.00704075	0.878991	1	0.387	0.407	-0.0260599	0.171818	0.1431
ENSG00000197756.9	RPL37A	TRUE	-0.063457	0.0159316	1	1	1	-0.0537231	0.00111206	1	1	1	-0.00973384	0.72665	0.7345
ENSG00000103326.11	CAPN15	FALSE	-0.0309994	0.0159355	1	0.428	0.534	0.0140199	0.320324	1	0.628	0.634	-0.0450193	0.0302792	0.0205
ENSG00000115840.13	SLC25A12	FALSE	-0.0184775	0.0160378	1	0.277	0.382	0.0151909	0.119186	1	0.492	0.49	-0.0336684	0.0509812	0.0271
ENSG00000268027.5	AC006129.2	TRUE	-0.0181673	0.0161318	1	0.258	0.344	-0.0146593	0.136249	1	0.377	0.421	-0.00350798	0.866285	0.8377
ENSG00000158887.15	MPZ	FALSE	-0.0131522	0.0161716	1	0.049	0.094	0.00097749	0.462016	1	0.1	0.112	-0.0141297	0.0540982	0.0698
ENSG00000099804.8	CDC34	FALSE	-0.0306598	0.0162168	1	0.466	0.566	0.00840874	0.451774	1	0.69	0.676	-0.0390685	0.0733309	0.0393
ENSG00000171298.12	GAA	FALSE	-0.0246582	0.0162216	1	0.284	0.377	-0.0246056	0.000684419	1	0.398	0.492	-5.25954e-05	0.985783	0.9972
ENSG00000164776.9	PHKG1	TRUE	-0.0145949	0.0162647	1	0.133	0.197	-0.00232837	0.388254	1	0.275	0.299	-0.0122666	0.394681	0.3707
ENSG00000231439.4	WASIR2	FALSE	-0.0102081	0.016283	1	0.027	0.064	0.00101302	0.634475	1	0.067	0.074	-0.0112211	0.0311033	0.0504
ENSG00000178802.17	MPI	FALSE	-0.0331352	0.0163871	1	0.333	0.428	0.0188386	0.221524	1	0.525	0.542	-0.0519739	0.00266828	0.0006
ENSG00000186300.11	ZNF555	FALSE	-0.0145821	0.016406	1	0.076	0.129	-0.000160997	0.637143	1	0.162	0.174	-0.0144211	0.110228	0.0956
ENSG00000157657.14	ZNF618	FALSE	-0.0208148	0.0164101	1	0.299	0.396	0.0214705	0.058968	1	0.492	0.47	-0.0422853	0.0268545	0.0131
ENSG00000235437.7	LINC01278	FALSE	-0.0184078	0.0165196	1	0.22	0.305	-0.00705801	0.263677	1	0.341	0.376	-0.0113498	0.447017	0.3803
ENSG00000169740.13	ZNF32	FALSE	-0.0191252	0.016573	1	0.201	0.281	-0.00673231	0.228383	1	0.336	0.374	-0.0123929	0.408402	0.3405
ENSG00000272606.1	RP11-554J4.1	FALSE	-0.0135328	0.0165798	1	0.072	0.125	0.00342645	0.912709	1	0.184	0.185	-0.0169593	0.052554	0.0533
ENSG00000126467.10	TSKS	FALSE	-0.0239609	0.016603	1	0.227	0.314	-0.0221793	0.00308646	1	0.348	0.431	-0.00178165	0.925978	0.9017
ENSG00000196689.11	TRPV1	FALSE	-0.00898816	0.0166485	1	0.034	0.075	-0.00846834	0.00847294	1	0.066	0.101	-0.000519824	0.937944	0.9299
ENSG00000275183.1	LENG9	TRUE	-0.0168104	0.0166581	1	0.239	0.33	0.0085973	0.784313	1	0.415	0.432	-0.0254077	0.133727	0.0988
ENSG00000223599.1	RP11-216N14.7	FALSE	-0.0104953	0.0167195	1	0.038	0.08	-0.00311468	0.27	1	0.093	0.11	-0.0073806	0.224329	0.1931
ENSG00000212747.4	FAM127C	FALSE	-0.00572305	0.0167213	1	0.042	0.085	0.00207143	0.731028	1	0.105	0.113	-0.00779448	0.43216	0.3789
ENSG00000178814.16	OPLAH	FALSE	-0.011644	0.016812	1	0.106	0.169	-0.0261918	3.17022e-07	0.00835574	0.138	0.236	0.0145478	0.159504	0.0993
ENSG00000155366.16	RHOC	FALSE	-0.0125723	0.016872	1	0.163	0.24	-0.0242818	0.000199648	1	0.233	0.318	0.0117095	0.514285	0.4436
ENSG00000139182.13	CLSTN3	FALSE	-0.0106453	0.0168826	1	0.023	0.058	-0.00324088	0.146635	1	0.072	0.092	-0.00740442	0.151648	0.1987
ENSG00000038002.8	AGA	FALSE	-0.0189452	0.0169706	1	0.231	0.319	-0.00679721	0.0789392	1	0.372	0.433	-0.012148	0.455562	0.3953
ENSG00000011454.16	RABGAP1	FALSE	-0.0293582	0.0170372	1	0.314	0.41	-0.00325373	0.685556	1	0.516	0.513	-0.0261045	0.127034	0.1048
ENSG00000134830.5	C5AR2	FALSE	-0.0107346	0.0170838	1	0.019	0.053	-0.00382895	0.131446	1	0.056	0.074	-0.00690569	0.242476	0.2342
ENSG00000197253.13	TPSB2	FALSE	-0.0325576	0.0172154	1	0.019	0.052	0.000258791	0.0411798	1	0.036	0.057	-0.0328164	0.0816415	0.2118
ENSG00000269892.1	RP4-761J14.10	FALSE	-0.00704888	0.0172654	1	0	0.021	0.000422355	0.899043	1	0.02	0.021	-0.00747124	0.000133667	0.0062
ENSG00000137103.16	TMEM8B	FALSE	-0.00648864	0.0172654	1	0	0.021	-0.000608267	0.445785	1	0.026	0.032	-0.00588037	0.00719741	0.0233
ENSG00000267002.2	RP11-242D8.1	FALSE	-0.0199712	0.0173296	1	0.208	0.287	0.00643335	0.834262	1	0.356	0.36	-0.0264045	0.0899049	0.0755
ENSG00000280077.1	RP11-87H9.4	FALSE	-0.0241886	0.0173389	1	0.261	0.352	-0.00203997	0.374524	1	0.372	0.41	-0.0221486	0.151372	0.108
ENSG00000111801.15	BTN3A3	FALSE	-0.0105276	0.0173549	1	0.023	0.058	0.000102738	0.234733	1	0.059	0.074	-0.0106303	0.0653787	0.0673
ENSG00000239911.2	PRKAG2-AS1	TRUE	-0.0268552	0.0174413	1	0.477	0.582	0.0437048	0.00234127	1	0.731	0.69	-0.07056	0.00643379	0.0016
ENSG00000140450.8	ARRDC4	TRUE	-0.0486322	0.0174617	1	0.254	0.334	-0.0479094	0.000340607	1	0.303	0.392	-0.000722738	0.989138	0.9756
ENSG00000119787.13	ATL2	FALSE	-0.0258839	0.0174713	1	0.451	0.566	0.0167055	0.185893	1	0.71	0.703	-0.0425894	0.0522364	0.0326
ENSG00000119686.9	FLVCR2	FALSE	-0.0210497	0.0174745	1	0.273	0.371	0.00106623	0.47287	1	0.479	0.474	-0.0221159	0.223833	0.1638
ENSG00000124172.9	ATP5E	TRUE	-0.050176	0.0175978	1	1	1	-0.00924872	0.675028	1	1	1	-0.0409273	0.0983834	0.1014
ENSG00000135424.15	ITGA7	FALSE	-0.0142665	0.0176501	1	0.155	0.225	0.00176886	0.968118	1	0.284	0.292	-0.0160353	0.256069	0.1969
ENSG00000197361.6	FBXL22	FALSE	-0.0140792	0.0179866	1	0.053	0.098	-0.00572567	0.0638963	1	0.1	0.13	-0.00835353	0.232044	0.2308
ENSG00000270072.1	RP11-750H9.7	FALSE	-0.00908121	0.0180216	1	0.027	0.063	0.00176922	0.950542	1	0.092	0.092	-0.0108504	0.0527799	0.0662
ENSG00000231767.3	RP11-92K2.2	FALSE	-0.00715599	0.0180694	1	0.008	0.035	-0.00288553	0.0486519	1	0.016	0.031	-0.00427046	0.159442	0.1467
ENSG00000131686.14	CA6	FALSE	-0.00722042	0.0180745	1	0	0.021	-0.00441996	0.0356755	1	0.015	0.03	-0.00280046	0.100812	0.1642
ENSG00000162746.14	FCRLB	FALSE	-0.0129985	0.0181467	1	0.068	0.118	-0.0087478	0.00802412	1	0.126	0.172	-0.00425066	0.638261	0.6166
ENSG00000137700.16	SLC37A4	FALSE	-0.0134931	0.0181529	1	0.189	0.269	0.00646362	0.468266	1	0.333	0.336	-0.0199567	0.146058	0.104
ENSG00000100505.13	TRIM9	FALSE	-0.01052	0.0181531	1	0.076	0.129	0.000783377	0.602215	1	0.138	0.15	-0.0113034	0.268842	0.2422
ENSG00000180901.10	KCTD2	FALSE	-0.0165526	0.0181798	1	0.152	0.22	0.00603614	0.576832	1	0.248	0.249	-0.0225887	0.0465666	0.0289
ENSG00000132635.16	PCED1A	FALSE	-0.0227845	0.0182017	1	0.326	0.415	-0.0128201	0.412394	1	0.515	0.525	-0.00996444	0.601729	0.5235
ENSG00000263266.2	RPS7P1	FALSE	-0.0123636	0.0182673	1	0.17	0.248	-0.0083743	0.0295058	1	0.233	0.286	-0.00398932	0.795203	0.7334
ENSG00000162976.12	PQLC3	FALSE	-0.0274235	0.0183611	1	0.326	0.429	-0.0146718	0.0664574	1	0.521	0.583	-0.0127518	0.499526	0.4541
ENSG00000203644.3	RP11-332M2.1	FALSE	-0.0114439	0.0184323	1	0.08	0.135	-0.000735904	0.442125	1	0.157	0.174	-0.010708	0.201935	0.1724
ENSG00000171700.13	RGS19	FALSE	-0.0438539	0.0184691	1	0.708	0.795	-0.0252842	0.224985	1	0.879	0.905	-0.0185697	0.537637	0.4704
ENSG00000235106.9	LINC00094	FALSE	-0.0114826	0.0185649	1	0.083	0.138	-0.000312917	0.572025	1	0.177	0.192	-0.0111697	0.275854	0.2153
ENSG00000166199.12	ALKBH3	FALSE	-0.034332	0.0185723	1	0.432	0.525	0.0105464	0.685625	1	0.628	0.642	-0.0448784	0.0208551	0.0113
ENSG00000279700.1	RP13-554M15.2	FALSE	-0.00790209	0.0186528	1	0.121	0.188	0.00388399	0.584842	1	0.184	0.179	-0.0117861	0.274018	0.1725
ENSG00000106991.13	ENG	FALSE	-0.0259569	0.0186595	1	0.326	0.415	0.020599	0.51634	1	0.498	0.504	-0.0465559	0.0219061	0.0191
ENSG00000261716.1	RP11-196G18.22	FALSE	-0.0145959	0.0186785	1	0.045	0.088	-0.00410225	0.145441	1	0.092	0.114	-0.0104936	0.100644	0.108
ENSG00000196126.10	HLA-DRB1	TRUE	-0.0476368	0.0187558	1	0.095	0.149	-0.0334989	0.000289678	1	0.125	0.189	-0.0141379	0.760568	0.7332
ENSG00000280353.1	CTC-453G23.7	FALSE	-0.0113665	0.0188322	1	0.042	0.084	0.0013447	0.835479	1	0.093	0.092	-0.0127112	0.0401194	0.0435
ENSG00000176485.10	PLA2G16	FALSE	-0.0095385	0.0189209	1	0.019	0.052	-0.00133206	0.37487	1	0.051	0.061	-0.00820644	0.339582	0.262
ENSG00000007376.7	RPUSD1	FALSE	-0.0328294	0.0191553	1	0.413	0.511	0.021572	0.0331101	1	0.654	0.615	-0.0544014	0.00565479	0.0026
ENSG00000267222.1	RP11-194N12.2	FALSE	-0.0117816	0.0192277	1	0.011	0.04	-0.00188351	0.189359	1	0.033	0.045	-0.0098981	0.00346934	0.0104
ENSG00000174996.11	KLC2	FALSE	-0.00690759	0.0192393	1	0.053	0.099	0.000640925	0.63957	1	0.139	0.15	-0.00754851	0.425315	0.341
ENSG00000070756.14	PABPC1	TRUE	-0.0605116	0.0192407	1	1	1	-0.071669	4.8747e-06	0.128482	1	1	0.0111574	0.691884	0.6804
ENSG00000234009.1	RPL5P34	FALSE	-0.0240554	0.0192452	1	0.216	0.293	-0.00432375	0.144238	1	0.215	0.255	-0.0197316	0.109631	0.0716
ENSG00000274104.1	CTD-2553L13.10	FALSE	-0.0112038	0.0192694	1	0.064	0.114	0.00240828	0.760962	1	0.125	0.133	-0.013612	0.0821456	0.0733
ENSG00000272146.5	ARF4-AS1	FALSE	-0.0084926	0.0192866	1	0.034	0.073	-0.000753635	0.837314	1	0.092	0.095	-0.00773896	0.219826	0.2371
ENSG00000169413.2	RNASE6	TRUE	-0.0468555	0.019296	1	0.432	0.518	-0.0460681	0.00273043	1	0.587	0.645	-0.000787375	0.963297	0.9699
ENSG00000266371.1	RP11-142O6.1	FALSE	-0.00992924	0.0193168	1	0.019	0.051	0.00119326	0.920518	1	0.059	0.059	-0.0111225	0.0128767	0.0298
ENSG00000189195.10	BTBD8	FALSE	-0.0144728	0.0193664	1	0.034	0.072	-0.00785017	0.0244869	1	0.085	0.118	-0.00662267	0.256999	0.2807
ENSG00000162378.12	ZYG11B	FALSE	-0.0184673	0.0195384	1	0.356	0.469	-0.0209547	0.0102843	1	0.508	0.577	0.00248748	0.922112	0.8969
ENSG00000187801.14	ZFP69B	FALSE	-0.010272	0.0196568	1	0.045	0.088	-0.000875551	0.816613	1	0.118	0.123	-0.00939646	0.172009	0.1357
ENSG00000185432.11	METTL7A	TRUE	-0.0317044	0.0196605	1	0.227	0.305	-0.0493613	1.7815e-05	0.469549	0.313	0.413	0.0176569	0.337175	0.308
ENSG00000237004.3	ZNRF2P1	FALSE	-0.00745799	0.019696	1	0.008	0.034	-0.00200848	0.227866	1	0.044	0.057	-0.00544951	0.154126	0.1879
ENSG00000064225.12	ST3GAL6	FALSE	-0.0254674	0.0197051	1	0.182	0.253	-0.015519	0.0576471	1	0.357	0.397	-0.00994843	0.496615	0.5162
ENSG00000105519.14	CAPS	FALSE	-0.00453037	0.0197524	1	0.027	0.063	-0.00955478	0.00123279	1	0.059	0.103	0.00502441	0.568004	0.433
ENSG00000236330.1	RPL5P9	FALSE	-0.0155504	0.0197906	1	0.11	0.17	-0.00230322	0.259949	1	0.167	0.192	-0.0132472	0.150484	0.1234
ENSG00000144481.16	TRPM8	FALSE	-0.00638928	0.0198108	1	0	0.02	-0.0034512	0.00533836	1	0.01	0.03	-0.00293807	0.111453	0.2148
ENSG00000104231.10	ZFAND1	TRUE	-0.0862088	0.0198142	1	0.936	0.963	-0.0712703	0.000391155	1	0.99	0.99	-0.0149386	0.65375	0.6275
ENSG00000114026.21	OGG1	FALSE	-0.0121613	0.0198365	1	0.246	0.336	0.0113643	0.414226	1	0.423	0.426	-0.0235256	0.158799	0.107
ENSG00000238005.2	RP11-443B7.1	TRUE	-0.026099	0.0198658	1	0.246	0.332	-0.0212961	0.0154295	1	0.372	0.433	-0.00480289	0.824595	0.7953
ENSG00000274428.1	U1	FALSE	-0.00694708	0.0198756	1	0.019	0.052	-0.00986904	0.00169794	1	0.084	0.133	0.00292196	0.639331	0.6508
ENSG00000164073.9	MFSD8	FALSE	-0.0173838	0.0198759	1	0.186	0.263	-0.006114	0.253654	1	0.339	0.374	-0.0112698	0.411615	0.3802
ENSG00000139266.5	MARCH9	FALSE	-0.0137865	0.0199493	1	0.17	0.247	-0.00237943	0.351424	1	0.279	0.308	-0.0114071	0.406478	0.34
ENSG00000170581.13	STAT2	FALSE	-0.0332492	0.0200051	1	0.352	0.451	-0.0200552	0.0284949	1	0.513	0.588	-0.013194	0.509621	0.4852
ENSG00000161513.11	FDXR	TRUE	-0.0260373	0.0200284	1	0.314	0.401	-0.0261056	0.00843196	1	0.443	0.498	6.83035e-05	0.986926	0.9966
ENSG00000179542.15	SLITRK4	FALSE	-0.0171788	0.0201497	1	0.148	0.217	-0.00176795	0.842542	1	0.269	0.274	-0.0154109	0.273111	0.2432
ENSG00000136874.10	STX17	FALSE	-0.0284332	0.0201686	1	0.227	0.307	0.00102245	0.167116	1	0.338	0.386	-0.0294556	0.0372665	0.0314
ENSG00000040487.12	PQLC2	FALSE	-0.0326355	0.0201902	1	0.439	0.531	-0.0203967	0.109553	1	0.633	0.689	-0.0122388	0.595891	0.5428
ENSG00000254703.2	SENCR	FALSE	-0.00986899	0.0202297	1	0.027	0.062	-0.00502834	0.034536	1	0.07	0.1	-0.00484064	0.448694	0.4191
ENSG00000141295.13	SCRN2	FALSE	-0.0212923	0.0202328	1	0.235	0.317	0.000241503	0.75793	1	0.385	0.409	-0.0215338	0.119652	0.0911
ENSG00000254273.1	RP11-181D18.4	FALSE	-0.00766103	0.0203262	1	0.004	0.027	0.000215679	0.865761	1	0.043	0.041	-0.00787671	0.0055286	0.0166
ENSG00000082074.15	FYB	TRUE	-0.0366957	0.0203274	1	0.489	0.58	-0.0700638	1.85811e-06	0.0489743	0.556	0.668	0.0333681	0.342514	0.3031
ENSG00000160326.13	SLC2A6	FALSE	-0.011332	0.0203447	1	0.038	0.078	-0.00808174	0.0401913	1	0.074	0.101	-0.00325027	0.592125	0.5749
ENSG00000131115.15	ZNF227	FALSE	-0.0187677	0.0203712	1	0.216	0.296	-0.00562565	0.409697	1	0.364	0.39	-0.0131421	0.354419	0.3179
ENSG00000167693.16	NXN	FALSE	-0.00799944	0.0203859	1	0.008	0.034	-0.00218288	0.214973	1	0.044	0.057	-0.00581657	0.126254	0.1926
ENSG00000156804.7	FBXO32	FALSE	-0.0174253	0.0204499	1	0.125	0.19	-0.0103225	0.0370892	1	0.198	0.241	-0.00710285	0.549725	0.4935
ENSG00000163472.18	TMEM79	FALSE	-0.00591018	0.0204751	1	0.038	0.079	0.00583373	0.268158	1	0.107	0.094	-0.0117439	0.0952515	0.0811
ENSG00000066294.14	CD84	TRUE	-0.0320152	0.020806	1	0.583	0.688	-0.0677192	7.34564e-05	1	0.739	0.794	0.035704	0.272164	0.2088
ENSG00000136521.12	NDUFB5	TRUE	-0.0757419	0.0208064	1	0.996	0.994	-0.030053	0.0671051	1	0.998	0.998	-0.0456889	0.142631	0.1105
ENSG00000155876.5	RRAGA	FALSE	-0.0327278	0.0208084	1	0.413	0.516	-0.00974008	0.107938	1	0.58	0.646	-0.0229877	0.237234	0.1981
ENSG00000130304.16	SLC27A1	FALSE	-0.0158366	0.0208102	1	0.231	0.314	-0.0045321	0.190992	1	0.352	0.392	-0.0113045	0.494605	0.4186
ENSG00000116771.5	AGMAT	FALSE	-0.0173976	0.0208755	1	0.136	0.198	-0.00167216	0.577863	1	0.238	0.252	-0.0157255	0.165198	0.114
ENSG00000012779.10	ALOX5	FALSE	-0.0170287	0.0208846	1	0.023	0.056	-0.00647167	0.049309	1	0.051	0.074	-0.010557	0.138271	0.2423
ENSG00000257475.2	RP11-983P16.2	FALSE	-0.013716	0.021089	1	0.076	0.126	0.00743414	0.541202	1	0.19	0.185	-0.0211501	0.0116048	0.0144
ENSG00000101335.9	MYL9	FALSE	-0.0163422	0.0211219	1	0.049	0.092	0.00818467	0.153	1	0.092	0.113	-0.0245268	0.141133	0.1812
ENSG00000259924.1	RP11-16E23.4	FALSE	-0.0164091	0.0211536	1	0.072	0.121	-0.0043712	0.259385	1	0.144	0.166	-0.0120379	0.149852	0.1371
ENSG00000163956.10	LRPAP1	TRUE	-0.0735739	0.0211557	1	0.943	0.966	-0.0721884	0.000672047	1	0.989	0.993	-0.00138551	0.957958	0.9656
ENSG00000122335.13	SERAC1	FALSE	-0.0061785	0.021216	1	0.087	0.144	-0.0106208	0.0006611	1	0.12	0.182	0.0044423	0.683706	0.623
ENSG00000273723.1	RP11-93H24.3	FALSE	-0.00839901	0.0213563	1	0.064	0.114	0.00815916	0.361133	1	0.125	0.115	-0.0165582	0.0746708	0.0504
ENSG00000108799.12	EZH1	FALSE	-0.0209072	0.0214643	1	0.303	0.392	0.0177657	0.329533	1	0.498	0.505	-0.0386729	0.0500313	0.0259
ENSG00000276085.1	CCL3L3	FALSE	-0.0177314	0.0214745	1	0.03	0.066	-0.00406204	0.0585733	1	0.084	0.11	-0.0136693	0.382402	0.6164
ENSG00000141034.9	GID4	FALSE	-0.0268462	0.0215583	1	0.295	0.387	-0.00737627	0.279792	1	0.443	0.488	-0.01947	0.239048	0.2041
ENSG00000149218.4	ENDOD1	FALSE	-0.0166613	0.021648	1	0.144	0.212	-0.00477607	0.215207	1	0.221	0.255	-0.0118853	0.329336	0.2715
ENSG00000260822.1	GS1-358P8.4	FALSE	-0.0118227	0.0217153	1	0.095	0.152	-0.00472808	0.0872954	1	0.167	0.204	-0.00709466	0.496007	0.4731
ENSG00000269929.1	RP11-2B6.2	FALSE	-0.0217823	0.0217612	1	0.117	0.173	0.00348293	0.62565	1	0.223	0.217	-0.0252652	0.00742907	0.0088
ENSG00000186812.12	ZNF397	FALSE	-0.0291082	0.0217988	1	0.33	0.417	-0.00302237	0.308733	1	0.498	0.528	-0.0260858	0.165674	0.1446
ENSG00000026297.15	RNASET2	TRUE	-0.0307914	0.0218185	1	0.989	0.994	-0.0235679	0.0246648	1	0.998	1	-0.00722345	0.883384	0.8753
ENSG00000132881.11	RSG1	FALSE	-0.00691744	0.0218648	1	0.004	0.027	0.00284708	0.573584	1	0.033	0.029	-0.00976452	0.000162683	0.0032
ENSG00000042445.13	RETSAT	FALSE	-0.0180949	0.0218888	1	0.299	0.401	0.00509142	0.962564	1	0.462	0.484	-0.0231863	0.218556	0.1639
ENSG00000149016.15	TUT1	FALSE	-0.0131757	0.0219068	1	0.129	0.194	0.00633536	0.787881	1	0.223	0.241	-0.019511	0.073993	0.0568
ENSG00000276550.4	HERC2P2	FALSE	-0.0297454	0.0219728	1	0.337	0.438	-0.0236833	0.0222208	1	0.543	0.597	-0.00606213	0.753383	0.7107
ENSG00000170921.14	TANC2	FALSE	-0.00849037	0.0219738	1	0.117	0.182	-0.00248751	0.334171	1	0.215	0.239	-0.00600286	0.654168	0.5994
ENSG00000130590.13	SAMD10	FALSE	-0.012218	0.0221357	1	0.22	0.307	0.00591914	0.608784	1	0.38	0.391	-0.0181371	0.240561	0.1825
ENSG00000260766.1	RP11-226L15.5	FALSE	-0.0129965	0.0221594	1	0.042	0.081	0.000118714	0.305126	1	0.089	0.105	-0.0131152	0.0315193	0.0341
ENSG00000266538.1	RP11-385D13.3	FALSE	-0.0157171	0.022185	1	0.121	0.182	-0.00117298	0.63707	1	0.239	0.253	-0.0145442	0.224099	0.1797
ENSG00000182712.15	CMC4	FALSE	-0.0127493	0.0222116	1	0.064	0.112	0.00155147	0.901194	1	0.134	0.139	-0.0143008	0.0504338	0.0443
ENSG00000048028.11	USP28	FALSE	-0.015701	0.0222189	1	0.295	0.398	-0.00118978	0.928659	1	0.479	0.481	-0.0145112	0.443517	0.3738
ENSG00000165804.15	ZNF219	FALSE	-0.00931849	0.0222329	1	0.019	0.05	0.00057234	0.270367	1	0.061	0.075	-0.00989083	0.0301039	0.0599
ENSG00000270175.1	RP11-793H13.11	FALSE	-0.0106642	0.0223315	1	0.042	0.082	-0.0031077	0.175421	1	0.085	0.106	-0.00755645	0.229137	0.211
ENSG00000241839.9	PLEKHO2	FALSE	-0.0161742	0.0223487	1	0.152	0.219	-0.0091822	0.100342	1	0.213	0.251	-0.00699205	0.580686	0.5124
ENSG00000135916.15	ITM2C	TRUE	-0.0241482	0.0224426	1	0.534	0.639	-0.0127226	0.110085	1	0.744	0.791	-0.0114256	0.704086	0.6522
ENSG00000141542.10	RAB40B	FALSE	-0.0129966	0.0224514	1	0.095	0.15	-0.0182125	7.16139e-05	1	0.115	0.184	0.00521584	0.618532	0.5597
ENSG00000279491.1	RP11-810P12.7	FALSE	-0.00685357	0.0225263	1	0.008	0.033	0.000954873	0.486489	1	0.043	0.05	-0.00780845	0.0279495	0.0685
ENSG00000149212.11	SESN3	FALSE	-0.0164756	0.0225286	1	0.102	0.158	-0.0211662	0.00120021	1	0.152	0.213	0.00469066	0.690394	0.6754
ENSG00000011638.10	TMEM159	FALSE	-0.0198819	0.0225431	1	0.25	0.339	-0.0193262	0.0175698	1	0.369	0.432	-0.000555673	0.961588	0.9713
ENSG00000070540.12	WIPI1	FALSE	-0.00888151	0.0225803	1	0.015	0.045	-0.00566643	0.007902	1	0.039	0.069	-0.00321508	0.530617	0.5162
ENSG00000175886.10	RPL7AP66	FALSE	-0.0195472	0.0225824	1	0.261	0.355	-0.00877366	0.125817	1	0.338	0.381	-0.0107735	0.488199	0.396
ENSG00000224046.1	AC005076.5	FALSE	-0.0109445	0.02271	1	0.076	0.127	-0.0003691	0.767899	1	0.159	0.167	-0.0105754	0.259478	0.213
ENSG00000184221.12	OLIG1	TRUE	-0.0113664	0.0227137	1	0.042	0.083	-0.00667509	0.121801	1	0.097	0.12	-0.00469135	0.578132	0.5765
ENSG00000243008.2	RP11-556N21.1	FALSE	-0.00622339	0.0227409	1	0	0.019	0.00343762	0.236765	1	0.046	0.036	-0.00966101	0.000127406	0.0053
ENSG00000122378.13	FAM213A	FALSE	-0.00588676	0.0227409	1	0	0.019	-0.0037379	0.030595	1	0.018	0.035	-0.00214885	0.260099	0.4201
ENSG00000196743.8	GM2A	FALSE	-0.0418482	0.0227632	1	0.47	0.569	-0.0221729	0.106391	1	0.675	0.699	-0.0196753	0.36116	0.3222
ENSG00000108984.13	MAP2K6	FALSE	-0.0108872	0.0227759	1	0.019	0.05	0.000262311	0.793985	1	0.075	0.08	-0.0111495	0.0171214	0.0407
ENSG00000236810.5	TCEB3-AS1	FALSE	-0.0127767	0.0227964	1	0.076	0.127	-0.00741183	0.0358301	1	0.139	0.178	-0.00536483	0.496931	0.4691
ENSG00000197461.13	PDGFA	FALSE	-0.00705219	0.0228356	1	0.061	0.108	-0.00400355	0.45531	1	0.126	0.115	-0.00304864	0.819888	0.7793
ENSG00000087095.12	NLK	FALSE	-0.0160827	0.0229162	1	0.22	0.304	-0.00702353	0.23735	1	0.341	0.377	-0.00905912	0.538281	0.489
ENSG00000157017.15	GHRL	FALSE	-0.0158931	0.0230509	1	0.061	0.106	-0.00392736	0.198111	1	0.116	0.136	-0.0119657	0.151818	0.1232
ENSG00000126264.9	HCST	TRUE	-0.0250112	0.0232006	1	0.292	0.383	-0.0211169	0.069871	1	0.443	0.495	-0.00389423	0.894732	0.8808
ENSG00000225988.1	LAMP5-AS1	FALSE	-0.00532636	0.0232229	1	0.087	0.143	0.00889024	0.310213	1	0.195	0.183	-0.0142166	0.15934	0.1108
ENSG00000125731.12	SH2D3A	FALSE	-0.0113309	0.0233102	1	0.034	0.071	0.00378286	0.569371	1	0.095	0.089	-0.0151138	0.0123532	0.0371
ENSG00000144048.10	DUSP11	FALSE	-0.02644	0.0233279	1	0.458	0.561	0.0197772	0.244682	1	0.718	0.717	-0.0462171	0.0312657	0.0157
ENSG00000221926.11	TRIM16	TRUE	-0.056582	0.0233591	1	0.625	0.701	-0.0659463	0.000458091	1	0.721	0.795	0.00936433	0.786256	0.7652
ENSG00000179163.11	FUCA1	FALSE	-0.0328843	0.0233807	1	0.447	0.554	-0.060921	8.65433e-07	0.0228102	0.566	0.674	0.0280367	0.357812	0.2783
ENSG00000258056.2	RP11-644F5.11	FALSE	-0.0184554	0.0234259	1	0.133	0.193	-0.00859472	0.0141873	1	0.192	0.246	-0.00986067	0.382897	0.3197
ENSG00000279951.1	RP11-264J4.8	FALSE	-0.00925659	0.0234603	1	0.023	0.056	0.0136975	0.00235142	1	0.116	0.079	-0.0229541	0.000287349	0.0005
ENSG00000143252.14	SDHC	FALSE	-0.0493804	0.0235584	1	0.894	0.919	-0.0145874	0.37981	1	0.975	0.973	-0.034793	0.230564	0.166
ENSG00000163975.11	MELTF	FALSE	-0.0120647	0.0236544	1	0.186	0.265	0.00765358	0.169539	1	0.357	0.345	-0.0197183	0.164847	0.1116
ENSG00000081665.13	ZNF506	FALSE	-0.0180207	0.0237223	1	0.17	0.243	-0.00942376	0.376084	1	0.344	0.369	-0.00859697	0.561776	0.5018
ENSG00000011132.11	APBA3	FALSE	-0.0125928	0.0237779	1	0.163	0.236	-0.00477533	0.815122	1	0.311	0.322	-0.00781744	0.527617	0.4704
ENSG00000156042.17	CFAP70	FALSE	-0.00743662	0.0238133	1	0	0.019	-0.00675109	0.0185554	1	0.015	0.032	-0.000685531	0.765286	0.7692
ENSG00000141480.17	ARRB2	FALSE	-0.0154336	0.0238785	1	0.242	0.334	-0.0114794	0.148544	1	0.377	0.427	-0.00395427	0.839574	0.7959
ENSG00000233954.6	UQCRHL	FALSE	-0.014664	0.0239249	1	0.178	0.255	-0.00191943	0.691823	1	0.425	0.449	-0.0127445	0.330883	0.2998
ENSG00000262420.3	RP11-490O6.2	FALSE	-0.00606184	0.023958	1	0.008	0.033	0.000433925	0.449802	1	0.048	0.056	-0.00649577	0.121345	0.1553
ENSG00000174788.9	PCP2	FALSE	-0.00717904	0.024038	1	0.015	0.044	-0.00678698	0.019114	1	0.034	0.058	-0.000392051	0.946647	0.9333
ENSG00000156853.12	ZNF689	FALSE	-0.0126911	0.0241278	1	0.178	0.255	0.00829564	0.803089	1	0.279	0.285	-0.0209867	0.111505	0.0633
ENSG00000119655.9	NPC2	FALSE	-0.0644569	0.0241369	1	0.883	0.897	-0.0492144	0.000788579	1	0.939	0.966	-0.0152425	0.619233	0.6002
ENSG00000223551.1	TMSB4XP4	FALSE	-0.0174535	0.024202	1	0.258	0.351	0.00467228	0.642835	1	0.393	0.398	-0.0221258	0.167143	0.1038
ENSG00000159761.14	C16orf86	FALSE	-0.0172176	0.0242093	1	0.212	0.293	-0.0193282	0.0245783	1	0.348	0.403	0.00211065	0.90324	0.8699
ENSG00000003393.14	ALS2	TRUE	-0.0207598	0.0242842	1	0.163	0.23	-0.0239808	0.0963011	1	0.266	0.303	0.003221	0.845267	0.8401
ENSG00000256981.1	TAS2R18	FALSE	-0.00843446	0.0242986	1	0.008	0.032	-0.000471369	0.965475	1	0.064	0.063	-0.00796309	0.0249955	0.0446
ENSG00000272172.1	RP13-582O9.7	FALSE	-0.00239147	0.0243418	1	0.053	0.097	-0.00425691	0.0648903	1	0.093	0.123	0.00186544	0.884014	0.8208
ENSG00000186166.8	CCDC84	FALSE	-0.0129786	0.024352	1	0.22	0.301	-0.00690751	0.356347	1	0.392	0.427	-0.00607106	0.701849	0.6446
ENSG00000223891.5	OSER1-AS1	FALSE	-0.00780688	0.0243625	1	0.004	0.026	-0.000706534	0.254141	1	0.039	0.051	-0.00710035	0.0451683	0.0821
ENSG00000169105.7	CHST14	FALSE	-0.0153189	0.0243827	1	0.076	0.124	-0.0029741	0.243425	1	0.166	0.19	-0.0123448	0.110416	0.1305
ENSG00000099998.17	GGT5	TRUE	-0.0367292	0.0244474	1	0.299	0.392	-0.0721235	5.77543e-07	0.0152223	0.352	0.467	0.0353943	0.218199	0.2053
ENSG00000265369.3	PCAT18	TRUE	-0.0428355	0.0244536	1	0.595	0.689	-0.0696174	1.57821e-05	0.41597	0.749	0.787	0.0267819	0.432744	0.3727
ENSG00000279632.1	RP11-286N22.6	FALSE	-0.00832828	0.0245056	1	0.027	0.061	-0.00109181	0.598504	1	0.074	0.081	-0.00723647	0.205778	0.1764
ENSG00000196470.11	SIAH1	FALSE	-0.0224735	0.0245799	1	0.25	0.335	0.0060992	0.929734	1	0.425	0.447	-0.0285727	0.0586145	0.0407
ENSG00000231793.4	DOC2GP	FALSE	-0.00891618	0.0246175	1	0.008	0.032	0.00023277	0.805982	1	0.046	0.044	-0.00914895	0.00279397	0.0099
ENSG00000184014.7	DENND5A	FALSE	-0.0202028	0.0247324	1	0.261	0.351	-0.0182451	0.00236966	1	0.364	0.444	-0.00195766	0.903289	0.903
ENSG00000132386.10	SERPINF1	FALSE	-0.0155338	0.0247802	1	0.038	0.076	-0.0111012	0.0214615	1	0.072	0.104	-0.00443269	0.55073	0.5268
ENSG00000037749.11	MFAP3	FALSE	-0.00767301	0.024852	1	0.057	0.102	0.00260197	0.663028	1	0.162	0.158	-0.010275	0.218049	0.1997
ENSG00000169508.6	GPR183	TRUE	-0.0196706	0.0248665	1	0.405	0.506	-0.0549392	0.0164575	1	0.582	0.634	0.0352686	0.423672	0.3762
ENSG00000125878.6	TCF15	FALSE	-0.0122446	0.0248681	1	0.102	0.158	0.00189278	0.730251	1	0.172	0.185	-0.0141373	0.1954	0.1323
ENSG00000241014.1	RP11-244H3.1	FALSE	-0.00958271	0.0249519	1	0.034	0.071	-0.00399485	0.15133	1	0.075	0.095	-0.00558786	0.428784	0.3645
ENSG00000146376.10	ARHGAP18	TRUE	-0.0683562	0.0250051	1	0.871	0.887	-0.0460804	0.00977329	1	0.933	0.943	-0.0222758	0.551883	0.5164
ENSG00000170421.12	KRT8	TRUE	-0.0232913	0.0251119	1	0.155	0.222	-0.0102591	0.0948627	1	0.259	0.299	-0.0130322	0.385391	0.3877
ENSG00000149781.12	FERMT3	TRUE	-0.0317861	0.0251157	1	0.405	0.506	-0.0580271	4.62975e-05	1	0.485	0.582	0.026241	0.426716	0.3663
ENSG00000104388.14	RAB2A	TRUE	-0.0596974	0.0251963	1	1	0.999	-0.0394799	0.0575441	1	1	1	-0.0202174	0.496678	0.4712
ENSG00000224420.3	ADM5	FALSE	-0.00888201	0.0252217	1	0.083	0.137	0.00774542	0.380623	1	0.167	0.156	-0.0166274	0.0629887	0.0476
ENSG00000163162.8	RNF149	FALSE	-0.0269738	0.0252541	1	0.364	0.454	0.00364104	0.460771	1	0.523	0.57	-0.0306148	0.123774	0.1151
ENSG00000267412.1	CTC-265F19.2	FALSE	-0.00935546	0.0253161	1	0.015	0.044	-0.000713531	0.131636	1	0.036	0.051	-0.00864193	0.0828146	0.0928
ENSG00000183486.12	MX2	FALSE	-0.0183723	0.0254105	1	0.095	0.147	-0.000619498	0.866756	1	0.207	0.21	-0.0177528	0.0669481	0.0743
ENSG00000152127.8	MGAT5	FALSE	-0.0191777	0.025426	1	0.261	0.348	0.00759993	0.58176	1	0.418	0.426	-0.0267777	0.0952647	0.0594
ENSG00000043591.5	ADRB1	FALSE	-0.0153153	0.0254386	1	0.106	0.162	0.00536146	0.545243	1	0.198	0.192	-0.0206767	0.0440465	0.0381
ENSG00000198756.10	COLGALT2	FALSE	-0.00950236	0.0254884	1	0.068	0.116	-0.00327161	0.0802309	1	0.128	0.162	-0.00623075	0.502941	0.4596
ENSG00000107281.9	NPDC1	FALSE	-0.00896064	0.0255391	1	0.011	0.038	0.00330468	0.537755	1	0.049	0.044	-0.0122653	0.0010351	0.0067
ENSG00000266714.6	MYO15B	FALSE	-0.0150246	0.0256036	1	0.098	0.154	-0.00625462	0.107837	1	0.185	0.219	-0.00876996	0.372176	0.3347
ENSG00000158869.10	FCER1G	FALSE	-0.0213833	0.0256087	1	0.091	0.142	-0.0246852	0.0113457	1	0.148	0.192	0.00330197	0.85222	0.8268
ENSG00000137275.13	RIPK1	FALSE	-0.0292748	0.0256183	1	0.379	0.468	-0.00539699	0.632327	1	0.566	0.585	-0.0238778	0.219708	0.1694
ENSG00000139624.12	CERS5	FALSE	-0.0235636	0.0256494	1	0.246	0.323	-0.00220525	0.489066	1	0.421	0.459	-0.0213584	0.143341	0.1369
ENSG00000124570.17	SERPINB6	TRUE	-0.0194217	0.0256868	1	0.133	0.194	-0.0230125	0.00586084	1	0.189	0.242	0.00359085	0.835813	0.7961
ENSG00000160445.10	ZER1	FALSE	-0.0200921	0.0258078	1	0.159	0.225	-0.0105446	0.0193572	1	0.231	0.284	-0.00954755	0.472813	0.4256
ENSG00000140688.16	C16orf58	FALSE	-0.0218046	0.0258089	1	0.242	0.324	-0.0171552	0.029704	1	0.362	0.414	-0.0046494	0.763391	0.7253
ENSG00000071889.16	FAM3A	FALSE	-0.00968974	0.025929	1	0.201	0.283	-0.00194307	0.804027	1	0.389	0.403	-0.00774667	0.601759	0.5401
ENSG00000277149.4	TYW1B	FALSE	-0.0143313	0.0259379	1	0.049	0.09	0.0106705	0.06346	1	0.17	0.145	-0.0250017	0.000607781	0.0015
ENSG00000137312.14	FLOT1	TRUE	-0.0331059	0.0259429	1	0.462	0.566	-0.0269199	0.00654735	1	0.67	0.735	-0.00618603	0.813346	0.7917
ENSG00000198223.16	CSF2RA	FALSE	-0.0268329	0.0260185	1	0.42	0.517	-0.0300122	0.121425	1	0.654	0.669	0.00317929	0.908087	0.8764
ENSG00000164037.16	SLC9B1	FALSE	-0.00599575	0.0261166	1	0	0.018	-0.000162631	0.720418	1	0.021	0.019	-0.00583312	0.00107265	0.016
ENSG00000176715.15	ACSF3	FALSE	-0.0324575	0.026175	1	0.439	0.542	-0.00416921	0.617304	1	0.651	0.676	-0.0282883	0.166858	0.1277
ENSG00000259820.1	AC083843.1	FALSE	-0.00267023	0.0263123	1	0.201	0.287	0.0130135	0.373907	1	0.339	0.339	-0.0156837	0.352101	0.2863
ENSG00000175538.10	KCNE3	FALSE	-0.0183167	0.0263372	1	0.212	0.289	-0.0120095	0.183118	1	0.354	0.391	-0.00630711	0.726366	0.6741
ENSG00000101104.12	PABPC1L	FALSE	-0.00598436	0.0263947	1	0.038	0.076	0.00145965	0.227914	1	0.09	0.11	-0.00744402	0.317397	0.263
ENSG00000258900.1	HNRNPCP1	FALSE	-0.00666325	0.0264473	1	0.011	0.038	-0.000333277	0.966756	1	0.061	0.061	-0.00632997	0.100642	0.1397
ENSG00000280078.1	RP11-361H10.5	FALSE	-0.00622102	0.0264836	1	0.015	0.044	0.00190385	0.912679	1	0.046	0.048	-0.00812487	0.140025	0.1491
ENSG00000139410.14	SDSL	FALSE	-0.00684287	0.0265389	1	0.091	0.145	-0.0139988	0.0118481	1	0.144	0.189	0.00715598	0.578501	0.474
ENSG00000212195.2	U3	FALSE	-0.00683914	0.0265554	1	0.008	0.032	0.00172817	0.82081	1	0.079	0.077	-0.00856731	0.0277179	0.0829
ENSG00000260349.1	RP11-473I1.5	FALSE	-0.00910334	0.0266787	1	0.023	0.055	0.00250176	0.60337	1	0.118	0.112	-0.0116051	0.0720361	0.0841
ENSG00000102804.14	TSC22D1	FALSE	-0.0131844	0.0267116	1	0.053	0.094	-0.00781307	0.00538712	1	0.079	0.12	-0.00537128	0.448342	0.4431
ENSG00000127980.15	PEX1	FALSE	-0.023388	0.026723	1	0.269	0.354	0.0104192	0.560993	1	0.462	0.471	-0.0338073	0.0500896	0.0314
ENSG00000269028.3	MTRNR2L12	FALSE	-0.0232553	0.0268047	1	0.144	0.207	-0.0231878	0.0514435	1	0.48	0.541	-6.7488e-05	0.991585	0.9969
ENSG00000231177.4	LINC00852	FALSE	-0.00655392	0.0268473	1	0.008	0.032	0.00193311	0.955152	1	0.034	0.034	-0.00848703	0.0213109	0.0201
ENSG00000155592.15	ZKSCAN2	FALSE	-0.0100944	0.0268557	1	0.049	0.091	-0.00189728	0.0598625	1	0.077	0.105	-0.00819711	0.296277	0.2448
ENSG00000139289.13	PHLDA1	FALSE	-0.0135317	0.0268771	1	0.053	0.095	-0.00594689	0.0654568	1	0.103	0.133	-0.00758479	0.660654	0.6653
ENSG00000170949.17	ZNF160	FALSE	-0.0172368	0.026898	1	0.265	0.354	-0.00877259	0.218696	1	0.423	0.457	-0.00846424	0.659619	0.64
ENSG00000225092.2	RP11-405O10.2	FALSE	-0.0139435	0.0269547	1	0.136	0.199	0.00737806	0.307715	1	0.338	0.329	-0.0213216	0.097054	0.0809
ENSG00000160746.12	ANO10	FALSE	-0.00756692	0.0270252	1	0.011	0.038	-0.00546837	0.0357208	1	0.046	0.069	-0.00209855	0.545383	0.6089
ENSG00000140749.8	IGSF6	FALSE	-0.0179281	0.0271314	1	0.064	0.109	-0.0115719	0.00932872	1	0.107	0.147	-0.00635619	0.623528	0.5955
ENSG00000167613.15	LAIR1	TRUE	-0.0572512	0.0271412	1	0.886	0.915	-0.095585	6.21414e-06	0.163786	0.974	0.979	0.0383338	0.311943	0.2613
ENSG00000224631.4	RP11-51O6.1	FALSE	-0.0304615	0.0271568	1	0.61	0.7	-0.00160355	0.818554	1	0.774	0.793	-0.0288579	0.264544	0.1604
ENSG00000067191.15	CACNB1	FALSE	-0.00665535	0.0271676	1	0.011	0.038	-0.00362329	0.0746424	1	0.03	0.046	-0.00303206	0.367223	0.373
ENSG00000215256.3	DHRS4-AS1	FALSE	-0.0112114	0.0271894	1	0.295	0.393	-0.00850514	0.236315	1	0.418	0.46	-0.00270624	0.892159	0.8602
ENSG00000151491.12	EPS8	FALSE	-0.00918394	0.0271927	1	0.045	0.086	-0.0033129	0.199641	1	0.089	0.108	-0.00587104	0.438946	0.3755
ENSG00000148291.9	SURF2	TRUE	-0.0247696	0.0272455	1	0.477	0.584	0.0253822	0.0771437	1	0.702	0.675	-0.0501519	0.0369602	0.0132
ENSG00000059145.18	UNKL	FALSE	-0.015973	0.0272687	1	0.22	0.299	0.0163485	0.0443935	1	0.413	0.385	-0.0323215	0.0375013	0.0194
ENSG00000226674.8	TEX41	FALSE	-0.00545507	0.0273529	1	0	0.018	-0.000677247	0.365512	1	0.02	0.026	-0.00477782	0.0126198	0.0922
ENSG00000080298.15	RFX3	FALSE	-0.0120416	0.0273657	1	0.098	0.152	-0.00195578	0.424685	1	0.187	0.207	-0.0100858	0.374456	0.3213
ENSG00000167476.10	JSRP1	FALSE	-0.00730729	0.0274396	1	0.004	0.025	-0.00183622	0.349484	1	0.033	0.041	-0.00547107	0.0301066	0.1022
ENSG00000215014.4	RP5-832C2.5	FALSE	-0.011274	0.0274752	1	0.068	0.115	0.00669963	0.857397	1	0.123	0.129	-0.0179736	0.039921	0.031
ENSG00000108262.15	GIT1	FALSE	-0.0181023	0.0274888	1	0.239	0.322	0.00678114	0.878618	1	0.374	0.387	-0.0248835	0.0913166	0.0605
ENSG00000162062.14	C16orf59	FALSE	-0.0100663	0.0275216	1	0.193	0.274	0.0137245	0.037852	1	0.346	0.31	-0.0237909	0.0925212	0.0714
ENSG00000243544.3	RN7SL172P	FALSE	-0.00833869	0.0277202	1	0.042	0.081	-0.00307003	0.368529	1	0.074	0.085	-0.00526865	0.425974	0.3439
ENSG00000249673.6	NOP14-AS1	FALSE	-0.0106258	0.0277799	1	0.076	0.125	0.00810841	0.507926	1	0.175	0.17	-0.0187342	0.0505157	0.0317
ENSG00000020181.17	ADGRA2	FALSE	-0.0150172	0.0277844	1	0.102	0.157	-0.021161	8.59841e-05	1	0.143	0.215	0.00614378	0.558546	0.5155
ENSG00000100982.11	PCIF1	FALSE	-0.0205733	0.0278397	1	0.326	0.425	0.0202732	0.0816013	1	0.523	0.508	-0.0408465	0.0207368	0.011
ENSG00000090432.6	MUL1	FALSE	-0.00693163	0.0279042	1	0.159	0.231	0.00823764	0.339752	1	0.308	0.299	-0.0151693	0.247711	0.1783
ENSG00000115998.7	C2orf42	FALSE	-0.0142984	0.0279435	1	0.095	0.147	-0.00402805	0.189511	1	0.187	0.216	-0.0102704	0.251886	0.2347
ENSG00000163322.13	FAM175A	FALSE	-0.0555708	0.0280162	1	0.633	0.704	-0.0427649	0.000484714	1	0.764	0.825	-0.0128059	0.618303	0.601
ENSG00000274987.1	RP11-295I5.3	FALSE	-0.00642618	0.0280511	1	0.008	0.032	0.000347832	0.670272	1	0.03	0.033	-0.00677402	0.0409316	0.0676
ENSG00000114745.13	GORASP1	FALSE	-0.0123393	0.0280606	1	0.148	0.215	0.00176926	0.747687	1	0.269	0.285	-0.0141086	0.244783	0.2082
ENSG00000236269.1	ENO1-IT1	FALSE	-0.0121815	0.0280967	1	0.064	0.109	0.00415889	0.736184	1	0.185	0.185	-0.0163404	0.0461036	0.0413
ENSG00000251667.1	BRCC3P1	FALSE	-0.00735383	0.0281443	1	0.008	0.031	-0.000978079	0.389541	1	0.038	0.046	-0.00637575	0.0388561	0.1027
ENSG00000154743.17	TSEN2	TRUE	-0.0295604	0.0281831	1	0.36	0.457	0.0256064	0.0230594	1	0.607	0.581	-0.0551669	0.0026216	0.0019
ENSG00000158104.11	HPD	FALSE	-0.0130796	0.0282098	1	0.197	0.27	-0.0176674	0.105489	1	0.293	0.331	0.00458775	0.842833	0.793
ENSG00000245849.6	RAD51-AS1	FALSE	-0.0148301	0.0282378	1	0.08	0.128	-0.00348399	0.242141	1	0.161	0.186	-0.0113461	0.220828	0.199
ENSG00000244040.5	IL12A-AS1	FALSE	-0.00994878	0.0283414	1	0.053	0.095	0.00188285	0.812042	1	0.13	0.136	-0.0118316	0.0898344	0.0889
ENSG00000204592.8	HLA-E	TRUE	-0.081594	0.0285325	1	0.92	0.944	-0.0321201	0.0374714	1	0.984	0.983	-0.0494739	0.200005	0.1808
ENSG00000234546.3	RP3-510D11.2	FALSE	-0.0088565	0.0286321	1	0.008	0.031	-0.00330303	0.178522	1	0.034	0.047	-0.00555347	0.107364	0.1345
ENSG00000196668.3	LINC00173	FALSE	-0.00660487	0.0286494	1	0	0.018	-0.00259583	0.243986	1	0.021	0.03	-0.00400904	0.0578152	0.256
ENSG00000150337.13	FCGR1A	FALSE	-0.028314	0.0287041	1	0.36	0.463	0.00787351	0.772607	1	0.549	0.578	-0.0361875	0.114467	0.1009
ENSG00000006534.15	ALDH3B1	FALSE	-0.0153621	0.0287245	1	0.201	0.278	-0.0353087	1.63624e-06	0.0431265	0.238	0.345	0.0199466	0.20548	0.1386
ENSG00000100139.13	MICALL1	FALSE	-0.0156049	0.0288869	1	0.152	0.216	0.00864553	0.640278	1	0.261	0.263	-0.0242504	0.0390896	0.0316
ENSG00000118473.21	SGIP1	FALSE	-0.0121667	0.0289316	1	0.061	0.104	0.00268966	0.614027	1	0.169	0.163	-0.0148564	0.0600951	0.0502
ENSG00000204086.4	RPA4	FALSE	-0.0129259	0.0290188	1	0.057	0.098	-0.00279911	0.386026	1	0.102	0.116	-0.0101268	0.124598	0.1331
ENSG00000118162.13	KPTN	FALSE	-0.00389176	0.0291258	1	0.186	0.263	0.00293628	0.925534	1	0.343	0.355	-0.00682804	0.640489	0.5751
ENSG00000197070.13	ARRDC1	TRUE	-0.0461248	0.0292192	1	0.591	0.676	-0.0182647	0.2423	1	0.756	0.788	-0.0278601	0.235758	0.1903
ENSG00000229127.1	AC007038.7	FALSE	-0.0135932	0.0293204	1	0.076	0.123	0.00753613	0.69794	1	0.197	0.197	-0.0211293	0.0262421	0.0264
ENSG00000186205.12	MARC1	FALSE	-0.00718338	0.0293311	1	0.284	0.382	0.00750612	0.26372	1	0.502	0.489	-0.0146895	0.456267	0.3721
ENSG00000158156.7	XKR8	FALSE	-0.0104023	0.0293358	1	0.03	0.064	0.00359968	0.895462	1	0.097	0.098	-0.014002	0.00938939	0.0185
ENSG00000011566.14	MAP4K3	FALSE	-0.0214058	0.0295361	1	0.152	0.211	-0.00372667	0.23755	1	0.264	0.297	-0.0176791	0.123005	0.1076
ENSG00000278376.1	RP11-158I9.8	FALSE	-0.00715088	0.0295452	1	0.015	0.043	0.000152912	0.51666	1	0.056	0.064	-0.00730379	0.141618	0.1543
ENSG00000226221.1	RPL26P19	FALSE	-0.0171716	0.0296015	1	0.148	0.209	-0.00135821	0.324522	1	0.177	0.198	-0.0158133	0.149163	0.1056
ENSG00000134504.12	KCTD1	FALSE	-0.0127661	0.0296173	1	0.049	0.089	-0.0119569	0.000857028	1	0.087	0.139	-0.000809209	0.922752	0.9234
ENSG00000215447.7	BX322557.10	FALSE	-0.00766915	0.0296558	1	0.049	0.091	-0.00226263	0.199806	1	0.1	0.12	-0.00540653	0.445553	0.4269
ENSG00000134297.6	PLEKHA8P1	FALSE	-0.00663889	0.0297118	1	0.159	0.231	0.00124358	0.936587	1	0.297	0.306	-0.00788247	0.571913	0.5049
ENSG00000275111.4	ZNF2	FALSE	-0.00976917	0.0297228	1	0.049	0.09	-0.00494263	0.322276	1	0.116	0.133	-0.00482654	0.533976	0.4656
ENSG00000114902.13	SPCS1	TRUE	-0.0431384	0.029839	1	1	0.996	-0.00224476	0.851436	1	1	1	-0.0408936	0.201066	0.147
ENSG00000236850.4	BMS1P20	FALSE	-0.00526462	0.0300093	1	0	0.018	-0.000636269	0.730867	1	0.031	0.034	-0.00462835	0.0107009	0.063
ENSG00000220201.7	ZGLP1	FALSE	-0.00925549	0.0300159	1	0.027	0.059	0.00128926	0.969148	1	0.064	0.065	-0.0105447	0.0470227	0.0448
ENSG00000184939.15	ZFP90	FALSE	-0.0246344	0.0300997	1	0.246	0.323	-0.0196045	0.0107483	1	0.338	0.408	-0.00502985	0.751055	0.7229
ENSG00000139880.19	CDH24	FALSE	-0.00873072	0.0301164	1	0.027	0.059	-0.00327191	0.0753213	1	0.062	0.085	-0.00545882	0.283851	0.3058
ENSG00000141068.13	KSR1	FALSE	-0.0232699	0.0301474	1	0.189	0.257	-0.000488177	0.927243	1	0.321	0.327	-0.0227817	0.078884	0.0727
ENSG00000140030.5	GPR65	FALSE	-0.0133872	0.0301548	1	0.133	0.191	-0.00805437	0.00657484	1	0.21	0.27	-0.00533281	0.730499	0.7214
ENSG00000102882.11	MAPK3	FALSE	-0.0159154	0.0302929	1	0.17	0.238	0.0101626	0.711645	1	0.305	0.316	-0.0260781	0.0349255	0.0305
ENSG00000165138.17	ANKS6	FALSE	-0.00121363	0.0302993	1	0.159	0.232	0.0157003	0.0140183	1	0.32	0.279	-0.0169139	0.224971	0.1606
ENSG00000198840.2	MT-ND3	TRUE	-0.0707021	0.0303087	1	1	1	-0.0129047	0.403746	1	1	1	-0.0577975	0.0634879	0.1237
ENSG00000166329.2	CCDC182	FALSE	-0.00619176	0.0303157	1	0.004	0.025	-0.000587003	0.559678	1	0.026	0.031	-0.00560476	0.0204742	0.0706
ENSG00000115425.13	PECR	FALSE	-0.0103626	0.0303676	1	0.155	0.224	0.0114652	0.235026	1	0.302	0.296	-0.0218278	0.0742805	0.0542
ENSG00000188021.8	UBQLN2	FALSE	-0.0211953	0.0303892	1	0.36	0.453	0.0132619	0.66064	1	0.564	0.586	-0.0344572	0.101868	0.0655
ENSG00000137078.8	SIT1	FALSE	-0.00632757	0.0304573	1	0.004	0.025	8.35987e-05	0.849873	1	0.026	0.028	-0.00641117	0.0114499	0.0246
ENSG00000145214.13	DGKQ	FALSE	-0.0175086	0.0305686	1	0.148	0.21	0.00577093	0.997852	1	0.233	0.243	-0.0232796	0.03379	0.0281
ENSG00000124098.9	FAM210B	TRUE	-0.0281978	0.0306407	1	0.375	0.463	-0.0459228	0.00021148	1	0.495	0.571	0.0177251	0.429725	0.3704
ENSG00000154845.15	PPP4R1	TRUE	-0.0262221	0.0307128	1	0.326	0.413	0.00819346	0.442669	1	0.479	0.493	-0.0344155	0.0396647	0.0273
ENSG00000264743.2	DPRXP4	FALSE	-0.00911229	0.0307303	1	0.049	0.09	-0.00149031	0.656605	1	0.098	0.105	-0.00762198	0.265717	0.2313
ENSG00000128581.15	IFT22	FALSE	-0.0105202	0.0307498	1	0.136	0.198	0.00955641	0.202862	1	0.244	0.226	-0.0200766	0.084763	0.0467
ENSG00000106415.12	GLCCI1	FALSE	-0.0060536	0.0308267	1	0.015	0.043	-0.00184777	0.392973	1	0.049	0.059	-0.00420583	0.435909	0.3947
ENSG00000106608.16	URGCP	FALSE	-0.0150824	0.0308324	1	0.205	0.279	-0.00452511	0.220949	1	0.377	0.418	-0.0105573	0.467697	0.4221
ENSG00000158062.20	UBXN11	FALSE	-0.0140687	0.0308374	1	0.216	0.295	0.00321679	0.825183	1	0.344	0.372	-0.0172855	0.214919	0.169
ENSG00000234883.4	MIR155HG	TRUE	-0.0679418	0.0308833	1	0.705	0.767	-0.0533876	0.00633778	1	0.811	0.85	-0.0145542	0.713358	0.7001
ENSG00000203879.11	GDI1	FALSE	-0.0187348	0.0309415	1	0.201	0.273	0.00167271	0.689181	1	0.325	0.346	-0.0204075	0.126969	0.0976
ENSG00000244701.1	RP5-894A10.2	FALSE	-0.00895662	0.031017	1	0.023	0.053	0.00307044	0.450647	1	0.067	0.06	-0.0120271	0.012239	0.0114
ENSG00000204131.8	NHSL2	FALSE	-0.0142684	0.0311124	1	0.159	0.224	-0.0191765	0.00034555	1	0.215	0.297	0.00490812	0.726359	0.6691
ENSG00000164663.14	USP49	FALSE	-0.0173834	0.0311746	1	0.28	0.372	-0.00611441	0.425237	1	0.431	0.46	-0.011269	0.523791	0.4733
ENSG00000144655.14	CSRNP1	FALSE	-0.00722283	0.03125	1	0.023	0.054	0.00197941	0.323205	1	0.069	0.059	-0.00920224	0.112394	0.0705
ENSG00000157429.15	ZNF19	FALSE	-0.00790759	0.0313083	1	0.008	0.031	0.000431028	0.737967	1	0.043	0.046	-0.00833862	0.0120338	0.0331
ENSG00000156587.15	UBE2L6	FALSE	-0.0134106	0.0314099	1	0.08	0.127	-0.00797329	0.0235722	1	0.136	0.179	-0.00543735	0.568667	0.5328
ENSG00000186184.16	POLR1D	TRUE	-0.0525506	0.0315348	1	0.996	0.998	-0.0248135	0.150404	1	1	1	-0.0277371	0.306438	0.2611
ENSG00000215105.4	TTC3P1	FALSE	-0.0124506	0.0315367	1	0.03	0.063	0.003363	0.475766	1	0.079	0.071	-0.0158136	0.00168702	0.0042
ENSG00000116005.11	PCYOX1	FALSE	-0.0222679	0.0315399	1	0.511	0.629	0.00444399	0.94912	1	0.743	0.745	-0.0267119	0.314243	0.257
ENSG00000163009.8	C2orf48	FALSE	-0.00599139	0.0315873	1	0.045	0.085	-0.00235111	0.432622	1	0.085	0.096	-0.00364028	0.62036	0.5338
ENSG00000182484.15	WASH6P	TRUE	-0.0357544	0.0316874	1	0.773	0.854	0.0053937	0.700599	1	0.933	0.928	-0.0411481	0.234286	0.1838
ENSG00000167395.10	ZNF646	FALSE	-0.0110193	0.0317888	1	0.197	0.276	0.000633011	0.807478	1	0.343	0.361	-0.0116523	0.43033	0.3631
ENSG00000146072.6	TNFRSF21	FALSE	-0.00624013	0.0318106	1	0.004	0.024	-0.00255105	0.0439339	1	0.016	0.032	-0.00368908	0.0933437	0.2052
ENSG00000234742.1	AC144530.1	FALSE	-0.00810321	0.0319088	1	0.011	0.037	0.000250252	0.76485	1	0.051	0.048	-0.00835347	0.0275201	0.0334
ENSG00000273142.1	RP11-458F8.4	FALSE	-0.00861105	0.0319451	1	0.064	0.108	0.000235876	0.537578	1	0.116	0.128	-0.00884692	0.281329	0.2339
ENSG00000198799.11	LRIG2	FALSE	-0.0181309	0.0319569	1	0.246	0.329	0.0034355	0.673367	1	0.42	0.436	-0.0215664	0.172737	0.1275
ENSG00000196550.10	FAM72A	FALSE	-0.0079246	0.0319749	1	0.061	0.104	0.0030069	0.861128	1	0.143	0.144	-0.0109315	0.133935	0.1022
ENSG00000181638.17	ZFP41	FALSE	-0.0141807	0.0320673	1	0.095	0.145	0.00505854	0.696604	1	0.19	0.19	-0.0192392	0.0281546	0.0278
ENSG00000125089.16	SH3TC1	FALSE	-0.0066723	0.0321452	1	0.004	0.024	-0.00725466	0.0066874	1	0.021	0.046	0.00058236	0.845214	0.8506
ENSG00000240950.1	RP11-372E1.1	FALSE	-0.00647722	0.0321825	1	0.004	0.024	-0.00491478	0.00592261	1	0.018	0.042	-0.00156244	0.584565	0.5472
ENSG00000176024.17	ZNF613	FALSE	-0.00845576	0.0322024	1	0.019	0.048	-0.000542702	0.960029	1	0.057	0.058	-0.00791306	0.110347	0.0866
ENSG00000272010.1	CTD-3025N20.3	FALSE	-0.00996982	0.0322029	1	0.076	0.123	0.000714378	0.817927	1	0.148	0.155	-0.0106842	0.191064	0.1703
ENSG00000275532.1	CTB-58E17.3	FALSE	-0.00757732	0.0322591	1	0.008	0.03	0.00184141	0.780588	1	0.039	0.042	-0.00941874	0.00419691	0.0245
ENSG00000118292.8	C1orf54	TRUE	-0.019441	0.0322704	1	0.311	0.388	-0.0608578	4.43088e-05	1	0.415	0.512	0.0414167	0.113548	0.0637
ENSG00000020129.15	NCDN	FALSE	-0.0108782	0.0323288	1	0.193	0.267	0.016916	0.052618	1	0.354	0.331	-0.0277942	0.0433579	0.0275
ENSG00000027847.13	B4GALT7	FALSE	-0.023144	0.0324622	1	0.333	0.421	-0.0105952	0.103634	1	0.487	0.548	-0.0125488	0.497099	0.4356
ENSG00000172123.12	SLFN12	FALSE	-0.0117681	0.0324852	1	0.023	0.053	-0.00881017	0.0440258	1	0.054	0.077	-0.00295795	0.580366	0.5726
ENSG00000189298.13	ZKSCAN3	FALSE	-0.0143262	0.0325801	1	0.117	0.172	-0.00905256	0.0361821	1	0.216	0.266	-0.00527361	0.630692	0.5884
ENSG00000184384.13	MAML2	FALSE	-0.00800132	0.0326119	1	0.008	0.03	-0.00102827	0.379232	1	0.023	0.03	-0.00697305	0.0158599	0.0245
ENSG00000155363.18	MOV10	FALSE	-0.0100166	0.0327624	1	0.095	0.148	-0.0133325	0.00178363	1	0.146	0.204	0.00331594	0.748875	0.6994
ENSG00000272667.1	RP11-395A13.2	FALSE	-0.010029	0.0329283	1	0.136	0.201	-0.00544622	0.178482	1	0.22	0.252	-0.00458282	0.712009	0.6576
ENSG00000135503.12	ACVR1B	FALSE	-0.0116762	0.0329328	1	0.133	0.194	-0.000453039	0.656349	1	0.252	0.268	-0.0112232	0.336305	0.2854
ENSG00000102032.12	RENBP	FALSE	-0.00699949	0.032951	1	0.008	0.03	-0.0040085	0.0174318	1	0.018	0.038	-0.00299099	0.334187	0.3254
ENSG00000236859.6	NIFK-AS1	TRUE	-0.0262946	0.0329817	1	0.379	0.481	0.00459132	0.872154	1	0.567	0.568	-0.0308859	0.120913	0.0744
ENSG00000240392.1	RPL9P3	FALSE	-0.00638793	0.0331288	1	0.004	0.024	-0.000115634	0.29826	1	0.023	0.031	-0.0062723	0.00721657	0.0471
ENSG00000146109.4	ABT1	FALSE	-0.0344123	0.0331772	1	0.765	0.844	0.00762629	0.749663	1	0.918	0.919	-0.0420386	0.154932	0.0842
ENSG00000197448.13	GSTK1	TRUE	-0.0595315	0.0331865	1	0.947	0.965	-0.0533118	0.0219217	1	0.995	0.994	-0.00621966	0.852389	0.8397
ENSG00000125388.19	GRK4	FALSE	-0.0114767	0.0333336	1	0.083	0.133	-0.00624084	0.127291	1	0.141	0.169	-0.00523584	0.548991	0.4978
ENSG00000186130.4	ZBTB6	FALSE	-0.0231309	0.0333463	1	0.239	0.31	0.011573	0.781823	1	0.408	0.428	-0.0347039	0.0240786	0.021
ENSG00000266086.1	RP11-159D12.5	FALSE	-0.00899163	0.0333577	1	0.019	0.047	-0.00185869	0.309595	1	0.048	0.059	-0.00713294	0.0482819	0.0948
ENSG00000196605.7	ZNF846	FALSE	-0.0119813	0.0333658	1	0.038	0.073	-0.000718017	0.44582	1	0.092	0.104	-0.0112633	0.0662653	0.0701
ENSG00000173039.18	RELA	FALSE	-0.035482	0.0333768	1	0.511	0.588	0.00217207	0.617035	1	0.718	0.692	-0.0376541	0.0635251	0.0406
ENSG00000126458.3	RRAS	FALSE	-0.0211036	0.033445	1	0.242	0.316	-0.00971958	0.104356	1	0.348	0.392	-0.0113841	0.474289	0.4142
ENSG00000111674.8	ENO2	FALSE	-0.00842252	0.0336903	1	0.011	0.036	0.0018335	0.747471	1	0.057	0.062	-0.010256	0.00951949	0.0428
ENSG00000125246.15	CLYBL	FALSE	-0.0159705	0.0337246	1	0.167	0.233	-0.0167587	0.0151338	1	0.287	0.347	0.000788266	0.965835	0.9449
ENSG00000168209.4	DDIT4	TRUE	-0.0259079	0.0338859	1	0.201	0.27	-0.0158983	0.180323	1	0.302	0.336	-0.0100097	0.714069	0.6969
ENSG00000167711.13	SERPINF2	FALSE	-0.0107188	0.0340112	1	0.015	0.042	-0.00080207	0.633269	1	0.061	0.067	-0.00991673	0.0219775	0.035
ENSG00000225511.6	LINC00475	FALSE	-0.00411687	0.0340564	1	0.008	0.03	-0.000275832	0.733032	1	0.031	0.034	-0.00384104	0.415485	0.3117
ENSG00000198556.13	ZNF789	FALSE	-0.0103268	0.0341597	1	0.303	0.399	0.00122323	0.82938	1	0.51	0.537	-0.01155	0.57328	0.4958
ENSG00000100211.10	CBY1	FALSE	-0.0055683	0.0342253	1	0.098	0.155	-0.0177083	0.000921393	1	0.169	0.234	0.01214	0.274274	0.1849
ENSG00000197021.8	CXorf40B	FALSE	-0.0146087	0.034267	1	0.083	0.13	-0.00586727	0.152716	1	0.184	0.214	-0.00874142	0.280597	0.2938
ENSG00000133983.14	COX16	FALSE	-0.0205794	0.0343684	1	0.379	0.48	0.00788929	0.790833	1	0.711	0.712	-0.0284687	0.151832	0.1422
ENSG00000167548.14	KMT2D	FALSE	-0.0294093	0.0343848	1	0.428	0.514	0.00407441	0.676515	1	0.608	0.63	-0.0334837	0.0819898	0.0601
ENSG00000113593.11	PPWD1	FALSE	-0.0300796	0.0344454	1	0.504	0.616	0.0110556	0.319411	1	0.751	0.753	-0.0411351	0.0676603	0.0424
ENSG00000115568.15	ZNF142	FALSE	-0.00784784	0.0344482	1	0.178	0.254	-0.00145871	0.450577	1	0.328	0.36	-0.00638913	0.658734	0.5984
ENSG00000172819.16	RARG	FALSE	-0.0112554	0.0344985	1	0.049	0.088	-0.00887916	0.00221696	1	0.075	0.12	-0.00237625	0.750529	0.7228
ENSG00000231551.7	RP11-495P10.1	FALSE	-0.00568445	0.0345025	1	0	0.017	-0.0021855	0.0501685	1	0.011	0.025	-0.00349895	0.0558287	0.2046
ENSG00000274712.1	RP11-147L13.15	FALSE	-0.00560856	0.0345025	1	0	0.017	0.00131831	0.937101	1	0.034	0.034	-0.00692688	0.00816513	0.0379
ENSG00000217027.1	TPT1P4	FALSE	-0.0053959	0.0345025	1	0	0.017	3.50795e-05	0.916907	1	0.018	0.017	-0.00543098	0.00250395	0.0117
ENSG00000187678.8	SPRY4	FALSE	-0.00481627	0.0345025	1	0	0.017	-0.000499738	0.865945	1	0.023	0.024	-0.00431653	0.00797347	0.0761
ENSG00000173511.9	VEGFB	FALSE	-0.0146643	0.0345172	1	0.318	0.405	-0.0165652	0.0287876	1	0.415	0.48	0.00190084	0.937114	0.912
ENSG00000251323.2	RP11-452H21.4	FALSE	-0.00623518	0.034536	1	0.008	0.03	0.000344283	0.89317	1	0.041	0.042	-0.00657946	0.0293352	0.0734
ENSG00000188283.11	ZNF383	FALSE	-0.0215174	0.0345763	1	0.258	0.342	-0.010458	0.0590656	1	0.395	0.463	-0.0110594	0.517235	0.4904
ENSG00000157837.15	SPPL3	FALSE	-0.0178538	0.0345908	1	0.367	0.457	0.00700537	0.921936	1	0.531	0.555	-0.0248591	0.20014	0.1404
ENSG00000272821.1	CTA-384D8.36	FALSE	-0.0105544	0.034615	1	0.045	0.083	0.000274368	0.596981	1	0.092	0.101	-0.0108288	0.0504748	0.0614
ENSG00000241112.1	RPL29P14	FALSE	-0.00716338	0.0346235	1	0.03	0.063	-0.00187941	0.269868	1	0.064	0.078	-0.00528397	0.353661	0.3323
ENSG00000133460.19	SLC2A11	FALSE	-0.0234421	0.0347344	1	0.193	0.261	-0.0256221	1.77242e-05	0.467157	0.244	0.348	0.00218003	0.869822	0.8593
ENSG00000167074.14	TEF	FALSE	-0.00305274	0.0347475	1	0.049	0.09	-0.00302436	0.291364	1	0.092	0.107	-2.83837e-05	0.997141	0.9967
ENSG00000243927.5	MRPS6	TRUE	-0.0559975	0.0347788	1	0.875	0.922	0.0322349	0.0368442	1	0.964	0.964	-0.0882325	0.00525426	0.0025
ENSG00000015532.9	XYLT2	FALSE	-0.0157337	0.0348145	1	0.14	0.2	0.00192467	0.908488	1	0.264	0.27	-0.0176583	0.116167	0.0961
ENSG00000233922.2	AL133493.2	FALSE	-0.00677275	0.0348729	1	0.011	0.036	-0.00595614	0.0329226	1	0.03	0.05	-0.000816609	0.864024	0.8445
ENSG00000146094.13	DOK3	FALSE	-0.0121772	0.0348751	1	0.053	0.093	0.00176851	0.900766	1	0.125	0.125	-0.0139457	0.0517595	0.0766
ENSG00000178467.17	P4HTM	FALSE	-0.0129526	0.0349304	1	0.174	0.241	-0.0038619	0.129168	1	0.298	0.343	-0.00909066	0.50238	0.4571
ENSG00000168216.10	LMBRD1	TRUE	-0.0308891	0.0349851	1	0.489	0.586	-0.0132551	0.226625	1	0.728	0.744	-0.0176341	0.447695	0.3881
ENSG00000149932.16	TMEM219	FALSE	-0.0633462	0.0350103	1	0.92	0.934	-0.0442602	0.00112451	1	0.982	0.984	-0.019086	0.521365	0.4759
ENSG00000224051.6	CPTP	FALSE	-0.0129082	0.0351057	1	0.125	0.183	-0.00257571	0.349574	1	0.238	0.268	-0.0103325	0.335439	0.2777
ENSG00000251230.5	MIR3945HG	FALSE	-0.00502343	0.0351096	1	0.004	0.024	0.00404835	0.26809	1	0.038	0.029	-0.00907177	0.00192812	0.0246
ENSG00000242971.3	RN7SL233P	FALSE	-0.00701223	0.0352362	1	0.011	0.036	-0.000790041	0.466719	1	0.038	0.045	-0.00622219	0.0998837	0.0875
ENSG00000246560.2	RP11-10L12.4	FALSE	-0.00772917	0.0353096	1	0.049	0.088	0.00288431	0.326056	1	0.103	0.091	-0.0106135	0.151101	0.098
ENSG00000154114.12	TBCEL	FALSE	-0.0126099	0.0353311	1	0.148	0.211	-0.00255961	0.390166	1	0.266	0.291	-0.0100503	0.427655	0.3754
ENSG00000273899.4	NOL12	FALSE	-0.0152688	0.035367	1	0.273	0.36	0.0259039	0.00124011	1	0.502	0.451	-0.0411727	0.0124797	0.0047
ENSG00000272447.1	RP11-182L21.6	FALSE	-0.0163617	0.0354032	1	0.144	0.206	-0.00148691	0.690558	1	0.292	0.288	-0.0148747	0.187983	0.1517
ENSG00000184898.6	RBM43	FALSE	-0.0271682	0.0354364	1	0.22	0.286	-0.00937354	0.113532	1	0.333	0.384	-0.0177947	0.209922	0.2339
ENSG00000183971.5	NPW	TRUE	-0.0532856	0.0354553	1	0.083	0.13	-0.017082	0.0407715	1	0.103	0.135	-0.0362036	0.257255	0.2935
ENSG00000185215.8	TNFAIP2	FALSE	-0.0290465	0.035461	1	0.341	0.428	0.00311849	0.964294	1	0.469	0.482	-0.032165	0.114877	0.1088
ENSG00000106948.16	AKNA	FALSE	-0.0192861	0.0357202	1	0.322	0.417	0.00608911	0.720279	1	0.498	0.508	-0.0253752	0.16833	0.125
ENSG00000073737.16	DHRS9	TRUE	-0.0409637	0.0357939	1	0.818	0.876	-0.024534	0.118627	1	0.93	0.923	-0.0164297	0.74479	0.7318
ENSG00000109079.9	TNFAIP1	FALSE	-0.0177521	0.0359061	1	0.167	0.233	0.0050299	0.615386	1	0.292	0.294	-0.022782	0.045259	0.0345
ENSG00000121053.5	EPX	TRUE	-0.0261963	0.0360908	1	0.011	0.036	-0.0384702	0.138447	1	0.02	0.031	0.0122739	0.787284	0.7838
ENSG00000141505.11	ASGR1	FALSE	-0.00417031	0.0361502	1	0	0.016	-0.000618229	0.301988	1	0.01	0.015	-0.00355208	0.0147565	0.0972
ENSG00000206199.9	ANKUB1	FALSE	-0.0334392	0.0362639	1	0.405	0.494	-0.00876535	0.41828	1	0.505	0.538	-0.0246738	0.179223	0.1249
ENSG00000126759.12	CFP	FALSE	-0.000228993	0.0362718	1	0.148	0.211	-0.0231891	0.00243612	1	0.226	0.291	0.0229601	0.256034	0.152
ENSG00000180385.8	EMC3-AS1	TRUE	-0.0183406	0.0363166	1	0.326	0.417	0.0503018	0.000321137	1	0.557	0.51	-0.0686424	0.00113302	0.0011
ENSG00000178982.9	EIF3K	TRUE	-0.0430453	0.0363203	1	1	1	0.00400904	0.933464	1	1	1	-0.0470544	0.080357	0.0815
ENSG00000219529.2	AP000580.1	FALSE	-0.00413381	0.0363878	1	0.015	0.042	0.000577706	0.727574	1	0.051	0.048	-0.00471151	0.363581	0.3248
ENSG00000242861.1	RP11-285F7.2	FALSE	-0.0074434	0.0364205	1	0.011	0.036	-0.0034958	0.0457698	1	0.026	0.044	-0.0039476	0.218275	0.2646
ENSG00000261649.6	GOLGA6L7P	FALSE	-0.0139037	0.0364979	1	0.076	0.121	-0.00563861	0.154396	1	0.202	0.236	-0.00826505	0.359698	0.3787
ENSG00000081386.12	ZNF510	FALSE	-0.0174768	0.0365321	1	0.133	0.19	-0.0026913	0.647917	1	0.259	0.274	-0.0147855	0.197323	0.159
ENSG00000253821.1	RP11-246K15.1	FALSE	-0.0161443	0.0365383	1	0.227	0.302	-0.00845944	0.0439056	1	0.349	0.413	-0.00768488	0.650172	0.6103
ENSG00000263823.1	RP11-326K13.4	FALSE	-0.00481265	0.0366144	1	0.034	0.068	0.00233694	0.923907	1	0.082	0.085	-0.00714958	0.348648	0.2844
ENSG00000181029.8	TRAPPC5	TRUE	-0.0215618	0.0368015	1	0.231	0.302	0.00683859	0.517348	1	0.728	0.712	-0.0284004	0.0718659	0.0992
ENSG00000232573.1	RPL3P4	FALSE	-0.017777	0.0368275	1	0.246	0.322	-0.00200944	0.373685	1	0.31	0.342	-0.0157675	0.304262	0.2252
ENSG00000035720.7	STAP1	FALSE	-0.0137076	0.0368679	1	0.049	0.086	-0.00538666	0.063265	1	0.084	0.111	-0.0083209	0.303377	0.3082
ENSG00000172086.7	KRCC1	FALSE	-0.0197125	0.036884	1	0.208	0.28	-0.0429832	2.76043e-05	0.727566	0.266	0.358	0.0232707	0.187033	0.128
ENSG00000169131.10	ZNF354A	FALSE	-0.0092567	0.036963	1	0.083	0.132	0.00846244	0.510885	1	0.187	0.183	-0.0177191	0.079792	0.0651
ENSG00000156113.21	KCNMA1	FALSE	-0.0422453	0.0370012	1	0.057	0.094	-0.0413471	8.91944e-05	1	0.075	0.134	-0.000898167	0.955215	0.9515
ENSG00000255559.1	ZNF252P-AS1	FALSE	-0.0118183	0.0371235	1	0.042	0.078	0.00262693	0.802312	1	0.069	0.067	-0.0144453	0.016997	0.0111
ENSG00000210112.1	MT-TM	FALSE	-0.0205279	0.037131	1	0.193	0.262	0.000601798	0.781894	1	0.41	0.421	-0.0211297	0.111831	0.1103
ENSG00000160172.10	FAM86C2P	FALSE	-0.0069719	0.0372509	1	0.072	0.118	-0.00117708	0.511928	1	0.134	0.149	-0.00579482	0.516651	0.4602
ENSG00000111348.8	ARHGDIB	TRUE	-0.042038	0.0373867	1	1	1	-0.0617102	0.000865952	1	1	1	0.0196722	0.569506	0.5513
ENSG00000147036.11	LANCL3	FALSE	-0.0116139	0.0373925	1	0.042	0.078	-0.00440524	0.119194	1	0.097	0.121	-0.00720865	0.304883	0.2876
ENSG00000273015.2	RP11-352M15.2	FALSE	-0.0128574	0.0374202	1	0.398	0.501	0.0213692	0.0652448	1	0.62	0.603	-0.0342266	0.138864	0.1019
ENSG00000051009.10	FAM160A2	FALSE	-0.0137512	0.0374202	1	0.193	0.262	0.00435783	0.775873	1	0.3	0.323	-0.0181091	0.185104	0.1396
ENSG00000185189.16	NRBP2	FALSE	-0.00857379	0.0374639	1	0.098	0.15	-0.0266291	0.000311003	1	0.159	0.225	0.0180553	0.159874	0.0789
ENSG00000273275.1	RP11-474G23.2	FALSE	-0.00644612	0.0375491	1	0.008	0.03	-0.00238872	0.220804	1	0.02	0.029	-0.0040574	0.102739	0.1743
ENSG00000147437.9	GNRH1	FALSE	-0.00922368	0.037555	1	0.042	0.078	-0.00444799	0.316971	1	0.084	0.097	-0.0047757	0.412556	0.3998
ENSG00000223501.8	VPS52	FALSE	-0.019226	0.0376332	1	0.356	0.451	-0.0116133	0.282938	1	0.515	0.555	-0.00761279	0.689274	0.6352
ENSG00000183386.9	FHL3	FALSE	-0.0279297	0.0377232	1	0.292	0.377	-0.0232215	0.00293974	1	0.403	0.479	-0.00470823	0.786044	0.7601
ENSG00000135119.14	RNFT2	FALSE	-0.00947585	0.0378421	1	0.098	0.15	-0.0049074	0.0841646	1	0.152	0.186	-0.00456845	0.654773	0.6068
ENSG00000188636.3	LDOC1L	FALSE	-0.00694181	0.0379075	1	0.091	0.143	0.00572147	0.646972	1	0.177	0.176	-0.0126633	0.191077	0.1535
ENSG00000198089.14	SFI1	FALSE	-0.0191941	0.03794	1	0.186	0.256	0.0177358	0.015357	1	0.39	0.348	-0.0369299	0.00419573	0.0034
ENSG00000172059.10	KLF11	FALSE	-0.00746919	0.0379813	1	0.144	0.206	-0.00132612	0.349296	1	0.267	0.299	-0.00614306	0.679033	0.6312
ENSG00000225675.2	RP4-784A16.5	FALSE	-0.00761976	0.0380048	1	0.023	0.052	-0.00146013	0.691437	1	0.067	0.072	-0.00615963	0.213749	0.2321
ENSG00000158792.15	SPATA2L	FALSE	-0.00914527	0.0381026	1	0.064	0.108	-0.00212436	0.331631	1	0.138	0.156	-0.00702091	0.387174	0.336
ENSG00000141376.21	BCAS3	FALSE	-0.0173547	0.03823	1	0.098	0.148	0.000367763	0.141629	1	0.19	0.228	-0.0177225	0.0698727	0.0758
ENSG00000128791.11	TWSG1	FALSE	-0.0173012	0.0382828	1	0.148	0.207	0.00968901	0.235416	1	0.284	0.27	-0.0269902	0.0199505	0.0154
ENSG00000247595.4	SPTY2D1-AS1	FALSE	-0.0118598	0.0383213	1	0.045	0.082	-0.00189537	0.343175	1	0.118	0.135	-0.00996442	0.113008	0.1387
ENSG00000205740.2	RP11-363N22.3	FALSE	-0.00579961	0.0383535	1	0.004	0.023	0.00363652	0.188618	1	0.036	0.027	-0.00943613	0.000502717	0.0049
ENSG00000074416.13	MGLL	FALSE	-0.0123326	0.0383567	1	0.163	0.225	-0.0146202	0.0313217	1	0.228	0.277	0.00228765	0.873864	0.8591
ENSG00000129170.8	CSRP3	TRUE	-0.0108456	0.0383752	1	0.023	0.052	-0.00515917	0.031321	1	0.034	0.056	-0.00568646	0.40036	0.4022
ENSG00000224043.7	CCNT2-AS1	FALSE	-0.00695545	0.0385542	1	0.008	0.029	-0.00218062	0.175246	1	0.034	0.048	-0.00477483	0.0837247	0.1647
ENSG00000101363.12	MANBAL	FALSE	-0.0114739	0.0385863	1	0.186	0.255	-0.00765245	0.0886142	1	0.302	0.35	-0.00382144	0.779579	0.7518
ENSG00000065923.9	SLC9A7	TRUE	-0.016669	0.0386355	1	0.155	0.216	-0.0164441	0.018458	1	0.207	0.255	-0.000224817	0.985913	0.9868
ENSG00000170837.2	GPR27	FALSE	-0.00583042	0.0386434	1	0.091	0.14	-0.00103427	0.841642	1	0.207	0.212	-0.00479615	0.693341	0.6158
ENSG00000277632.1	CCL3	FALSE	-0.0184448	0.0386523	1	0.034	0.067	0.0058005	0.164922	1	0.077	0.096	-0.0242453	0.165166	0.2435
ENSG00000272800.1	RP11-438L19.1	FALSE	-0.00842202	0.0387794	1	0.019	0.046	0.000914362	0.942797	1	0.069	0.07	-0.00933638	0.0233113	0.0397
ENSG00000116138.12	DNAJC16	FALSE	-0.0150142	0.0389588	1	0.322	0.417	-0.0172583	0.0272555	1	0.482	0.547	0.00224408	0.933139	0.8951
ENSG00000146083.11	RNF44	FALSE	-0.0321388	0.0390349	1	0.436	0.539	-0.0130414	0.335896	1	0.63	0.654	-0.0190974	0.358209	0.3312
ENSG00000008382.15	MPND	FALSE	-0.0178689	0.0390636	1	0.36	0.463	-0.0114191	0.330383	1	0.564	0.583	-0.00644981	0.739995	0.6879
ENSG00000126368.5	NR1D1	FALSE	-0.00850617	0.0391874	1	0.083	0.13	2.67439e-05	0.878713	1	0.146	0.15	-0.00853291	0.349163	0.2961
ENSG00000242697.2	RPL5P12	FALSE	-0.010893	0.0391909	1	0.167	0.235	0.00506666	0.847889	1	0.221	0.227	-0.0159597	0.176838	0.1193
ENSG00000271869.1	RP11-51J9.5	FALSE	-0.0166198	0.0393519	1	0.076	0.118	0.0107108	0.240097	1	0.154	0.141	-0.0273306	0.00126581	0.0035
ENSG00000119801.12	YPEL5	TRUE	-0.0163129	0.0393898	1	0.311	0.398	-0.0381308	0.00138138	1	0.434	0.509	0.0218179	0.34102	0.2732
ENSG00000125245.12	GPR18	FALSE	-0.0123663	0.0393966	1	0.129	0.185	-0.000860398	0.101874	1	0.252	0.295	-0.0115059	0.43349	0.3789
ENSG00000223705.9	NSUN5P1	FALSE	-0.0211231	0.039403	1	0.383	0.477	0.0138962	0.266039	1	0.556	0.56	-0.0350193	0.0867269	0.0502
ENSG00000183828.14	NUDT14	FALSE	-0.0254844	0.0394199	1	0.439	0.529	-0.0325836	0.00260227	1	0.562	0.634	0.00709922	0.772516	0.7049
ENSG00000104976.11	SNAPC2	FALSE	-0.0201939	0.0394291	1	0.277	0.366	0.00560762	0.603762	1	0.502	0.516	-0.0258015	0.105471	0.0714
ENSG00000115267.5	IFIH1	FALSE	-0.0182607	0.039437	1	0.186	0.25	0.0140389	0.13164	1	0.343	0.33	-0.0322996	0.0208982	0.0315
ENSG00000136689.18	IL1RN	FALSE	-0.0157645	0.039441	1	0.159	0.226	-0.000256767	0.562208	1	0.267	0.288	-0.0155078	0.233834	0.2058
ENSG00000126860.11	EVI2A	TRUE	-0.0544219	0.0394584	1	0.629	0.704	-0.0773267	0.000509243	1	0.777	0.837	0.0229048	0.463689	0.4381
ENSG00000213433.5	RPLP1P6	FALSE	-0.00723244	0.0394639	1	0.015	0.041	0.0012248	0.498413	1	0.034	0.041	-0.00845724	0.0426117	0.0387
ENSG00000169429.10	CXCL8	FALSE	-0.00505519	0.0394749	1	0.125	0.182	-0.0432361	0.0112786	1	0.226	0.278	0.0381809	0.176934	0.1656
ENSG00000235065.1	RPL24P2	FALSE	-0.0200362	0.0395685	1	0.212	0.283	-0.00404755	0.344396	1	0.231	0.257	-0.0159886	0.202384	0.1248
ENSG00000196839.12	ADA	TRUE	-0.0112216	0.0396713	1	0.534	0.609	-0.0465844	0.00144527	1	0.68	0.73	0.0353629	0.383339	0.2347
ENSG00000179588.8	ZFPM1	FALSE	-0.0213947	0.0396927	1	0.295	0.372	-0.00199852	0.225808	1	0.421	0.469	-0.0193961	0.256528	0.2178
ENSG00000005471.15	ABCB4	FALSE	-0.00628449	0.0396946	1	0	0.016	-0.00196543	0.716675	1	0.023	0.025	-0.00431905	0.0367053	0.0972
ENSG00000177791.11	MYOZ1	FALSE	-0.00551784	0.0396946	1	0	0.016	-0.00167439	0.478992	1	0.015	0.019	-0.00384345	0.0437257	0.0866
ENSG00000203804.4	ADAMTSL4-AS1	FALSE	-0.00521117	0.0396946	1	0	0.016	0.00121067	0.637961	1	0.034	0.031	-0.00642184	0.00384986	0.0554
ENSG00000145982.11	FARS2	TRUE	-0.023126	0.0398028	1	0.348	0.431	-0.00530444	0.339905	1	0.534	0.579	-0.0178216	0.311493	0.2544
ENSG00000119711.12	ALDH6A1	FALSE	-0.0244703	0.0399412	1	0.322	0.416	-0.0227209	0.0222591	1	0.525	0.577	-0.00174937	0.923222	0.9274
ENSG00000278133.1	RP11-196G11.5	FALSE	-0.0198521	0.0399618	1	0.14	0.195	-0.00386728	0.0992519	1	0.218	0.26	-0.0159849	0.121001	0.1225
ENSG00000248487.8	ABHD14A	FALSE	-0.0397621	0.0400332	1	0.58	0.664	-0.00494085	0.54215	1	0.782	0.798	-0.0348212	0.144584	0.1144
ENSG00000107554.16	DNMBP	FALSE	-0.0101427	0.0400735	1	0.061	0.102	0.00563932	0.595693	1	0.138	0.134	-0.015782	0.0324143	0.0332
ENSG00000281706.2	LINC01012	FALSE	-0.00760951	0.0400831	1	0.023	0.052	0.00106959	0.590315	1	0.072	0.08	-0.0086791	0.158654	0.1218
ENSG00000143772.9	ITPKB	FALSE	-0.0103946	0.0401105	1	0.117	0.172	-0.00682751	0.0295054	1	0.187	0.235	-0.00356705	0.760693	0.7101
ENSG00000113851.13	CRBN	FALSE	-0.0424755	0.0402058	1	0.572	0.658	-0.0128099	0.388191	1	0.756	0.78	-0.0296656	0.206025	0.1658
ENSG00000254343.2	RP11-760H22.2	FALSE	-0.00472836	0.0402103	1	0.008	0.029	0.000850505	0.396512	1	0.039	0.048	-0.00557886	0.275389	0.2444
ENSG00000057657.15	PRDM1	FALSE	-0.021164	0.0402739	1	0.087	0.132	-0.0135827	0.0274639	1	0.116	0.153	-0.00758137	0.448852	0.4412
ENSG00000181404.15	WASH1	FALSE	-0.0148029	0.0403391	1	0.22	0.296	0.00172293	0.741067	1	0.367	0.398	-0.0165258	0.239669	0.1921
ENSG00000059378.12	PARP12	FALSE	-0.00519814	0.0403759	1	0.011	0.035	-0.00122874	0.314035	1	0.041	0.051	-0.0039694	0.433894	0.3644
ENSG00000112294.12	ALDH5A1	FALSE	-0.0144267	0.0403833	1	0.364	0.467	0.00333694	0.794466	1	0.566	0.573	-0.0177637	0.382089	0.3282
ENSG00000231584.8	FAHD2CP	FALSE	-0.0110201	0.0404378	1	0.083	0.13	-0.00736773	0.0376321	1	0.128	0.166	-0.0036524	0.661079	0.6249
ENSG00000158234.12	FAIM	FALSE	-0.0123488	0.0404734	1	0.133	0.19	0.00125356	0.762805	1	0.236	0.235	-0.0136024	0.228574	0.197
ENSG00000118495.18	PLAGL1	TRUE	-0.0233843	0.0406081	1	0.33	0.418	-0.0124542	0.000542052	1	0.384	0.48	-0.0109302	0.634475	0.6253
ENSG00000155792.9	DEPTOR	TRUE	-0.0238679	0.0406839	1	0.22	0.283	-0.00879451	0.156248	1	0.349	0.391	-0.0150733	0.333467	0.2889
ENSG00000090020.10	SLC9A1	FALSE	-0.00833291	0.0408201	1	0.121	0.176	-0.00834118	0.0568634	1	0.185	0.227	8.26891e-06	0.98721	0.9994
ENSG00000164953.15	TMEM67	TRUE	-0.0155631	0.040888	1	0.167	0.225	0.00698532	0.909745	1	0.285	0.302	-0.0225485	0.083244	0.0656
ENSG00000183023.18	SLC8A1	FALSE	-0.0174823	0.0409082	1	0.068	0.11	-0.000646497	0.936681	1	0.134	0.135	-0.0168358	0.0642777	0.0638
ENSG00000110042.7	DTX4	FALSE	-0.0146551	0.0410276	1	0.08	0.125	-0.0106484	0.103401	1	0.128	0.155	-0.0040067	0.70369	0.6916
ENSG00000125149.11	C16orf70	FALSE	-0.0203015	0.0410461	1	0.197	0.261	-0.00935426	0.124094	1	0.3	0.347	-0.0109472	0.378531	0.3436
ENSG00000178096.8	BOLA1	FALSE	-0.0162621	0.0412165	1	0.223	0.3	0.00818198	0.764388	1	0.359	0.391	-0.0244441	0.0891596	0.0616
ENSG00000243279.3	PRAF2	FALSE	-0.00658221	0.0412771	1	0.004	0.023	-0.00386318	0.0351425	1	0.016	0.032	-0.00271903	0.14163	0.2697
ENSG00000266053.2	NDUFV2-AS1	FALSE	-0.00799363	0.0412809	1	0.008	0.029	-0.000927933	0.194778	1	0.034	0.047	-0.0070657	0.0139114	0.065
ENSG00000072803.17	FBXW11	FALSE	-0.0213734	0.0413332	1	0.523	0.605	-0.0148909	0.141198	1	0.685	0.738	-0.0064825	0.780595	0.749
ENSG00000198513.11	ATL1	FALSE	-0.0100922	0.041346	1	0.042	0.077	-0.00990346	0.0534216	1	0.089	0.116	-0.000188767	0.984744	0.9823
ENSG00000183666.16	GUSBP1	FALSE	-0.00946437	0.0414183	1	0.144	0.206	0.00903648	0.403692	1	0.325	0.324	-0.0185008	0.134692	0.1203
ENSG00000167912.5	RP11-25K19.1	FALSE	-0.0164659	0.0415664	1	0.038	0.071	-0.0117797	0.0275182	1	0.066	0.094	-0.00468619	0.555309	0.5863
ENSG00000280163.1	CTC-277H1.6	FALSE	-0.00610599	0.0416002	1	0	0.016	-0.000102566	0.482539	1	0.021	0.027	-0.00600342	0.0052294	0.029
ENSG00000143994.13	ABHD1	FALSE	-0.00541901	0.0416002	1	0	0.016	-8.97432e-05	0.948577	1	0.021	0.022	-0.00532926	0.00528066	0.0388
ENSG00000260461.1	RP11-541N10.3	FALSE	-0.00492056	0.0416002	1	0	0.016	-0.000354058	0.675006	1	0.016	0.019	-0.0045665	0.00496298	0.0188
ENSG00000183336.8	BOLA2	FALSE	-0.00438382	0.0416002	1	0	0.016	0.0019785	0.964414	1	0.025	0.025	-0.00636232	0.00378107	0.0294
ENSG00000125735.10	TNFSF14	FALSE	-0.0249837	0.0416157	1	0.292	0.377	-0.0164644	0.00231369	1	0.387	0.474	-0.00851924	0.685747	0.6604
ENSG00000179859.8	AC025335.1	FALSE	-0.0058314	0.0416447	1	0.083	0.131	-0.00137186	0.631834	1	0.161	0.173	-0.00445954	0.657504	0.5859
ENSG00000181649.5	PHLDA2	TRUE	-0.0286147	0.0417084	1	0.424	0.522	0.00281381	0.590048	1	0.531	0.567	-0.0314286	0.268673	0.2579
ENSG00000175395.15	ZNF25	FALSE	-0.00991398	0.0417326	1	0.102	0.154	0.00114631	0.915862	1	0.18	0.186	-0.0110603	0.280209	0.2379
ENSG00000140105.17	WARS	FALSE	-0.0373861	0.0417567	1	0.644	0.718	-7.36305e-06	0.723933	1	0.826	0.825	-0.0373787	0.151301	0.1154
ENSG00000182118.6	FAM89A	TRUE	-0.0196956	0.0418348	1	0.246	0.317	0.012021	0.179794	1	0.438	0.426	-0.0317166	0.0340527	0.0266
ENSG00000100979.14	PLTP	FALSE	-0.0129764	0.0418746	1	0.064	0.105	-0.0130155	0.00104613	1	0.1	0.154	3.90202e-05	0.999062	0.996
ENSG00000149089.12	APIP	FALSE	-0.0403282	0.0419159	1	0.621	0.694	0.0325393	0.00378139	1	0.843	0.793	-0.0728675	0.00133437	0.0012
ENSG00000100105.17	PATZ1	FALSE	-0.027466	0.0420561	1	0.345	0.428	0.00920946	0.370231	1	0.525	0.523	-0.0366754	0.0328719	0.0228
ENSG00000244560.6	RP4-800G7.2	FALSE	-0.00560315	0.0422694	1	0.004	0.023	-0.00139455	0.426116	1	0.018	0.023	-0.0042086	0.082523	0.1143
ENSG00000269243.1	CTD-2231E14.8	TRUE	-0.0155191	0.0422961	1	0.436	0.523	-0.0507779	9.54346e-05	1	0.566	0.644	0.0352588	0.186827	0.1249
ENSG00000279077.1	RP11-800A18.3	FALSE	-0.00781971	0.0423877	1	0.042	0.077	0.00585365	0.482446	1	0.108	0.101	-0.0136734	0.0544941	0.0362
[truncated: 10,740 more rows]

## Sheet: Column information
Column name	Description
[truncated: 16 more rows]
