# Supplementary material for: Single-Cell Lineage Tracing Uncovers Resistance Signatures and Sensitizing Strategies to FLT3 Inhibitors in Acute Myeloid Leukemia
Source: Cancer Res. Author manuscript; Available in PMC 2025 Dec 10. (PMC7618455; doi:10.1158/0008-5472.CAN-24-3753)
Supplement: Table S4 [file EMS211203-supplement-Table_S4.xlsx]

## Sheet: Up-regulated genes
Table S4. Pre-resistance gene expression signatures for control condition.
Ensembl	Symbol	Sister_concordant_gene	Control_log2FC_preR_preS	Control_preR_preS_p	Control_preR_preS_p_adj	Control_preR_pct	Control_preS_pct
ENSG00000136938.8	ANP32B	TRUE	0.186919	1.05313e-18	2.77574e-14	1	1
ENSG00000173457.10	PPP1R14B	TRUE	0.156898	6.79596e-17	1.79121e-12	1	1
ENSG00000181163.13	NPM1	TRUE	0.154556	9.23615e-17	2.43437e-12	1	1
ENSG00000115053.15	NCL	TRUE	0.210358	2.17062e-16	5.72112e-12	1	1
ENSG00000125835.18	SNRPB	TRUE	0.183793	2.41237e-16	6.35829e-12	1	0.999
ENSG00000226950.6	DANCR	TRUE	0.239835	4.55731e-16	1.20117e-11	0.99	0.986
ENSG00000132507.17	EIF5A	TRUE	0.154248	4.95382e-16	1.30568e-11	1	0.999
ENSG00000164687.10	FABP5	TRUE	0.190029	7.48348e-15	1.97242e-10	0.997	0.998
ENSG00000122034.13	GTF3A	TRUE	0.132561	1.53692e-14	4.05086e-10	1	1
ENSG00000119705.9	SLIRP	TRUE	0.153281	1.60664e-14	4.23462e-10	1	0.998
ENSG00000148229.12	POLE3	TRUE	0.150036	2.64828e-14	6.98008e-10	0.99	0.978
ENSG00000182154.7	MRPL41	TRUE	0.143089	2.72244e-14	7.17554e-10	1	0.996
ENSG00000106211.8	HSPB1	TRUE	0.166559	3.37423e-14	8.89346e-10	0.998	0.993
ENSG00000132780.16	NASP	TRUE	0.206862	3.81212e-14	1.00476e-09	0.989	0.977
ENSG00000125944.18	HNRNPR	TRUE	0.152529	5.28818e-14	1.3938e-09	0.993	0.99
ENSG00000139343.10	SNRPF	TRUE	0.127392	5.87937e-14	1.54963e-09	1	1
ENSG00000100297.15	MCM5	TRUE	0.148506	9.91528e-14	2.61337e-09	0.877	0.784
ENSG00000108829.9	LRRC59	TRUE	0.142768	2.28112e-13	6.01235e-09	0.954	0.924
ENSG00000117395.11	EBNA1BP2	TRUE	0.148262	2.96074e-13	7.80363e-09	0.97	0.956
ENSG00000130332.14	LSM7	TRUE	0.142617	3.61023e-13	9.51547e-09	1	1
ENSG00000096384.19	HSP90AB1	TRUE	0.138675	4.57032e-13	1.2046e-08	1	1
ENSG00000131876.16	SNRPA1	TRUE	0.156614	5.47063e-13	1.44189e-08	0.98	0.946
ENSG00000198830.10	HMGN2	TRUE	0.200877	5.47919e-13	1.44415e-08	1	1
ENSG00000115541.10	HSPE1	TRUE	0.178822	5.74095e-13	1.51314e-08	1	0.999
ENSG00000143977.13	SNRPG	TRUE	0.147272	7.30505e-13	1.92539e-08	0.998	1
ENSG00000129351.17	ILF3	TRUE	0.132334	7.40814e-13	1.95256e-08	0.99	0.994
ENSG00000101361.15	NOP56	TRUE	0.160741	7.63259e-13	2.01172e-08	0.997	0.99
ENSG00000112081.16	SRSF3	TRUE	0.12652	1.207e-12	3.18129e-08	1	0.998
ENSG00000149136.8	SSRP1	TRUE	0.141974	1.48987e-12	3.92685e-08	0.982	0.962
ENSG00000119335.16	SET	TRUE	0.125667	1.55909e-12	4.1093e-08	1	1
ENSG00000120438.11	TCP1	TRUE	0.15223	1.77051e-12	4.66653e-08	1	0.999
ENSG00000135316.17	SYNCRIP	TRUE	0.145826	1.80154e-12	4.74831e-08	0.998	0.999
ENSG00000179271.2	GADD45GIP1	TRUE	0.135253	1.91834e-12	5.05616e-08	0.998	1
ENSG00000169689.14	STRA13	TRUE	0.141999	2.26304e-12	5.96468e-08	0.98	0.968
ENSG00000129235.10	TXNDC17	TRUE	0.127078	2.7216e-12	7.17332e-08	1	0.997
ENSG00000099901.16	RANBP1	TRUE	0.167235	3.07276e-12	8.09887e-08	0.99	0.99
ENSG00000132341.11	RAN	TRUE	0.146225	3.64762e-12	9.61402e-08	1	1
ENSG00000144381.16	HSPD1	TRUE	0.157271	4.27591e-12	1.127e-07	1	1
ENSG00000122566.20	HNRNPA2B1	TRUE	0.148847	4.77623e-12	1.25887e-07	1	1
ENSG00000106268.15	NUDT1	TRUE	0.13499	5.06982e-12	1.33625e-07	0.987	0.951
ENSG00000115875.18	SRSF7	TRUE	0.160403	7.58215e-12	1.99843e-07	0.997	0.994
ENSG00000112312.9	GMNN	TRUE	0.178192	7.87773e-12	2.07633e-07	0.923	0.865
ENSG00000189403.14	HMGB1	TRUE	0.204719	1.03342e-11	2.72378e-07	1	1
ENSG00000232112.3	TMA7	TRUE	0.0901217	1.2272e-11	3.23454e-07	1	1
ENSG00000166508.17	MCM7	TRUE	0.162743	1.44019e-11	3.79591e-07	0.925	0.87
ENSG00000076003.4	MCM6	TRUE	0.170487	1.59759e-11	4.21076e-07	0.9	0.832
ENSG00000182004.12	SNRPE	TRUE	0.123792	1.66131e-11	4.37872e-07	0.998	1
ENSG00000106399.11	RPA3	TRUE	0.148384	1.90253e-11	5.01451e-07	0.964	0.948
ENSG00000104738.16	MCM4	TRUE	0.238687	2.0759e-11	5.47145e-07	0.938	0.886
ENSG00000125144.13	MT1G	TRUE	0.20508	2.08959e-11	5.50754e-07	0.993	0.986
ENSG00000130204.12	TOMM40	TRUE	0.148668	2.14346e-11	5.64951e-07	0.979	0.959
ENSG00000116062.14	MSH6	TRUE	0.145985	2.17185e-11	5.72434e-07	0.875	0.786
ENSG00000069482.6	GAL	TRUE	0.207304	2.78493e-11	7.34024e-07	0.941	0.874
ENSG00000138668.18	HNRNPD	TRUE	0.130045	3.42766e-11	9.03427e-07	1	0.999
ENSG00000092201.9	SUPT16H	TRUE	0.11886	3.49776e-11	9.21903e-07	0.995	0.996
ENSG00000155189.11	AGPAT5	TRUE	0.118221	3.49823e-11	9.22029e-07	0.995	0.987
ENSG00000146731.10	CCT6A	TRUE	0.140624	4.03546e-11	1.06363e-06	1	0.998
ENSG00000163170.11	BOLA3	TRUE	0.136269	4.04862e-11	1.06709e-06	0.987	0.97
ENSG00000169813.16	HNRNPF	TRUE	0.134385	4.73322e-11	1.24754e-06	0.998	0.996
ENSG00000169715.14	MT1E	TRUE	0.160965	5.16702e-11	1.36187e-06	0.99	0.987
ENSG00000099341.11	PSMD8	TRUE	0.114788	5.76675e-11	1.51994e-06	0.998	0.998
ENSG00000106682.14	EIF4H	TRUE	0.104259	6.76651e-11	1.78345e-06	0.993	0.986
ENSG00000090273.13	NUDC	TRUE	0.133952	6.77014e-11	1.78441e-06	0.998	0.993
ENSG00000163950.12	SLBP	TRUE	0.154878	6.7848e-11	1.78827e-06	0.964	0.929
ENSG00000099783.11	HNRNPM	TRUE	0.13646	7.72551e-11	2.03621e-06	1	0.992
ENSG00000105364.13	MRPL4	TRUE	0.128943	8.01863e-11	2.11347e-06	0.99	0.985
ENSG00000167088.10	SNRPD1	TRUE	0.14077	8.21399e-11	2.16496e-06	1	1
ENSG00000126457.21	PRMT1	TRUE	0.133413	8.22488e-11	2.16783e-06	1	0.996
ENSG00000183527.11	PSMG1	TRUE	0.131485	8.28094e-11	2.18261e-06	0.948	0.915
ENSG00000108561.8	C1QBP	TRUE	0.120146	8.34282e-11	2.19892e-06	1	1
ENSG00000117748.9	RPA2	TRUE	0.105416	8.62055e-11	2.27212e-06	0.921	0.884
ENSG00000197728.9	RPS26	TRUE	0.109275	8.83424e-11	2.32844e-06	1	1
ENSG00000150753.11	CCT5	TRUE	0.146003	9.17038e-11	2.41704e-06	1	0.994
ENSG00000198176.12	TFDP1	TRUE	0.131723	9.24525e-11	2.43677e-06	0.982	0.97
ENSG00000184076.13	UQCR10	TRUE	0.105897	9.42835e-11	2.48503e-06	1	1
ENSG00000276043.4	UHRF1	TRUE	0.145088	1.02536e-10	2.70254e-06	0.872	0.81
ENSG00000158710.14	TAGLN2	TRUE	0.119661	1.10624e-10	2.91572e-06	0.997	0.996
ENSG00000074071.14	MRPS34	TRUE	0.128823	1.16026e-10	3.0581e-06	1	0.996
ENSG00000137288.9	UQCC2	TRUE	0.118996	1.17079e-10	3.08585e-06	0.997	0.995
ENSG00000130725.7	UBE2M	TRUE	0.127103	1.50033e-10	3.95442e-06	0.998	0.992
ENSG00000007080.10	CCDC124	TRUE	0.117138	1.52451e-10	4.01814e-06	0.99	0.963
ENSG00000126261.12	UBA2	TRUE	0.120435	1.69172e-10	4.45886e-06	0.998	0.99
ENSG00000142864.14	SERBP1	TRUE	0.10642	1.78453e-10	4.70349e-06	1	1
ENSG00000183011.13	NAA38	TRUE	0.107439	1.87558e-10	4.94345e-06	1	0.998
ENSG00000213585.10	VDAC1	TRUE	0.105012	2.11252e-10	5.56796e-06	1	0.998
ENSG00000253729.7	PRKDC	TRUE	0.140828	2.16905e-10	5.71697e-06	1	0.999
ENSG00000147649.9	MTDH	TRUE	0.138118	2.27221e-10	5.98885e-06	1	1
ENSG00000164032.11	H2AFZ	TRUE	0.207707	2.5699e-10	6.77349e-06	1	0.998
ENSG00000131153.8	GINS2	TRUE	0.123008	2.65614e-10	7.00078e-06	0.826	0.711
ENSG00000168393.12	DTYMK	TRUE	0.139421	2.98828e-10	7.8762e-06	0.952	0.907
ENSG00000172115.8	CYCS	TRUE	0.149567	3.09704e-10	8.16287e-06	0.997	0.994
ENSG00000121579.12	NAA50	TRUE	0.114093	3.27616e-10	8.63498e-06	0.962	0.946
ENSG00000135829.16	DHX9	TRUE	0.117861	3.66734e-10	9.66601e-06	0.985	0.981
ENSG00000101182.14	PSMA7	TRUE	0.116513	3.68364e-10	9.70897e-06	1	0.999
ENSG00000105281.12	SLC1A5	TRUE	0.12285	3.72931e-10	9.82934e-06	0.934	0.877
ENSG00000029993.14	HMGB3	TRUE	0.141081	4.52671e-10	1.1931e-05	0.954	0.906
ENSG00000198937.8	CCDC167	TRUE	0.0997489	4.53262e-10	1.19466e-05	0.893	0.821
ENSG00000112118.17	MCM3	TRUE	0.181181	4.70899e-10	1.24115e-05	0.925	0.884
ENSG00000128050.8	PAICS	TRUE	0.129157	6.14676e-10	1.6201e-05	0.993	0.979
ENSG00000261236.6	BOP1	TRUE	0.118231	6.29992e-10	1.66047e-05	0.987	0.972
ENSG00000143742.12	SRP9	TRUE	0.100391	7.166e-10	1.88874e-05	1	0.998
ENSG00000167513.8	CDT1	TRUE	0.122185	7.38432e-10	1.94628e-05	0.81	0.726
ENSG00000110958.15	PTGES3	TRUE	0.115926	7.54907e-10	1.98971e-05	1	1
ENSG00000073111.13	MCM2	TRUE	0.112626	7.65024e-10	2.01637e-05	0.836	0.754
ENSG00000163655.15	GMPS	TRUE	0.106566	7.74175e-10	2.04049e-05	0.964	0.943
ENSG00000119969.14	HELLS	TRUE	0.17271	9.76462e-10	2.57366e-05	0.874	0.783
ENSG00000145833.15	DDX46	TRUE	0.115249	1.01947e-09	2.68702e-05	1	0.992
ENSG00000143870.12	PDIA6	TRUE	0.138394	1.24893e-09	3.2918e-05	0.995	0.995
ENSG00000179091.4	CYC1	TRUE	0.108508	1.32848e-09	3.50149e-05	1	1
ENSG00000170515.13	PA2G4	TRUE	0.128418	1.38503e-09	3.65052e-05	1	0.999
ENSG00000100632.10	ERH	TRUE	0.1051	1.47415e-09	3.88543e-05	1	0.996
ENSG00000239672.7	NME1	TRUE	0.129197	1.62827e-09	4.29164e-05	0.997	0.989
ENSG00000168496.3	FEN1	TRUE	0.117103	1.69208e-09	4.45983e-05	0.844	0.741
ENSG00000167799.9	NUDT8	TRUE	0.142444	1.82008e-09	4.79719e-05	0.908	0.857
ENSG00000092853.13	CLSPN	TRUE	0.155627	1.83877e-09	4.84646e-05	0.798	0.703
ENSG00000136450.12	SRSF1	TRUE	0.114559	1.94367e-09	5.12294e-05	0.99	0.982
ENSG00000204574.12	ABCF1	TRUE	0.101138	1.95583e-09	5.15499e-05	0.992	0.971
ENSG00000106554.11	CHCHD3	TRUE	0.092239	2.14968e-09	5.66592e-05	0.966	0.944
ENSG00000167747.13	C19orf48	TRUE	0.125404	2.15568e-09	5.68174e-05	0.977	0.954
ENSG00000111775.2	COX6A1	TRUE	0.0980352	2.21027e-09	5.82562e-05	1	0.999
ENSG00000124795.14	DEK	TRUE	0.169553	2.49155e-09	6.56698e-05	0.997	0.996
ENSG00000203760.8	CENPW	TRUE	0.143775	2.49655e-09	6.58015e-05	0.964	0.909
ENSG00000135069.13	PSAT1	TRUE	0.0947134	2.77923e-09	7.32522e-05	0.828	0.786
ENSG00000132963.7	POMP	TRUE	0.0959914	2.86232e-09	7.54422e-05	1	1
ENSG00000175756.13	AURKAIP1	TRUE	0.1067	3.25096e-09	8.56856e-05	1	0.999
ENSG00000099800.7	TIMM13	TRUE	0.130679	3.47537e-09	9.16003e-05	1	0.998
ENSG00000183684.7	ALYREF	TRUE	0.115574	3.63479e-09	9.58021e-05	0.974	0.962
ENSG00000063241.7	ISOC2	TRUE	0.126453	3.66898e-09	9.67033e-05	0.992	0.975
ENSG00000182117.5	NOP10	TRUE	0.0921074	3.7379e-09	9.85197e-05	1	0.999
ENSG00000115816.14	CEBPZ	TRUE	0.107345	3.77759e-09	9.95659e-05	0.984	0.979
ENSG00000106355.9	LSM5	TRUE	0.111758	3.83501e-09	0.000101079	1	0.998
ENSG00000144354.13	CDCA7	TRUE	0.115334	4.46846e-09	0.000117775	0.87	0.811
ENSG00000105185.11	PDCD5	TRUE	0.112031	4.74882e-09	0.000125165	0.997	0.999
ENSG00000105968.18	H2AFV	TRUE	0.100299	5.08767e-09	0.000134096	1	1
ENSG00000161981.10	SNRNP25	TRUE	0.125566	5.1589e-09	0.000135973	0.989	0.97
ENSG00000225921.6	NOL7	TRUE	0.122076	5.31643e-09	0.000140125	0.998	1
ENSG00000124802.11	EEF1E1	TRUE	0.122506	5.44349e-09	0.000143474	0.99	0.977
ENSG00000150768.15	DLAT	FALSE	0.0914736	5.45228e-09	0.000143706	0.88	0.854
ENSG00000079246.15	XRCC5	TRUE	0.0956465	6.18945e-09	0.000163135	0.998	0.999
ENSG00000166598.13	HSP90B1	TRUE	0.193392	6.2776e-09	0.000165459	1	1
ENSG00000134333.13	LDHA	TRUE	0.148927	6.61994e-09	0.000174482	1	0.998
ENSG00000104872.10	PIH1D1	TRUE	0.0991117	7.11034e-09	0.000187407	0.997	0.978
ENSG00000108953.16	YWHAE	TRUE	0.0995986	7.31534e-09	0.00019281	1	0.999
ENSG00000117632.21	STMN1	TRUE	0.186102	8.53247e-09	0.00022489	0.987	0.965
ENSG00000134001.12	EIF2S1	TRUE	0.100825	8.71627e-09	0.000229735	0.98	0.964
ENSG00000142507.9	PSMB6	TRUE	0.112992	9.3412e-09	0.000246206	0.998	0.989
ENSG00000071626.16	DAZAP1	TRUE	0.1011	9.62817e-09	0.00025377	0.977	0.977
ENSG00000130826.16	DKC1	TRUE	0.108253	1.01249e-08	0.000266863	0.987	0.962
ENSG00000080824.18	HSP90AA1	TRUE	0.165073	1.05749e-08	0.000278722	1	1
ENSG00000180822.11	PSMG4	TRUE	0.108801	1.07625e-08	0.000283668	0.995	0.975
ENSG00000165119.19	HNRNPK	TRUE	0.0903621	1.10796e-08	0.000292024	1	1
ENSG00000116161.17	CACYBP	TRUE	0.112111	1.1879e-08	0.000313095	0.993	0.994
ENSG00000168653.10	NDUFS5	TRUE	0.0894119	1.2235e-08	0.000322478	1	1
ENSG00000182307.12	C8orf33	TRUE	0.117115	1.24641e-08	0.000328515	0.99	0.977
ENSG00000174547.13	MRPL11	TRUE	0.101044	1.25829e-08	0.000331648	0.998	0.995
ENSG00000137309.19	HMGA1	TRUE	0.0997628	1.30466e-08	0.000343869	1	0.999
ENSG00000129128.12	SPCS3	TRUE	0.114087	1.35365e-08	0.000356781	0.992	0.989
ENSG00000196591.11	HDAC2	TRUE	0.105087	1.41328e-08	0.000372497	1	0.991
ENSG00000106153.12	CHCHD2	TRUE	0.0798791	1.44383e-08	0.00038055	1	1
ENSG00000179958.8	DCTPP1	TRUE	0.114455	1.44517e-08	0.000380904	0.959	0.937
ENSG00000184840.11	TMED9	TRUE	0.0922797	1.55585e-08	0.000410077	0.99	0.981
ENSG00000106462.10	EZH2	TRUE	0.0981472	1.57576e-08	0.000415323	0.869	0.815
ENSG00000055044.10	NOP58	TRUE	0.114642	1.57819e-08	0.000415963	0.989	0.985
ENSG00000197451.11	HNRNPAB	TRUE	0.150592	1.6127e-08	0.000425059	0.995	0.987
ENSG00000114686.8	MRPL3	TRUE	0.102573	1.66616e-08	0.000439149	0.997	0.99
ENSG00000107371.12	EXOSC3	TRUE	0.090473	1.68732e-08	0.000444727	0.957	0.946
ENSG00000130520.10	LSM4	TRUE	0.109112	1.68876e-08	0.000445107	0.998	0.996
ENSG00000108055.9	SMC3	TRUE	0.118153	1.80358e-08	0.000475371	0.984	0.957
ENSG00000102898.11	NUTF2	TRUE	0.0963156	1.82954e-08	0.000482213	0.985	0.97
ENSG00000161547.15	SRSF2	TRUE	0.118316	1.85755e-08	0.000489596	0.997	0.993
ENSG00000184990.12	SIVA1	TRUE	0.118559	1.8621e-08	0.000490794	0.987	0.977
ENSG00000182512.4	GLRX5	TRUE	0.0923385	1.88399e-08	0.000496564	0.995	0.989
ENSG00000110321.15	EIF4G2	TRUE	0.110345	1.92246e-08	0.000506703	1	0.999
ENSG00000167461.11	RAB8A	TRUE	0.108195	1.95233e-08	0.000514577	0.934	0.9
ENSG00000166226.12	CCT2	TRUE	0.116593	2.00048e-08	0.000527267	1	0.996
ENSG00000096746.17	HNRNPH3	TRUE	0.124628	2.028e-08	0.00053452	0.989	0.976
ENSG00000152795.17	HNRNPDL	TRUE	0.117962	2.03711e-08	0.000536922	0.995	0.997
ENSG00000197345.12	MRPL21	TRUE	0.0937195	2.06812e-08	0.000545095	0.995	0.991
ENSG00000120963.11	ZNF706	TRUE	0.110665	2.0744e-08	0.000546749	1	0.999
ENSG00000166794.4	PPIB	TRUE	0.109806	2.23251e-08	0.000588423	0.998	1
ENSG00000167004.12	PDIA3	TRUE	0.119754	2.29951e-08	0.000606081	1	0.997
ENSG00000088205.12	DDX18	TRUE	0.106217	2.37934e-08	0.000627122	1	0.996
ENSG00000053372.4	MRTO4	TRUE	0.114352	2.4081e-08	0.000634702	0.98	0.953
ENSG00000163399.15	ATP1A1	FALSE	0.0914556	2.66104e-08	0.00070137	0.966	0.946
ENSG00000100941.8	PNN	TRUE	0.133882	2.91835e-08	0.000769188	1	0.995
ENSG00000123136.14	DDX39A	TRUE	0.121363	2.98413e-08	0.000786526	0.99	0.95
ENSG00000076248.10	UNG	TRUE	0.105227	3.05634e-08	0.00080556	0.649	0.558
ENSG00000163468.14	CCT3	TRUE	0.107917	3.12379e-08	0.000823336	0.998	0.998
ENSG00000173141.4	MRPL57	TRUE	0.0903914	3.27838e-08	0.000864083	1	1
ENSG00000131051.21	RBM39	TRUE	0.090067	3.69491e-08	0.000973867	1	0.999
ENSG00000169139.11	UBE2V2	TRUE	0.0906521	3.88505e-08	0.00102398	1	0.999
ENSG00000196584.2	XRCC2	TRUE	0.0916866	3.89192e-08	0.00102579	0.644	0.554
ENSG00000172301.10	COPRS	TRUE	0.091128	3.96625e-08	0.00104538	0.931	0.897
ENSG00000122565.18	CBX3	TRUE	0.104334	4.09909e-08	0.0010804	1	1
ENSG00000187514.15	PTMA	TRUE	0.0831884	4.23057e-08	0.00111505	1	1
ENSG00000111530.12	CAND1	TRUE	0.0835085	4.31632e-08	0.00113765	0.959	0.943
ENSG00000136518.16	ACTL6A	TRUE	0.0879147	4.36142e-08	0.00114954	0.933	0.904
ENSG00000187735.12	TCEA1	TRUE	0.0836609	4.52687e-08	0.00119315	1	1
ENSG00000158042.8	MRPL17	TRUE	0.0963557	4.89203e-08	0.00128939	0.979	0.959
ENSG00000065328.16	MCM10	TRUE	0.114514	5.20353e-08	0.00137149	0.743	0.646
ENSG00000142230.11	SAE1	TRUE	0.0914612	5.22573e-08	0.00137735	0.933	0.881
ENSG00000140350.15	ANP32A	TRUE	0.0978017	5.31243e-08	0.0014002	1	0.998
ENSG00000125901.5	MRPS26	TRUE	0.128395	5.40417e-08	0.00142438	0.982	0.961
ENSG00000115758.12	ODC1	TRUE	0.136382	5.6888e-08	0.0014994	0.952	0.923
ENSG00000113013.12	HSPA9	TRUE	0.117349	5.77133e-08	0.00152115	0.998	0.996
ENSG00000112651.11	MRPL2	TRUE	0.094856	5.78606e-08	0.00152503	0.987	0.972
ENSG00000105669.13	COPE	TRUE	0.0930794	5.99781e-08	0.00158084	1	1
ENSG00000065150.18	IPO5	TRUE	0.101531	6.08882e-08	0.00160483	0.979	0.968
ENSG00000170144.19	HNRNPA3	TRUE	0.11783	6.1296e-08	0.00161558	1	1
ENSG00000127022.14	CANX	TRUE	0.111689	6.60232e-08	0.00174017	1	0.998
ENSG00000262814.7	MRPL12	TRUE	0.103179	6.71876e-08	0.00177086	0.987	0.976
ENSG00000179218.13	CALR	TRUE	0.180664	6.84413e-08	0.00180391	0.998	0.997
ENSG00000066044.14	ELAVL1	TRUE	0.0805015	7.20504e-08	0.00189903	0.972	0.95
ENSG00000100028.11	SNRPD3	TRUE	0.0948806	7.2295e-08	0.00190548	0.998	0.996
ENSG00000092820.17	EZR	TRUE	0.102145	7.24337e-08	0.00190913	0.98	0.954
ENSG00000143476.17	DTL	TRUE	0.104421	7.47551e-08	0.00197032	0.711	0.629
ENSG00000083642.18	PDS5B	TRUE	0.0890876	7.60142e-08	0.00200351	0.979	0.954
ENSG00000161980.5	POLR3K	TRUE	0.11239	7.61384e-08	0.00200678	0.967	0.95
ENSG00000153044.9	CENPH	TRUE	0.0809995	7.82206e-08	0.00206166	0.872	0.793
ENSG00000120699.12	EXOSC8	TRUE	0.11235	8.18906e-08	0.00215839	0.979	0.956
ENSG00000074842.7	MYDGF	TRUE	0.103728	8.24214e-08	0.00217238	1	0.996
ENSG00000100567.12	PSMA3	TRUE	0.113735	8.47501e-08	0.00223376	1	0.996
ENSG00000166803.10	KIAA0101	TRUE	0.151731	8.57228e-08	0.00225939	0.933	0.872
ENSG00000255198.4	SNHG9	TRUE	0.0966052	8.66108e-08	0.0022828	0.844	0.795
ENSG00000017483.14	SLC38A5	TRUE	0.0559082	9.38328e-08	0.00247315	0.792	0.699
ENSG00000035928.14	RFC1	TRUE	0.101943	9.99073e-08	0.00263326	0.969	0.944
ENSG00000110108.9	TMEM109	TRUE	0.0881465	1.00689e-07	0.00265387	0.898	0.857
ENSG00000177700.5	POLR2L	TRUE	0.0917177	1.07159e-07	0.00282439	0.998	0.998
ENSG00000070814.17	TCOF1	TRUE	0.0825676	1.08389e-07	0.00285681	0.864	0.817
ENSG00000173674.10	EIF1AX	TRUE	0.111524	1.08709e-07	0.00286525	0.997	0.996
ENSG00000138495.6	COX17	TRUE	0.0961755	1.10355e-07	0.00290863	0.993	0.989
ENSG00000124562.9	SNRPC	TRUE	0.0942795	1.14864e-07	0.00302746	0.995	0.992
ENSG00000100029.17	PES1	TRUE	0.0756824	1.24041e-07	0.00326936	0.87	0.814
ENSG00000100138.13	SNU13	TRUE	0.097682	1.2628e-07	0.00332835	0.998	0.999
ENSG00000100216.5	TOMM22	TRUE	0.085204	1.27349e-07	0.00335655	0.997	0.996
ENSG00000146281.5	PM20D2	TRUE	0.0966118	1.28364e-07	0.00338329	0.948	0.906
ENSG00000147586.9	MRPS28	TRUE	0.081108	1.30095e-07	0.0034289	0.984	0.958
ENSG00000128951.13	DUT	TRUE	0.165359	1.34111e-07	0.00353475	0.992	0.981
ENSG00000179115.10	FARSA	TRUE	0.105376	1.34683e-07	0.00354984	0.987	0.969
ENSG00000109606.12	DHX15	TRUE	0.0954743	1.37248e-07	0.00361744	0.967	0.941
ENSG00000135624.15	CCT7	TRUE	0.0890409	1.39278e-07	0.00367095	0.993	0.99
ENSG00000231607.9	DLEU2	TRUE	0.105149	1.42567e-07	0.00375763	0.946	0.925
ENSG00000095002.13	MSH2	TRUE	0.0939491	1.48572e-07	0.00391592	0.849	0.774
ENSG00000099194.5	SCD	TRUE	0.176471	1.53065e-07	0.00403434	0.97	0.938
ENSG00000171421.12	MRPL36	TRUE	0.119438	1.54586e-07	0.00407442	0.987	0.975
ENSG00000124207.16	CSE1L	TRUE	0.0970189	1.55344e-07	0.0040944	0.938	0.884
ENSG00000159593.14	NAE1	TRUE	0.095751	1.56119e-07	0.00411483	0.979	0.966
ENSG00000165283.15	STOML2	TRUE	0.0995782	1.58074e-07	0.00416636	0.997	0.987
ENSG00000211459.2	MT-RNR1	TRUE	0.10057	1.63284e-07	0.00430368	1	1
ENSG00000134802.17	SLC43A3	TRUE	0.0982219	1.64732e-07	0.00434185	0.925	0.873
ENSG00000187051.8	RPS19BP1	TRUE	0.0911645	1.67409e-07	0.0044124	0.989	0.99
ENSG00000170270.4	C14orf142	TRUE	0.0755952	1.68616e-07	0.00444422	0.916	0.888
ENSG00000113810.15	SMC4	TRUE	0.124651	1.81598e-07	0.00478638	0.995	0.992
ENSG00000092199.17	HNRNPC	TRUE	0.0881767	1.8428e-07	0.00485707	1	1
ENSG00000123416.15	TUBA1B	TRUE	0.140739	1.97078e-07	0.00519438	0.998	0.999
ENSG00000041357.15	PSMA4	TRUE	0.0925028	2.05302e-07	0.00541114	1	0.998
ENSG00000103550.13	KNOP1	TRUE	0.0768819	2.05512e-07	0.00541669	0.856	0.818
ENSG00000130726.11	TRIM28	TRUE	0.0964099	2.05682e-07	0.00542115	0.992	0.987
ENSG00000075131.9	TIPIN	TRUE	0.0733984	2.07171e-07	0.00546039	0.793	0.722
ENSG00000241468.7	ATP5J2	TRUE	0.0763417	2.10507e-07	0.00554834	1	1
ENSG00000130816.14	DNMT1	TRUE	0.12167	2.18549e-07	0.0057603	0.997	0.977
ENSG00000205531.12	NAP1L4	TRUE	0.0879391	2.30813e-07	0.00608353	0.992	0.977
ENSG00000160818.16	GPATCH4	TRUE	0.106349	2.44917e-07	0.00645529	0.956	0.925
ENSG00000015475.18	BID	TRUE	0.0884436	2.53866e-07	0.00669113	0.99	0.987
ENSG00000135776.4	ABCB10	TRUE	0.0747249	2.71524e-07	0.00715656	0.869	0.8
ENSG00000116649.9	SRM	TRUE	0.115046	2.77669e-07	0.00731853	0.993	0.985
ENSG00000143401.14	ANP32E	TRUE	0.115158	2.78379e-07	0.00733724	0.998	0.996
ENSG00000108424.9	KPNB1	TRUE	0.1028	2.82318e-07	0.00744105	0.998	0.997
ENSG00000094804.9	CDC6	TRUE	0.0952025	2.88018e-07	0.00759128	0.743	0.641
ENSG00000115241.10	PPM1G	TRUE	0.103436	2.91782e-07	0.00769049	0.997	0.992
ENSG00000176340.3	COX8A	TRUE	0.0779618	2.9306e-07	0.00772419	1	1
ENSG00000169021.5	UQCRFS1	TRUE	0.0912022	3.14452e-07	0.008288	1	0.999
ENSG00000172172.7	MRPL13	TRUE	0.0847726	3.18966e-07	0.00840699	0.998	1
ENSG00000137054.15	POLR1E	TRUE	0.065107	3.27918e-07	0.00864293	0.862	0.79
ENSG00000106245.9	BUD31	TRUE	0.0821142	3.48346e-07	0.00918135	0.993	0.985
ENSG00000070718.11	AP3M2	FALSE	0.0745492	3.68083e-07	0.00970157	0.756	0.693
ENSG00000141759.14	TXNL4A	TRUE	0.0978535	3.6909e-07	0.00972812	0.993	0.99
ENSG00000099795.6	NDUFB7	TRUE	0.0885121	3.77323e-07	0.0099451	1	1
ENSG00000146263.11	MMS22L	TRUE	0.0962529	3.78402e-07	0.00997355	0.826	0.762
ENSG00000077312.8	SNRPA	TRUE	0.0964075	3.86838e-07	0.0101959	0.964	0.948
ENSG00000089737.15	DDX24	TRUE	0.107366	4.00603e-07	0.0105587	0.992	0.988
ENSG00000187840.4	EIF4EBP1	TRUE	0.113176	4.11072e-07	0.0108346	1	0.998
ENSG00000042753.11	AP2S1	TRUE	0.0833748	4.11126e-07	0.010836	1	1
ENSG00000130254.11	SAFB2	TRUE	0.076581	4.16191e-07	0.0109695	0.966	0.929
ENSG00000125656.8	CLPP	TRUE	0.092339	4.22394e-07	0.011133	0.989	0.968
ENSG00000113460.12	BRIX1	TRUE	0.0966914	4.2558e-07	0.011217	0.944	0.921
ENSG00000265241.6	RBM8A	TRUE	0.0946895	4.36706e-07	0.0115103	0.998	0.995
ENSG00000145912.8	NHP2	TRUE	0.0929694	4.51358e-07	0.0118964	0.998	0.994
ENSG00000267321.1	RP11-1094M14.11	TRUE	0.0599602	4.54645e-07	0.0119831	0.6	0.531
ENSG00000101220.17	C20orf27	TRUE	0.094304	4.635e-07	0.0122165	0.997	0.983
ENSG00000169230.9	PRELID1	TRUE	0.0886387	4.73398e-07	0.0124773	1	0.999
ENSG00000141867.17	BRD4	FALSE	0.0892348	4.80378e-07	0.0126613	0.987	0.973
ENSG00000137547.8	MRPL15	TRUE	0.0931415	5.02961e-07	0.0132565	0.997	0.992
ENSG00000182551.13	ADI1	TRUE	0.0893429	5.35602e-07	0.0141169	0.995	0.983
ENSG00000213551.4	DNAJC9	TRUE	0.0972252	5.39408e-07	0.0142172	0.89	0.834
ENSG00000006625.17	GGCT	TRUE	0.0976816	5.55455e-07	0.0146401	0.993	0.985
ENSG00000109390.11	NDUFC1	TRUE	0.0808928	5.66135e-07	0.0149216	1	0.999
ENSG00000136159.3	NUDT15	TRUE	0.0749069	5.69883e-07	0.0150204	0.897	0.845
ENSG00000116288.12	PARK7	TRUE	0.0742984	5.78713e-07	0.0152531	1	1
ENSG00000133302.12	SLF1	TRUE	0.064635	5.7926e-07	0.0152675	0.751	0.704
ENSG00000104341.16	LAPTM4B	TRUE	0.0943457	5.90538e-07	0.0155648	0.966	0.929
ENSG00000100462.15	PRMT5	TRUE	0.0716442	6.00942e-07	0.015839	0.87	0.817
ENSG00000128245.14	YWHAH	TRUE	0.0875735	6.09612e-07	0.0160675	0.974	0.979
ENSG00000101057.15	MYBL2	TRUE	0.0936214	6.51467e-07	0.0171707	0.813	0.713
ENSG00000029363.15	BCLAF1	TRUE	0.0916613	6.92258e-07	0.0182458	0.997	0.994
ENSG00000135446.16	CDK4	TRUE	0.0904318	7.43576e-07	0.0195984	0.97	0.955
ENSG00000100526.19	CDKN3	TRUE	0.11464	7.52269e-07	0.0198275	0.767	0.666
ENSG00000106105.13	GARS	TRUE	0.095685	7.72676e-07	0.0203654	0.943	0.926
ENSG00000187193.8	MT1X	TRUE	0.0878789	7.78716e-07	0.0205246	0.99	0.984
ENSG00000103495.13	MAZ	TRUE	0.0839717	7.87844e-07	0.0207652	0.998	0.987
ENSG00000105171.9	POP4	TRUE	0.0690214	7.89925e-07	0.02082	0.952	0.935
ENSG00000177084.16	POLE	TRUE	0.0475105	8.08738e-07	0.0213159	0.693	0.6
ENSG00000130748.6	TMEM160	TRUE	0.0867878	8.10924e-07	0.0213735	0.997	0.994
ENSG00000242485.5	MRPL20	TRUE	0.089342	8.19664e-07	0.0216039	1	0.994
ENSG00000106628.10	POLD2	TRUE	0.0907211	8.32742e-07	0.0219486	0.966	0.945
ENSG00000149554.12	CHEK1	TRUE	0.0808453	8.3513e-07	0.0220115	0.77	0.697
ENSG00000145494.11	NDUFS6	TRUE	0.0929205	8.38698e-07	0.0221056	0.998	0.996
ENSG00000049541.10	RFC2	TRUE	0.0795245	8.40808e-07	0.0221612	0.834	0.772
ENSG00000108064.10	TFAM	TRUE	0.0934313	8.41169e-07	0.0221707	0.989	0.977
ENSG00000004478.7	FKBP4	TRUE	0.107895	8.4271e-07	0.0222113	0.954	0.923
ENSG00000163918.10	RFC4	TRUE	0.0886364	8.69762e-07	0.0229243	0.803	0.747
ENSG00000143621.16	ILF2	TRUE	0.101914	8.80051e-07	0.0231955	0.993	0.989
ENSG00000269900.3	RMRP	TRUE	0.116176	8.92455e-07	0.0235224	0.731	0.676
ENSG00000105258.8	POLR2I	TRUE	0.0998532	9.46528e-07	0.0249476	0.993	0.99
ENSG00000133119.12	RFC3	TRUE	0.101528	9.46842e-07	0.0249559	0.838	0.773
ENSG00000164919.10	COX6C	TRUE	0.060559	9.51836e-07	0.0250875	1	1
ENSG00000082153.17	BZW1	TRUE	0.0824424	9.53769e-07	0.0251385	1	0.994
ENSG00000146918.19	NCAPG2	TRUE	0.0850536	9.96465e-07	0.0262638	0.782	0.704
ENSG00000183688.4	FAM101B	TRUE	0.105352	1.02487e-06	0.0270125	0.977	0.941
ENSG00000169976.6	SF3B5	TRUE	0.0839881	1.03904e-06	0.0273859	1	1
ENSG00000175334.7	BANF1	TRUE	0.0789934	1.05772e-06	0.0278784	1	0.998
ENSG00000111786.8	SRSF9	TRUE	0.0785497	1.08698e-06	0.0286496	1	1
ENSG00000111196.9	MAGOHB	TRUE	0.0795488	1.2321e-06	0.0324746	0.923	0.869
ENSG00000142168.14	SOD1	TRUE	0.0854572	1.23335e-06	0.0325073	0.998	0.998
ENSG00000107833.10	NPM3	TRUE	0.085429	1.33767e-06	0.0352569	0.93	0.902
ENSG00000104886.10	PLEKHJ1	TRUE	0.0812243	1.35705e-06	0.0357678	0.961	0.935
ENSG00000170633.16	RNF34	FALSE	0.0642807	1.39081e-06	0.0366576	0.849	0.803
ENSG00000012048.20	BRCA1	TRUE	0.0966783	1.39713e-06	0.0368241	0.861	0.764
ENSG00000211460.11	TSN	FALSE	0.0706202	1.42255e-06	0.0374942	0.97	0.947
ENSG00000169710.8	FASN	TRUE	0.125068	1.43067e-06	0.0377082	0.921	0.899
ENSG00000188529.14	SRSF10	TRUE	0.0864872	1.4913e-06	0.0393062	0.998	0.994
ENSG00000087191.12	PSMC5	TRUE	0.0816833	1.55466e-06	0.040976	0.987	0.987
ENSG00000065978.18	YBX1	TRUE	0.0756372	1.56752e-06	0.0413152	1	1
ENSG00000148248.13	SURF4	TRUE	0.0919659	1.57321e-06	0.041465	0.966	0.937
ENSG00000099956.18	SMARCB1	TRUE	0.0746252	1.57327e-06	0.0414666	0.943	0.925
ENSG00000198042.10	MAK16	TRUE	0.107619	1.57564e-06	0.0415291	0.97	0.954
ENSG00000180198.15	RCC1	TRUE	0.0747054	1.60139e-06	0.0422079	0.921	0.868
ENSG00000096063.15	SRPK1	TRUE	0.0974028	1.64946e-06	0.0434748	0.989	0.984
ENSG00000115484.14	CCT4	TRUE	0.0930554	1.66167e-06	0.0437965	1	0.998
ENSG00000116752.5	BCAS2	FALSE	0.0669737	1.66191e-06	0.0438029	0.928	0.914
ENSG00000159086.14	PAXBP1	FALSE	0.086637	1.71786e-06	0.0452775	0.902	0.891
ENSG00000182628.12	SKA2	TRUE	0.0772683	1.7381e-06	0.0458111	0.926	0.863
ENSG00000156802.12	ATAD2	TRUE	0.139555	1.75635e-06	0.046292	0.962	0.926
ENSG00000170860.3	LSM3	TRUE	0.0865985	1.77723e-06	0.0468426	0.998	0.995
ENSG00000162607.12	USP1	TRUE	0.096543	1.80368e-06	0.0475396	0.928	0.889
ENSG00000104889.4	RNASEH2A	TRUE	0.101949	1.82865e-06	0.0481976	0.903	0.838
ENSG00000166136.15	NDUFB8	TRUE	0.0789385	1.84951e-06	0.0487475	0.998	0.995
ENSG00000156170.12	NDUFAF6	TRUE	0.073284	1.85416e-06	0.0488701	0.954	0.911
ENSG00000185651.14	UBE2L3	TRUE	0.0713638	1.89254e-06	0.0498816	0.998	0.994
ENSG00000176890.15	TYMS	TRUE	0.139801	1.90382e-06	0.0501789	0.91	0.813
ENSG00000099817.11	POLR2E	TRUE	0.0792657	1.98929e-06	0.0524316	0.987	0.987
ENSG00000092621.11	PHGDH	TRUE	0.0691843	1.99747e-06	0.0526474	0.713	0.642
ENSG00000259494.1	MRPL46	FALSE	0.0628105	2.01472e-06	0.0531021	0.862	0.826
ENSG00000133226.16	SRRM1	TRUE	0.0820941	2.06682e-06	0.0544751	1	0.999
ENSG00000164934.13	DCAF13	TRUE	0.0960654	2.07854e-06	0.054784	0.997	0.989
ENSG00000083312.17	TNPO1	TRUE	0.0932153	2.08313e-06	0.0549051	0.93	0.9
ENSG00000204220.10	PFDN6	TRUE	0.0810505	2.14026e-06	0.0564107	0.98	0.975
ENSG00000132485.13	ZRANB2	TRUE	0.0852639	2.1909e-06	0.0577456	0.998	0.99
ENSG00000009954.10	BAZ1B	TRUE	0.0893153	2.19277e-06	0.057795	0.969	0.953
ENSG00000118412.12	CASP8AP2	TRUE	0.107397	2.21166e-06	0.0582927	0.895	0.832
ENSG00000080839.11	RBL1	TRUE	0.066354	2.25821e-06	0.0595197	0.803	0.733
ENSG00000163714.17	U2SURP	TRUE	0.0843096	2.27145e-06	0.0598687	1	0.997
ENSG00000135045.6	C9orf40	TRUE	0.060573	2.36078e-06	0.062223	0.826	0.749
ENSG00000126698.10	DNAJC8	TRUE	0.0745116	2.38064e-06	0.0627466	0.995	0.997
ENSG00000125454.11	SLC25A19	TRUE	0.0802305	2.38664e-06	0.0629047	0.867	0.841
ENSG00000147684.7	NDUFB9	TRUE	0.077017	2.41824e-06	0.0637377	1	1
ENSG00000155380.11	SLC16A1	TRUE	0.0743445	2.45277e-06	0.0646476	0.846	0.813
ENSG00000111639.7	MRPL51	TRUE	0.0827699	2.50066e-06	0.06591	1	0.999
ENSG00000172336.4	POP7	TRUE	0.0868164	2.50454e-06	0.0660121	0.925	0.903
ENSG00000137563.11	GGH	TRUE	0.0899965	2.59079e-06	0.0682855	0.897	0.802
ENSG00000054118.13	THRAP3	FALSE	0.0761633	2.60732e-06	0.0687211	0.995	0.995
ENSG00000080345.17	RIF1	TRUE	0.0990077	2.63888e-06	0.0695529	0.967	0.947
ENSG00000171793.13	CTPS1	TRUE	0.0749739	2.66339e-06	0.0701991	0.833	0.81
ENSG00000151725.11	CENPU	TRUE	0.0845131	2.67526e-06	0.0705118	0.798	0.707
ENSG00000196419.12	XRCC6	TRUE	0.0869856	2.70117e-06	0.0711947	0.995	0.995
ENSG00000105202.7	FBL	TRUE	0.0987821	2.75902e-06	0.0727196	0.998	0.993
ENSG00000163781.12	TOPBP1	TRUE	0.082916	2.77324e-06	0.0730943	0.916	0.887
ENSG00000198056.13	PRIM1	TRUE	0.0889462	2.85056e-06	0.0751321	0.825	0.756
ENSG00000143543.14	JTB	TRUE	0.0748667	2.9302e-06	0.0772314	1	0.999
ENSG00000112208.11	BAG2	TRUE	0.090677	2.98447e-06	0.0786618	0.939	0.927
ENSG00000134046.11	MBD2	TRUE	0.065112	3.10281e-06	0.0817807	0.862	0.836
ENSG00000152455.15	SUV39H2	FALSE	0.0416472	3.10739e-06	0.0819016	0.593	0.504
ENSG00000113368.11	LMNB1	TRUE	0.0984165	3.27657e-06	0.0863605	0.985	0.969
ENSG00000100591.7	AHSA1	TRUE	0.091097	3.30231e-06	0.087039	0.972	0.962
ENSG00000184207.8	PGP	TRUE	0.0804602	3.45834e-06	0.0911515	0.961	0.947
ENSG00000141543.9	EIF4A3	TRUE	0.0822708	3.52554e-06	0.0929226	0.97	0.956
ENSG00000152082.13	MZT2B	TRUE	0.0760079	3.59128e-06	0.0946553	1	0.999
ENSG00000132305.20	IMMT	TRUE	0.0776495	3.60989e-06	0.0951458	0.993	0.99
ENSG00000148335.14	NTMT1	TRUE	0.0860293	3.61902e-06	0.0953866	0.938	0.895
ENSG00000141873.10	SLC39A3	TRUE	0.079711	3.66892e-06	0.0967016	0.934	0.891
ENSG00000091127.13	PUS7	TRUE	0.0830663	3.69197e-06	0.0973092	0.846	0.806
ENSG00000228716.6	DHFR	TRUE	0.0839267	3.78051e-06	0.0996429	0.897	0.819
ENSG00000106588.10	PSMA2	TRUE	0.0788333	3.79035e-06	0.0999023	0.972	0.961
ENSG00000088247.16	KHSRP	TRUE	0.0801941	3.84901e-06	0.101448	0.984	0.966
ENSG00000159199.13	ATP5G1	TRUE	0.0929546	3.86325e-06	0.101824	1	0.998
ENSG00000182196.13	ARL6IP4	FALSE	0.0610905	3.90587e-06	0.102947	0.957	0.935
ENSG00000167005.13	NUDT21	TRUE	0.0651849	3.98329e-06	0.104987	0.959	0.931
ENSG00000145907.14	G3BP1	TRUE	0.0820863	4.02891e-06	0.10619	0.997	0.991
ENSG00000197170.9	PSMD12	TRUE	0.0827681	4.04043e-06	0.106494	0.99	0.986
ENSG00000136824.18	SMC2	TRUE	0.102756	4.04565e-06	0.106631	0.916	0.87
ENSG00000085840.12	ORC1	TRUE	0.0625388	4.09694e-06	0.107983	0.626	0.561
ENSG00000086475.14	SEPHS1	TRUE	0.0691602	4.13433e-06	0.108969	0.831	0.801
ENSG00000197498.12	RPF2	TRUE	0.0759318	4.13654e-06	0.109027	0.964	0.944
ENSG00000104626.14	ERI1	FALSE	0.0530895	4.18368e-06	0.110269	0.861	0.8
ENSG00000110063.8	DCPS	TRUE	0.0608925	4.21107e-06	0.110991	0.826	0.795
ENSG00000163882.9	POLR2H	TRUE	0.0830211	4.23709e-06	0.111677	0.984	0.974
ENSG00000172009.14	THOP1	TRUE	0.067205	4.26559e-06	0.112428	0.892	0.842
ENSG00000165501.16	LRR1	TRUE	0.068479	4.27492e-06	0.112674	0.83	0.774
ENSG00000095319.14	NUP188	FALSE	0.0538858	4.38288e-06	0.11552	0.82	0.745
ENSG00000114867.20	EIF4G1	TRUE	0.0843786	4.57866e-06	0.12068	0.992	0.987
ENSG00000125743.10	SNRPD2	TRUE	0.0706222	4.64249e-06	0.122362	1	1
ENSG00000153187.17	HNRNPU	TRUE	0.101176	4.64858e-06	0.122523	1	1
ENSG00000177971.8	IMP3	TRUE	0.0920351	4.71545e-06	0.124285	0.99	0.989
ENSG00000082515.17	MRPL22	TRUE	0.0707287	4.77387e-06	0.125825	0.966	0.959
ENSG00000181544.13	FANCB	TRUE	0.0481439	4.78331e-06	0.126074	0.557	0.478
ENSG00000178718.6	RPP25	TRUE	0.0766993	4.78441e-06	0.126103	0.785	0.747
ENSG00000007923.15	DNAJC11	FALSE	0.0515435	4.81089e-06	0.126801	0.807	0.762
ENSG00000091651.8	ORC6	TRUE	0.0898729	4.84754e-06	0.127767	0.82	0.724
ENSG00000183431.11	SF3A3	TRUE	0.0792996	4.91556e-06	0.129559	0.987	0.964
ENSG00000173418.11	NAA20	TRUE	0.0745275	4.92947e-06	0.129926	0.997	0.994
ENSG00000030066.13	NUP160	TRUE	0.0595851	5.09144e-06	0.134195	0.864	0.834
ENSG00000137574.10	TGS1	TRUE	0.0808767	5.1325e-06	0.135277	0.995	0.986
ENSG00000156928.4	MALSU1	TRUE	0.080461	5.42809e-06	0.143068	0.944	0.915
ENSG00000141522.11	ARHGDIA	TRUE	0.0785193	5.51969e-06	0.145483	0.98	0.975
ENSG00000183617.4	MRPL54	TRUE	0.0773818	5.56052e-06	0.146559	1	0.998
ENSG00000167325.14	RRM1	TRUE	0.0986983	5.77356e-06	0.152174	0.893	0.813
ENSG00000089280.18	FUS	TRUE	0.0929285	5.8035e-06	0.152963	1	0.998
ENSG00000011260.13	UTP18	FALSE	0.0694307	5.90411e-06	0.155615	0.961	0.958
ENSG00000108588.13	CCDC47	FALSE	0.0744577	6.08629e-06	0.160416	0.98	0.967
ENSG00000141076.17	UTP4	FALSE	0.0590306	6.23207e-06	0.164259	0.785	0.755
ENSG00000109534.16	GAR1	TRUE	0.0756519	6.25262e-06	0.1648	0.934	0.901
ENSG00000164109.13	MAD2L1	TRUE	0.107487	6.28526e-06	0.165661	0.889	0.856
ENSG00000234545.7	FAM133B	TRUE	0.078792	6.32182e-06	0.166624	0.931	0.918
ENSG00000134308.13	YWHAQ	TRUE	0.0760974	6.35345e-06	0.167458	0.987	0.971
ENSG00000111581.9	NUP107	TRUE	0.0636382	6.36231e-06	0.167691	0.877	0.818
ENSG00000162613.16	FUBP1	TRUE	0.0845205	6.37627e-06	0.168059	0.954	0.927
ENSG00000130731.15	C16orf13	TRUE	0.0786405	6.49882e-06	0.171289	0.997	0.994
ENSG00000070081.15	NUCB2	TRUE	0.0986441	6.59879e-06	0.173924	0.998	0.995
ENSG00000124787.13	RPP40	TRUE	0.0664747	6.60524e-06	0.174094	0.815	0.796
ENSG00000127922.9	SHFM1	TRUE	0.0614464	6.74676e-06	0.177824	1	1
ENSG00000084463.7	WBP11	TRUE	0.0721599	6.85866e-06	0.180774	0.974	0.964
ENSG00000128989.10	ARPP19	TRUE	0.0729632	6.93164e-06	0.182697	0.944	0.907
ENSG00000130309.10	COLGALT1	TRUE	0.0784056	6.94395e-06	0.183022	0.974	0.95
ENSG00000100749.7	VRK1	TRUE	0.0878986	7.07052e-06	0.186358	0.948	0.912
ENSG00000154518.9	ATP5G3	TRUE	0.074687	7.50476e-06	0.197803	1	1
ENSG00000126453.9	BCL2L12	TRUE	0.0714865	7.57988e-06	0.199783	0.91	0.863
ENSG00000198695.2	MT-ND6	TRUE	0.106281	7.92349e-06	0.208839	0.982	0.974
ENSG00000173145.11	NOC3L	TRUE	0.0734782	8.02081e-06	0.211405	0.969	0.945
ENSG00000242125.3	SNHG3	TRUE	0.0991097	8.05041e-06	0.212185	0.964	0.947
ENSG00000089685.14	BIRC5	TRUE	0.125189	8.06432e-06	0.212551	0.813	0.715
ENSG00000120802.13	TMPO	TRUE	0.125298	8.14216e-06	0.214603	0.977	0.947
ENSG00000153147.5	SMARCA5	FALSE	0.074417	8.47261e-06	0.223313	0.993	0.989
ENSG00000186603.5	HPDL	TRUE	0.0536024	8.59645e-06	0.226577	0.57	0.489
ENSG00000135698.9	MPHOSPH6	FALSE	0.0600305	8.64325e-06	0.22781	0.9	0.873
ENSG00000198554.11	WDHD1	TRUE	0.0663284	8.76766e-06	0.231089	0.682	0.617
ENSG00000173692.12	PSMD1	TRUE	0.0957423	8.79374e-06	0.231777	0.946	0.93
ENSG00000065268.10	WDR18	TRUE	0.0686217	8.86516e-06	0.233659	0.944	0.909
ENSG00000065057.7	NTHL1	TRUE	0.0677026	8.95422e-06	0.236006	0.844	0.795
ENSG00000126777.17	KTN1	TRUE	0.0801814	8.99825e-06	0.237167	0.997	0.996
ENSG00000160193.11	WDR4	TRUE	0.0656736	9.01205e-06	0.237531	0.798	0.747
ENSG00000111669.14	TPI1	TRUE	0.0755163	9.18557e-06	0.242104	1	1
ENSG00000123737.12	EXOSC9	TRUE	0.0649333	9.19843e-06	0.242443	0.838	0.802
ENSG00000180992.6	MRPL14	TRUE	0.0839757	9.3517e-06	0.246483	0.992	0.997
ENSG00000087269.15	NOP14	TRUE	0.0823048	9.46525e-06	0.249476	0.98	0.95
ENSG00000167775.10	CD320	TRUE	0.0783594	9.60703e-06	0.253212	0.934	0.902
ENSG00000090861.15	AARS	TRUE	0.0654788	9.62413e-06	0.253663	0.846	0.797
ENSG00000176208.8	ATAD5	TRUE	0.108493	9.63612e-06	0.253979	0.851	0.77
ENSG00000120705.12	ETF1	TRUE	0.0750189	9.68268e-06	0.255207	0.982	0.977
ENSG00000104904.12	OAZ1	TRUE	0.0566411	9.89032e-06	0.260679	1	1
ENSG00000214706.10	IFRD2	TRUE	0.0753757	1.11241e-05	0.293198	0.926	0.908
ENSG00000092470.11	WDR76	TRUE	0.0819918	1.13001e-05	0.297836	0.639	0.568
ENSG00000086598.10	TMED2	TRUE	0.0714145	1.13205e-05	0.298374	0.99	0.986
ENSG00000104979.8	C19orf53	TRUE	0.0673817	1.13989e-05	0.30044	1	0.999
ENSG00000105671.11	DDX49	TRUE	0.0702005	1.16761e-05	0.307747	0.956	0.925
ENSG00000004779.9	NDUFAB1	TRUE	0.0777028	1.18431e-05	0.31215	0.998	1
ENSG00000151503.12	NCAPD3	TRUE	0.0823537	1.20041e-05	0.316391	0.905	0.839
ENSG00000110107.8	PRPF19	FALSE	0.0557185	1.20452e-05	0.317476	0.895	0.856
ENSG00000131174.4	COX7B	TRUE	0.0691063	1.20701e-05	0.318131	1	1
ENSG00000087263.16	OGFOD1	FALSE	0.0620697	1.21011e-05	0.318948	0.841	0.787
ENSG00000087087.18	SRRT	TRUE	0.0816066	1.22814e-05	0.323702	0.961	0.917
ENSG00000196262.13	PPIA	TRUE	0.0576638	1.24708e-05	0.328692	1	1
ENSG00000165672.6	PRDX3	TRUE	0.0782184	1.25751e-05	0.331441	1	0.999
ENSG00000167721.10	TSR1	TRUE	0.0787319	1.29292e-05	0.340774	0.964	0.931
ENSG00000163938.16	GNL3	TRUE	0.084797	1.30818e-05	0.344798	0.985	0.985
ENSG00000183520.11	UTP11	FALSE	0.0745454	1.33954e-05	0.353062	0.949	0.916
ENSG00000128595.16	CALU	TRUE	0.0505973	1.35034e-05	0.355909	0.9	0.826
ENSG00000143549.19	TPM3	TRUE	0.0671164	1.35828e-05	0.358001	1	1
ENSG00000159228.12	CBR1	TRUE	0.0779216	1.37843e-05	0.363314	0.984	0.973
ENSG00000164338.9	UTP15	TRUE	0.0515324	1.4316e-05	0.377326	0.6	0.539
ENSG00000117724.12	CENPF	TRUE	0.121023	1.46221e-05	0.385396	0.882	0.784
ENSG00000136950.13	ARPC5L	TRUE	0.0790833	1.47291e-05	0.388214	0.984	0.977
ENSG00000132646.10	PCNA	TRUE	0.117223	1.47712e-05	0.389323	0.969	0.955
ENSG00000134809.8	TIMM10	TRUE	0.0885971	1.49072e-05	0.392909	0.987	0.979
ENSG00000167085.11	PHB	TRUE	0.0779086	1.55645e-05	0.410234	0.998	0.996
ENSG00000184900.15	SUMO3	TRUE	0.0640464	1.5711e-05	0.414096	0.997	0.993
ENSG00000110917.7	MLEC	TRUE	0.0810223	1.59034e-05	0.419165	0.99	0.985
ENSG00000117523.15	PRRC2C	TRUE	0.0751379	1.60679e-05	0.4235	0.998	0.999
ENSG00000120833.13	SOCS2	TRUE	0.0802222	1.62885e-05	0.429316	0.998	0.991
ENSG00000090266.12	NDUFB2	TRUE	0.0694332	1.6318e-05	0.430092	1	1
ENSG00000113356.11	POLR3G	TRUE	0.064097	1.63776e-05	0.431665	0.731	0.679
ENSG00000089195.14	TRMT6	TRUE	0.0621896	1.67501e-05	0.441483	0.9	0.85
ENSG00000119707.13	RBM25	FALSE	0.069327	1.71851e-05	0.452947	0.997	0.993
ENSG00000240972.1	MIF	TRUE	0.0803305	1.72742e-05	0.455296	1	1
ENSG00000140905.9	GCSH	TRUE	0.0873729	1.74625e-05	0.460259	0.967	0.95
ENSG00000145220.13	LYAR	TRUE	0.0938345	1.75907e-05	0.463638	0.957	0.93
ENSG00000062822.12	POLD1	TRUE	0.0563908	1.7641e-05	0.464963	0.775	0.706
ENSG00000171530.13	TBCA	TRUE	0.068848	1.76429e-05	0.465014	1	0.999
ENSG00000100387.8	RBX1	TRUE	0.0613219	1.77661e-05	0.468262	0.998	1
ENSG00000107262.17	BAG1	TRUE	0.0693559	1.77841e-05	0.468735	0.995	0.995
ENSG00000083635.7	NUFIP1	TRUE	0.0706259	1.78172e-05	0.469609	0.823	0.786
ENSG00000146909.7	NOM1	FALSE	0.0638764	1.78924e-05	0.471589	0.89	0.834
ENSG00000165480.15	SKA3	TRUE	0.0801822	1.81089e-05	0.477295	0.751	0.686
ENSG00000137692.11	DCUN1D5	TRUE	0.0844225	1.8246e-05	0.48091	0.977	0.963
ENSG00000115350.11	POLE4	TRUE	0.0767256	1.83123e-05	0.482658	0.992	0.992
ENSG00000089053.12	ANAPC5	TRUE	0.0798793	1.87819e-05	0.495035	0.998	0.996
ENSG00000126216.13	TUBGCP3	FALSE	0.0580788	1.93098e-05	0.508948	0.885	0.865
ENSG00000008018.8	PSMB1	TRUE	0.0709416	1.93731e-05	0.510616	1	1
ENSG00000165389.6	SPTSSA	TRUE	0.0757542	1.9821e-05	0.522422	0.974	0.939
ENSG00000106803.9	SEC61B	TRUE	0.0658382	1.99685e-05	0.52631	1	1
ENSG00000125818.17	PSMF1	FALSE	0.0553598	2.01034e-05	0.529866	0.93	0.907
ENSG00000112473.17	SLC39A7	TRUE	0.0572888	2.03146e-05	0.535432	0.87	0.823
ENSG00000168411.13	RFWD3	TRUE	0.0617209	2.03827e-05	0.537226	0.734	0.679
ENSG00000153989.7	NUS1	TRUE	0.0786354	2.03833e-05	0.537242	0.911	0.897
ENSG00000132323.8	ILKAP	TRUE	0.0565926	2.09314e-05	0.551689	0.839	0.804
ENSG00000162385.10	MAGOH	TRUE	0.072495	2.12725e-05	0.560679	0.979	0.967
ENSG00000103423.13	DNAJA3	TRUE	0.0513066	2.22741e-05	0.587078	0.838	0.781
ENSG00000164924.17	YWHAZ	TRUE	0.0742611	2.23002e-05	0.587767	1	1
ENSG00000197785.13	ATAD3A	TRUE	0.0568245	2.26447e-05	0.596847	0.774	0.718
ENSG00000168061.14	SAC3D1	TRUE	0.0481871	2.26625e-05	0.597316	0.831	0.764
ENSG00000183207.12	RUVBL2	TRUE	0.0685798	2.27855e-05	0.600556	0.966	0.94
ENSG00000119333.11	WDR34	TRUE	0.0626279	2.32243e-05	0.612124	0.789	0.705
ENSG00000134884.13	ARGLU1	FALSE	0.0888846	2.34258e-05	0.617433	0.998	0.996
ENSG00000105379.9	ETFB	TRUE	0.0705536	2.3431e-05	0.61757	1	0.998
ENSG00000165916.8	PSMC3	TRUE	0.0769779	2.3624e-05	0.622658	0.969	0.943
ENSG00000175768.12	TOMM5	TRUE	0.0790025	2.43131e-05	0.640821	0.972	0.971
ENSG00000067533.5	RRP15	TRUE	0.0658518	2.4693e-05	0.650833	0.903	0.832
ENSG00000112110.9	MRPL18	TRUE	0.0725495	2.46952e-05	0.650891	0.998	0.996
ENSG00000111832.12	RWDD1	FALSE	0.0744081	2.55661e-05	0.673846	0.992	0.992
ENSG00000173915.13	USMG5	TRUE	0.0635884	2.63763e-05	0.695199	1	1
ENSG00000008324.10	SS18L2	TRUE	0.067646	2.63794e-05	0.695281	0.974	0.971
ENSG00000105176.17	URI1	TRUE	0.0796498	2.65043e-05	0.698574	0.997	0.992
ENSG00000157212.18	PAXIP1	TRUE	0.045812	2.66915e-05	0.703509	0.7	0.63
ENSG00000147224.10	PRPS1	FALSE	0.060925	2.68508e-05	0.707707	0.8	0.764
ENSG00000163811.11	WDR43	TRUE	0.0814922	2.72042e-05	0.71702	0.979	0.964
ENSG00000111445.13	RFC5	TRUE	0.0522841	2.72561e-05	0.718388	0.689	0.618
ENSG00000088766.11	CRLS1	FALSE	0.0632785	2.72883e-05	0.719238	0.98	0.964
ENSG00000160208.12	RRP1B	TRUE	0.0831622	2.75295e-05	0.725596	0.923	0.897
ENSG00000075856.11	SART3	FALSE	0.055331	2.7764e-05	0.731777	0.795	0.754
ENSG00000135387.20	CAPRIN1	TRUE	0.0718115	2.87844e-05	0.75867	1	0.998
ENSG00000095209.11	TMEM38B	TRUE	0.0555596	2.92737e-05	0.771567	0.889	0.846
ENSG00000050393.11	MCUR1	TRUE	0.0704269	2.94178e-05	0.775365	0.961	0.957
ENSG00000111716.12	LDHB	TRUE	0.0666928	2.95709e-05	0.7794	1	1
ENSG00000151247.12	EIF4E	TRUE	0.0672458	2.96215e-05	0.780734	0.948	0.941
ENSG00000079785.14	DDX1	TRUE	0.075887	2.96452e-05	0.781357	0.98	0.975
ENSG00000277791.4	PSMB3	TRUE	0.0723942	3.09206e-05	0.814975	1	0.998
ENSG00000172586.7	CHCHD1	TRUE	0.0632974	3.11375e-05	0.820692	0.998	0.993
ENSG00000100714.15	MTHFD1	TRUE	0.0681774	3.12145e-05	0.82272	0.915	0.884
ENSG00000197930.12	ERO1A	TRUE	0.0672215	3.14457e-05	0.828813	0.946	0.915
ENSG00000047410.13	TPR	TRUE	0.0782842	3.16794e-05	0.834975	0.998	0.999
ENSG00000167515.10	TRAPPC2L	TRUE	0.0675933	3.18075e-05	0.83835	0.997	0.992
ENSG00000167670.15	CHAF1A	TRUE	0.0893127	3.22931e-05	0.85115	0.789	0.746
ENSG00000184445.11	KNTC1	TRUE	0.0576167	3.29463e-05	0.868366	0.703	0.658
ENSG00000138035.14	PNPT1	TRUE	0.0798743	3.29984e-05	0.869739	0.959	0.925
ENSG00000063245.14	EPN1	FALSE	0.0555845	3.31096e-05	0.87267	0.944	0.931
ENSG00000170791.17	CHCHD7	TRUE	0.0725576	3.48041e-05	0.917331	0.99	0.99
ENSG00000108468.14	CBX1	TRUE	0.0724602	3.57483e-05	0.942219	0.948	0.92
ENSG00000180773.14	SLC36A4	FALSE	0.0662276	3.57585e-05	0.942487	0.861	0.828
ENSG00000160959.7	LRRC14	FALSE	0.0505684	3.5927e-05	0.946928	0.741	0.704
ENSG00000183010.16	PYCR1	TRUE	0.0559282	3.6087e-05	0.951145	0.779	0.723
ENSG00000204370.8	SDHD	FALSE	0.0625205	3.6179e-05	0.953569	0.993	0.989
ENSG00000035141.7	FAM136A	TRUE	0.0780141	3.61974e-05	0.954055	0.966	0.953
ENSG00000105618.13	PRPF31	TRUE	0.0572362	3.64029e-05	0.95947	0.964	0.929
ENSG00000100804.18	PSMB5	TRUE	0.0684629	3.66714e-05	0.966548	0.99	0.983
ENSG00000072501.17	SMC1A	TRUE	0.0898484	3.66892e-05	0.967017	0.975	0.949
ENSG00000198546.14	ZNF511	TRUE	0.0559898	3.70984e-05	0.977802	0.846	0.808
ENSG00000131828.13	PDHA1	FALSE	0.0659174	3.71489e-05	0.979134	0.985	0.976
ENSG00000189091.12	SF3B3	FALSE	0.0650212	3.76128e-05	0.991359	0.982	0.955
ENSG00000108848.15	LUC7L3	FALSE	0.0654572	3.78014e-05	0.996331	1	0.996
ENSG00000115233.11	PSMD14	TRUE	0.0639402	3.81768e-05	1	0.97	0.96
ENSG00000105058.11	FAM32A	FALSE	0.0588875	3.81942e-05	1	0.975	0.959
ENSG00000100350.14	FOXRED2	FALSE	0.0279136	3.92153e-05	1	0.438	0.356
ENSG00000125148.6	MT2A	TRUE	0.0925708	4.0031e-05	1	0.962	0.943
ENSG00000103540.16	CCP110	TRUE	0.0572103	4.00618e-05	1	0.821	0.774
ENSG00000104635.13	SLC39A14	TRUE	0.0650324	4.09235e-05	1	0.756	0.703
ENSG00000123545.5	NDUFAF4	TRUE	0.0924122	4.10593e-05	1	0.93	0.908
ENSG00000204392.10	LSM2	TRUE	0.0765656	4.14197e-05	1	1	0.995
ENSG00000189306.10	RRP7A	TRUE	0.0713249	4.21429e-05	1	0.972	0.965
ENSG00000205581.10	HMGN1	TRUE	0.0599673	4.29858e-05	1	1	1
ENSG00000135070.14	ISCA1	FALSE	0.0547949	4.31729e-05	1	0.831	0.798
ENSG00000134684.10	YARS	TRUE	0.0635686	4.36439e-05	1	0.938	0.929
ENSG00000162521.18	RBBP4	TRUE	0.0691991	4.36882e-05	1	0.995	0.987
ENSG00000143256.4	PFDN2	TRUE	0.0992677	4.47949e-05	1	1	0.996
ENSG00000153774.8	CFDP1	FALSE	0.0695559	4.52025e-05	1	0.939	0.916
ENSG00000106263.17	EIF3B	TRUE	0.0727079	4.54417e-05	1	0.992	0.983
ENSG00000107938.17	EDRF1	FALSE	0.0523797	4.59765e-05	1	0.789	0.735
ENSG00000160014.16	CALM3	TRUE	0.0686827	4.68261e-05	1	1	0.999
ENSG00000160075.11	SSU72	TRUE	0.0656794	4.71697e-05	1	0.992	0.977
ENSG00000168275.14	COA6	TRUE	0.0809462	4.74902e-05	1	0.984	0.966
ENSG00000106344.8	RBM28	TRUE	0.0757174	4.76579e-05	1	0.954	0.918
ENSG00000179041.3	RRS1	TRUE	0.0948229	4.8836e-05	1	0.936	0.929
ENSG00000175166.16	PSMD2	TRUE	0.0779067	5.00291e-05	1	0.975	0.958
ENSG00000174775.16	HRAS	TRUE	0.0547825	5.04546e-05	1	0.823	0.779
ENSG00000089048.14	ESF1	TRUE	0.0909313	5.09597e-05	1	0.993	0.977
ENSG00000069345.11	DNAJA2	TRUE	0.0650034	5.14364e-05	1	0.993	0.985
ENSG00000048162.20	NOP16	TRUE	0.0829511	5.16601e-05	1	0.938	0.92
ENSG00000063244.12	U2AF2	TRUE	0.0773481	5.28178e-05	1	0.957	0.932
ENSG00000100281.13	HMGXB4	TRUE	0.0609134	5.31915e-05	1	0.918	0.878
ENSG00000136930.12	PSMB7	TRUE	0.0612717	5.4182e-05	1	0.997	0.986
ENSG00000144034.14	TPRKB	TRUE	0.0614795	5.5546e-05	1	0.956	0.939
ENSG00000119318.12	RAD23B	FALSE	0.0643105	5.57537e-05	1	0.982	0.965
ENSG00000116898.11	MRPS15	TRUE	0.0632296	5.63274e-05	1	0.997	0.99
ENSG00000224531.5	SMIM13	TRUE	0.0516391	5.67646e-05	1	0.759	0.72
ENSG00000179950.13	PUF60	TRUE	0.0720541	5.70602e-05	1	0.998	0.992
ENSG00000023572.8	GLRX2	TRUE	0.0674947	5.70965e-05	1	0.936	0.909
ENSG00000126215.13	XRCC3	FALSE	0.0345403	5.74418e-05	1	0.503	0.443
ENSG00000105821.14	DNAJC2	TRUE	0.0709062	5.74768e-05	1	0.98	0.967
ENSG00000205937.11	RNPS1	TRUE	0.0689866	5.81055e-05	1	0.99	0.979
ENSG00000147669.10	POLR2K	TRUE	0.0733089	5.86769e-05	1	1	0.997
ENSG00000128626.11	MRPS12	TRUE	0.0878949	5.88072e-05	1	0.998	0.994
ENSG00000058262.9	SEC61A1	FALSE	0.0634322	5.93355e-05	1	0.943	0.916
ENSG00000128708.12	HAT1	TRUE	0.0771797	5.95591e-05	1	0.944	0.92
ENSG00000181924.6	COA4	TRUE	0.0726048	5.96458e-05	1	0.992	0.992
ENSG00000155115.6	GTF3C6	TRUE	0.0619603	6.09898e-05	1	0.998	0.998
ENSG00000060688.12	SNRNP40	TRUE	0.0629021	6.13012e-05	1	0.961	0.939
ENSG00000070423.17	RNF126	TRUE	0.0585107	6.2026e-05	1	0.91	0.886
ENSG00000171960.10	PPIH	TRUE	0.0739854	6.28007e-05	1	0.966	0.94
ENSG00000113649.11	TCERG1	TRUE	0.0792997	6.30109e-05	1	0.966	0.951
ENSG00000101974.14	ATP11C	FALSE	0.0458292	6.32338e-05	1	0.621	0.557
ENSG00000136982.5	DSCC1	TRUE	0.0764314	6.353e-05	1	0.723	0.659
ENSG00000102241.11	HTATSF1	TRUE	0.0734193	6.35321e-05	1	0.975	0.962
ENSG00000136104.19	RNASEH2B	TRUE	0.0722962	6.36897e-05	1	0.997	0.992
ENSG00000164134.12	NAA15	TRUE	0.0691115	6.45396e-05	1	0.959	0.948
ENSG00000109519.12	GRPEL1	TRUE	0.0695239	6.55472e-05	1	0.982	0.978
ENSG00000159055.3	MIS18A	TRUE	0.0571516	6.58444e-05	1	0.833	0.757
ENSG00000234171.2	RNASEH1-AS1	TRUE	0.0556645	6.75112e-05	1	0.63	0.576
ENSG00000101266.17	CSNK2A1	TRUE	0.060267	6.79704e-05	1	0.997	0.989
ENSG00000164754.13	RAD21	TRUE	0.11064	6.9849e-05	1	1	0.997
ENSG00000077152.9	UBE2T	TRUE	0.0789249	7.15247e-05	1	0.869	0.834
ENSG00000101003.9	GINS1	TRUE	0.0561744	7.18026e-05	1	0.748	0.657
ENSG00000180817.11	PPA1	TRUE	0.07231	7.25232e-05	1	0.998	0.996
ENSG00000108344.14	PSMD3	TRUE	0.0665178	7.31664e-05	1	0.938	0.91
ENSG00000204922.4	UQCC3	TRUE	0.0849956	7.51093e-05	1	0.934	0.91
ENSG00000138018.17	EPT1	FALSE	0.055809	7.65394e-05	1	0.716	0.675
ENSG00000089220.4	PEBP1	TRUE	0.0639623	7.6993e-05	1	1	1
ENSG00000164611.12	PTTG1	TRUE	0.10882	7.75497e-05	1	0.905	0.874
ENSG00000182378.13	PLCXD1	TRUE	0.0336602	7.87814e-05	1	0.51	0.425
ENSG00000165392.9	WRN	TRUE	0.0585626	7.92814e-05	1	0.864	0.836
ENSG00000120333.4	MRPS14	FALSE	0.0566394	8.01536e-05	1	0.925	0.923
ENSG00000102144.13	PGK1	TRUE	0.0522147	8.1646e-05	1	0.998	0.999
ENSG00000188725.7	SMIM15	TRUE	0.0698556	8.42492e-05	1	0.979	0.971
ENSG00000163605.14	PPP4R2	TRUE	0.0619943	8.42686e-05	1	0.964	0.948
ENSG00000136146.14	MED4	FALSE	0.0593607	8.43819e-05	1	0.989	0.981
ENSG00000068796.16	KIF2A	TRUE	0.0713431	8.45804e-05	1	0.957	0.936
ENSG00000100911.14	PSME2	TRUE	0.0737076	8.4859e-05	1	0.997	0.994
ENSG00000101557.14	USP14	TRUE	0.0710318	8.65212e-05	1	0.989	0.976
ENSG00000131470.14	PSMC3IP	TRUE	0.0425035	8.70247e-05	1	0.49	0.428
ENSG00000150456.10	EEF1AKMT1	TRUE	0.0629809	8.71555e-05	1	0.872	0.838
ENSG00000074266.18	EED	FALSE	0.0462099	8.85929e-05	1	0.736	0.695
ENSG00000108671.9	PSMD11	TRUE	0.078536	8.94271e-05	1	0.962	0.923
ENSG00000011304.18	PTBP1	TRUE	0.0727964	9.0424e-05	1	0.995	0.986
ENSG00000104356.10	POP1	TRUE	0.0676281	9.12909e-05	1	0.828	0.798
ENSG00000198826.10	ARHGAP11A	TRUE	0.0919393	9.36178e-05	1	0.926	0.873
ENSG00000119326.14	CTNNAL1	TRUE	0.0557501	9.42019e-05	1	0.71	0.644
ENSG00000148362.10	C9orf142	TRUE	0.0607851	9.44091e-05	1	0.957	0.94
ENSG00000070785.16	EIF2B3	TRUE	0.0521211	9.52247e-05	1	0.882	0.829
ENSG00000143799.12	PARP1	TRUE	0.0729605	9.57254e-05	1	0.989	0.977
ENSG00000196642.17	RABL6	TRUE	0.0619148	9.57257e-05	1	0.957	0.949
ENSG00000111371.15	SLC38A1	TRUE	0.0699303	9.58455e-05	1	0.866	0.827
ENSG00000136731.12	UGGT1	TRUE	0.0554672	9.6231e-05	1	0.88	0.851
ENSG00000066651.17	TRMT11	FALSE	0.061483	9.67174e-05	1	0.879	0.864
ENSG00000164985.14	PSIP1	TRUE	0.0659213	9.81016e-05	1	0.9	0.851
ENSG00000152234.15	ATP5A1	TRUE	0.063305	9.84589e-05	1	1	1
ENSG00000164649.19	CDCA7L	TRUE	0.0603406	9.89796e-05	1	0.787	0.708
ENSG00000112739.16	PRPF4B	TRUE	0.0726372	9.93024e-05	1	0.995	0.997
ENSG00000105323.16	HNRNPUL1	TRUE	0.0667096	0.000100647	1	0.997	0.99
ENSG00000184575.11	XPOT	TRUE	0.0574332	0.000101648	1	0.957	0.943
ENSG00000090060.17	PAPOLA	TRUE	0.0709277	0.000102619	1	1	0.994
ENSG00000134825.14	TMEM258	TRUE	0.0538719	0.000103189	1	1	1
ENSG00000151465.13	CDC123	TRUE	0.0612012	0.000103866	1	0.995	0.987
ENSG00000111906.17	HDDC2	TRUE	0.061963	0.000103938	1	0.987	0.981
ENSG00000169045.17	HNRNPH1	TRUE	0.0802882	0.000104466	1	1	1
ENSG00000138385.15	SSB	TRUE	0.0749195	0.000106137	1	1	0.997
ENSG00000104442.9	ARMC1	TRUE	0.0708415	0.000106361	1	0.995	0.98
ENSG00000103995.13	CEP152	TRUE	0.0608876	0.000106785	1	0.779	0.723
ENSG00000173272.14	MZT2A	TRUE	0.0559566	0.00010769	1	0.997	0.99
ENSG00000132661.3	NXT1	TRUE	0.0706588	0.000107992	1	0.92	0.883
ENSG00000141030.12	COPS3	TRUE	0.0643796	0.000108451	1	0.98	0.951
ENSG00000148019.12	CEP78	TRUE	0.0574322	0.000109653	1	0.752	0.677
ENSG00000160214.12	RRP1	TRUE	0.0655276	0.000110674	1	0.877	0.838
ENSG00000120948.15	TARDBP	FALSE	0.0612777	0.000110896	1	0.933	0.91
ENSG00000108094.14	CUL2	FALSE	0.0634381	0.000111598	1	0.926	0.895
ENSG00000124383.8	MPHOSPH10	TRUE	0.0731803	0.000111627	1	0.964	0.957
ENSG00000139618.14	BRCA2	TRUE	0.0937729	0.000112886	1	0.849	0.792
ENSG00000168439.16	STIP1	TRUE	0.0926008	0.000115977	1	0.969	0.962
ENSG00000099995.18	SF3A1	FALSE	0.0578507	0.000116737	1	0.941	0.914
ENSG00000167900.11	TK1	TRUE	0.0727659	0.000118953	1	0.816	0.729
ENSG00000149428.18	HYOU1	TRUE	0.0808777	0.000119549	1	0.797	0.767
ENSG00000184162.14	NR2C2AP	TRUE	0.0583724	0.000122453	1	0.759	0.698
ENSG00000125458.6	NT5C	TRUE	0.0589343	0.000122518	1	0.939	0.951
ENSG00000119953.12	SMNDC1	FALSE	0.0534957	0.000122945	1	0.944	0.926
ENSG00000074800.13	ENO1	TRUE	0.0595691	0.000123057	1	1	1
ENSG00000138074.14	SLC5A6	TRUE	0.0397696	0.000123357	1	0.61	0.556
ENSG00000198015.12	MRPL42	FALSE	0.061059	0.000123477	1	0.99	0.981
ENSG00000145293.15	ENOPH1	FALSE	0.0565569	0.000123521	1	0.844	0.821
ENSG00000123064.12	DDX54	TRUE	0.0596709	0.000126191	1	0.92	0.901
ENSG00000104472.9	CHRAC1	TRUE	0.072878	0.000127268	1	0.982	0.973
ENSG00000184357.4	HIST1H1B	TRUE	0.21389	0.000128191	1	0.862	0.797
ENSG00000135521.8	LTV1	TRUE	0.0705795	0.000130156	1	0.954	0.932
ENSG00000166823.5	MESP1	FALSE	0.0348313	0.000131415	1	0.459	0.398
ENSG00000130935.9	NOL11	TRUE	0.0602612	0.000131438	1	0.934	0.924
ENSG00000165732.12	DDX21	TRUE	0.123959	0.000131953	1	0.998	0.99
ENSG00000160752.14	FDPS	TRUE	0.059601	0.000131961	1	0.979	0.972
ENSG00000179085.7	DPM3	TRUE	0.0641016	0.000132499	1	0.967	0.957
ENSG00000167815.11	PRDX2	TRUE	0.0775689	0.000133483	1	1	0.997
ENSG00000162664.16	ZNF326	TRUE	0.0616725	0.000133811	1	0.951	0.934
ENSG00000110200.8	ANAPC15	TRUE	0.0568619	0.000133915	1	0.93	0.903
ENSG00000071655.17	MBD3	TRUE	0.0589427	0.000134816	1	0.882	0.859
ENSG00000183283.15	DAZAP2	FALSE	0.0653765	0.000135178	1	0.987	0.991
ENSG00000170315.13	UBB	TRUE	0.065279	0.000135247	1	1	1
ENSG00000051180.16	RAD51	TRUE	0.0496215	0.000135709	1	0.597	0.537
ENSG00000138095.18	LRPPRC	TRUE	0.0641543	0.000136467	1	1	0.996
ENSG00000142684.8	ZNF593	TRUE	0.0953575	0.000137749	1	0.975	0.974
ENSG00000125977.6	EIF2S2	TRUE	0.0645409	0.000139094	1	1	1
ENSG00000105486.13	LIG1	TRUE	0.0670187	0.000139584	1	0.81	0.754
ENSG00000013275.7	PSMC4	TRUE	0.0622296	0.000139974	1	0.962	0.941
ENSG00000005075.15	POLR2J	TRUE	0.0594102	0.000140045	1	0.993	0.981
ENSG00000168495.12	POLR3D	TRUE	0.0533063	0.000140215	1	0.872	0.844
ENSG00000108592.16	FTSJ3	TRUE	0.0541047	0.000140941	1	0.861	0.826
ENSG00000171314.8	PGAM1	TRUE	0.0720313	0.000143721	1	1	0.999
ENSG00000093009.9	CDC45	TRUE	0.0575309	0.000146498	1	0.646	0.573
ENSG00000140525.17	FANCI	TRUE	0.0588315	0.000148769	1	0.789	0.721
ENSG00000120694.19	HSPH1	TRUE	0.134763	0.000151329	1	0.99	0.979
ENSG00000138750.14	NUP54	FALSE	0.0565052	0.00015208	1	0.915	0.884
ENSG00000154582.16	TCEB1	TRUE	0.0804802	0.000155022	1	1	1
ENSG00000155561.14	NUP205	TRUE	0.0569625	0.000156869	1	0.826	0.792
ENSG00000158417.10	EIF5B	TRUE	0.0779196	0.000157226	1	0.997	0.996
ENSG00000167196.13	FBXO22	FALSE	0.0575506	0.000157513	1	0.936	0.912
ENSG00000160949.16	TONSL	TRUE	0.062271	0.000157956	1	0.777	0.719
ENSG00000188186.10	LAMTOR4	TRUE	0.057153	0.000159555	1	1	0.999
ENSG00000138614.14	VWA9	FALSE	0.0400188	0.00016007	1	0.628	0.585
ENSG00000105447.12	GRWD1	TRUE	0.072623	0.000160696	1	0.911	0.891
ENSG00000118971.7	CCND2	TRUE	0.0786167	0.000160796	1	0.857	0.788
ENSG00000151461.19	UPF2	FALSE	0.0631268	0.000163579	1	0.969	0.962
ENSG00000125869.9	LAMP5	TRUE	0.0762492	0.000164112	1	0.985	0.99
ENSG00000250479.8	CHCHD10	TRUE	0.0688557	0.000164952	1	0.997	0.999
ENSG00000270170.1	NCBP2-AS2	TRUE	0.0689847	0.000166498	1	0.957	0.942
ENSG00000102054.17	RBBP7	TRUE	0.0649645	0.000171815	1	0.966	0.937
ENSG00000123219.12	CENPK	TRUE	0.0611282	0.000173651	1	0.784	0.707
ENSG00000167136.6	ENDOG	TRUE	0.0558288	0.00017412	1	0.964	0.962
ENSG00000121211.7	MND1	TRUE	0.0774186	0.00017447	1	0.769	0.691
ENSG00000123297.17	TSFM	TRUE	0.0514261	0.0001794	1	0.944	0.924
ENSG00000111605.16	CPSF6	TRUE	0.0555559	0.000179839	1	0.974	0.948
ENSG00000142856.16	ITGB3BP	TRUE	0.0546791	0.000181356	1	0.828	0.773
ENSG00000164466.12	SFXN1	TRUE	0.067248	0.000182579	1	0.887	0.852
ENSG00000205339.9	IPO7	TRUE	0.0691103	0.000184476	1	0.989	0.983
ENSG00000165629.19	ATP5C1	TRUE	0.0572654	0.000185913	1	1	1
ENSG00000199879.1	RNU1-120P	FALSE	0.00382526	0.000186845	1	0.015	0.003
ENSG00000134440.11	NARS	TRUE	0.0632153	0.000187204	1	0.989	0.988
ENSG00000119403.13	PHF19	TRUE	0.0573282	0.000187885	1	0.808	0.749
ENSG00000101811.13	CSTF2	FALSE	0.0350794	0.000190633	1	0.615	0.548
ENSG00000051620.10	HEBP2	TRUE	0.0644148	0.000190818	1	1	1
ENSG00000119285.10	HEATR1	FALSE	0.0616442	0.000191248	1	0.931	0.902
ENSG00000274281.1	RP11-326N17.2	FALSE	0.00306956	0.000194486	1	0.015	0.003
ENSG00000153914.15	SREK1	FALSE	0.0593033	0.000196052	1	0.977	0.962
ENSG00000255717.6	SNHG1	TRUE	0.0676574	0.000196268	1	0.928	0.907
ENSG00000168564.5	CDKN2AIP	FALSE	0.0511775	0.000197359	1	0.805	0.775
ENSG00000259536.5	RP11-111A22.1	FALSE	0.00312313	0.000197941	1	0.015	0.003
ENSG00000109861.15	CTSC	FALSE	0.0538234	0.000199493	1	1	0.998
ENSG00000104824.16	HNRNPL	TRUE	0.0727313	0.000200408	1	0.979	0.971
ENSG00000074696.12	HACD3	TRUE	0.0630466	0.000204764	1	0.87	0.85
ENSG00000164758.7	MED30	TRUE	0.0590078	0.000205783	1	0.977	0.975
ENSG00000077942.18	FBLN1	FALSE	0.00255175	0.000206184	1	0.011	0.002
ENSG00000139496.15	NUP58	TRUE	0.0609312	0.000207112	1	0.946	0.928
ENSG00000112742.9	TTK	TRUE	0.0600365	0.000209141	1	0.705	0.617
ENSG00000165724.5	ZMYND19	TRUE	0.0490732	0.000209427	1	0.679	0.633
ENSG00000140307.10	GTF2A2	TRUE	0.0647939	0.000212763	1	0.992	0.994
ENSG00000172766.18	NAA16	TRUE	0.0503751	0.000213638	1	0.821	0.789
ENSG00000111364.15	DDX55	FALSE	0.0491003	0.000215731	1	0.848	0.82
ENSG00000076242.14	MLH1	TRUE	0.0460037	0.000216385	1	0.838	0.781
ENSG00000122952.16	ZWINT	TRUE	0.0864787	0.000219107	1	0.877	0.815
ENSG00000109685.17	WHSC1	TRUE	0.0573685	0.000219699	1	0.787	0.729
ENSG00000086061.15	DNAJA1	TRUE	0.0977919	0.000220309	1	0.993	0.994
ENSG00000176102.11	CSTF3	TRUE	0.0576337	0.000220475	1	0.939	0.887
ENSG00000119185.12	ITGB1BP1	TRUE	0.0596755	0.0002207	1	0.92	0.898
ENSG00000185238.12	PRMT3	FALSE	0.0467839	0.000224417	1	0.756	0.718
ENSG00000122705.16	CLTA	TRUE	0.0572024	0.000227304	1	1	1
ENSG00000184831.13	APOO	FALSE	0.0297383	0.000229084	1	0.536	0.491
ENSG00000114450.9	GNB4	TRUE	0.0441339	0.000232167	1	0.861	0.829
ENSG00000071564.14	TCF3	TRUE	0.0596484	0.000232459	1	0.884	0.876
ENSG00000124541.6	RRP36	TRUE	0.0556528	0.000234641	1	0.918	0.913
ENSG00000155506.16	LARP1	TRUE	0.0658709	0.000237847	1	0.992	0.971
ENSG00000260260.1	SNHG19	TRUE	0.0495918	0.000239553	1	0.743	0.688
ENSG00000060762.18	MPC1	TRUE	0.0682598	0.000240297	1	0.993	0.986
ENSG00000177479.19	ARIH2	FALSE	0.0503355	0.00024154	1	0.895	0.862
ENSG00000101546.12	RBFA	FALSE	0.054802	0.000241925	1	0.918	0.897
ENSG00000127564.16	PKMYT1	TRUE	0.0488966	0.000242572	1	0.541	0.483
ENSG00000121152.9	NCAPH	TRUE	0.0516399	0.000242692	1	0.643	0.573
ENSG00000197299.10	BLM	TRUE	0.0708069	0.000243263	1	0.831	0.775
ENSG00000144867.11	SRPRB	TRUE	0.0587145	0.000244392	1	0.92	0.904
ENSG00000145050.15	MANF	TRUE	0.116234	0.000247008	1	0.884	0.825
ENSG00000100162.14	CENPM	TRUE	0.0636512	0.000247782	1	0.798	0.733
ENSG00000157778.8	PSMG3	TRUE	0.0511348	0.00024895	1	0.89	0.863
ENSG00000164045.11	CDC25A	TRUE	0.0525737	0.000255967	1	0.479	0.433
ENSG00000112096.16	SOD2	FALSE	0.0666513	0.000257382	1	0.98	0.97
ENSG00000015676.17	NUDCD3	FALSE	0.0372309	0.000257387	1	0.744	0.69
ENSG00000266402.3	SNHG25	TRUE	0.0719458	0.000258425	1	0.975	0.964
ENSG00000147065.16	MSN	TRUE	0.0717753	0.000259026	1	1	1
ENSG00000083720.12	OXCT1	TRUE	0.0632864	0.000261323	1	0.852	0.818
ENSG00000184216.12	IRAK1	FALSE	0.0584934	0.000261457	1	0.877	0.838
ENSG00000152147.10	GEMIN6	TRUE	0.0469638	0.000263501	1	0.849	0.823
ENSG00000104131.12	EIF3J	TRUE	0.0629809	0.000263818	1	0.99	0.989
ENSG00000118363.11	SPCS2	TRUE	0.0587961	0.000265845	1	0.982	0.973
ENSG00000196976.7	LAGE3	TRUE	0.0638325	0.000266612	1	0.989	0.98
ENSG00000177733.6	HNRNPA0	TRUE	0.0629096	0.000268794	1	0.993	0.981
ENSG00000143106.12	PSMA5	TRUE	0.0560242	0.000272313	1	0.997	0.993
ENSG00000001497.16	LAS1L	FALSE	0.0608305	0.000274591	1	0.918	0.879
ENSG00000132603.13	NIP7	TRUE	0.062638	0.000275147	1	0.9	0.884
ENSG00000130713.15	EXOSC2	TRUE	0.0503606	0.00027568	1	0.715	0.691
ENSG00000127838.13	PNKD	FALSE	0.0543373	0.000277514	1	0.959	0.945
ENSG00000163006.11	CCDC138	TRUE	0.0413697	0.000277936	1	0.6	0.552
ENSG00000100410.7	PHF5A	TRUE	0.0583847	0.000278438	1	0.9	0.884
ENSG00000146282.17	RARS2	FALSE	0.0417276	0.000278572	1	0.859	0.838
ENSG00000184517.11	ZFP1	FALSE	0.024644	0.000278743	1	0.405	0.34
ENSG00000110104.11	CCDC86	TRUE	0.0441852	0.000279442	1	0.566	0.518
ENSG00000102900.12	NUP93	TRUE	0.0391511	0.000290055	1	0.825	0.779
ENSG00000108578.14	BLMH	FALSE	0.0454993	0.000290509	1	0.905	0.867
ENSG00000247077.6	PGAM5	TRUE	0.0444576	0.000291702	1	0.7	0.67
ENSG00000112759.16	SLC29A1	TRUE	0.0592543	0.00029401	1	0.762	0.709
ENSG00000150459.12	SAP18	TRUE	0.056313	0.000302363	1	1	1
ENSG00000099385.11	BCL7C	TRUE	0.0548407	0.000302901	1	0.869	0.874
ENSG00000141552.17	ANAPC11	TRUE	0.0655297	0.000303556	1	0.995	0.992
ENSG00000175606.10	TMEM70	TRUE	0.0728515	0.000303605	1	0.987	0.982
ENSG00000132773.11	TOE1	FALSE	0.0476876	0.00030378	1	0.633	0.581
ENSG00000116560.10	SFPQ	TRUE	0.0828389	0.0003054	1	0.997	0.992
ENSG00000149547.14	EI24	FALSE	0.0561086	0.000305501	1	0.972	0.957
ENSG00000108384.14	RAD51C	TRUE	0.0562695	0.000310217	1	0.903	0.863
ENSG00000145990.10	GFOD1	TRUE	0.0472909	0.000311952	1	0.549	0.518
ENSG00000072274.12	TFRC	TRUE	0.10719	0.000311954	1	0.961	0.948
ENSG00000147536.11	GINS4	TRUE	0.0541027	0.000312218	1	0.769	0.715
ENSG00000198900.5	TOP1	TRUE	0.0747314	0.000321085	1	0.998	0.993
ENSG00000180385.8	EMC3-AS1	TRUE	0.0503018	0.000321137	1	0.557	0.51
ENSG00000170906.15	NDUFA3	TRUE	0.053095	0.000321701	1	0.998	0.998
ENSG00000155660.10	PDIA4	TRUE	0.0859719	0.000326138	1	0.933	0.905
ENSG00000130706.12	ADRM1	TRUE	0.0640052	0.000326562	1	0.948	0.935
ENSG00000257103.8	LSM14A	TRUE	0.0563092	0.000326601	1	0.992	0.988
ENSG00000161203.13	AP2M1	FALSE	0.0545465	0.000327793	1	0.997	0.993
ENSG00000273090.1	RP11-78I14.1	FALSE	0.00321003	0.000337655	1	0.01	0.001
ENSG00000183722.7	LHFP	FALSE	0.00193719	0.000339049	1	0.01	0.001
ENSG00000258757.1	RP11-841O20.2	FALSE	0.0383448	0.000339879	1	0.605	0.561
ENSG00000115310.17	RTN4	FALSE	0.0610572	0.000349373	1	0.998	0.985
ENSG00000173207.12	CKS1B	TRUE	0.084179	0.000350336	1	0.889	0.851
ENSG00000056050.6	HPF1	TRUE	0.0479778	0.000352596	1	0.849	0.824
ENSG00000160439.15	RDH13	FALSE	0.0316451	0.000360126	1	0.587	0.532
ENSG00000163319.10	MRPS18C	TRUE	0.0564706	0.000362071	1	1	0.996
ENSG00000134910.12	STT3A	TRUE	0.0595521	0.000362751	1	0.938	0.907
ENSG00000182718.16	ANXA2	TRUE	0.0679431	0.000364183	1	0.934	0.932
ENSG00000072756.16	TRNT1	TRUE	0.050592	0.000364279	1	0.905	0.886
ENSG00000076043.9	REXO2	FALSE	0.0532013	0.000364559	1	0.954	0.937
ENSG00000111247.14	RAD51AP1	TRUE	0.0753175	0.000366393	1	0.739	0.676
ENSG00000147140.15	NONO	TRUE	0.0552364	0.000368315	1	0.997	0.994
ENSG00000104825.16	NFKBIB	FALSE	0.0365663	0.000374007	1	0.721	0.669
ENSG00000163923.9	RPL39L	TRUE	0.0455205	0.000374785	1	0.775	0.721
ENSG00000173638.18	SLC19A1	FALSE	0.0430463	0.000379142	1	0.757	0.692
ENSG00000182054.9	IDH2	TRUE	0.0553241	0.000380474	1	0.974	0.953
ENSG00000120800.4	UTP20	TRUE	0.0742797	0.000382156	1	0.818	0.82
ENSG00000233461.5	RP11-295G20.2	FALSE	0.0373454	0.000389308	1	0.598	0.535
ENSG00000205981.6	DNAJC19	FALSE	0.0517053	0.000394423	1	0.977	0.958
ENSG00000132382.14	MYBBP1A	TRUE	0.055577	0.000400817	1	0.864	0.83
ENSG00000144029.11	MRPS5	TRUE	0.0609558	0.000402146	1	0.985	0.976
ENSG00000112339.14	HBS1L	TRUE	0.0568846	0.000404188	1	0.985	0.972
ENSG00000121774.17	KHDRBS1	TRUE	0.0583254	0.000404727	1	1	0.998
ENSG00000137822.12	TUBGCP4	FALSE	0.0549017	0.000405937	1	0.751	0.728
ENSG00000149636.15	DSN1	TRUE	0.0398646	0.000408281	1	0.659	0.598
ENSG00000069998.12	CECR5	FALSE	0.0521945	0.000409881	1	0.939	0.906
ENSG00000143761.14	ARF1	TRUE	0.0550179	0.000411346	1	0.997	0.994
ENSG00000036257.12	CUL3	FALSE	0.0562404	0.00041229	1	0.982	0.958
ENSG00000189227.5	C15orf61	TRUE	0.0675864	0.000413549	1	0.961	0.944
ENSG00000185043.10	CIB1	FALSE	0.058551	0.000414416	1	0.997	0.987
ENSG00000170291.14	ELP5	TRUE	0.0608815	0.000415094	1	0.956	0.951
ENSG00000160117.14	ANKLE1	TRUE	0.0641933	0.000420015	1	0.797	0.753
ENSG00000108474.16	PIGL	FALSE	0.0365445	0.000421537	1	0.562	0.515
ENSG00000058804.11	NDC1	TRUE	0.0488313	0.000424993	1	0.756	0.722
ENSG00000154640.14	BTG3	TRUE	0.042294	0.000425514	1	0.641	0.579
ENSG00000125912.10	NCLN	FALSE	0.0443848	0.000425621	1	0.854	0.816
ENSG00000166582.9	CENPV	TRUE	0.0627857	0.000425991	1	0.982	0.964
ENSG00000097046.12	CDC7	FALSE	0.0408517	0.000430006	1	0.541	0.492
ENSG00000173436.13	MINOS1	TRUE	0.0576723	0.000438598	1	1	0.998
ENSG00000197858.10	GPAA1	TRUE	0.0668001	0.000452079	1	0.997	0.985
ENSG00000143575.14	HAX1	FALSE	0.0495628	0.000459062	1	0.966	0.941
ENSG00000136628.17	EPRS	TRUE	0.0720184	0.000462139	1	1	0.995
ENSG00000164182.10	NDUFAF2	TRUE	0.0576718	0.000463061	1	0.913	0.89
ENSG00000139233.6	LLPH	TRUE	0.0551246	0.00046316	1	0.98	0.964
ENSG00000107949.16	BCCIP	TRUE	0.0565197	0.000470661	1	0.957	0.951
ENSG00000132763.14	MMACHC	FALSE	0.0286789	0.000471745	1	0.39	0.337
ENSG00000125445.10	MRPS7	FALSE	0.0645656	0.000472701	1	0.98	0.952
ENSG00000136522.13	MRPL47	TRUE	0.0592785	0.000473223	1	0.987	0.981
ENSG00000151287.16	TEX30	TRUE	0.0644555	0.000477181	1	0.877	0.861
ENSG00000204899.5	MZT1	TRUE	0.0641943	0.000480113	1	0.969	0.92
ENSG00000005007.12	UPF1	TRUE	0.0463556	0.000481468	1	0.879	0.846
ENSG00000132423.11	COQ3	TRUE	0.0365861	0.000482824	1	0.713	0.67
ENSG00000137337.14	MDC1	TRUE	0.0460783	0.000485172	1	0.752	0.723
ENSG00000147654.14	EBAG9	TRUE	0.0578307	0.000486787	1	0.984	0.97
ENSG00000085231.13	AK6	TRUE	0.0573893	0.00048852	1	0.949	0.943
ENSG00000181991.15	MRPS11	FALSE	0.0537681	0.000489538	1	0.948	0.93
ENSG00000064313.11	TAF2	FALSE	0.0516842	0.000499836	1	0.964	0.947
ENSG00000074201.8	CLNS1A	TRUE	0.055592	0.000499903	1	1	0.998
ENSG00000125827.8	TMX4	TRUE	0.0580886	0.00050214	1	0.933	0.9
ENSG00000278259.4	MYO19	TRUE	0.0365518	0.000502494	1	0.705	0.627
ENSG00000263272.1	CTC-524C5.2	FALSE	0.0419487	0.000502671	1	0.723	0.68
ENSG00000177889.9	UBE2N	FALSE	0.0567176	0.000503776	1	0.995	0.992
ENSG00000082898.16	XPO1	TRUE	0.0665085	0.000508242	1	0.997	0.988
ENSG00000010256.10	UQCRC1	FALSE	0.0566943	0.000508717	1	0.997	0.992
ENSG00000184220.11	CMSS1	TRUE	0.0640268	0.000511493	1	0.933	0.92
ENSG00000143727.15	ACP1	TRUE	0.0478702	0.000516287	1	0.997	0.994
ENSG00000167969.12	ECI1	FALSE	0.0481753	0.000524717	1	0.944	0.906
ENSG00000148334.14	PTGES2	FALSE	0.0442717	0.000525748	1	0.92	0.907
ENSG00000106443.15	PHF14	TRUE	0.0729755	0.000529055	1	0.985	0.968
ENSG00000116521.10	SCAMP3	FALSE	0.0471892	0.000533394	1	0.77	0.741
ENSG00000132436.11	FIGNL1	TRUE	0.0510603	0.000540845	1	0.633	0.58
ENSG00000146247.13	PHIP	TRUE	0.0642129	0.00054233	1	0.993	0.993
ENSG00000135913.10	USP37	TRUE	0.0456044	0.000542445	1	0.705	0.653
ENSG00000145740.18	SLC30A5	TRUE	0.0444303	0.000544628	1	0.866	0.85
ENSG00000144580.13	CNOT9	TRUE	0.0477816	0.000547077	1	0.877	0.836
ENSG00000165704.14	HPRT1	TRUE	0.0551032	0.000547308	1	0.959	0.942
ENSG00000081189.14	MEF2C	TRUE	0.0604632	0.00055363	1	1	0.997
ENSG00000155959.10	VBP1	TRUE	0.0551186	0.000555445	1	0.952	0.955
ENSG00000069275.12	NUCKS1	TRUE	0.0831575	0.000556655	1	0.995	0.998
ENSG00000107672.14	NSMCE4A	TRUE	0.0464424	0.000556914	1	0.87	0.853
ENSG00000103257.8	SLC7A5	TRUE	0.0529345	0.000558611	1	0.767	0.72
ENSG00000233716.1	AC074367.1	FALSE	0.00734794	0.000561234	1	0.046	0.021
ENSG00000164405.10	UQCRQ	TRUE	0.0562977	0.000563429	1	1	1
ENSG00000142634.12	EFHD2	FALSE	0.0530897	0.000567191	1	0.98	0.976
ENSG00000133111.3	RFXAP	FALSE	0.0276209	0.000568326	1	0.611	0.549
ENSG00000205138.3	SDHAF1	TRUE	0.0474083	0.000575462	1	0.679	0.642
ENSG00000136527.17	TRA2B	TRUE	0.0569669	0.000577567	1	0.993	0.984
ENSG00000128609.14	NDUFA5	TRUE	0.056531	0.000582471	1	0.99	0.98
ENSG00000114491.13	UMPS	TRUE	0.0520343	0.000583115	1	0.902	0.877
ENSG00000126767.17	ELK1	FALSE	0.0282669	0.000591316	1	0.5	0.456
ENSG00000105926.15	MPP6	TRUE	0.0420391	0.000598874	1	0.636	0.589
ENSG00000122545.18	SEPT7	TRUE	0.0537493	0.000600499	1	1	0.998
ENSG00000048991.16	R3HDM1	FALSE	0.0500786	0.000602663	1	0.959	0.945
ENSG00000101856.9	PGRMC1	FALSE	0.0354394	0.000605228	1	0.707	0.666
ENSG00000172590.18	MRPL52	TRUE	0.0602001	0.00061045	1	0.993	0.992
ENSG00000104218.14	CSPP1	TRUE	0.0642963	0.000613118	1	0.93	0.926
ENSG00000111615.13	KRR1	TRUE	0.0554528	0.000619399	1	0.966	0.938
ENSG00000188211.8	NCR3LG1	TRUE	0.0436287	0.000621722	1	0.736	0.68
ENSG00000151835.14	SACS	TRUE	0.0655996	0.000628576	1	0.957	0.937
ENSG00000123975.4	CKS2	TRUE	0.0660563	0.000628634	1	0.982	0.975
ENSG00000165832.5	TRUB1	FALSE	0.0305825	0.000628642	1	0.652	0.6
ENSG00000131351.14	HAUS8	TRUE	0.0421118	0.000630464	1	0.649	0.587
ENSG00000125817.7	CENPB	TRUE	0.0590434	0.000633111	1	0.943	0.915
ENSG00000132153.14	DHX30	TRUE	0.0557852	0.000636268	1	0.897	0.87
ENSG00000163902.11	RPN1	FALSE	0.0564421	0.000644835	1	0.99	0.974
ENSG00000082516.8	GEMIN5	TRUE	0.0493794	0.000649171	1	0.715	0.69
ENSG00000136819.15	C9orf78	TRUE	0.0555642	0.00065229	1	0.995	0.993
ENSG00000087338.4	GMCL1	FALSE	0.0476278	0.000653949	1	0.859	0.825
ENSG00000104969.9	SGTA	FALSE	0.0530353	0.000659181	1	0.872	0.831
ENSG00000145337.4	PYURF	FALSE	0.0534407	0.00066087	1	0.982	0.975
ENSG00000184164.14	CRELD2	TRUE	0.0573959	0.000661856	1	0.766	0.708
ENSG00000116750.13	UCHL5	TRUE	0.0653037	0.000672484	1	0.982	0.967
ENSG00000077514.8	POLD3	TRUE	0.0519759	0.000675049	1	0.805	0.772
ENSG00000160633.12	SAFB	TRUE	0.0778953	0.000677187	1	0.977	0.956
ENSG00000117118.9	SDHB	TRUE	0.0587925	0.000684655	1	0.979	0.975
ENSG00000177156.10	TALDO1	TRUE	0.0513931	0.000685279	1	1	1
ENSG00000132432.13	SEC61G	TRUE	0.0533601	0.000686341	1	1	1
ENSG00000241735.1	FABP5P3	FALSE	0.00382356	0.000689868	1	0.025	0.008
ENSG00000010292.12	NCAPD2	TRUE	0.0581157	0.000696376	1	0.898	0.855
ENSG00000088930.7	XRN2	TRUE	0.0568941	0.000706926	1	1	1
ENSG00000198258.10	UBL5	TRUE	0.0540845	0.000711822	1	1	1
ENSG00000174780.15	SRP72	TRUE	0.0511142	0.000719225	1	1	0.998
ENSG00000161888.11	SPC24	TRUE	0.038903	0.000721673	1	0.616	0.549
ENSG00000111845.4	PAK1IP1	TRUE	0.0701562	0.000721797	1	0.967	0.954
ENSG00000108826.15	MRPL27	TRUE	0.0574376	0.000727384	1	0.984	0.962
ENSG00000167523.13	SPATA33	TRUE	0.0375473	0.000730684	1	0.667	0.612
ENSG00000203667.9	COX20	TRUE	0.0634763	0.000734592	1	0.805	0.781
ENSG00000136271.10	DDX56	FALSE	0.0386279	0.000745763	1	0.861	0.826
ENSG00000184436.11	THAP7	TRUE	0.0452625	0.000746	1	0.787	0.78
ENSG00000124789.11	NUP153	FALSE	0.0593882	0.00075613	1	0.923	0.901
ENSG00000163527.9	STT3B	TRUE	0.0493026	0.000761572	1	0.984	0.965
ENSG00000134986.13	NREP	TRUE	0.0540396	0.00076189	1	0.959	0.934
ENSG00000276672.1	RP11-142E9.1	TRUE	0.0366164	0.000761896	1	0.564	0.516
ENSG00000123473.15	STIL	TRUE	0.0371109	0.000769568	1	0.579	0.51
ENSG00000172785.18	CBWD1	FALSE	0.0486066	0.000781229	1	0.893	0.872
ENSG00000100479.12	POLE2	TRUE	0.0451516	0.000782558	1	0.585	0.554
ENSG00000067334.13	DNTTIP2	TRUE	0.0565454	0.000784969	1	0.97	0.952
ENSG00000162910.18	MRPL55	TRUE	0.056653	0.000791071	1	0.938	0.912
ENSG00000165819.11	METTL3	FALSE	0.0440456	0.00079289	1	0.715	0.682
ENSG00000183929.7	DUSP5P1	FALSE	0.00369284	0.000792894	1	0.023	0.008
ENSG00000171865.9	RNASEH1	TRUE	0.0505148	0.000797336	1	0.854	0.829
ENSG00000179295.16	PTPN11	TRUE	0.0594935	0.000798212	1	0.993	0.984
ENSG00000172428.10	COPS9	TRUE	0.0479843	0.000806606	1	0.997	0.998
ENSG00000156374.14	PCGF6	TRUE	0.0455413	0.000808257	1	0.687	0.654
ENSG00000123685.8	BATF3	FALSE	0.0142508	0.000818723	1	0.149	0.104
ENSG00000217555.12	CKLF	TRUE	0.0600365	0.000820467	1	0.984	0.969
ENSG00000156471.12	PTDSS1	TRUE	0.0611367	0.000824335	1	0.992	0.985
ENSG00000060982.14	BCAT1	TRUE	0.0653375	0.000834764	1	0.98	0.972
ENSG00000126267.8	COX6B1	TRUE	0.0545634	0.000835003	1	1	1
ENSG00000114503.10	NCBP2	FALSE	0.0427119	0.000843614	1	0.975	0.964
ENSG00000188986.5	NELFB	FALSE	0.0466426	0.000843639	1	0.805	0.76
ENSG00000164104.11	HMGB2	TRUE	0.111885	0.000843706	1	0.977	0.964
ENSG00000162972.10	C2orf47	FALSE	0.0311991	0.000848641	1	0.702	0.657
ENSG00000029725.16	RABEP1	FALSE	0.0511618	0.000853681	1	0.949	0.935
ENSG00000143815.14	LBR	TRUE	0.0811614	0.000854953	1	0.959	0.947
ENSG00000230989.6	HSBP1	TRUE	0.0575665	0.000855315	1	0.998	0.996
ENSG00000100294.12	MCAT	TRUE	0.0477608	0.000858422	1	0.762	0.732
ENSG00000187522.14	HSPA14	TRUE	0.0585874	0.00086054	1	0.91	0.903
ENSG00000105676.13	ARMC6	TRUE	0.0453593	0.000861373	1	0.811	0.788
ENSG00000083457.11	ITGAE	TRUE	0.0458318	0.000865694	1	0.98	0.971
ENSG00000128228.4	SDF2L1	TRUE	0.106859	0.00086758	1	0.961	0.939
ENSG00000123131.12	PRDX4	TRUE	0.0585673	0.000873842	1	0.975	0.959
ENSG00000138398.15	PPIG	TRUE	0.0587264	0.000881268	1	0.997	0.991
ENSG00000141378.14	PTRH2	TRUE	0.0446017	0.000893069	1	0.841	0.83
ENSG00000174231.16	PRPF8	FALSE	0.0524454	0.00089508	1	0.998	0.998
ENSG00000204764.12	RANBP17	FALSE	0.0198855	0.000895552	1	0.223	0.173
ENSG00000166197.16	NOLC1	TRUE	0.0741411	0.000899749	1	0.967	0.947
ENSG00000206629.1	RNU1-63P	FALSE	0.00225323	0.000902469	1	0.013	0.003
ENSG00000213619.9	NDUFS3	TRUE	0.0581366	0.000906243	1	0.989	0.986
ENSG00000117592.8	PRDX6	FALSE	0.0536845	0.00091112	1	1	0.999
ENSG00000102974.14	CTCF	TRUE	0.0535392	0.000919415	1	0.943	0.917
ENSG00000020922.12	MRE11A	TRUE	0.0572962	0.000919439	1	0.893	0.871
ENSG00000106244.12	PDAP1	TRUE	0.0544692	0.000922291	1	0.984	0.983
ENSG00000140259.6	MFAP1	FALSE	0.0509485	0.00093172	1	0.939	0.933
ENSG00000133739.15	LRRCC1	TRUE	0.048391	0.000934295	1	0.887	0.821
ENSG00000136167.13	LCP1	TRUE	0.0555825	0.000939392	1	1	1
ENSG00000000419.12	DPM1	TRUE	0.0533854	0.00094033	1	0.944	0.918
ENSG00000214160.9	ALG3	FALSE	0.0544366	0.000943552	1	0.938	0.903
ENSG00000062485.18	CS	FALSE	0.0501396	0.000946465	1	0.903	0.89
ENSG00000080709.14	KCNN2	TRUE	0.0618194	0.000949125	1	0.93	0.922
ENSG00000057757.9	PITHD1	FALSE	0.0384106	0.000956243	1	0.839	0.793
ENSG00000163528.12	CHCHD4	TRUE	0.053245	0.000960688	1	0.808	0.775
ENSG00000058600.15	POLR3E	TRUE	0.0392195	0.00096094	1	0.68	0.635
ENSG00000107130.9	NCS1	TRUE	0.0384677	0.000961612	1	0.577	0.525
ENSG00000196636.7	SDHAF3	FALSE	0.0614424	0.000968009	1	0.984	0.97
ENSG00000104320.13	NBN	TRUE	0.0596051	0.000976242	1	0.992	0.996
ENSG00000100764.13	PSMC1	TRUE	0.0604883	0.000983183	1	0.967	0.952
ENSG00000078668.13	VDAC3	TRUE	0.0515544	0.000984767	1	1	1
ENSG00000134697.12	GNL2	FALSE	0.0516809	0.000984801	1	0.943	0.903
ENSG00000147419.16	CCDC25	TRUE	0.0546553	0.000990019	1	0.997	0.998
ENSG00000175324.9	LSM1	TRUE	0.0537461	0.00100495	1	0.987	0.992
ENSG00000105849.5	TWISTNB	TRUE	0.058738	0.00101075	1	0.944	0.924
ENSG00000116120.9	FARSB	TRUE	0.0502726	0.00102469	1	0.852	0.811
ENSG00000111642.14	CHD4	TRUE	0.059332	0.0010276	1	0.995	0.985
ENSG00000142453.11	CARM1	TRUE	0.0428667	0.00103275	1	0.739	0.69
ENSG00000165688.11	PMPCA	TRUE	0.0487511	0.00103285	1	0.916	0.9
ENSG00000102743.14	SLC25A15	FALSE	0.028558	0.00103545	1	0.454	0.404
ENSG00000138346.14	DNA2	TRUE	0.0391182	0.00104991	1	0.511	0.466
ENSG00000114631.10	PODXL2	TRUE	0.0468597	0.00105549	1	0.849	0.836
ENSG00000133028.10	SCO1	FALSE	0.0536754	0.00106236	1	0.911	0.888
ENSG00000223198.1	RNU2-22P	FALSE	0.00310355	0.00106422	1	0.016	0.004
ENSG00000174917.8	C19orf70	TRUE	0.0601233	0.00107615	1	0.998	0.999
ENSG00000099624.7	ATP5D	TRUE	0.054263	0.00107967	1	1	1
ENSG00000143995.19	MEIS1	FALSE	0.0433491	0.00108161	1	0.728	0.684
ENSG00000275437.1	RP5-908M14.10	FALSE	0.00408203	0.00108464	1	0.025	0.009
ENSG00000105988.6	NHP2P1	FALSE	0.00427355	0.00109181	1	0.025	0.009
ENSG00000117877.10	CD3EAP	TRUE	0.0653693	0.00109491	1	0.818	0.799
ENSG00000108179.13	PPIF	TRUE	0.0690397	0.00111169	1	0.939	0.934
ENSG00000131263.12	RLIM	FALSE	0.0427862	0.00111308	1	0.864	0.83
ENSG00000109133.12	TMEM33	TRUE	0.0562443	0.00111794	1	0.949	0.914
ENSG00000143811.17	PYCR2	TRUE	0.0472339	0.00112131	1	0.88	0.849
ENSG00000206053.12	HN1L	TRUE	0.0450162	0.00113057	1	0.757	0.712
ENSG00000147155.10	EBP	TRUE	0.048923	0.00113057	1	0.962	0.928
ENSG00000185950.8	IRS2	TRUE	0.0287416	0.00113504	1	0.579	0.53
ENSG00000137656.11	BUD13	TRUE	0.0387794	0.001137	1	0.669	0.618
ENSG00000184992.10	BRI3BP	TRUE	0.0551709	0.00114836	1	0.98	0.956
ENSG00000117411.16	B4GALT2	TRUE	0.033118	0.00114915	1	0.548	0.497
ENSG00000259755.1	RP11-505E24.2	FALSE	0.00194982	0.00118301	1	0.01	0.002
ENSG00000138376.10	BARD1	TRUE	0.0492126	0.00118329	1	0.811	0.759
ENSG00000178691.10	SUZ12	TRUE	0.0595289	0.00118708	1	0.985	0.982
ENSG00000116459.10	ATP5F1	FALSE	0.0506351	0.00121184	1	0.998	0.998
ENSG00000133247.13	KMT5C	FALSE	0.030157	0.00121396	1	0.492	0.442
ENSG00000187741.14	FANCA	TRUE	0.045	0.00121408	1	0.748	0.709
ENSG00000111602.11	TIMELESS	TRUE	0.0363647	0.00121537	1	0.687	0.642
ENSG00000085872.14	CHERP	TRUE	0.0491808	0.00121769	1	0.826	0.791
ENSG00000103275.19	UBE2I	FALSE	0.0575465	0.00121938	1	0.997	0.995
ENSG00000138182.14	KIF20B	TRUE	0.0810728	0.00122809	1	0.875	0.849
ENSG00000169692.12	AGPAT2	TRUE	0.0449807	0.00122944	1	0.925	0.905
ENSG00000247092.6	SNHG10	TRUE	0.0388985	0.00123271	1	0.502	0.461
ENSG00000121073.13	SLC35B1	TRUE	0.048236	0.00123297	1	0.759	0.733
ENSG00000175832.12	ETV4	TRUE	0.0244816	0.00123938	1	0.43	0.381
ENSG00000273899.4	NOL12	FALSE	0.0259039	0.00124011	1	0.502	0.451
ENSG00000178295.14	GEN1	TRUE	0.0406063	0.00124977	1	0.734	0.661
ENSG00000175305.17	CCNE2	TRUE	0.0468018	0.00127267	1	0.607	0.535
ENSG00000104852.14	SNRNP70	TRUE	0.0658349	0.00128278	1	0.998	0.989
ENSG00000007520.3	TSR3	TRUE	0.0373661	0.00129796	1	0.802	0.785
ENSG00000055950.16	MRPL43	FALSE	0.0470696	0.00130324	1	0.982	0.975
ENSG00000129696.12	TTI2	FALSE	0.0397524	0.00131155	1	0.749	0.727
ENSG00000158714.10	SLAMF8	FALSE	0.0134841	0.00131766	1	0.113	0.076
ENSG00000120526.10	NUDCD1	TRUE	0.0542322	0.00132222	1	0.985	0.983
ENSG00000113716.12	HMGXB3	TRUE	0.0344141	0.00132422	1	0.838	0.823
ENSG00000127774.6	EMC6	TRUE	0.0538343	0.00134626	1	0.99	0.968
ENSG00000136908.17	DPM2	TRUE	0.0488307	0.0013515	1	0.92	0.881
ENSG00000107581.12	EIF3A	TRUE	0.0612213	0.00136697	1	1	0.998
ENSG00000169223.14	LMAN2	TRUE	0.0580065	0.00136883	1	0.992	0.983
ENSG00000147804.9	SLC39A4	TRUE	0.0533269	0.00139044	1	0.995	0.993
ENSG00000072310.16	SREBF1	TRUE	0.0458066	0.00139067	1	0.903	0.854
ENSG00000037241.7	RPL26L1	FALSE	0.0593252	0.00139835	1	0.938	0.917
ENSG00000198887.8	SMC5	TRUE	0.0488252	0.00140709	1	0.951	0.93
ENSG00000157326.18	DHRS4	FALSE	0.046853	0.00141123	1	0.962	0.94
ENSG00000169714.16	CNBP	TRUE	0.0514075	0.00141222	1	1	1
ENSG00000164362.18	TERT	FALSE	0.015409	0.00141706	1	0.159	0.116
ENSG00000123908.11	AGO2	TRUE	0.0586864	0.00142329	1	0.97	0.96
ENSG00000088356.5	PDRG1	FALSE	0.0266938	0.00143625	1	0.674	0.629
ENSG00000145194.17	ECE2	FALSE	0.0347993	0.00143821	1	0.675	0.619
ENSG00000203668.2	CHML	TRUE	0.0616531	0.00145978	1	0.936	0.92
ENSG00000168569.7	TMEM223	FALSE	0.0397734	0.0014612	1	0.836	0.836
ENSG00000101132.9	PFDN4	FALSE	0.0489166	0.00147318	1	0.961	0.952
ENSG00000168883.19	USP39	FALSE	0.0411468	0.00148042	1	0.844	0.83
ENSG00000103415.11	HMOX2	TRUE	0.0481396	0.00148248	1	0.848	0.832
ENSG00000168003.16	SLC3A2	TRUE	0.063466	0.00148892	1	0.897	0.881
ENSG00000153015.15	CWC27	FALSE	0.0521928	0.00149062	1	0.944	0.923
ENSG00000170027.6	YWHAG	TRUE	0.0599	0.00150107	1	0.998	0.982
ENSG00000134748.12	PRPF38A	FALSE	0.0473172	0.00151914	1	0.966	0.952
ENSG00000115286.19	NDUFS7	TRUE	0.0659201	0.00152512	1	1	0.995
ENSG00000169288.17	MRPL1	TRUE	0.0539424	0.00152833	1	0.982	0.969
ENSG00000120697.8	ALG5	TRUE	0.0533559	0.00154762	1	0.977	0.949
ENSG00000080608.9	PUM3	TRUE	0.0657645	0.00154944	1	0.977	0.951
ENSG00000146410.11	MTFR2	TRUE	0.0596354	0.00155862	1	0.692	0.658
ENSG00000110060.8	PUS3	FALSE	0.0266787	0.0015615	1	0.621	0.569
ENSG00000176101.11	SSNA1	TRUE	0.0571727	0.00157699	1	0.975	0.97
ENSG00000143793.12	C1orf35	TRUE	0.0543623	0.00157787	1	0.849	0.83
ENSG00000134453.15	RBM17	TRUE	0.0678196	0.00158447	1	0.997	0.983
ENSG00000170606.13	HSPA4	TRUE	0.0588021	0.00158773	1	0.993	0.984
ENSG00000146842.16	TMEM209	FALSE	0.0340448	0.00159382	1	0.679	0.626
ENSG00000215712.10	TMEM242	FALSE	0.0435329	0.00160321	1	0.867	0.843
ENSG00000137815.14	RTF1	FALSE	0.0428415	0.00161258	1	0.982	0.982
ENSG00000168286.2	THAP11	FALSE	0.0414287	0.00161694	1	0.762	0.715
ENSG00000134824.13	FADS2	TRUE	0.0475953	0.0016243	1	0.587	0.545
ENSG00000145191.12	EIF2B5	FALSE	0.0469958	0.00162862	1	0.91	0.891
ENSG00000132313.14	MRPL35	FALSE	0.0485469	0.00164023	1	0.959	0.964
ENSG00000125484.11	GTF3C4	FALSE	0.0318734	0.0016437	1	0.697	0.655
ENSG00000106603.17	COA1	FALSE	0.0509592	0.00165441	1	0.89	0.865
ENSG00000217646.1	HIST1H2BPS2	FALSE	0.00234875	0.0016661	1	0.011	0.002
ENSG00000112667.12	DNPH1	TRUE	0.0608648	0.00166702	1	0.993	0.994
ENSG00000244380.1	RP11-24C3.2	FALSE	0.0030278	0.00167121	1	0.011	0.002
ENSG00000185065.6	AC000068.5	FALSE	0.00366427	0.0016728	1	0.02	0.006
ENSG00000165264.10	NDUFB6	TRUE	0.0583807	0.00167665	1	0.957	0.93
ENSG00000125885.13	MCM8	TRUE	0.045491	0.00168606	1	0.705	0.646
ENSG00000245768.6	RP11-410D17.2	FALSE	0.00179556	0.0016892	1	0.011	0.002
ENSG00000133316.15	WDR74	TRUE	0.0466959	0.00169078	1	0.87	0.858
ENSG00000134375.10	TIMM17A	TRUE	0.0517695	0.00169122	1	0.959	0.943
ENSG00000159131.16	GART	TRUE	0.0562563	0.00169857	1	0.966	0.956
ENSG00000144028.14	SNRNP200	FALSE	0.0548895	0.00170669	1	0.987	0.966
ENSG00000106028.10	SSBP1	TRUE	0.0616318	0.00171361	1	1	1
ENSG00000239306.4	RBM14	TRUE	0.0430676	0.00172936	1	0.779	0.731
ENSG00000137812.19	CASC5	TRUE	0.0750572	0.0017362	1	0.726	0.671
ENSG00000185298.12	CCDC137	TRUE	0.0552469	0.00174927	1	0.889	0.856
ENSG00000143436.10	MRPL9	FALSE	0.0476229	0.00175896	1	0.967	0.927
ENSG00000065427.14	KARS	FALSE	0.0452786	0.00176525	1	0.972	0.961
ENSG00000181610.12	MRPS23	TRUE	0.0501865	0.00177795	1	0.982	0.979
ENSG00000116237.15	ICMT	TRUE	0.051749	0.0017828	1	0.784	0.757
ENSG00000163421.8	PROK2	TRUE	0.0489947	0.00179064	1	0.88	0.842
ENSG00000170946.14	DNAJC24	FALSE	0.0270103	0.00179547	1	0.528	0.478
ENSG00000120533.12	ENY2	TRUE	0.0420844	0.00180077	1	1	1
ENSG00000159140.18	SON	TRUE	0.0538574	0.00180305	1	1	1
ENSG00000068831.18	RASGRP2	TRUE	0.0527248	0.00180367	1	0.903	0.883
ENSG00000100522.8	GNPNAT1	TRUE	0.0550915	0.00180489	1	0.772	0.739
ENSG00000172167.7	MTBP	TRUE	0.0362126	0.00180589	1	0.646	0.592
ENSG00000111641.11	NOP2	TRUE	0.0468097	0.00180741	1	0.823	0.798
ENSG00000279277.1	RP11-861A13.3	FALSE	0.00547506	0.00180955	1	0.038	0.017
ENSG00000122376.11	FAM35A	FALSE	0.0391596	0.00181792	1	0.721	0.697
ENSG00000130193.7	THEM6	FALSE	0.0417223	0.00182231	1	0.705	0.682
ENSG00000141456.14	PELP1	FALSE	0.0453831	0.00182252	1	0.749	0.707
ENSG00000213593.9	TMX2	FALSE	0.044486	0.00183659	1	0.907	0.886
ENSG00000133657.14	ATP13A3	TRUE	0.0451083	0.00184515	1	0.936	0.914
ENSG00000111142.13	METAP2	TRUE	0.0607696	0.00185015	1	0.997	0.995
ENSG00000126067.11	PSMB2	TRUE	0.0554142	0.0018539	1	0.998	0.991
ENSG00000162174.12	ASRGL1	TRUE	0.0447658	0.00187905	1	0.808	0.767
ENSG00000166164.15	BRD7	FALSE	0.0493736	0.00188626	1	0.961	0.931
ENSG00000182872.15	RBM10	FALSE	0.0397059	0.00189042	1	0.81	0.782
ENSG00000277161.1	PIGW	FALSE	0.0305559	0.00189189	1	0.477	0.425
ENSG00000100347.14	SAMM50	FALSE	0.0407004	0.00190008	1	0.933	0.901
ENSG00000157456.7	CCNB2	TRUE	0.0539483	0.00191257	1	0.734	0.658
ENSG00000117594.9	HSD11B1	TRUE	0.0240537	0.00192121	1	0.266	0.219
ENSG00000135378.3	PRRG4	TRUE	0.0523758	0.00192867	1	0.905	0.876
ENSG00000144401.14	METTL21A	FALSE	0.0526608	0.00193403	1	0.892	0.855
ENSG00000146143.17	PRIM2	TRUE	0.039709	0.00193738	1	0.77	0.727
ENSG00000234608.7	MAPKAPK5-AS1	FALSE	0.038879	0.00194192	1	0.798	0.778
ENSG00000140157.14	NIPA2	TRUE	0.0527223	0.00194423	1	0.921	0.916
ENSG00000165637.13	VDAC2	TRUE	0.0534866	0.0019484	1	1	0.998
ENSG00000224988.1	RP11-409K20.7	FALSE	0.00286935	0.00196022	1	0.016	0.005
ENSG00000145388.14	METTL14	FALSE	0.0452912	0.00197065	1	0.836	0.826
ENSG00000128534.7	LSM8	TRUE	0.0508222	0.00197627	1	0.998	0.996
ENSG00000177917.10	ARL6IP6	TRUE	0.0383077	0.00199993	1	0.693	0.646
ENSG00000212907.2	MT-ND4L	TRUE	0.0527265	0.00202529	1	1	1
ENSG00000163444.11	TMEM183A	FALSE	0.043892	0.00203603	1	0.975	0.975
ENSG00000254172.1	RNU5A-3P	FALSE	0.00482956	0.00203868	1	0.026	0.01
ENSG00000134049.4	IER3IP1	TRUE	0.0474205	0.00207326	1	0.979	0.953
ENSG00000171320.14	ESCO2	TRUE	0.079308	0.00207391	1	0.739	0.663
ENSG00000096060.14	FKBP5	TRUE	0.0679587	0.00207399	1	0.972	0.952
ENSG00000267855.5	NDUFA7	TRUE	0.0444338	0.00207554	1	0.826	0.792
ENSG00000159079.18	C21orf59	TRUE	0.0521846	0.00208867	1	0.946	0.914
ENSG00000124702.17	KLHDC3	TRUE	0.0507952	0.00208876	1	0.944	0.924
ENSG00000133265.10	HSPBP1	TRUE	0.0433362	0.00209175	1	0.821	0.787
ENSG00000077684.15	JADE1	TRUE	0.048349	0.0021029	1	0.761	0.72
ENSG00000130707.17	ASS1	TRUE	0.0516019	0.00210522	1	0.775	0.746
ENSG00000186532.11	SMYD4	FALSE	0.0288415	0.00212532	1	0.451	0.402
ENSG00000139637.13	C12orf10	FALSE	0.0321399	0.00212742	1	0.81	0.799
ENSG00000136937.12	NCBP1	TRUE	0.0449503	0.0021402	1	0.895	0.855
ENSG00000165060.11	FXN	TRUE	0.0467684	0.00214052	1	0.782	0.759
ENSG00000141741.11	MIEN1	FALSE	0.0470786	0.00218048	1	0.931	0.917
ENSG00000145354.9	CISD2	TRUE	0.0511995	0.00221605	1	0.933	0.923
ENSG00000101654.17	RNMT	TRUE	0.0525945	0.00221611	1	0.962	0.956
ENSG00000108828.15	VAT1	TRUE	0.0349465	0.0022233	1	0.87	0.811
ENSG00000138821.12	SLC39A8	TRUE	0.0446349	0.00222954	1	0.741	0.712
ENSG00000100427.15	MLC1	TRUE	0.0492785	0.00223225	1	0.875	0.832
ENSG00000132792.18	CTNNBL1	FALSE	0.0364308	0.0022354	1	0.802	0.771
ENSG00000101596.14	SMCHD1	TRUE	0.049402	0.0022412	1	0.987	0.978
ENSG00000120437.8	ACAT2	TRUE	0.0579846	0.00224671	1	0.931	0.865
ENSG00000084774.13	CAD	TRUE	0.0445151	0.00226514	1	0.766	0.741
ENSG00000166451.13	CENPN	TRUE	0.0394161	0.00227054	1	0.738	0.689
ENSG00000196504.15	PRPF40A	FALSE	0.0499508	0.00227771	1	1	0.999
ENSG00000148308.17	GTF3C5	FALSE	0.0324769	0.00229516	1	0.618	0.59
ENSG00000153310.18	FAM49B	TRUE	0.0352087	0.00230451	1	1	1
ENSG00000196417.12	ZNF765	FALSE	0.0312757	0.00231717	1	0.5	0.466
ENSG00000174891.12	RSRC1	FALSE	0.0492069	0.00233098	1	0.985	0.984
ENSG00000153207.14	AHCTF1	TRUE	0.0486745	0.00233268	1	0.897	0.873
ENSG00000174840.8	PDE12	TRUE	0.0402414	0.00233903	1	0.728	0.694
ENSG00000239911.2	PRKAG2-AS1	TRUE	0.0437048	0.00234127	1	0.731	0.69
ENSG00000279951.1	RP11-264J4.8	FALSE	0.0136975	0.00235142	1	0.116	0.079
ENSG00000197245.5	FAM110D	FALSE	0.00639705	0.00235339	1	0.033	0.015
ENSG00000132953.16	XPO4	TRUE	0.0509358	0.00235413	1	0.846	0.829
ENSG00000152601.17	MBNL1	TRUE	0.0634492	0.00239002	1	1	1
ENSG00000136897.7	MRPL50	TRUE	0.0485583	0.00239272	1	0.949	0.92
ENSG00000130382.8	MLLT1	TRUE	0.0452111	0.00240305	1	0.813	0.799
ENSG00000129255.15	MPDU1	FALSE	0.0336335	0.00241316	1	0.761	0.714
ENSG00000121390.18	PSPC1	TRUE	0.0554825	0.00241942	1	0.946	0.93
ENSG00000248527.1	MTATP6P1	TRUE	0.0641485	0.0024421	1	1	1
ENSG00000176619.11	LMNB2	TRUE	0.0486725	0.00244668	1	0.854	0.829
ENSG00000075336.11	TIMM21	TRUE	0.0418563	0.0024531	1	0.764	0.731
ENSG00000277972.1	CISD3	TRUE	0.0470654	0.00245786	1	0.948	0.935
ENSG00000198899.2	MT-ATP6	TRUE	0.0616947	0.00249482	1	1	1
ENSG00000001630.15	CYP51A1	TRUE	0.0318363	0.00249878	1	0.631	0.589
ENSG00000126226.21	PCID2	FALSE	0.043706	0.00249893	1	0.944	0.931
ENSG00000104980.7	TIMM44	TRUE	0.0540225	0.00250203	1	0.898	0.858
ENSG00000271026.1	KATNBL1P1	FALSE	0.00388407	0.00251336	1	0.025	0.01
ENSG00000054116.11	TRAPPC3	FALSE	0.0414382	0.00253079	1	0.893	0.857
ENSG00000100418.7	DESI1	TRUE	0.0556991	0.00253352	1	0.938	0.931
ENSG00000174173.6	TRMT10C	TRUE	0.0519883	0.00254957	1	0.977	0.964
ENSG00000119203.13	CPSF3	FALSE	0.0436302	0.00255365	1	0.897	0.881
ENSG00000113558.18	SKP1	TRUE	0.0495522	0.00255864	1	1	1
ENSG00000102172.15	SMS	TRUE	0.0534766	0.0025591	1	0.977	0.967
ENSG00000087299.11	L2HGDH	FALSE	0.0367981	0.00256072	1	0.505	0.47
ENSG00000159259.7	CHAF1B	TRUE	0.036816	0.00256099	1	0.425	0.384
ENSG00000130038.9	CRACR2A	FALSE	0.0270392	0.00256686	1	0.561	0.511
ENSG00000176014.12	TUBB6	TRUE	0.0539407	0.00257256	1	0.867	0.837
ENSG00000168924.14	LETM1	TRUE	0.0423747	0.00258517	1	0.795	0.757
ENSG00000104219.12	ZDHHC2	TRUE	0.0501588	0.00259681	1	0.946	0.928
ENSG00000132182.11	NUP210	TRUE	0.0520156	0.00261198	1	0.946	0.917
ENSG00000177192.13	PUS1	TRUE	0.0475086	0.00261486	1	0.839	0.816
ENSG00000125651.13	GTF2F1	FALSE	0.0443023	0.00262394	1	0.949	0.936
ENSG00000196371.3	FUT4	TRUE	0.0472578	0.00262662	1	0.911	0.893
ENSG00000130119.15	GNL3L	FALSE	0.0384642	0.00262976	1	0.785	0.758
ENSG00000227057.8	WDR46	TRUE	0.0462159	0.00263742	1	0.964	0.941
ENSG00000248333.8	CDK11B	TRUE	0.0415337	0.00265731	1	0.816	0.796
ENSG00000196787.3	HIST1H2AG	TRUE	0.0676652	0.00269182	1	0.72	0.697
ENSG00000007392.16	LUC7L	FALSE	0.0404432	0.00269949	1	0.841	0.825
ENSG00000280239.1	CTB-50L17.8	FALSE	0.0191409	0.00271694	1	0.446	0.384
ENSG00000075914.12	EXOSC7	TRUE	0.0500951	0.00271874	1	0.941	0.917
ENSG00000213903.8	LTB4R	FALSE	0.0346179	0.00272497	1	0.641	0.602
ENSG00000010803.16	SCMH1	FALSE	0.0302056	0.00273229	1	0.561	0.526
ENSG00000171241.8	SHCBP1	TRUE	0.0525133	0.0027428	1	0.741	0.669
ENSG00000117528.11	ABCD3	TRUE	0.0326931	0.00279264	1	0.675	0.638
ENSG00000129932.7	DOHH	TRUE	0.0481479	0.00280076	1	0.723	0.699
ENSG00000164038.14	SLC9B2	FALSE	0.0269355	0.00280246	1	0.521	0.471
ENSG00000103121.8	CMC2	TRUE	0.0460251	0.00281538	1	0.926	0.903
ENSG00000178741.11	COX5A	TRUE	0.0500398	0.00282663	1	1	1
ENSG00000188342.11	GTF2F2	FALSE	0.0449402	0.00288187	1	0.972	0.951
ENSG00000156411.9	C14orf2	TRUE	0.0383758	0.00290146	1	1	1
ENSG00000254093.8	PINX1	TRUE	0.0446408	0.00290976	1	0.846	0.817
ENSG00000129562.10	DAD1	TRUE	0.044734	0.00293872	1	0.998	0.999
ENSG00000178409.13	BEND3	FALSE	0.018314	0.00294134	1	0.303	0.253
ENSG00000093000.18	NUP50	TRUE	0.0500805	0.00295196	1	0.893	0.874
ENSG00000015171.18	ZMYND11	FALSE	0.0397703	0.00295857	1	0.803	0.771
ENSG00000105254.11	TBCB	FALSE	0.0446416	0.00296236	1	0.969	0.952
ENSG00000166986.13	MARS	TRUE	0.0411298	0.00303495	1	0.746	0.721
ENSG00000133997.11	MED6	FALSE	0.0317559	0.0030631	1	0.828	0.794
ENSG00000151849.14	CENPJ	TRUE	0.0506436	0.00309154	1	0.82	0.78
ENSG00000013503.9	POLR3B	FALSE	0.0215685	0.00309794	1	0.48	0.434
ENSG00000134294.13	SLC38A2	TRUE	0.0404213	0.00310439	1	0.951	0.945
ENSG00000215021.8	PHB2	TRUE	0.0528293	0.00310869	1	0.997	0.997
ENSG00000138073.13	PREB	TRUE	0.0458255	0.00312384	1	0.792	0.754
ENSG00000160352.15	ZNF714	TRUE	0.0389547	0.0031377	1	0.795	0.75
ENSG00000140391.14	TSPAN3	TRUE	0.0387238	0.00317103	1	0.769	0.739
ENSG00000170779.10	CDCA4	TRUE	0.037083	0.00317816	1	0.628	0.581
ENSG00000109971.13	HSPA8	TRUE	0.0978612	0.00318234	1	1	0.999
ENSG00000164932.12	CTHRC1	FALSE	0.00224279	0.00319858	1	0.01	0.002
ENSG00000040275.16	SPDL1	TRUE	0.0555665	0.00320458	1	0.741	0.683
ENSG00000028116.16	VRK2	FALSE	0.0296961	0.0032093	1	0.654	0.607
ENSG00000112365.4	ZBTB24	TRUE	0.0347239	0.00321586	1	0.779	0.748
ENSG00000244462.7	RBM12	FALSE	0.045408	0.00323148	1	0.88	0.851
ENSG00000279945.1	RP11-97O12.5	FALSE	0.0018166	0.003234	1	0.01	0.002
ENSG00000184743.12	ATL3	TRUE	0.0440721	0.00323416	1	0.951	0.936
ENSG00000099821.13	POLRMT	FALSE	0.0342486	0.00325372	1	0.675	0.636
ENSG00000137310.11	TCF19	TRUE	0.033094	0.00326398	1	0.543	0.488
ENSG00000183396.3	TMEM89	FALSE	0.00140155	0.00326465	1	0.01	0.002
ENSG00000109062.10	SLC9A3R1	TRUE	0.0273157	0.0032649	1	0.795	0.734
ENSG00000279370.1	RP1-247F3.1	FALSE	0.0015202	0.00326978	1	0.01	0.002
ENSG00000103342.12	GSPT1	TRUE	0.0631699	0.00327067	1	0.993	0.986
ENSG00000100116.16	GCAT	TRUE	0.0379413	0.00327312	1	0.702	0.669
ENSG00000156970.12	BUB1B	TRUE	0.0605574	0.00331333	1	0.743	0.669
ENSG00000245694.9	CRNDE	TRUE	0.0564389	0.00333941	1	0.989	0.98
ENSG00000138382.14	METTL5	TRUE	0.0551386	0.00337341	1	0.993	0.985
ENSG00000168827.14	GFM1	FALSE	0.0414716	0.00338928	1	0.864	0.855
ENSG00000139921.12	TMX1	TRUE	0.0481033	0.00340789	1	0.987	0.98
ENSG00000089022.13	MAPKAPK5	TRUE	0.02963	0.00341801	1	0.746	0.693
ENSG00000071794.15	HLTF	TRUE	0.045717	0.00342018	1	0.898	0.896
ENSG00000143179.13	UCK2	TRUE	0.0449539	0.00342137	1	0.877	0.847
ENSG00000165476.13	REEP3	TRUE	0.0486222	0.00343075	1	0.941	0.934
ENSG00000137404.14	NRM	TRUE	0.0306891	0.00343796	1	0.582	0.549
ENSG00000115306.15	SPTBN1	FALSE	0.0499951	0.0034547	1	0.833	0.791
ENSG00000174442.11	ZWILCH	TRUE	0.0335911	0.00346024	1	0.71	0.67
ENSG00000197275.13	RAD54B	TRUE	0.0414392	0.0035016	1	0.58	0.539
ENSG00000067057.16	PFKP	FALSE	0.0401695	0.00350401	1	0.897	0.861
ENSG00000166477.12	LEO1	TRUE	0.0375601	0.00351025	1	0.987	0.965
ENSG00000124784.8	RIOK1	TRUE	0.0560529	0.00352004	1	0.949	0.929
ENSG00000091527.15	CDV3	TRUE	0.0740357	0.00352249	1	0.99	0.985
ENSG00000058668.14	ATP2B4	TRUE	0.0325572	0.00353947	1	0.818	0.793
ENSG00000215417.11	MIR17HG	TRUE	0.0375164	0.00355582	1	0.511	0.472
ENSG00000166411.13	IDH3A	FALSE	0.0421557	0.00358403	1	0.815	0.79
ENSG00000171045.14	TSNARE1	FALSE	0.028075	0.00359109	1	0.469	0.43
ENSG00000135249.7	RINT1	FALSE	0.0265517	0.00359437	1	0.561	0.516
ENSG00000113456.18	RAD1	TRUE	0.0354833	0.00360536	1	0.739	0.702
ENSG00000101868.10	POLA1	TRUE	0.0388696	0.00361202	1	0.721	0.692
ENSG00000100401.19	RANGAP1	TRUE	0.0524084	0.00362324	1	0.841	0.801
ENSG00000182199.10	SHMT2	TRUE	0.0384856	0.00362343	1	0.934	0.921
ENSG00000131368.7	MRPS25	FALSE	0.0467989	0.00364046	1	0.984	0.981
ENSG00000073578.16	SDHA	TRUE	0.0425586	0.00365468	1	0.923	0.892
ENSG00000172269.17	DPAGT1	FALSE	0.0286116	0.00369689	1	0.582	0.545
ENSG00000186871.6	ERCC6L	TRUE	0.0281139	0.00370224	1	0.439	0.39
ENSG00000163541.11	SUCLG1	FALSE	0.0428673	0.00370277	1	0.972	0.972
ENSG00000146701.11	MDH2	TRUE	0.0470438	0.0037111	1	1	0.998
ENSG00000166483.10	WEE1	TRUE	0.0366272	0.00372178	1	0.636	0.596
ENSG00000237238.2	BMS1P10	FALSE	0.00239052	0.00377209	1	0.011	0.003
ENSG00000109919.9	MTCH2	TRUE	0.0469437	0.00377225	1	0.982	0.962
ENSG00000149089.12	APIP	FALSE	0.0325393	0.00378139	1	0.843	0.793
ENSG00000123983.13	ACSL3	TRUE	0.046771	0.00378704	1	0.913	0.885
ENSG00000158220.13	ESYT3	FALSE	0.0022777	0.00380083	1	0.015	0.004
ENSG00000156017.12	CARNMT1	TRUE	0.0393216	0.00380719	1	0.838	0.83
ENSG00000136261.14	BZW2	TRUE	0.0476131	0.00380756	1	0.992	0.99
ENSG00000130638.15	ATXN10	FALSE	0.0436668	0.00380963	1	0.985	0.97
ENSG00000129810.14	SGO1	TRUE	0.0301251	0.00384499	1	0.587	0.535
ENSG00000198668.10	CALM1	TRUE	0.0373361	0.00385987	1	1	1
ENSG00000023734.10	STRAP	TRUE	0.0545484	0.00387229	1	0.987	0.979
ENSG00000101407.12	TTI1	TRUE	0.0333997	0.00387341	1	0.656	0.614
ENSG00000177370.4	TIMM22	FALSE	0.0394202	0.00389655	1	0.625	0.598
ENSG00000060138.12	YBX3	TRUE	0.0520661	0.00389736	1	0.992	0.996
ENSG00000006634.7	DBF4	TRUE	0.0594924	0.00392607	1	0.918	0.872
ENSG00000100722.18	ZC3H14	TRUE	0.0381489	0.00393898	1	0.825	0.788
ENSG00000070010.18	UFD1L	TRUE	0.0423887	0.00395594	1	0.952	0.931
ENSG00000132612.15	VPS4A	FALSE	0.0363255	0.0040359	1	0.725	0.699
ENSG00000136492.8	BRIP1	TRUE	0.0348401	0.00403926	1	0.575	0.518
ENSG00000034510.5	TMSB10	TRUE	0.0443814	0.00404362	1	1	1
ENSG00000130560.8	UBAC1	FALSE	0.0390418	0.00405009	1	0.828	0.796
ENSG00000277022.1	RP3-453C12.15	FALSE	0.00530656	0.00406029	1	0.026	0.011
ENSG00000138686.9	BBS7	FALSE	0.0228359	0.00406787	1	0.585	0.546
ENSG00000151366.12	NDUFC2	TRUE	0.0382008	0.00407372	1	0.997	0.998
ENSG00000175322.11	ZNF519	FALSE	0.0296958	0.0040749	1	0.43	0.389
ENSG00000156273.15	BACH1	TRUE	0.0281501	0.00407831	1	0.851	0.831
ENSG00000175470.18	PPP2R2D	TRUE	0.0504716	0.00408601	1	0.911	0.88
ENSG00000090520.11	DNAJB11	TRUE	0.0495831	0.00411528	1	0.843	0.827
ENSG00000168906.12	MAT2A	TRUE	0.0729972	0.00411646	1	0.975	0.968
ENSG00000132383.11	RPA1	TRUE	0.0428629	0.00413758	1	0.846	0.81
ENSG00000131148.8	EMC8	TRUE	0.0505094	0.00414062	1	0.874	0.855
ENSG00000273321.1	RP11-621L6.3	FALSE	0.00436297	0.0041492	1	0.026	0.011
ENSG00000253230.7	LINC00599	FALSE	0.0166439	0.00417054	1	0.2	0.157
ENSG00000141499.16	WRAP53	FALSE	0.0201835	0.00418154	1	0.428	0.379
ENSG00000134291.11	TMEM106C	TRUE	0.0380509	0.00420468	1	0.754	0.67
ENSG00000163510.13	CWC22	FALSE	0.0437312	0.00426156	1	0.957	0.929
ENSG00000170089.15	RP11-423H2.1	FALSE	0.0409181	0.00428932	1	0.867	0.847
ENSG00000143321.18	HDGF	TRUE	0.0576683	0.00430265	1	0.993	0.99
ENSG00000048828.16	FAM120A	TRUE	0.0505379	0.00432732	1	0.992	0.984
ENSG00000233937.6	CTC-338M12.4	FALSE	0.0299385	0.0043374	1	0.42	0.386
ENSG00000137168.7	PPIL1	TRUE	0.0385961	0.00437603	1	0.795	0.757
ENSG00000182552.14	RWDD4	FALSE	0.0388855	0.00440185	1	0.898	0.89
ENSG00000083168.9	KAT6A	TRUE	0.047023	0.00440771	1	0.928	0.92
ENSG00000273391.1	RP11-634H22.1	FALSE	0.00942297	0.00443018	1	0.131	0.094
ENSG00000061794.12	MRPS35	TRUE	0.0453761	0.00443505	1	0.985	0.983
ENSG00000116754.13	SRSF11	TRUE	0.0451936	0.00444035	1	1	0.996
ENSG00000159147.17	DONSON	TRUE	0.0210873	0.00444529	1	0.505	0.456
ENSG00000074695.5	LMAN1	TRUE	0.0574853	0.00444691	1	0.997	0.985
ENSG00000141858.11	SAMD1	TRUE	0.0543371	0.00447181	1	0.902	0.888
ENSG00000174695.9	TMEM167A	TRUE	0.0405961	0.00448326	1	0.993	0.991
ENSG00000075618.17	FSCN1	TRUE	0.0371672	0.00450519	1	0.626	0.586
ENSG00000145604.15	SKP2	TRUE	0.0446876	0.00457285	1	0.682	0.678
ENSG00000132330.16	SCLY	FALSE	0.0182051	0.00460179	1	0.321	0.274
ENSG00000059769.19	DNAJC25	FALSE	0.0269167	0.00460953	1	0.402	0.365
ENSG00000198157.10	HMGN5	TRUE	0.0420295	0.00461046	1	0.793	0.765
ENSG00000179409.10	GEMIN4	TRUE	0.0320188	0.00462654	1	0.682	0.648
ENSG00000253716.5	MINCR	TRUE	0.0604245	0.00463357	1	0.925	0.904
ENSG00000110696.9	C11orf58	FALSE	0.045381	0.00463411	1	0.998	1
ENSG00000153395.9	LPCAT1	TRUE	0.0245689	0.00463465	1	0.475	0.434
ENSG00000174371.16	EXO1	TRUE	0.043062	0.00466249	1	0.469	0.421
ENSG00000167978.16	SRRM2	TRUE	0.0464423	0.00471932	1	1	1
ENSG00000121022.13	COPS5	FALSE	0.045991	0.00473366	1	1	0.998
ENSG00000177302.14	TOP3A	FALSE	0.0320173	0.00474152	1	0.546	0.52
ENSG00000163029.15	SMC6	FALSE	0.0359745	0.00478797	1	0.866	0.832
ENSG00000168159.10	RNF187	FALSE	0.0456574	0.0048033	1	0.797	0.8
ENSG00000139579.12	NABP2	TRUE	0.0340063	0.0048151	1	0.698	0.655
ENSG00000137504.13	CREBZF	FALSE	0.0397699	0.00482879	1	0.805	0.792
ENSG00000229833.9	PET100	TRUE	0.0441049	0.00484232	1	0.98	0.974
ENSG00000168092.13	PAFAH1B2	FALSE	0.0396081	0.00489531	1	0.926	0.906
ENSG00000153574.8	RPIA	TRUE	0.0425499	0.00492892	1	0.875	0.835
ENSG00000132361.16	CLUH	FALSE	0.0443179	0.00494522	1	0.813	0.775
ENSG00000177565.16	TBL1XR1	FALSE	0.0453491	0.00496741	1	0.989	0.973
ENSG00000147324.10	MFHAS1	FALSE	0.0314148	0.00497158	1	0.602	0.546
ENSG00000165055.15	METTL2B	FALSE	0.0353571	0.00498752	1	0.874	0.842
ENSG00000107020.9	PLGRKT	FALSE	0.0234146	0.00499066	1	0.636	0.59
ENSG00000237149.5	ZNF503-AS2	FALSE	0.00978757	0.0049921	1	0.089	0.059
ENSG00000139684.13	ESD	FALSE	0.046501	0.00504556	1	1	0.998
ENSG00000125482.12	TTF1	TRUE	0.0402328	0.00506947	1	0.795	0.763
ENSG00000072135.12	PTPN18	FALSE	0.0338861	0.00508205	1	0.79	0.757
ENSG00000124767.6	GLO1	TRUE	0.0671677	0.00512206	1	0.989	0.984
ENSG00000126953.5	TIMM8A	TRUE	0.05753	0.00512259	1	0.915	0.882
ENSG00000101412.12	E2F1	TRUE	0.0297407	0.00514261	1	0.459	0.403
ENSG00000140743.7	CDR2	FALSE	0.024727	0.0051449	1	0.361	0.319
ENSG00000138757.14	G3BP2	TRUE	0.0506854	0.00515543	1	0.997	0.991
ENSG00000127191.17	TRAF2	FALSE	0.0223325	0.00517347	1	0.405	0.364
ENSG00000214262.4	ANKRD36BP1	FALSE	0.0197787	0.00518699	1	0.361	0.317
ENSG00000152684.10	PELO	FALSE	0.0349821	0.00520137	1	0.541	0.513
ENSG00000077721.15	UBE2A	TRUE	0.0447113	0.00520252	1	0.944	0.909
ENSG00000198356.11	ASNA1	TRUE	0.0443077	0.00521065	1	0.943	0.931
ENSG00000213024.11	NUP62	TRUE	0.0421339	0.00521665	1	0.957	0.932
ENSG00000171566.11	PLRG1	FALSE	0.0300803	0.00522327	1	0.866	0.852
ENSG00000174953.13	DHX36	FALSE	0.0543665	0.00524233	1	0.984	0.97
ENSG00000214517.9	PPME1	TRUE	0.0307861	0.00524683	1	0.702	0.671
ENSG00000154760.13	SLFN13	TRUE	0.0355461	0.00524788	1	0.684	0.633
ENSG00000107625.12	DDX50	FALSE	0.044463	0.00525932	1	0.923	0.889
ENSG00000134900.11	TPP2	TRUE	0.0503952	0.00528889	1	0.987	0.981
ENSG00000169020.9	ATP5I	TRUE	0.0440038	0.00534996	1	1	1
ENSG00000239789.5	MRPS17	TRUE	0.0422241	0.0053558	1	0.767	0.74
ENSG00000173113.6	TRMT112	TRUE	0.0447095	0.00535778	1	1	0.998
ENSG00000091483.6	FH	TRUE	0.0460675	0.00539236	1	0.918	0.913
ENSG00000128045.6	RASL11B	FALSE	0.00504524	0.00539879	1	0.044	0.024
ENSG00000272931.1	RP5-943J3.2	TRUE	0.0341616	0.00543315	1	0.274	0.234
ENSG00000263001.5	GTF2I	FALSE	0.0477941	0.00546757	1	0.985	0.973
ENSG00000129317.14	PUS7L	FALSE	0.0404392	0.0054755	1	0.925	0.914
ENSG00000281103.1	TRG-AS1	FALSE	0.0423362	0.00551969	1	0.643	0.616
ENSG00000104679.10	R3HCC1	TRUE	0.0384567	0.0055318	1	0.905	0.879
ENSG00000197020.10	ZNF100	FALSE	0.0407021	0.00556775	1	0.851	0.813
ENSG00000167986.13	DDB1	FALSE	0.0458946	0.00560887	1	0.975	0.96
ENSG00000156990.14	RPUSD3	FALSE	0.0346824	0.0056292	1	0.78	0.775
ENSG00000100519.11	PSMC6	FALSE	0.0466705	0.00565204	1	0.987	0.977
ENSG00000147996.16	CBWD5	TRUE	0.0302823	0.00566436	1	0.756	0.707
ENSG00000184007.18	PTP4A2	FALSE	0.043636	0.00566998	1	0.995	0.991
ENSG00000196365.11	LONP1	TRUE	0.0461294	0.00568748	1	0.918	0.903
ENSG00000264365.1	RP11-621L6.2	FALSE	0.00266132	0.00572831	1	0.016	0.006
ENSG00000186767.6	SPIN4	TRUE	0.0480222	0.00573616	1	0.811	0.788
ENSG00000143569.18	UBAP2L	FALSE	0.0533691	0.00573626	1	0.97	0.961
ENSG00000100142.14	POLR2F	TRUE	0.0416938	0.00574639	1	0.98	0.975
ENSG00000169062.14	UPF3A	FALSE	0.0410217	0.00574761	1	0.98	0.972
ENSG00000013573.16	DDX11	TRUE	0.0325881	0.00576798	1	0.636	0.592
ENSG00000062282.14	DGAT2	FALSE	0.0219188	0.00577811	1	0.475	0.438
ENSG00000162851.7	TFB2M	TRUE	0.0447895	0.00578698	1	0.879	0.844
ENSG00000269439.5	CTD-3131K8.2	FALSE	0.0212962	0.00578913	1	0.562	0.517
ENSG00000117360.12	PRPF3	FALSE	0.0387033	0.00581083	1	0.769	0.752
ENSG00000148688.13	RPP30	FALSE	0.0357691	0.00582596	1	0.885	0.864
ENSG00000178921.13	PFAS	FALSE	0.0256207	0.00586624	1	0.63	0.585
ENSG00000110080.18	ST3GAL4	TRUE	0.042001	0.00589467	1	0.685	0.667
ENSG00000156795.6	WDYHV1	FALSE	0.0268949	0.00589854	1	0.585	0.552
ENSG00000210082.2	MT-RNR2	TRUE	0.0428695	0.00591921	1	1	1
ENSG00000101935.9	AMMECR1	TRUE	0.0245048	0.00594425	1	0.689	0.637
ENSG00000158526.7	TSR2	FALSE	0.0335731	0.0060108	1	0.725	0.692
ENSG00000117399.13	CDC20	TRUE	0.0933413	0.00602153	1	0.595	0.551
ENSG00000135040.15	NAA35	TRUE	0.0317518	0.00602565	1	0.736	0.71
ENSG00000136811.16	ODF2	TRUE	0.0372654	0.00603192	1	0.713	0.676
ENSG00000154473.17	BUB3	TRUE	0.0588547	0.00608242	1	0.99	0.986
ENSG00000081721.11	DUSP12	TRUE	0.0313523	0.00609069	1	0.705	0.672
ENSG00000189319.13	FAM53B	FALSE	0.0231798	0.00610565	1	0.487	0.446
ENSG00000101150.17	TPD52L2	FALSE	0.0386838	0.00612727	1	0.798	0.787
ENSG00000137804.12	NUSAP1	TRUE	0.0578766	0.00612858	1	0.867	0.785
ENSG00000141384.12	TAF4B	FALSE	0.0312769	0.00615639	1	0.62	0.582
ENSG00000128915.11	ICE2	FALSE	0.0324716	0.00622191	1	0.925	0.909
ENSG00000149313.10	AASDHPPT	FALSE	0.0482455	0.00623968	1	0.984	0.955
ENSG00000088992.17	TESC	TRUE	0.0427617	0.00626	1	0.885	0.868
ENSG00000100442.10	FKBP3	FALSE	0.0416537	0.00627649	1	0.98	0.966
ENSG00000075089.9	ACTR6	FALSE	0.0378507	0.00628411	1	0.913	0.882
ENSG00000067704.9	IARS2	TRUE	0.0514117	0.00629713	1	0.974	0.953
ENSG00000102978.12	POLR2C	FALSE	0.0290223	0.00632264	1	0.748	0.719
ENSG00000231006.1	RPL7P32	FALSE	0.00841814	0.00632285	1	0.062	0.038
ENSG00000115207.13	GTF3C2	FALSE	0.0339106	0.00634787	1	0.738	0.693
ENSG00000165934.12	CPSF2	TRUE	0.0401236	0.00637665	1	0.957	0.947
ENSG00000158458.19	NRG2	FALSE	0.00607718	0.00638744	1	0.038	0.019
ENSG00000198618.5	PPIAP22	FALSE	0.0182673	0.0063901	1	0.43	0.391
ENSG00000198836.8	OPA1	FALSE	0.0430887	0.00639196	1	0.974	0.949
ENSG00000111011.17	RSRC2	TRUE	0.0472909	0.00645086	1	0.987	0.97
ENSG00000131467.10	PSME3	TRUE	0.0476204	0.00645324	1	0.869	0.881
ENSG00000137513.9	NARS2	FALSE	0.0261435	0.00646377	1	0.643	0.611
ENSG00000073711.10	PPP2R3A	FALSE	0.00272935	0.00648887	1	0.02	0.008
ENSG00000104522.15	TSTA3	TRUE	0.0415096	0.00649367	1	0.977	0.97
ENSG00000122674.11	CCZ1	FALSE	0.034547	0.00649966	1	0.815	0.775
ENSG00000014138.8	POLA2	TRUE	0.0300548	0.00650967	1	0.616	0.562
ENSG00000150510.16	FAM124A	FALSE	0.0107004	0.00650979	1	0.102	0.07
ENSG00000171824.13	EXOSC10	FALSE	0.0405946	0.00652167	1	0.895	0.863
ENSG00000228253.1	MT-ATP8	TRUE	0.0519638	0.00655037	1	1	0.998
ENSG00000155096.13	AZIN1	FALSE	0.0374785	0.00657459	1	0.998	0.994
ENSG00000006695.10	COX10	FALSE	0.0351365	0.00658762	1	0.638	0.613
ENSG00000129084.17	PSMA1	FALSE	0.0343172	0.00658946	1	1	0.998
ENSG00000106785.14	TRIM14	TRUE	0.0402179	0.00659425	1	0.828	0.801
ENSG00000140995.16	DEF8	FALSE	0.0278056	0.00660918	1	0.685	0.651
ENSG00000188816.3	HMX2	TRUE	0.026764	0.00663533	1	0.559	0.514
ENSG00000136718.9	IMP4	TRUE	0.0455808	0.00665449	1	0.961	0.945
ENSG00000070061.14	IKBKAP	FALSE	0.0315353	0.0066627	1	0.636	0.6
ENSG00000100060.17	MFNG	FALSE	0.0414865	0.00667214	1	0.921	0.918
ENSG00000163634.11	THOC7	TRUE	0.0408972	0.00670043	1	0.998	0.994
ENSG00000188229.5	TUBB4B	TRUE	0.104128	0.00679335	1	0.946	0.937
ENSG00000255857.5	PXN-AS1	FALSE	0.031247	0.00682689	1	0.672	0.65
ENSG00000196415.9	PRTN3	TRUE	0.0711897	0.00684332	1	1	1
ENSG00000251393.3	RP1-240K6.3	FALSE	0.00959606	0.00686973	1	0.095	0.065
ENSG00000136270.13	TBRG4	FALSE	0.0356372	0.00689994	1	0.903	0.884
ENSG00000067225.17	PKM	TRUE	0.0430516	0.00695344	1	1	1
ENSG00000175591.11	P2RY2	TRUE	0.0338005	0.00701101	1	0.708	0.676
ENSG00000130402.11	ACTN4	FALSE	0.0416166	0.00701251	1	0.998	0.996
ENSG00000117751.17	PPP1R8	FALSE	0.0384985	0.00702674	1	0.777	0.75
ENSG00000181588.16	MEX3D	TRUE	0.0291941	0.00706233	1	0.479	0.454
ENSG00000047849.21	MAP4	FALSE	0.0386412	0.00708525	1	0.92	0.914
ENSG00000113387.11	SUB1	TRUE	0.0332244	0.00708525	1	1	1
ENSG00000198729.4	PPP1R14C	FALSE	0.0237034	0.0070973	1	0.426	0.385
ENSG00000101773.17	RBBP8	TRUE	0.0356419	0.00711295	1	0.843	0.798
ENSG00000242571.1	RPL21P11	FALSE	0.00220265	0.00714745	1	0.013	0.004
ENSG00000201041.1	RNA5SP242	FALSE	0.00205281	0.00716379	1	0.013	0.004
ENSG00000108010.11	GLRX3	TRUE	0.0402828	0.00717204	1	0.967	0.96
ENSG00000044459.14	CNTLN	FALSE	0.0343569	0.00721485	1	0.774	0.733
ENSG00000268583.1	CTC-453G23.8	FALSE	0.00189331	0.00723769	1	0.013	0.004
ENSG00000031691.6	CENPQ	TRUE	0.0423186	0.00725119	1	0.593	0.577
ENSG00000170035.15	UBE2E3	TRUE	0.0355829	0.00727944	1	0.857	0.848
ENSG00000215305.9	VPS16	FALSE	0.0291204	0.00728972	1	0.705	0.673
ENSG00000161654.9	LSM12	FALSE	0.0447489	0.00733578	1	0.967	0.941
ENSG00000178105.9	DDX10	TRUE	0.0431406	0.00734723	1	0.844	0.816
ENSG00000266472.5	MRPS21	FALSE	0.0426471	0.00735891	1	1	0.999
ENSG00000116095.10	PLEKHA3	FALSE	0.0347686	0.00738907	1	0.836	0.816
ENSG00000125863.17	MKKS	TRUE	0.0453381	0.00742106	1	0.997	0.996
ENSG00000152193.7	RNF219	TRUE	0.0299201	0.00745397	1	0.879	0.865
ENSG00000165502.6	RPL36AL	TRUE	0.0386126	0.00745425	1	1	1
ENSG00000159069.13	FBXW5	FALSE	0.0394528	0.0074853	1	0.93	0.89
ENSG00000117410.13	ATP6V0B	TRUE	0.0514324	0.00749035	1	0.995	0.996
ENSG00000135966.12	TGFBRAP1	FALSE	0.0304443	0.00753767	1	0.648	0.623
ENSG00000005194.14	CIAPIN1	TRUE	0.0385415	0.00756753	1	0.818	0.793
ENSG00000115808.11	STRN	TRUE	0.026192	0.00759747	1	0.702	0.694
ENSG00000062582.13	MRPS24	TRUE	0.0343272	0.00762154	1	0.725	0.714
ENSG00000160209.18	PDXK	FALSE	0.0394738	0.00762695	1	0.925	0.901
ENSG00000142444.6	C19orf52	FALSE	0.0325606	0.00764538	1	0.843	0.801
ENSG00000198707.14	CEP290	FALSE	0.0398374	0.00764801	1	0.59	0.552
ENSG00000124279.11	FASTKD3	FALSE	0.0276114	0.00765183	1	0.611	0.574
ENSG00000247556.6	OIP5-AS1	TRUE	0.0535225	0.00765336	1	1	0.997
ENSG00000164022.16	AIMP1	FALSE	0.0463614	0.00767889	1	0.992	0.987
ENSG00000196305.17	IARS	TRUE	0.0504073	0.00768697	1	0.992	0.97
ENSG00000116984.12	MTR	FALSE	0.0357247	0.00772254	1	0.866	0.828
ENSG00000101911.12	PRPS2	TRUE	0.0295276	0.00773247	1	0.718	0.69
ENSG00000109881.16	CCDC34	TRUE	0.0404347	0.00774702	1	0.784	0.744
ENSG00000147874.10	HAUS6	TRUE	0.0460037	0.00777815	1	0.825	0.814
ENSG00000169727.12	GPS1	FALSE	0.0374151	0.00782646	1	0.782	0.755
ENSG00000085382.11	HACE1	FALSE	0.026738	0.00783886	1	0.37	0.333
ENSG00000117174.10	ZNHIT6	FALSE	0.0444557	0.00786303	1	0.889	0.859
ENSG00000172613.7	RAD9A	FALSE	0.0299072	0.00787576	1	0.505	0.476
ENSG00000197905.8	TEAD4	FALSE	0.028849	0.00792271	1	0.359	0.32
ENSG00000084652.15	TXLNA	FALSE	0.0353679	0.00796782	1	0.821	0.817
ENSG00000163808.16	KIF15	TRUE	0.0379792	0.00797796	1	0.654	0.597
ENSG00000115317.11	HTRA2	FALSE	0.0305174	0.00803091	1	0.659	0.616
ENSG00000105173.13	CCNE1	TRUE	0.0286728	0.00805287	1	0.466	0.417
ENSG00000278540.4	ACACA	TRUE	0.0427009	0.00810245	1	0.856	0.81
ENSG00000112130.16	RNF8	FALSE	0.0403631	0.00811956	1	0.887	0.886
ENSG00000237382.2	RPL21P121	FALSE	0.00647556	0.00812931	1	0.059	0.036
ENSG00000105186.15	ANKRD27	TRUE	0.0364825	0.00815449	1	0.866	0.859
ENSG00000255139.1	AP000442.1	FALSE	0.00326281	0.0081611	1	0.026	0.012
ENSG00000198624.12	CCDC69	FALSE	0.0229439	0.00817533	1	0.434	0.394
ENSG00000160957.12	RECQL4	TRUE	0.0365812	0.00818298	1	0.739	0.68
ENSG00000088035.15	ALG6	FALSE	0.0220482	0.00819608	1	0.485	0.449
ENSG00000114030.12	KPNA1	TRUE	0.0400336	0.00821619	1	0.821	0.808
ENSG00000131508.15	UBE2D2	TRUE	0.0427773	0.0082977	1	0.987	0.981
ENSG00000214110.3	LDHAP4	FALSE	0.0256387	0.00833061	1	0.377	0.341
ENSG00000085662.13	AKR1B1	TRUE	0.0306219	0.00834158	1	0.705	0.648
ENSG00000011007.12	TCEB3	TRUE	0.034429	0.00837542	1	0.762	0.754
ENSG00000134602.15	STK26	TRUE	0.0400103	0.00837806	1	0.962	0.945
ENSG00000122986.13	HVCN1	TRUE	0.0403157	0.00837966	1	0.941	0.925
ENSG00000154832.14	CXXC1	FALSE	0.0327348	0.00838818	1	0.808	0.775
ENSG00000104960.15	PTOV1	TRUE	0.0290223	0.00843232	1	0.923	0.885
ENSG00000068120.14	COASY	FALSE	0.0325271	0.0084543	1	0.859	0.807
ENSG00000166595.11	FAM96B	TRUE	0.0363074	0.00848772	1	0.997	0.998
ENSG00000239305.6	RNF103	FALSE	0.0157588	0.00849929	1	0.236	0.195
ENSG00000174238.14	PITPNA	FALSE	0.033689	0.00856389	1	0.749	0.747
ENSG00000248664.1	CTC-498J12.3	FALSE	0.00378065	0.00856413	1	0.028	0.013
ENSG00000085415.15	SEH1L	TRUE	0.0406965	0.0085831	1	0.934	0.905
ENSG00000143633.12	C1orf131	TRUE	0.0407576	0.00860343	1	0.941	0.924
ENSG00000165280.15	VCP	TRUE	0.0490893	0.00875899	1	0.99	0.978
ENSG00000176387.6	HSD11B2	FALSE	0.00315198	0.00876046	1	0.023	0.01
ENSG00000164902.13	PHAX	FALSE	0.0401839	0.00877645	1	0.905	0.905
ENSG00000179051.13	RCC2	TRUE	0.0582851	0.0087798	1	0.952	0.945
ENSG00000101187.15	SLCO4A1	FALSE	0.028719	0.00884256	1	0.408	0.376
ENSG00000125630.15	POLR1B	TRUE	0.0274008	0.0088485	1	0.802	0.757
ENSG00000122692.8	SMU1	TRUE	0.0353163	0.00885301	1	0.933	0.924
ENSG00000138160.5	KIF11	TRUE	0.0539781	0.00888546	1	0.733	0.647
ENSG00000102753.9	KPNA3	TRUE	0.0504434	0.0089128	1	0.946	0.947
ENSG00000204463.12	BAG6	FALSE	0.0417059	0.00892338	1	0.97	0.955
ENSG00000166797.10	FAM96A	FALSE	0.0423578	0.00892649	1	0.995	0.989
ENSG00000174021.10	GNG5	TRUE	0.0468119	0.00895849	1	1	1
ENSG00000282988.1	RP1-34B20.21	TRUE	0.0235339	0.00898207	1	0.375	0.336
ENSG00000131747.14	TOP2A	TRUE	0.065195	0.00903204	1	0.848	0.769
ENSG00000166004.14	CEP295	FALSE	0.0282642	0.00906619	1	0.711	0.672
ENSG00000147535.16	PLPP5	TRUE	0.0329355	0.00907949	1	0.802	0.77
ENSG00000147872.9	PLIN2	TRUE	0.0308753	0.00908876	1	0.669	0.642
ENSG00000134987.11	WDR36	TRUE	0.0396494	0.00910033	1	0.916	0.905
ENSG00000167491.17	GATAD2A	TRUE	0.041016	0.0091414	1	0.911	0.896
ENSG00000167272.10	POP5	FALSE	0.0480329	0.00919052	1	0.98	0.964
ENSG00000164163.10	ABCE1	TRUE	0.0440433	0.00919099	1	0.989	0.983
ENSG00000100403.11	ZC3H7B	FALSE	0.0258809	0.00923685	1	0.574	0.543
ENSG00000164961.15	KIAA0196	FALSE	0.039879	0.00931642	1	0.957	0.939
ENSG00000123374.10	CDK2	TRUE	0.0297353	0.00938289	1	0.534	0.506
ENSG00000135617.3	PRADC1	TRUE	0.0286402	0.00939102	1	0.656	0.618
ENSG00000066654.13	THUMPD1	FALSE	0.0494517	0.00941296	1	0.882	0.837
ENSG00000171860.4	C3AR1	FALSE	0.00104738	0.00944593	1	0.093	0.134
ENSG00000198604.10	BAZ1A	TRUE	0.0589147	0.00954851	1	0.977	0.98
ENSG00000127837.9	AAMP	FALSE	0.0307844	0.00955979	1	0.815	0.821
ENSG00000067248.9	DHX29	FALSE	0.0378358	0.00959484	1	0.89	0.867
ENSG00000255508.7	RP11-864I4.1	FALSE	0.00278415	0.00959843	1	0.03	0.014
ENSG00000164167.9	LSM6	TRUE	0.040425	0.00962925	1	0.987	0.985
ENSG00000243667.6	WDR92	FALSE	0.023023	0.00967131	1	0.528	0.495
ENSG00000095380.10	NANS	TRUE	0.04189	0.00968014	1	0.939	0.911
ENSG00000017797.11	RALBP1	FALSE	0.0490748	0.00968445	1	0.992	0.984
ENSG00000100726.14	TELO2	FALSE	0.0314763	0.00970347	1	0.649	0.608
ENSG00000100813.14	ACIN1	FALSE	0.045403	0.00980965	1	0.982	0.979
ENSG00000100285.9	NEFH	TRUE	0.0614096	0.0098896	1	0.559	0.533
ENSG00000127445.13	PIN1	TRUE	0.0497623	0.00989214	1	0.987	0.978
ENSG00000143333.6	RGS16	TRUE	0.0518426	0.0098945	1	0.539	0.481
ENSG00000172716.16	SLFN11	FALSE	0.0388655	0.00990958	1	0.828	0.803
ENSG00000180185.11	FAHD1	FALSE	0.0313124	0.0099129	1	0.661	0.649
ENSG00000154814.13	OXNAD1	FALSE	0.0301341	0.00993269	1	0.507	0.478
ENSG00000117500.12	TMED5	FALSE	0.0319885	0.00994312	1	0.92	0.899
ENSG00000148459.15	PDSS1	FALSE	0.0328948	0.00998414	1	0.779	0.752
ENSG00000119915.4	ELOVL3	FALSE	0.0220033	0.00999353	1	0.331	0.292
ENSG00000116133.11	DHCR24	TRUE	0.0436626	0.0100097	1	0.769	0.753
ENSG00000273184.1	RP11-212P7.3	FALSE	0.00467329	0.0100362	1	0.041	0.023
ENSG00000109084.13	TMEM97	TRUE	0.0322854	0.010044	1	0.831	0.793
ENSG00000121350.15	PYROXD1	TRUE	0.0343885	0.0100476	1	0.785	0.749
ENSG00000279706.1	RP11-561O23.9	FALSE	0.00301821	0.0100805	1	0.025	0.011
ENSG00000180694.13	TMEM64	FALSE	0.0285422	0.0101521	1	0.441	0.407
ENSG00000173486.12	FKBP2	TRUE	0.0504707	0.0101581	1	0.982	0.986
ENSG00000105677.11	TMEM147	TRUE	0.0481925	0.0101857	1	0.979	0.968
ENSG00000147274.14	RBMX	TRUE	0.0546864	0.0102139	1	0.997	0.995
ENSG00000169683.7	LRRC45	FALSE	0.0235566	0.0103188	1	0.521	0.485
ENSG00000198464.13	ZNF480	FALSE	0.0396862	0.0103588	1	0.928	0.915
ENSG00000267796.7	LIN37	FALSE	0.00610003	0.0103969	1	0.074	0.048
ENSG00000096654.15	ZNF184	FALSE	0.0243328	0.0104167	1	0.521	0.481
ENSG00000166130.14	IKBIP	TRUE	0.0443613	0.0104329	1	0.923	0.914
ENSG00000178150.8	ZNF114	FALSE	0.0228713	0.0104479	1	0.366	0.327
ENSG00000171861.10	MRM3	FALSE	0.0396416	0.0104571	1	0.715	0.714
ENSG00000109171.14	SLAIN2	FALSE	0.041986	0.0104844	1	0.872	0.852
ENSG00000275700.4	AATF	TRUE	0.0349535	0.0104847	1	0.936	0.907
ENSG00000166200.14	COPS2	FALSE	0.0351646	0.0104947	1	0.99	0.979
ENSG00000126602.10	TRAP1	TRUE	0.0364611	0.0105494	1	0.941	0.932
ENSG00000117862.11	TXNDC12	TRUE	0.0439315	0.0105682	1	0.97	0.95
ENSG00000125450.10	NUP85	FALSE	0.0342008	0.010571	1	0.702	0.68
ENSG00000163507.13	KIAA1524	TRUE	0.0368639	0.0106183	1	0.689	0.622
ENSG00000178952.9	TUFM	TRUE	0.0403123	0.0107113	1	1	0.998
ENSG00000126934.13	MAP2K2	FALSE	0.0387423	0.0107251	1	0.993	0.989
ENSG00000116580.18	GON4L	FALSE	0.0255743	0.0107694	1	0.838	0.8
ENSG00000227973.1	PIN4P1	FALSE	0.00985872	0.0107957	1	0.075	0.051
ENSG00000100664.10	EIF5	TRUE	0.0461743	0.0108702	1	0.997	0.998
ENSG00000150316.11	CWC15	TRUE	0.0408683	0.0109035	1	0.992	0.983
ENSG00000153107.11	ANAPC1	FALSE	0.0301046	0.0109192	1	0.821	0.787
ENSG00000162614.18	NEXN	TRUE	0.0277574	0.0109544	1	0.38	0.344
ENSG00000104147.8	OIP5	TRUE	0.0208635	0.0109602	1	0.544	0.508
ENSG00000114767.6	RRP9	TRUE	0.0396928	0.0109714	1	0.756	0.739
ENSG00000142544.6	CTU1	TRUE	0.032101	0.0109827	1	0.864	0.824
ENSG00000196230.12	TUBB	TRUE	0.0768086	0.0110162	1	0.997	0.996
ENSG00000104064.16	GABPB1	FALSE	0.0291983	0.0110351	1	0.87	0.855
ENSG00000095906.16	NUBP2	TRUE	0.0437985	0.0111295	1	0.921	0.907
ENSG00000112787.12	FBRSL1	FALSE	0.0359683	0.0111515	1	0.728	0.704
ENSG00000184428.12	TOP1MT	TRUE	0.045688	0.0111822	1	0.993	0.989
ENSG00000114480.12	GBE1	TRUE	0.0518619	0.011207	1	0.905	0.888
ENSG00000170348.8	TMED10	FALSE	0.0389875	0.0112125	1	0.993	0.992
ENSG00000213337.8	ANKRD39	TRUE	0.0357985	0.0112345	1	0.733	0.711
ENSG00000150779.11	TIMM8B	TRUE	0.0418145	0.0112365	1	1	0.999
ENSG00000107104.18	KANK1	TRUE	0.017864	0.0112376	1	0.454	0.412
ENSG00000168488.18	ATXN2L	FALSE	0.0346899	0.0112623	1	0.88	0.867
ENSG00000000460.16	C1orf112	FALSE	0.0250605	0.0112715	1	0.418	0.387
ENSG00000177150.12	FAM210A	TRUE	0.0367561	0.0112754	1	0.816	0.813
ENSG00000156831.7	NSMCE2	TRUE	0.0328391	0.011317	1	0.92	0.904
ENSG00000004487.15	KDM1A	FALSE	0.0330396	0.0113248	1	0.974	0.973
ENSG00000152240.12	HAUS1	TRUE	0.0433723	0.0113926	1	0.925	0.907
ENSG00000100030.14	MAPK1	TRUE	0.0339146	0.0113957	1	0.93	0.942
ENSG00000271795.1	CTC-251D13.1	FALSE	0.00522663	0.0115008	1	0.034	0.018
ENSG00000164815.10	ORC5	FALSE	0.0230999	0.011517	1	0.579	0.547
ENSG00000128654.13	MTX2	TRUE	0.0315355	0.0115199	1	0.905	0.896
ENSG00000058056.8	USP13	TRUE	0.0256001	0.0115961	1	0.557	0.524
ENSG00000089597.16	GANAB	TRUE	0.0362937	0.0116496	1	0.954	0.919
ENSG00000165244.6	ZNF367	FALSE	0.0239081	0.011698	1	0.462	0.412
ENSG00000217930.7	PAM16	TRUE	0.0347027	0.0117181	1	0.739	0.719
ENSG00000160256.12	FAM207A	TRUE	0.0421465	0.0117364	1	0.969	0.944
ENSG00000120896.13	SORBS3	FALSE	0.0268721	0.0117448	1	0.684	0.642
ENSG00000183763.8	TRAIP	FALSE	0.0170221	0.0118082	1	0.341	0.3
ENSG00000156469.8	MTERF3	TRUE	0.0367305	0.0118679	1	0.808	0.782
ENSG00000186283.13	TOR3A	FALSE	0.0298439	0.0119755	1	0.587	0.57
ENSG00000112977.15	DAP	TRUE	0.0355642	0.0120484	1	0.879	0.861
ENSG00000135372.8	NAT10	FALSE	0.0434157	0.0120667	1	0.905	0.884
ENSG00000136810.12	TXN	TRUE	0.0357548	0.0121129	1	1	1
ENSG00000198522.13	GPN1	FALSE	0.0348931	0.0121184	1	0.77	0.766
ENSG00000182557.7	SPNS3	TRUE	0.0476148	0.0121754	1	0.818	0.799
ENSG00000141367.11	CLTC	TRUE	0.0408405	0.0121797	1	1	0.997
ENSG00000114857.17	NKTR	FALSE	0.0351677	0.0121825	1	0.977	0.975
ENSG00000168282.5	MGAT2	FALSE	0.035294	0.012204	1	0.889	0.865
ENSG00000187257.15	RSBN1L	FALSE	0.0345177	0.0122269	1	0.961	0.942
ENSG00000103429.10	BFAR	FALSE	0.0297979	0.01223	1	0.843	0.843
ENSG00000125952.18	MAX	FALSE	0.0408232	0.0122337	1	0.887	0.876
ENSG00000153201.15	RANBP2	TRUE	0.0497613	0.012255	1	0.974	0.968
ENSG00000148773.13	MKI67	TRUE	0.0707856	0.012302	1	0.805	0.718
ENSG00000263883.1	EEF1DP7	FALSE	0.00585031	0.0123553	1	0.057	0.036
ENSG00000143552.9	NUP210L	FALSE	0.00206229	0.0123961	1	0.013	0.004
ENSG00000130511.15	SSBP4	TRUE	0.0402418	0.0124855	1	0.938	0.926
ENSG00000103018.16	CYB5B	TRUE	0.0445047	0.0124867	1	0.911	0.897
ENSG00000179241.12	LDLRAD3	FALSE	0.0177045	0.0125001	1	0.384	0.347
ENSG00000253372.5	RP11-44N11.1	FALSE	0.00697424	0.0125209	1	0.052	0.032
ENSG00000184785.5	SMIM10	TRUE	0.0391481	0.0125331	1	0.718	0.684
ENSG00000198160.14	MIER1	FALSE	0.0342434	0.0125902	1	0.98	0.971
ENSG00000101144.12	BMP7	FALSE	0.00144019	0.012658	1	0.013	0.004
ENSG00000085760.14	MTIF2	FALSE	0.0394283	0.0127761	1	0.956	0.953
ENSG00000214026.10	MRPL23	TRUE	0.0411627	0.0128112	1	1	0.998
ENSG00000089006.16	SNX5	FALSE	0.0521826	0.0129103	1	0.998	0.994
ENSG00000160050.14	CCDC28B	FALSE	0.0272414	0.012971	1	0.762	0.727
ENSG00000140650.11	PMM2	FALSE	0.0380249	0.0129727	1	0.893	0.867
ENSG00000183137.14	CEP57L1	TRUE	0.0381587	0.0129836	1	0.838	0.81
ENSG00000107937.18	GTPBP4	TRUE	0.0498133	0.0129842	1	0.97	0.969
ENSG00000132024.17	CC2D1A	FALSE	0.0197811	0.0129921	1	0.598	0.564
ENSG00000114853.13	ZBTB47	FALSE	0.00676562	0.0130093	1	0.061	0.038
ENSG00000149100.12	EIF3M	TRUE	0.0266715	0.0130383	1	1	1
ENSG00000229591.1	RP5-981O7.2	FALSE	0.0032775	0.013085	1	0.02	0.008
ENSG00000165661.16	QSOX2	FALSE	0.0228252	0.013113	1	0.443	0.408
ENSG00000159674.11	SPON2	TRUE	0.0254992	0.0131212	1	0.518	0.484
ENSG00000171202.6	TMEM126A	FALSE	0.0404029	0.0131729	1	0.967	0.965
ENSG00000143420.17	ENSA	TRUE	0.0408076	0.013183	1	0.995	0.983
ENSG00000129968.15	ABHD17A	FALSE	0.0378155	0.0132889	1	0.979	0.977
ENSG00000144559.10	1941-01-01	FALSE	0.0204613	0.0132996	1	0.459	0.422
ENSG00000108590.10	MED31	FALSE	0.0316411	0.0133145	1	0.767	0.749
ENSG00000113569.15	NUP155	TRUE	0.0370483	0.0133307	1	0.816	0.794
ENSG00000177694.15	NAALADL2	FALSE	0.00327843	0.0133648	1	0.016	0.006
ENSG00000182944.17	EWSR1	TRUE	0.0479385	0.0133722	1	0.992	0.988
ENSG00000136891.13	TEX10	TRUE	0.0328845	0.0134848	1	0.73	0.713
ENSG00000071994.10	PDCD2	TRUE	0.0473747	0.013667	1	0.997	0.997
ENSG00000153560.11	UBP1	FALSE	0.0394383	0.0136978	1	0.808	0.791
ENSG00000121864.9	ZNF639	FALSE	0.0319727	0.0136995	1	0.67	0.65
ENSG00000188312.13	CENPP	TRUE	0.0241632	0.013703	1	0.613	0.569
ENSG00000184277.12	TM2D3	FALSE	0.030111	0.0137642	1	0.595	0.586
ENSG00000136463.7	TACO1	TRUE	0.0316006	0.013822	1	0.8	0.766
ENSG00000124783.12	SSR1	TRUE	0.0469098	0.0138728	1	0.998	0.994
ENSG00000123144.10	C19orf43	TRUE	0.0411301	0.0138979	1	1	1
ENSG00000185480.11	PARPBP	TRUE	0.0367432	0.0139216	1	0.744	0.726
ENSG00000163428.3	LRRC58	TRUE	0.0532384	0.0139771	1	0.948	0.927
ENSG00000278888.1	AC090154.1	FALSE	0.00237742	0.013987	1	0.011	0.004
ENSG00000178605.13	GTPBP6	TRUE	0.0349474	0.0140015	1	0.882	0.851
ENSG00000165138.17	ANKS6	FALSE	0.0157003	0.0140183	1	0.32	0.279
ENSG00000158050.4	DUSP2	TRUE	0.0259205	0.0140804	1	0.489	0.453
ENSG00000006831.9	ADIPOR2	FALSE	0.0352907	0.0140811	1	0.943	0.943
ENSG00000240053.8	LY6G5B	FALSE	0.00694065	0.0141076	1	0.07	0.047
ENSG00000182308.6	DCAF4L1	FALSE	0.0082903	0.0141426	1	0.054	0.034
ENSG00000143851.15	PTPN7	TRUE	0.0529395	0.0141653	1	0.993	0.981
ENSG00000225484.6	NUTM2B-AS1	TRUE	0.0310233	0.0142434	1	0.843	0.833
ENSG00000108389.9	MTMR4	FALSE	0.020902	0.0143106	1	0.557	0.524
ENSG00000233016.6	SNHG7	TRUE	0.0469008	0.0143168	1	0.982	0.977
ENSG00000178449.8	COX14	FALSE	0.038525	0.0143769	1	1	0.995
ENSG00000119487.16	MAPKAP1	FALSE	0.0300906	0.0143798	1	0.892	0.864
ENSG00000175455.14	CCDC14	FALSE	0.0456029	0.0144065	1	0.931	0.903
ENSG00000057252.12	SOAT1	TRUE	0.0243946	0.0145347	1	0.705	0.679
ENSG00000132680.10	KIAA0907	TRUE	0.0357788	0.0145475	1	0.759	0.724
ENSG00000149925.17	ALDOA	TRUE	0.0316016	0.0145609	1	1	1
ENSG00000174243.9	DDX23	FALSE	0.0347017	0.014685	1	0.938	0.888
ENSG00000101342.9	TLDC2	FALSE	0.00207324	0.0147097	1	0.01	0.003
ENSG00000258471.1	RP11-84C10.4	FALSE	0.00191993	0.0147279	1	0.01	0.003
ENSG00000072201.13	LNX1	FALSE	0.00365546	0.0147382	1	0.03	0.015
ENSG00000136010.13	ALDH1L2	FALSE	0.0409885	0.0147663	1	0.554	0.543
ENSG00000130299.16	GTPBP3	FALSE	0.0254641	0.0148276	1	0.651	0.604
ENSG00000115649.15	CNPPD1	FALSE	0.0218331	0.0149	1	0.552	0.516
ENSG00000099797.12	TECR	TRUE	0.0447717	0.0149267	1	0.995	0.982
ENSG00000119383.19	PTPA	FALSE	0.0360145	0.0149391	1	0.792	0.77
ENSG00000131473.16	ACLY	TRUE	0.0499461	0.0150865	1	0.943	0.928
ENSG00000263683.1	RP4-777O23.1	FALSE	0.00151206	0.0150969	1	0.01	0.003
ENSG00000086827.8	ZW10	FALSE	0.023277	0.0151005	1	0.63	0.599
ENSG00000206527.9	HACD2	FALSE	0.0368073	0.0151047	1	0.623	0.613
ENSG00000114209.14	PDCD10	FALSE	0.031668	0.0151305	1	0.987	0.989
ENSG00000077348.8	EXOSC5	TRUE	0.0411553	0.0151818	1	0.979	0.974
ENSG00000181751.9	C5orf30	FALSE	0.0163341	0.0152219	1	0.282	0.246
ENSG00000092020.10	PPP2R3C	TRUE	0.0333687	0.0152372	1	0.913	0.882
ENSG00000106789.12	CORO2A	TRUE	0.0446497	0.0152664	1	0.651	0.629
ENSG00000143889.15	HNRNPLL	TRUE	0.0296913	0.0153464	1	0.895	0.868
ENSG00000173473.10	SMARCC1	FALSE	0.0489112	0.0153546	1	0.995	0.992
ENSG00000198089.14	SFI1	FALSE	0.0177358	0.015357	1	0.39	0.348
ENSG00000274523.4	RCC1L	FALSE	0.0332116	0.0153722	1	0.808	0.783
ENSG00000196655.10	TRAPPC4	TRUE	0.0324419	0.0154234	1	0.851	0.845
ENSG00000136699.19	SMPD4	FALSE	0.0163451	0.0154383	1	0.362	0.321
ENSG00000274605.1	RP11-12G12.7	FALSE	0.0202846	0.0155914	1	0.579	0.539
ENSG00000188227.12	ZNF793	FALSE	0.00476861	0.0156308	1	0.031	0.016
ENSG00000178127.12	NDUFV2	TRUE	0.0371373	0.0156806	1	0.9	0.878
ENSG00000281344.1	HELLPAR	TRUE	0.0825561	0.0156986	1	0.87	0.874
ENSG00000136240.9	KDELR2	FALSE	0.0357901	0.0158142	1	0.941	0.92
ENSG00000126003.6	PLAGL2	FALSE	0.0302467	0.0158144	1	0.639	0.621
ENSG00000128908.15	INO80	FALSE	0.0267317	0.0158523	1	0.831	0.79
ENSG00000184640.17	SEPT9	FALSE	0.0324762	0.0158598	1	0.715	0.68
ENSG00000137776.16	SLTM	FALSE	0.0456627	0.015909	1	0.995	0.989
ENSG00000115539.13	PDCL3	TRUE	0.0382232	0.0159201	1	0.907	0.875
ENSG00000148337.20	CIZ1	FALSE	0.025048	0.0159305	1	0.684	0.649
ENSG00000169564.6	PCBP1	FALSE	0.0446859	0.0159602	1	1	0.998
ENSG00000135018.13	UBQLN1	FALSE	0.0427013	0.0159835	1	0.961	0.924
ENSG00000116030.16	SUMO1	TRUE	0.0345754	0.0159962	1	0.997	0.994
ENSG00000012963.14	UBR7	TRUE	0.0291564	0.0160768	1	0.657	0.651
ENSG00000183463.5	URAD	FALSE	0.00294686	0.0160783	1	0.031	0.016
ENSG00000130921.7	C12orf65	FALSE	0.0264797	0.0160901	1	0.903	0.888
ENSG00000221829.9	FANCG	FALSE	0.0209174	0.0161153	1	0.364	0.326
ENSG00000171848.13	RRM2	TRUE	0.0260936	0.0161663	1	0.748	0.665
ENSG00000198912.10	C1orf174	TRUE	0.0395148	0.0162439	1	0.702	0.682
ENSG00000179528.15	LBX2	FALSE	0.0088672	0.0162593	1	0.09	0.064
ENSG00000181938.13	GINS3	TRUE	0.0253811	0.0162767	1	0.384	0.355
ENSG00000047188.15	YTHDC2	FALSE	0.0256091	0.0162874	1	0.833	0.834
ENSG00000087365.15	SF3B2	FALSE	0.0438362	0.0163146	1	0.995	0.992
ENSG00000175701.10	LINC00116	TRUE	0.0513227	0.0163234	1	0.992	0.988
ENSG00000069248.11	NUP133	FALSE	0.0338711	0.016327	1	0.798	0.776
ENSG00000116221.15	MRPL37	TRUE	0.0387921	0.0163892	1	0.936	0.921
ENSG00000127337.6	YEATS4	TRUE	0.0378167	0.0163997	1	0.916	0.884
ENSG00000278828.1	HIST1H3H	FALSE	0.020176	0.0164556	1	0.313	0.279
ENSG00000138658.15	ZGRF1	TRUE	0.0317468	0.0166529	1	0.477	0.449
ENSG00000144674.16	GOLGA4	FALSE	0.046271	0.0167242	1	0.962	0.957
ENSG00000067167.7	TRAM1	TRUE	0.0386172	0.0167862	1	1	0.998
ENSG00000124571.17	XPO5	TRUE	0.0406157	0.0167889	1	0.895	0.872
ENSG00000149929.15	HIRIP3	TRUE	0.0273055	0.0167972	1	0.711	0.681
ENSG00000125877.12	ITPA	FALSE	0.0333497	0.0169245	1	0.995	0.992
ENSG00000111361.12	EIF2B1	TRUE	0.0350888	0.0170105	1	0.893	0.878
ENSG00000081154.11	PCNP	FALSE	0.0317529	0.0170246	1	0.987	0.987
ENSG00000055483.19	USP36	FALSE	0.0314326	0.017067	1	0.659	0.629
ENSG00000128059.8	PPAT	TRUE	0.043652	0.0171083	1	0.905	0.858
ENSG00000278615.4	C11orf98	TRUE	0.0223976	0.0171205	1	0.593	0.57
ENSG00000127334.10	DYRK2	FALSE	0.0245969	0.0171273	1	0.59	0.577
ENSG00000167797.7	CDK2AP2	TRUE	0.0386813	0.0172595	1	0.779	0.749
ENSG00000175643.8	RMI2	TRUE	0.0225862	0.0173292	1	0.41	0.378
ENSG00000011485.14	PPP5C	FALSE	0.0416892	0.0173788	1	0.885	0.853
ENSG00000153048.10	CARHSP1	TRUE	0.0262894	0.0174059	1	0.92	0.914
ENSG00000097021.19	ACOT7	FALSE	0.0266432	0.0174447	1	0.633	0.592
ENSG00000136875.12	PRPF4	FALSE	0.035835	0.0174461	1	0.913	0.892
ENSG00000065802.11	ASB1	FALSE	0.0201317	0.0174464	1	0.61	0.576
ENSG00000136986.9	DERL1	FALSE	0.0357509	0.0175532	1	0.969	0.953
ENSG00000213672.7	NCKIPSD	FALSE	0.0234717	0.0175735	1	0.449	0.423
ENSG00000124575.6	HIST1H1D	TRUE	0.144685	0.0176012	1	0.775	0.751
ENSG00000127586.16	CHTF18	FALSE	0.0220717	0.017646	1	0.448	0.409
ENSG00000051341.13	POLQ	TRUE	0.0327198	0.0177178	1	0.661	0.606
ENSG00000122482.20	ZNF644	FALSE	0.0405319	0.0177646	1	0.943	0.925
ENSG00000179943.7	FIZ1	FALSE	0.0166209	0.0177954	1	0.413	0.375
ENSG00000117899.10	MESDC2	TRUE	0.0320177	0.0178055	1	0.964	0.945
ENSG00000103035.10	PSMD7	TRUE	0.0493936	0.017818	1	0.992	0.989
ENSG00000086504.15	MRPL28	FALSE	0.0346136	0.0178917	1	0.979	0.964
ENSG00000120053.10	GOT1	FALSE	0.0240784	0.017917	1	0.554	0.525
ENSG00000140365.15	COMMD4	TRUE	0.0367953	0.0179304	1	0.959	0.926
ENSG00000272979.1	RP11-647K16.1	FALSE	0.0041919	0.0180212	1	0.038	0.021
ENSG00000065060.16	UHRF1BP1	FALSE	0.0165328	0.0180967	1	0.687	0.66
ENSG00000168078.9	PBK	TRUE	0.0451243	0.0181514	1	0.659	0.603
ENSG00000156136.9	DCK	TRUE	0.0378381	0.018183	1	0.818	0.806
ENSG00000119640.8	ACYP1	FALSE	0.027403	0.0181976	1	0.761	0.728
ENSG00000272347.1	RP11-43F13.4	FALSE	0.00293174	0.0182037	1	0.02	0.009
ENSG00000165714.10	BORCS5	FALSE	0.0197853	0.0182442	1	0.566	0.516
ENSG00000131504.15	DIAPH1	TRUE	0.0389	0.0182767	1	0.979	0.968
ENSG00000031823.14	RANBP3	FALSE	0.0288291	0.0182992	1	0.69	0.667
ENSG00000250988.7	SNHG21	FALSE	0.0224562	0.018323	1	0.292	0.257
ENSG00000237436.1	RP11-312B8.1	FALSE	0.00310977	0.0184049	1	0.026	0.013
ENSG00000141385.9	AFG3L2	TRUE	0.039163	0.0185912	1	0.969	0.958
ENSG00000095574.11	IKZF5	TRUE	0.0255246	0.0186055	1	0.626	0.599
ENSG00000160932.10	LY6E	TRUE	0.0452446	0.0186634	1	0.987	0.982
ENSG00000254469.7	RP11-849H4.2	FALSE	0.018679	0.0186981	1	0.374	0.334
ENSG00000120686.11	UFM1	TRUE	0.0395018	0.0187397	1	0.992	0.979
ENSG00000161179.13	YDJC	FALSE	0.0348908	0.0187761	1	0.949	0.937
ENSG00000169180.11	XPO6	FALSE	0.0315604	0.0187905	1	0.833	0.79
ENSG00000126351.12	THRA	TRUE	0.0383162	0.0188169	1	0.682	0.653
ENSG00000137714.2	FDX1	FALSE	0.036325	0.0188625	1	0.782	0.794
ENSG00000166133.17	RPUSD2	FALSE	0.0223023	0.0188638	1	0.58	0.551
ENSG00000100075.9	SLC25A1	TRUE	0.0430369	0.0188967	1	0.92	0.894
ENSG00000101972.18	STAG2	TRUE	0.0351423	0.0189762	1	0.989	0.97
ENSG00000173588.14	CEP83	FALSE	0.0291984	0.0190216	1	0.821	0.797
ENSG00000205208.4	C4orf46	TRUE	0.0232161	0.0190726	1	0.595	0.569
ENSG00000134779.14	TPGS2	TRUE	0.0280118	0.0191065	1	0.857	0.849
ENSG00000115446.11	UNC50	FALSE	0.0269638	0.0191284	1	0.779	0.741
ENSG00000089050.15	RBBP9	FALSE	0.0179536	0.0192119	1	0.411	0.375
ENSG00000213923.10	CSNK1E	TRUE	0.0323666	0.0192233	1	0.823	0.799
ENSG00000160679.12	CHTOP	TRUE	0.0326179	0.0192702	1	0.918	0.91
ENSG00000125755.18	SYMPK	FALSE	0.036468	0.0192799	1	0.925	0.894
ENSG00000133114.17	GPALPP1	FALSE	0.0330211	0.0193453	1	0.885	0.892
ENSG00000023041.11	ZDHHC6	TRUE	0.0343974	0.0193962	1	0.777	0.759
ENSG00000148834.12	GSTO1	TRUE	0.0368268	0.0194416	1	0.997	0.995
ENSG00000224839.1	RPL12P17	FALSE	0.00222214	0.0194823	1	0.013	0.005
ENSG00000178904.18	DPY19L3	TRUE	0.032958	0.0194984	1	0.623	0.605
ENSG00000003989.16	SLC7A2	TRUE	0.0282244	0.019526	1	0.621	0.593
ENSG00000164406.7	LEAP2	FALSE	0.00811336	0.0195417	1	0.121	0.091
ENSG00000178115.11	GOLGA8Q	FALSE	0.0304897	0.0195433	1	0.736	0.714
ENSG00000175110.11	MRPS22	TRUE	0.0342051	0.0196155	1	0.907	0.896
ENSG00000060491.16	OGFR	TRUE	0.0312271	0.0196274	1	0.78	0.76
ENSG00000164933.11	SLC25A32	TRUE	0.0382098	0.0196526	1	0.915	0.907
ENSG00000180900.17	SCRIB	TRUE	0.0389482	0.0196637	1	0.826	0.811
ENSG00000228559.1	RP3-340B19.3	FALSE	0.00221235	0.0197285	1	0.013	0.005
ENSG00000240409.1	MTATP8P1	FALSE	0.00210106	0.0197285	1	0.013	0.005
ENSG00000159256.12	MORC3	FALSE	0.0322301	0.0197716	1	0.849	0.857
ENSG00000124444.15	ZNF576	FALSE	0.0276088	0.0198273	1	0.725	0.69
ENSG00000242259.8	C22orf39	FALSE	0.032076	0.0198523	1	0.905	0.899
ENSG00000108106.13	UBE2S	TRUE	0.0777039	0.0198905	1	0.956	0.936
ENSG00000152642.10	GPD1L	FALSE	0.0166141	0.0198916	1	0.389	0.349
ENSG00000102738.7	MRPS31	FALSE	0.0350925	0.019957	1	0.921	0.905
ENSG00000144736.13	SHQ1	TRUE	0.0256223	0.0200198	1	0.777	0.731
ENSG00000137814.9	HAUS2	TRUE	0.0324748	0.0200209	1	0.748	0.737
ENSG00000214113.10	LYRM4	FALSE	0.0329564	0.0200366	1	0.946	0.937
ENSG00000133104.12	SPG20	TRUE	0.0430433	0.0200788	1	0.989	0.983
ENSG00000100902.10	PSMA6	TRUE	0.0324999	0.0200926	1	0.784	0.775
ENSG00000233382.6	NKAPP1	FALSE	0.0287907	0.0201069	1	0.664	0.64
ENSG00000204438.10	GPANK1	TRUE	0.0360121	0.0202023	1	0.898	0.881
ENSG00000126945.8	HNRNPH2	FALSE	0.0310313	0.0202261	1	0.923	0.92
ENSG00000267458.1	CTC-425F1.4	TRUE	0.0115621	0.0202292	1	0.338	0.296
ENSG00000222898.1	RN7SKP97	FALSE	0.00212899	0.0202414	1	0.016	0.007
ENSG00000241685.8	ARPC1A	TRUE	0.0357668	0.0202473	1	0.862	0.851
ENSG00000145414.8	NAF1	FALSE	0.0309876	0.0203483	1	0.726	0.694
ENSG00000163597.14	SNHG16	TRUE	0.0368921	0.0204524	1	0.984	0.984
ENSG00000079459.12	FDFT1	TRUE	0.0545725	0.0204567	1	0.997	0.99
ENSG00000186298.11	PPP1CC	TRUE	0.0433772	0.0205137	1	0.992	0.994
ENSG00000160124.9	CCDC58	TRUE	0.0353532	0.0205532	1	0.767	0.757
ENSG00000167468.16	GPX4	TRUE	0.0366795	0.020564	1	1	1
ENSG00000277602.1	AC005363.11	FALSE	0.00741586	0.0205809	1	0.072	0.049
ENSG00000145979.17	TBC1D7	FALSE	0.0256717	0.020604	1	0.77	0.749
ENSG00000119616.11	FCF1	FALSE	0.0238279	0.0206564	1	0.793	0.758
ENSG00000119912.15	IDE	FALSE	0.0283633	0.0206649	1	0.798	0.774
ENSG00000146963.17	LUC7L2	TRUE	0.0463145	0.0206832	1	0.964	0.941
ENSG00000262919.7	FAM58A	FALSE	0.024873	0.0206994	1	0.492	0.474
ENSG00000067064.10	IDI1	TRUE	0.0445738	0.0208676	1	0.964	0.936
ENSG00000224934.2	RP11-441O15.3	FALSE	0.0127978	0.0208728	1	0.09	0.065
ENSG00000114021.11	NIT2	TRUE	0.0324366	0.0208731	1	0.967	0.956
ENSG00000223496.2	EXOSC6	FALSE	0.0423627	0.0209146	1	0.848	0.842
ENSG00000178988.10	MRFAP1L1	FALSE	0.0265536	0.020925	1	0.769	0.731
ENSG00000165506.14	DNAAF2	FALSE	0.0329621	0.0210624	1	0.787	0.773
ENSG00000106004.4	HOXA5	FALSE	0.0252196	0.0210659	1	0.369	0.337
ENSG00000110841.13	PPFIBP1	TRUE	0.0426539	0.0211025	1	0.77	0.754
ENSG00000218739.9	CEBPZOS	FALSE	0.0276648	0.0211205	1	0.931	0.951
ENSG00000170584.10	NUDCD2	FALSE	0.0382229	0.0211909	1	0.967	0.962
ENSG00000164040.16	PGRMC2	FALSE	0.0282112	0.0212478	1	0.834	0.806
ENSG00000116985.11	BMP8B	TRUE	0.0277352	0.0212609	1	0.593	0.559
ENSG00000165487.13	MICU2	TRUE	0.0357683	0.0212646	1	0.967	0.96
ENSG00000126653.16	NSRP1	FALSE	0.0370312	0.0213336	1	0.923	0.938
ENSG00000088833.17	NSFL1C	FALSE	0.0318997	0.0213394	1	0.87	0.852
ENSG00000034693.14	PEX3	FALSE	0.02515	0.0213709	1	0.592	0.558
ENSG00000133318.13	RTN3	FALSE	0.0286889	0.0214339	1	0.992	0.978
ENSG00000224550.1	RP11-270C12.3	FALSE	0.00266198	0.0214422	1	0.023	0.011
ENSG00000213866.3	YBX1P10	FALSE	0.0147965	0.0214534	1	0.261	0.228
ENSG00000197771.12	MCMBP	TRUE	0.0353494	0.0214922	1	0.913	0.874
ENSG00000197586.12	ENTPD6	FALSE	0.0216977	0.0215366	1	0.566	0.532
ENSG00000260196.1	RP1-239B22.5	TRUE	0.0329322	0.0215493	1	0.63	0.609
ENSG00000184209.14	SNRNP35	TRUE	0.0208866	0.021781	1	0.797	0.779
ENSG00000113522.13	RAD50	FALSE	0.0371898	0.0217859	1	0.967	0.96
ENSG00000150977.10	RILPL2	TRUE	0.0397931	0.0218169	1	1	0.998
ENSG00000154146.12	NRGN	TRUE	0.0251185	0.0218281	1	0.608	0.579
ENSG00000155287.10	SLC25A28	FALSE	0.024077	0.0218683	1	0.582	0.561
ENSG00000106591.3	MRPL32	FALSE	0.0353981	0.0219133	1	0.959	0.938
ENSG00000135972.8	MRPS9	TRUE	0.035636	0.0219603	1	0.88	0.838
ENSG00000179933.5	C14orf119	TRUE	0.0283955	0.0220076	1	0.931	0.905
ENSG00000100104.13	SRRD	TRUE	0.0292682	0.0221028	1	0.793	0.781
ENSG00000168303.6	MPLKIP	TRUE	0.0432122	0.0222039	1	0.997	0.992
ENSG00000222043.2	AC079305.10	FALSE	0.00505491	0.0222389	1	0.052	0.033
ENSG00000115020.16	PIKFYVE	FALSE	0.0325295	0.0222644	1	0.841	0.826
ENSG00000075711.20	DLG1	FALSE	0.0329599	0.0222657	1	0.741	0.736
ENSG00000188976.10	NOC2L	TRUE	0.0326366	0.0222745	1	0.949	0.934
ENSG00000110717.11	NDUFS8	TRUE	0.0424751	0.0222782	1	0.997	0.992
ENSG00000123600.18	METTL8	FALSE	0.0266113	0.0223489	1	0.816	0.783
ENSG00000163933.9	RFT1	FALSE	0.0292002	0.0223517	1	0.702	0.682
ENSG00000110172.11	CHORDC1	TRUE	0.0503233	0.0223637	1	0.951	0.924
ENSG00000150990.7	DHX37	FALSE	0.0395358	0.0223993	1	0.713	0.707
ENSG00000140694.16	PARN	FALSE	0.0326932	0.0225093	1	0.815	0.814
ENSG00000149532.15	CPSF7	FALSE	0.0296403	0.0226033	1	0.73	0.719
ENSG00000136045.11	PWP1	FALSE	0.0399342	0.0226201	1	0.938	0.922
ENSG00000083099.10	LYRM2	FALSE	0.0442161	0.0226231	1	0.99	0.981
ENSG00000171316.11	CHD7	TRUE	0.0440911	0.0226818	1	0.72	0.7
ENSG00000100416.12	TRMU	TRUE	0.026989	0.0228075	1	0.713	0.693
ENSG00000183048.11	SLC25A10	FALSE	0.031409	0.022812	1	0.623	0.585
ENSG00000103707.9	MTFMT	FALSE	0.0171271	0.0228352	1	0.456	0.431
ENSG00000166669.13	ATF7IP2	TRUE	0.0358877	0.0228719	1	0.772	0.777
ENSG00000105401.7	CDC37	TRUE	0.0300383	0.0228985	1	0.998	0.998
ENSG00000069956.11	MAPK6	TRUE	0.0360127	0.0229461	1	0.874	0.861
ENSG00000241370.5	RPP21	FALSE	0.0271481	0.0229935	1	0.567	0.564
ENSG00000166902.4	MRPL16	TRUE	0.0402324	0.0230163	1	0.982	0.979
ENSG00000154743.17	TSEN2	TRUE	0.0256064	0.0230594	1	0.607	0.581
ENSG00000119559.15	C19orf25	TRUE	0.0411024	0.0231363	1	0.952	0.923
ENSG00000261485.1	PAN3-AS1	FALSE	0.0258919	0.023146	1	0.516	0.485
ENSG00000259224.2	SLC35G6	FALSE	0.002029	0.0232086	1	0.011	0.004
ENSG00000114062.18	UBE3A	FALSE	0.0393604	0.0232432	1	0.97	0.964
ENSG00000164532.10	TBX20	FALSE	0.00407005	0.0232514	1	0.028	0.015
ENSG00000157020.17	SEC13	FALSE	0.0370868	0.0232644	1	0.834	0.816
ENSG00000185803.8	SLC52A2	TRUE	0.0484594	0.0232647	1	0.951	0.938
ENSG00000168701.18	TMEM208	TRUE	0.0329316	0.023319	1	0.966	0.959
ENSG00000228175.3	GEMIN8P4	FALSE	0.00171105	0.0233755	1	0.011	0.004
ENSG00000198146.4	ZNF770	TRUE	0.0348518	0.0233827	1	0.908	0.907
ENSG00000197632.8	SERPINB2	TRUE	0.000114787	0.0234068	1	0.041	0.066
ENSG00000140990.14	NDUFB10	TRUE	0.0420069	0.0234238	1	1	0.999
[truncated: 7,964 more rows]

## Sheet: Down-regulated genes
Table S4. Pre-resistance gene expression signatures for control condition.
Ensembl	Symbol	Sister_concordant_gene	Control_log2FC_preR_preS	Control_preR_preS_p	Control_preR_preS_p_adj	Control_preR_pct	Control_preS_pct
ENSG00000156508.17	EEF1A1	TRUE	-0.220803	1.68856e-26	4.45053e-22	1	1
ENSG00000133112.16	TPT1	TRUE	-0.154305	2.36411e-21	6.23107e-17	1	1
ENSG00000234741.7	GAS5	TRUE	-0.252405	5.18223e-20	1.36588e-15	1	1
ENSG00000198034.10	RPS4X	TRUE	-0.165404	6.22544e-20	1.64084e-15	1	1
ENSG00000197958.12	RPL12	TRUE	-0.174631	7.69726e-20	2.02877e-15	1	1
ENSG00000142937.11	RPS8	TRUE	-0.127519	2.91251e-19	7.6765e-15	1	1
ENSG00000156482.10	RPL30	TRUE	-0.14355	3.88476e-19	1.02391e-14	1	1
ENSG00000163682.15	RPL9	TRUE	-0.123474	1.58268e-18	4.17148e-14	1	1
ENSG00000109475.16	RPL34	TRUE	-0.157006	3.09958e-18	8.16955e-14	1	1
ENSG00000177954.11	RPS27	TRUE	-0.158652	4.01567e-18	1.05841e-13	1	1
ENSG00000188243.12	COMMD6	TRUE	-0.197454	8.30428e-18	2.18876e-13	1	1
ENSG00000137154.12	RPS6	TRUE	-0.108814	1.07794e-17	2.84113e-13	1	1
ENSG00000161970.12	RPL26	TRUE	-0.151017	3.01323e-17	7.94196e-13	1	1
ENSG00000186468.12	RPS23	TRUE	-0.10307	6.32658e-17	1.6675e-12	1	1
ENSG00000147403.16	RPL10	TRUE	-0.168686	8.31614e-17	2.19189e-12	1	1
ENSG00000112306.7	RPS12	TRUE	-0.117056	1.14906e-16	3.02857e-12	1	1
ENSG00000146278.10	PNRC1	TRUE	-0.223384	1.59067e-16	4.19252e-12	0.993	0.997
ENSG00000175061.17	LRRC75A-AS1	TRUE	-0.20113	1.79611e-16	4.73401e-12	1	1
ENSG00000251562.7	MALAT1	TRUE	-0.357285	2.14019e-16	5.64091e-12	1	1
ENSG00000167526.13	RPL13	TRUE	-0.12847	3.39128e-16	8.93839e-12	1	1
ENSG00000198918.7	RPL39	TRUE	-0.13957	3.56923e-16	9.40741e-12	1	1
ENSG00000231500.6	RPS18	TRUE	-0.126616	9.28454e-16	2.44713e-11	1	1
ENSG00000148303.16	RPL7A	TRUE	-0.132378	3.79974e-15	1.0015e-10	1	1
ENSG00000100316.15	RPL3	TRUE	-0.142512	1.04781e-14	2.7617e-10	1	1
ENSG00000182899.14	RPL35A	TRUE	-0.106031	2.66529e-14	7.0249e-10	1	1
ENSG00000142676.12	RPL11	TRUE	-0.115846	4.89401e-14	1.28991e-09	1	1
ENSG00000265972.5	TXNIP	TRUE	-0.274993	7.92335e-14	2.08836e-09	0.969	0.971
ENSG00000145425.9	RPS3A	TRUE	-0.125077	8.2135e-14	2.16483e-09	1	1
ENSG00000134419.15	RPS15A	TRUE	-0.122308	9.2808e-14	2.44614e-09	1	1
ENSG00000170889.13	RPS9	TRUE	-0.0968771	1.93537e-13	5.10106e-09	1	1
ENSG00000011600.11	TYROBP	TRUE	-0.275138	2.19965e-13	5.79763e-09	1	0.999
ENSG00000114391.12	RPL24	TRUE	-0.101021	2.84053e-13	7.4868e-09	1	1
ENSG00000138326.18	RPS24	TRUE	-0.119642	3.57312e-13	9.41767e-09	1	1
ENSG00000257698.1	RP11-620J15.3	TRUE	-0.140458	6.33531e-13	1.6698e-08	0.998	1
ENSG00000149273.14	RPS3	TRUE	-0.125993	7.39608e-13	1.94938e-08	1	1
ENSG00000132274.15	TRIM22	TRUE	-0.116692	1.00049e-12	2.63699e-08	0.343	0.494
ENSG00000204628.11	RACK1	TRUE	-0.126409	1.32133e-12	3.48263e-08	1	1
ENSG00000197766.7	CFD	TRUE	-0.255599	2.54109e-12	6.69756e-08	1	1
ENSG00000144713.12	RPL32	TRUE	-0.106709	2.90485e-12	7.65632e-08	1	1
ENSG00000198755.10	RPL10A	TRUE	-0.119321	3.65084e-12	9.62252e-08	1	1
ENSG00000123349.13	PFDN5	TRUE	-0.130532	2.12635e-11	5.60441e-07	1	1
ENSG00000145592.13	RPL37	TRUE	-0.0910659	2.54965e-11	6.7201e-07	1	1
ENSG00000143947.12	RPS27A	TRUE	-0.0857117	2.70569e-11	7.13138e-07	1	1
ENSG00000108107.13	RPL28	TRUE	-0.132392	2.80804e-11	7.40114e-07	1	1
ENSG00000185862.6	EVI2B	TRUE	-0.145666	5.55997e-11	1.46544e-06	0.946	0.963
ENSG00000149806.10	FAU	TRUE	-0.0716016	5.91288e-11	1.55846e-06	1	1
ENSG00000162244.10	RPL29	TRUE	-0.11867	6.69627e-11	1.76493e-06	1	1
ENSG00000116251.9	RPL22	TRUE	-0.0909939	8.32764e-11	2.19492e-06	1	1
ENSG00000007255.10	TRAPPC6A	TRUE	-0.114381	9.82359e-11	2.5892e-06	0.738	0.825
ENSG00000101439.8	CST3	TRUE	-0.240217	1.10062e-10	2.9009e-06	1	1
ENSG00000140988.15	RPS2	TRUE	-0.101665	2.26194e-10	5.96178e-06	1	1
ENSG00000233276.3	GPX1	TRUE	-0.162192	2.71953e-10	7.16787e-06	1	1
ENSG00000118181.10	RPS25	TRUE	-0.0818489	2.89251e-10	7.6238e-06	1	1
ENSG00000148655.14	C10orf11	FALSE	-0.0719349	4.20505e-10	1.10832e-05	0.577	0.724
ENSG00000105372.6	RPS19	TRUE	-0.119934	5.90361e-10	1.55601e-05	1	1
ENSG00000164587.11	RPS14	TRUE	-0.0707619	8.10968e-10	2.13747e-05	1	1
ENSG00000174444.14	RPL4	TRUE	-0.0701352	1.10008e-09	2.89947e-05	1	1
ENSG00000177410.12	ZFAS1	TRUE	-0.135791	1.48078e-09	3.90289e-05	1	1
ENSG00000162511.7	LAPTM5	TRUE	-0.121338	1.88735e-09	4.97449e-05	0.998	0.999
ENSG00000137818.11	RPLP1	TRUE	-0.0829158	2.24366e-09	5.91363e-05	1	1
ENSG00000130529.15	TRPM4	TRUE	-0.134995	3.2918e-09	8.67621e-05	0.974	0.985
ENSG00000136286.14	MYO1G	TRUE	-0.127023	3.78568e-09	9.97793e-05	0.877	0.921
ENSG00000083845.8	RPS5	TRUE	-0.112243	5.22891e-09	0.000137818	1	1
ENSG00000104408.9	EIF3E	TRUE	-0.114859	6.34523e-09	0.000167241	1	1
ENSG00000110700.6	RPS13	TRUE	-0.0778056	8.48402e-09	0.000223613	1	1
ENSG00000134755.14	DSC2	FALSE	-0.0373298	8.93337e-09	0.000235457	0.064	0.153
ENSG00000197746.13	PSAP	TRUE	-0.135282	9.19406e-09	0.000242328	0.93	0.953
ENSG00000125652.7	ALKBH7	TRUE	-0.114644	1.11121e-08	0.000292881	0.995	0.999
ENSG00000122026.10	RPL21	TRUE	-0.0712299	1.12036e-08	0.000295294	1	1
ENSG00000114942.13	EEF1B2	TRUE	-0.0887627	1.1853e-08	0.00031241	1	1
ENSG00000147604.13	RPL7	TRUE	-0.0667822	1.19138e-08	0.000314013	1	1
ENSG00000121552.3	CSTA	TRUE	-0.139533	1.23987e-08	0.000326793	1	1
ENSG00000131171.12	SH3BGRL	TRUE	-0.114012	1.56481e-08	0.000412438	0.998	0.999
ENSG00000182511.11	FES	TRUE	-0.0961731	1.58255e-08	0.000417113	0.828	0.892
ENSG00000026025.14	VIM	TRUE	-0.181395	2.97331e-08	0.000783675	1	1
ENSG00000108298.9	RPL19	TRUE	-0.0901557	3.39821e-08	0.000895666	1	1
ENSG00000073910.19	FRY	TRUE	-0.131814	3.56889e-08	0.000940653	0.967	0.97
ENSG00000104529.17	EEF1D	TRUE	-0.0952524	3.57505e-08	0.000942276	1	1
ENSG00000188846.13	RPL14	TRUE	-0.0822832	3.73009e-08	0.00098314	1	1
ENSG00000249437.7	NAIP	TRUE	-0.0613488	3.88869e-08	0.00102494	0.389	0.518
ENSG00000112697.15	TMEM30A	TRUE	-0.123829	3.91534e-08	0.00103197	0.997	0.999
ENSG00000147677.10	EIF3H	TRUE	-0.0922399	4.19969e-08	0.00110691	1	1
ENSG00000111843.13	TMEM14C	TRUE	-0.11818	4.40874e-08	0.00116201	1	1
ENSG00000171863.12	RPS7	TRUE	-0.0797695	4.97263e-08	0.00131064	1	1
ENSG00000114796.15	KLHL24	FALSE	-0.059265	5.18383e-08	0.0013663	0.439	0.571
ENSG00000030582.16	GRN	TRUE	-0.149258	5.3542e-08	0.00141121	0.998	0.995
ENSG00000213316.9	LTC4S	TRUE	-0.066225	6.05375e-08	0.00159559	0.293	0.417
ENSG00000125726.10	CD70	TRUE	-0.154814	6.48101e-08	0.0017082	0.961	0.97
ENSG00000104894.11	CD37	TRUE	-0.131577	7.0417e-08	0.00185598	0.905	0.938
ENSG00000148180.18	GSN	TRUE	-0.0894691	9.6003e-08	0.00253035	0.762	0.816
ENSG00000174748.18	RPL15	TRUE	-0.0668613	1.03553e-07	0.00272935	1	1
ENSG00000169100.13	SLC25A6	TRUE	-0.100847	1.04809e-07	0.00276244	1	1
ENSG00000245532.6	NEAT1	TRUE	-0.274217	1.25901e-07	0.00331838	0.995	0.993
ENSG00000219626.8	FAM228B	FALSE	-0.0346046	1.42547e-07	0.0037571	0.29	0.418
ENSG00000167996.15	FTH1	TRUE	-0.198948	1.62383e-07	0.00427993	1	1
ENSG00000123933.15	MXD4	TRUE	-0.0643798	1.76866e-07	0.00466167	0.638	0.729
ENSG00000140612.13	SEC11A	TRUE	-0.0997769	1.86147e-07	0.00490628	0.998	0.998
ENSG00000196531.10	NACA	TRUE	-0.100423	1.95971e-07	0.0051652	1	1
ENSG00000159388.5	BTG2	TRUE	-0.0392551	2.75089e-07	0.00725052	0.208	0.32
ENSG00000178814.16	OPLAH	FALSE	-0.0261918	3.17022e-07	0.00835574	0.138	0.236
ENSG00000129824.15	RPS4Y1	TRUE	-0.111089	3.74954e-07	0.00988266	0.998	0.999
ENSG00000172667.10	ZMAT3	TRUE	-0.0631368	3.81753e-07	0.0100619	0.344	0.455
ENSG00000124762.13	CDKN1A	TRUE	-0.14554	3.83285e-07	0.0101022	0.397	0.497
ENSG00000122406.12	RPL5	TRUE	-0.0713558	4.31493e-07	0.0113729	1	1
ENSG00000105373.18	GLTSCR2	TRUE	-0.0947753	4.72782e-07	0.0124611	1	1
ENSG00000003402.19	CFLAR	FALSE	-0.092122	5.3648e-07	0.01414	0.88	0.918
ENSG00000178719.16	GRINA	TRUE	-0.0832059	5.72773e-07	0.0150966	0.813	0.878
ENSG00000099998.17	GGT5	TRUE	-0.0721235	5.77543e-07	0.0152223	0.352	0.467
ENSG00000116717.11	GADD45A	TRUE	-0.0514853	6.42313e-07	0.0169295	0.318	0.434
ENSG00000125772.12	GPCPD1	TRUE	-0.136399	6.44663e-07	0.0169914	0.964	0.981
ENSG00000163803.12	PLB1	FALSE	-0.0304735	7.85961e-07	0.0207156	0.174	0.275
ENSG00000166340.15	TPP1	TRUE	-0.0771339	8.4767e-07	0.022342	0.895	0.947
ENSG00000198242.13	RPL23A	TRUE	-0.0564684	8.58048e-07	0.0226156	1	1
ENSG00000156467.9	UQCRB	TRUE	-0.0585307	8.61662e-07	0.0227108	1	1
ENSG00000179163.11	FUCA1	FALSE	-0.060921	8.65433e-07	0.0228102	0.566	0.674
ENSG00000010610.9	CD4	TRUE	-0.0592812	9.70387e-07	0.0255765	0.915	0.936
ENSG00000160593.17	JAML	FALSE	-0.0386142	1.04246e-06	0.0274761	0.082	0.16
ENSG00000204472.12	AIF1	TRUE	-0.179786	1.43828e-06	0.0379087	0.995	0.994
ENSG00000131724.10	IL13RA1	TRUE	-0.0562375	1.53484e-06	0.0404539	0.49	0.6
ENSG00000006534.15	ALDH3B1	FALSE	-0.0353087	1.63624e-06	0.0431265	0.238	0.345
ENSG00000132965.9	ALOX5AP	TRUE	-0.122507	1.81797e-06	0.0479163	0.998	0.996
ENSG00000082074.15	FYB	TRUE	-0.0700638	1.85811e-06	0.0489743	0.556	0.668
ENSG00000110011.13	DNAJC4	TRUE	-0.0598556	1.89517e-06	0.049951	0.703	0.787
ENSG00000112799.8	LY86	TRUE	-0.11982	2.11241e-06	0.0556768	0.739	0.803
ENSG00000185100.10	ADSSL1	FALSE	-0.0317615	2.21917e-06	0.0584906	0.128	0.216
ENSG00000104043.14	ATP8B4	TRUE	-0.085073	2.23722e-06	0.0589664	0.746	0.815
ENSG00000101940.17	WDR13	FALSE	-0.0392265	2.37595e-06	0.0626229	0.475	0.596
ENSG00000101160.13	CTSZ	TRUE	-0.084728	2.37783e-06	0.0626724	0.961	0.968
ENSG00000198467.13	TPM2	FALSE	-0.0231607	2.41237e-06	0.0635829	0.141	0.233
ENSG00000104870.12	FCGRT	TRUE	-0.0955256	2.69174e-06	0.0709461	0.811	0.858
ENSG00000156535.13	CD109	TRUE	-0.0404729	2.71809e-06	0.0716408	0.205	0.308
ENSG00000119632.3	IFI27L2	TRUE	-0.065744	2.79548e-06	0.0736804	0.71	0.785
ENSG00000110077.14	MS4A6A	TRUE	-0.151276	2.9223e-06	0.077023	0.954	0.948
ENSG00000185420.18	SMYD3	TRUE	-0.110169	3.02043e-06	0.0796096	0.867	0.887
ENSG00000063177.12	RPL18	TRUE	-0.0685161	3.054e-06	0.0804943	1	1
ENSG00000196684.12	HSH2D	TRUE	-0.0797818	3.1613e-06	0.0833223	0.995	0.995
ENSG00000164938.13	TP53INP1	TRUE	-0.0261798	3.25612e-06	0.0858217	0.111	0.191
ENSG00000223745.7	CCDC18-AS1	FALSE	-0.0600683	3.2828e-06	0.0865248	0.415	0.529
ENSG00000136213.9	CHST12	TRUE	-0.0476196	3.63855e-06	0.0959013	0.457	0.574
ENSG00000136630.12	HLX	FALSE	-0.0555012	3.80867e-06	0.100385	0.502	0.601
ENSG00000135951.14	TSGA10	FALSE	-0.0354465	4.40662e-06	0.116145	0.28	0.387
ENSG00000119535.17	CSF3R	TRUE	-0.0747419	4.4736e-06	0.117911	0.911	0.94
ENSG00000142669.14	SH3BGRL3	TRUE	-0.102548	4.74197e-06	0.124984	1	1
ENSG00000114013.15	CD86	FALSE	-0.0465993	4.85294e-06	0.127909	0.192	0.28
ENSG00000070756.14	PABPC1	TRUE	-0.071669	4.8747e-06	0.128482	1	1
ENSG00000114737.15	CISH	TRUE	-0.0608637	5.6048e-06	0.147726	0.672	0.762
ENSG00000213203.2	GIMAP1	FALSE	-0.0150251	5.63943e-06	0.148638	0.049	0.111
ENSG00000064547.13	LPAR2	FALSE	-0.0321791	6.04521e-06	0.159333	0.346	0.461
ENSG00000167613.15	LAIR1	TRUE	-0.095585	6.21414e-06	0.163786	0.974	0.979
ENSG00000140678.16	ITGAX	TRUE	-0.0313771	7.051e-06	0.185843	0.198	0.295
ENSG00000181722.16	ZBTB20	FALSE	-0.0243489	7.06635e-06	0.186248	0.082	0.152
ENSG00000105640.12	RPL18A	TRUE	-0.0720721	7.18554e-06	0.189389	1	1
ENSG00000137720.7	C11orf1	FALSE	-0.0511862	7.26811e-06	0.191566	0.8	0.851
ENSG00000176533.12	GNG7	TRUE	-0.0472989	7.70581e-06	0.203102	0.302	0.398
ENSG00000267106.5	ZNF561-AS1	FALSE	-0.0324711	8.42831e-06	0.222145	0.275	0.382
ENSG00000225331.1	AP001055.6	TRUE	-0.0495948	8.63628e-06	0.227627	0.487	0.584
ENSG00000175390.12	EIF3F	FALSE	-0.0714289	8.89462e-06	0.234436	1	1
ENSG00000089157.15	RPLP0	TRUE	-0.0525447	9.09566e-06	0.239734	1	1
ENSG00000121104.7	FAM117A	TRUE	-0.0310622	9.28544e-06	0.244736	0.546	0.637
ENSG00000170919.15	TPT1-AS1	FALSE	-0.0362114	9.53367e-06	0.251279	0.356	0.472
ENSG00000184293.7	CLECL1	TRUE	-0.0600382	1.01886e-05	0.26854	0.702	0.774
ENSG00000026508.16	CD44	TRUE	-0.0784822	1.08536e-05	0.286069	0.918	0.939
ENSG00000136603.13	SKIL	TRUE	-0.0579712	1.16264e-05	0.306436	0.611	0.704
ENSG00000145741.15	BTF3	TRUE	-0.0679944	1.17044e-05	0.308493	1	1
ENSG00000205133.11	TRIQK	TRUE	-0.0550853	1.23882e-05	0.326516	0.577	0.667
ENSG00000166428.12	PLD4	TRUE	-0.0984849	1.24802e-05	0.32894	0.931	0.956
ENSG00000156976.15	EIF4A2	TRUE	-0.0950251	1.36633e-05	0.360123	0.995	0.999
ENSG00000111275.12	ALDH2	FALSE	-0.0306053	1.39444e-05	0.367534	0.059	0.119
ENSG00000076662.9	ICAM3	TRUE	-0.079909	1.48971e-05	0.392644	0.9	0.937
ENSG00000101347.8	SAMHD1	TRUE	-0.0946102	1.51636e-05	0.399668	0.918	0.949
ENSG00000265369.3	PCAT18	TRUE	-0.0696174	1.57821e-05	0.41597	0.749	0.787
ENSG00000168028.13	RPSA	TRUE	-0.0598596	1.59163e-05	0.419507	1	1
ENSG00000091409.14	ITGA6	TRUE	-0.0275584	1.6502e-05	0.434942	0.192	0.278
ENSG00000269893.6	SNHG8	TRUE	-0.104293	1.71234e-05	0.451321	1	1
ENSG00000133460.19	SLC2A11	FALSE	-0.0256221	1.77242e-05	0.467157	0.244	0.348
ENSG00000185432.11	METTL7A	TRUE	-0.0493613	1.7815e-05	0.469549	0.313	0.413
ENSG00000168300.13	PCMTD1	TRUE	-0.0684703	2.41575e-05	0.636719	0.913	0.948
ENSG00000148488.15	ST8SIA6	FALSE	-0.0178806	2.53745e-05	0.668796	0.056	0.114
ENSG00000137841.11	PLCB2	FALSE	-0.0402608	2.59601e-05	0.68423	0.407	0.519
ENSG00000185834.10	RPL12P4	TRUE	-0.0591817	2.60088e-05	0.685514	0.848	0.877
ENSG00000089009.15	RPL6	TRUE	-0.0572218	2.67065e-05	0.703902	1	1
ENSG00000172086.7	KRCC1	FALSE	-0.0429832	2.76043e-05	0.727566	0.266	0.358
ENSG00000173821.19	RNF213	TRUE	-0.0494051	2.76707e-05	0.729317	0.597	0.683
ENSG00000174938.14	SEZ6L2	FALSE	-0.0330091	2.98731e-05	0.787366	0.303	0.401
ENSG00000104055.15	TGM5	TRUE	-0.0771397	3.08967e-05	0.814344	0.692	0.762
ENSG00000237550.5	RPL9P9	TRUE	-0.0654285	3.36582e-05	0.88713	0.993	0.995
ENSG00000090238.11	YPEL3	TRUE	-0.0320163	3.86283e-05	1	0.151	0.23
ENSG00000221983.7	UBA52	TRUE	-0.0583418	4.2659e-05	1	1	1
ENSG00000118292.8	C1orf54	TRUE	-0.0608578	4.43088e-05	1	0.415	0.512
ENSG00000168386.18	FILIP1L	FALSE	-0.0334443	4.48972e-05	1	0.192	0.272
ENSG00000149781.12	FERMT3	TRUE	-0.0580271	4.62975e-05	1	0.485	0.582
ENSG00000161011.19	SQSTM1	TRUE	-0.104284	4.67559e-05	1	0.952	0.983
ENSG00000150782.11	IL18	TRUE	-0.0559893	4.77362e-05	1	0.651	0.713
ENSG00000152580.8	IGSF10	TRUE	-0.0191987	4.93077e-05	1	0.048	0.099
ENSG00000184730.10	APOBR	TRUE	-0.0529937	5.05127e-05	1	0.552	0.65
ENSG00000188822.7	CNR2	TRUE	-0.0351768	5.5616e-05	1	0.3	0.403
ENSG00000184156.15	KCNQ3	FALSE	-0.0303283	5.56233e-05	1	0.079	0.141
ENSG00000105223.19	PLD3	TRUE	-0.0758954	5.59719e-05	1	0.731	0.783
ENSG00000165178.9	NCF1C	TRUE	-0.0475729	5.77802e-05	1	0.456	0.552
ENSG00000229989.3	MIR181A1HG	FALSE	-0.0222278	5.89387e-05	1	0.231	0.324
ENSG00000161016.16	RPL8	TRUE	-0.0566987	5.96271e-05	1	1	1
ENSG00000099785.10	MARCH2	TRUE	-0.0382034	7.01756e-05	1	0.341	0.429
ENSG00000141542.10	RAB40B	FALSE	-0.0182125	7.16139e-05	1	0.115	0.184
ENSG00000125968.8	ID1	TRUE	-0.0455781	7.30408e-05	1	0.285	0.379
ENSG00000066294.14	CD84	TRUE	-0.0677192	7.34564e-05	1	0.739	0.794
ENSG00000283399.1	AC004381.8	FALSE	-0.00863607	7.36042e-05	1	0.01	0.044
ENSG00000115255.10	REEP6	FALSE	-0.0357908	7.39751e-05	1	0.405	0.501
ENSG00000025708.13	TYMP	TRUE	-0.121005	7.48629e-05	1	0.989	0.995
ENSG00000121064.12	SCPEP1	TRUE	-0.0782977	7.57174e-05	1	0.836	0.863
ENSG00000169403.11	PTAFR	TRUE	-0.0363543	7.67722e-05	1	0.185	0.264
ENSG00000151062.14	CACNA2D4	TRUE	-0.0681283	7.76599e-05	1	0.911	0.922
ENSG00000148290.9	SURF1	TRUE	-0.0563885	7.85478e-05	1	0.879	0.888
ENSG00000145287.10	PLAC8	TRUE	-0.175253	7.95598e-05	1	0.995	0.994
ENSG00000116260.16	QSOX1	FALSE	-0.0666841	8.02106e-05	1	0.936	0.956
ENSG00000233927.4	RPS28	TRUE	-0.0618977	8.02746e-05	1	1	1
ENSG00000119314.15	PTBP3	TRUE	-0.0910924	8.48151e-05	1	1	0.997
ENSG00000020181.17	ADGRA2	FALSE	-0.021161	8.59841e-05	1	0.143	0.215
ENSG00000156113.21	KCNMA1	FALSE	-0.0413471	8.91944e-05	1	0.075	0.134
ENSG00000167208.14	SNX20	TRUE	-0.0490673	9.03527e-05	1	0.61	0.688
ENSG00000150540.13	HNMT	TRUE	-0.0675493	9.30816e-05	1	0.915	0.933
ENSG00000269243.1	CTD-2231E14.8	TRUE	-0.0507779	9.54346e-05	1	0.566	0.644
ENSG00000081237.18	PTPRC	TRUE	-0.0912774	9.75564e-05	1	0.962	0.975
ENSG00000228340.5	MIR646HG	FALSE	-0.0103061	9.78641e-05	1	0.038	0.085
ENSG00000104419.14	NDRG1	TRUE	-0.0891718	9.79401e-05	1	0.775	0.847
ENSG00000135390.17	ATP5G2	TRUE	-0.0520287	0.000104938	1	1	1
ENSG00000204272.12	LINC01420	TRUE	-0.0720703	0.000104955	1	0.772	0.811
ENSG00000204287.13	HLA-DRA	TRUE	-0.140118	0.000114416	1	0.252	0.328
ENSG00000165475.13	CRYL1	FALSE	-0.0217061	0.000116174	1	0.107	0.169
ENSG00000270164.1	LINC01480	FALSE	-0.045762	0.000120456	1	0.277	0.362
ENSG00000163683.11	SMIM14	TRUE	-0.0481736	0.000120683	1	0.362	0.45
ENSG00000165168.7	CYBB	TRUE	-0.0706605	0.000123873	1	0.148	0.214
ENSG00000229117.8	RPL41	TRUE	-0.0392869	0.000124944	1	1	1
ENSG00000163131.10	CTSS	FALSE	-0.0768014	0.000125632	1	0.943	0.972
ENSG00000137331.11	IER3	TRUE	-0.0152476	0.000126345	1	0.385	0.473
ENSG00000120594.16	PLXDC2	TRUE	-0.0449758	0.000127345	1	0.236	0.317
ENSG00000186815.12	TPCN1	TRUE	-0.03363	0.000130549	1	0.557	0.654
ENSG00000197956.9	S100A6	TRUE	-0.0938157	0.000131063	1	1	1
ENSG00000196154.11	S100A4	TRUE	-0.0883105	0.000132824	1	1	1
ENSG00000114473.13	IQCG	FALSE	-0.024722	0.000135063	1	0.249	0.336
ENSG00000175294.5	CATSPER1	FALSE	-0.0212176	0.00013549	1	0.064	0.116
ENSG00000184574.9	LPAR5	FALSE	-0.0146176	0.000135714	1	0.048	0.097
ENSG00000137642.12	SORL1	TRUE	-0.0395585	0.000137047	1	0.382	0.476
ENSG00000070214.15	SLC44A1	TRUE	-0.106389	0.000141439	1	1	0.997
ENSG00000130517.13	PGPEP1	TRUE	-0.0533175	0.000142419	1	0.707	0.766
ENSG00000102524.11	TNFSF13B	TRUE	-0.0788844	0.000142834	1	0.884	0.91
ENSG00000175857.8	GAPT	FALSE	-0.0316816	0.000144961	1	0.111	0.174
ENSG00000116857.16	TMEM9	FALSE	-0.0213491	0.000150245	1	0.241	0.324
ENSG00000070759.16	TESK2	FALSE	-0.0180409	0.000161882	1	0.149	0.22
ENSG00000152229.18	PSTPIP2	TRUE	-0.0904875	0.000162059	1	0.775	0.81
ENSG00000090382.6	LYZ	TRUE	-0.22931	0.000174746	1	1	0.999
ENSG00000048052.21	HDAC9	TRUE	-0.0537778	0.000187108	1	0.651	0.724
ENSG00000131981.15	LGALS3	TRUE	-0.058514	0.000195699	1	0.748	0.804
ENSG00000089289.15	IGBP1	FALSE	-0.0572535	0.000199215	1	0.943	0.946
ENSG00000155366.16	RHOC	FALSE	-0.0242818	0.000199648	1	0.233	0.318
ENSG00000135677.10	GNS	FALSE	-0.0389047	0.000202246	1	0.616	0.699
ENSG00000103152.11	MPG	FALSE	-0.0663682	0.000207916	1	0.989	0.982
ENSG00000092929.11	UNC13D	TRUE	-0.0185415	0.000209569	1	0.166	0.238
ENSG00000124098.9	FAM210B	TRUE	-0.0459228	0.00021148	1	0.495	0.571
ENSG00000155090.14	KLF10	FALSE	-0.0324106	0.000215025	1	0.333	0.434
ENSG00000152818.18	UTRN	TRUE	-0.0452328	0.000220058	1	0.654	0.731
ENSG00000156171.14	DRAM2	FALSE	-0.0492564	0.000224016	1	0.69	0.773
ENSG00000125945.14	ZNF436	FALSE	-0.00942012	0.000225921	1	0.033	0.075
ENSG00000164463.12	CREBRF	FALSE	-0.0432967	0.000226097	1	0.38	0.462
ENSG00000259845.1	HERC2P10	FALSE	-0.0126386	0.000240383	1	0.093	0.153
ENSG00000126246.9	IGFLR1	FALSE	-0.0140596	0.000243371	1	0.182	0.262
ENSG00000257605.2	RP11-680A11.5	FALSE	-0.0109071	0.000244528	1	0.064	0.116
ENSG00000123338.12	NCKAP1L	TRUE	-0.0664387	0.000249533	1	0.995	0.989
ENSG00000118518.15	RNF146	FALSE	-0.0410362	0.000250913	1	0.595	0.685
ENSG00000123104.11	ITPR2	TRUE	-0.0510645	0.000253751	1	0.58	0.644
ENSG00000164010.13	ERMAP	FALSE	-0.0144931	0.00025611	1	0.226	0.313
ENSG00000130066.16	SAT1	TRUE	-0.118255	0.000261852	1	0.964	0.961
ENSG00000137193.13	PIM1	TRUE	-0.102443	0.000268928	1	0.821	0.863
ENSG00000100129.17	EIF3L	TRUE	-0.0600241	0.000270579	1	0.998	0.998
ENSG00000143119.12	CD53	FALSE	-0.0452014	0.000279685	1	0.879	0.908
ENSG00000133639.4	BTG1	TRUE	-0.067265	0.000288294	1	0.898	0.925
ENSG00000172794.19	RAB37	TRUE	-0.0311407	0.000288543	1	0.254	0.331
ENSG00000196126.10	HLA-DRB1	TRUE	-0.0334989	0.000289678	1	0.125	0.189
ENSG00000177600.8	RPLP2	TRUE	-0.0393843	0.000306754	1	1	1
ENSG00000185189.16	NRBP2	FALSE	-0.0266291	0.000311003	1	0.159	0.225
ENSG00000184060.10	ADAP2	FALSE	-0.0223867	0.000314751	1	0.133	0.196
ENSG00000101004.14	NINL	FALSE	-0.0111979	0.000325397	1	0.039	0.082
ENSG00000196924.14	FLNA	TRUE	-0.057297	0.000334568	1	0.995	0.995
ENSG00000140450.8	ARRDC4	TRUE	-0.0479094	0.000340607	1	0.303	0.392
ENSG00000166441.12	RPL27A	TRUE	-0.0811164	0.000344583	1	1	1
ENSG00000204131.8	NHSL2	FALSE	-0.0191765	0.00034555	1	0.215	0.297
ENSG00000136250.11	AOAH	FALSE	-0.0161999	0.000375949	1	0.092	0.149
ENSG00000093072.15	CECR1	FALSE	-0.0224776	0.000379786	1	0.144	0.211
ENSG00000124486.12	USP9X	FALSE	-0.0496694	0.000381152	1	0.79	0.836
ENSG00000019582.14	CD74	TRUE	-0.125622	0.000388681	1	0.941	0.947
ENSG00000163346.16	PBXIP1	FALSE	-0.0239345	0.000389508	1	0.297	0.382
ENSG00000104231.10	ZFAND1	TRUE	-0.0712703	0.000391155	1	0.99	0.99
ENSG00000186174.12	BCL9L	FALSE	-0.0183289	0.000392141	1	0.152	0.218
ENSG00000229391.7	HLA-DRB6	FALSE	-0.0119864	0.000400561	1	0.025	0.061
ENSG00000236104.2	ZBTB22	FALSE	-0.0125629	0.000402577	1	0.149	0.22
ENSG00000049089.13	COL9A2	FALSE	-0.02577	0.000450267	1	0.323	0.408
ENSG00000107819.13	SFXN3	TRUE	-0.0420263	0.000455027	1	0.649	0.727
ENSG00000113916.17	BCL6	FALSE	-0.0126643	0.000457001	1	0.056	0.102
ENSG00000221926.11	TRIM16	TRUE	-0.0659463	0.000458091	1	0.721	0.795
ENSG00000177406.4	RP11-218M22.1	FALSE	-0.0174015	0.000458292	1	0.12	0.183
ENSG00000124614.13	RPS10	TRUE	-0.0543144	0.000461233	1	1	1
ENSG00000078487.17	ZCWPW1	FALSE	-0.0161112	0.000480308	1	0.154	0.223
ENSG00000103489.11	XYLT1	FALSE	-0.0357887	0.000483141	1	0.492	0.584
ENSG00000163322.13	FAM175A	FALSE	-0.0427649	0.000484714	1	0.764	0.825
ENSG00000114626.17	ABTB1	FALSE	-0.0253003	0.000492658	1	0.205	0.278
ENSG00000100906.10	NFKBIA	FALSE	-0.0378021	0.00049313	1	0.589	0.662
ENSG00000134955.11	SLC37A2	FALSE	-0.0194501	0.000506025	1	0.246	0.324
ENSG00000126860.11	EVI2A	TRUE	-0.0773267	0.000509243	1	0.777	0.837
ENSG00000229855.8	CTC-546K23.1	TRUE	-0.013456	0.000517201	1	0.12	0.182
ENSG00000128422.15	KRT17	FALSE	-0.00546468	0.000531495	1	0.008	0.035
ENSG00000002726.20	AOC1	FALSE	-0.0162046	0.000534605	1	0.069	0.118
ENSG00000118495.18	PLAGL1	TRUE	-0.0124542	0.000542052	1	0.384	0.48
ENSG00000107537.13	PHYH	FALSE	-0.035141	0.000547506	1	0.569	0.634
ENSG00000185088.13	RPS27L	TRUE	-0.095818	0.000571068	1	1	1
ENSG00000141540.10	TTYH2	FALSE	-0.0102341	0.000576599	1	0.062	0.11
ENSG00000273272.1	CTA-384D8.34	FALSE	-0.0155636	0.000615567	1	0.093	0.149
ENSG00000013563.13	DNASE1L1	FALSE	-0.0131833	0.000623443	1	0.195	0.271
ENSG00000186591.11	UBE2H	TRUE	-0.039471	0.000625893	1	0.726	0.804
ENSG00000122335.13	SERAC1	FALSE	-0.0106208	0.0006611	1	0.12	0.182
ENSG00000103051.18	COG4	FALSE	-0.0399783	0.000665621	1	0.57	0.654
ENSG00000163956.10	LRPAP1	TRUE	-0.0721884	0.000672047	1	0.989	0.993
ENSG00000171298.12	GAA	FALSE	-0.0246056	0.000684419	1	0.398	0.492
ENSG00000119638.12	NEK9	FALSE	-0.0323277	0.000695153	1	0.582	0.657
ENSG00000162897.14	FCAMR	FALSE	-0.00955234	0.000704682	1	0.033	0.07
ENSG00000185261.14	KIAA0825	FALSE	-0.0117624	0.000722174	1	0.056	0.1
ENSG00000261916.1	RP11-235E17.4	FALSE	-0.00718859	0.000741157	1	0.034	0.073
ENSG00000148450.12	MSRB2	TRUE	-0.0499489	0.000742886	1	0.718	0.778
ENSG00000225422.4	RBMS1P1	FALSE	-0.00814076	0.000762114	1	0.03	0.066
ENSG00000013364.18	MVP	FALSE	-0.0297109	0.000762892	1	0.307	0.38
ENSG00000196116.7	TDRD7	TRUE	-0.0577558	0.000782869	1	0.83	0.872
ENSG00000119655.9	NPC2	FALSE	-0.0492144	0.000788579	1	0.939	0.966
ENSG00000257017.8	HP	FALSE	-0.0326385	0.000801957	1	0.151	0.211
ENSG00000033627.15	ATP6V0A1	TRUE	-0.039496	0.000807511	1	0.703	0.778
ENSG00000117614.9	SYF2	TRUE	-0.0708095	0.000817039	1	0.984	0.989
ENSG00000135452.9	TSPAN31	FALSE	-0.0254191	0.000820384	1	0.434	0.522
ENSG00000104343.19	UBE2W	TRUE	-0.055084	0.000822102	1	0.975	0.984
ENSG00000245910.8	SNHG6	TRUE	-0.0464265	0.000829325	1	1	1
ENSG00000072818.11	ACAP1	TRUE	-0.0455746	0.00083003	1	0.656	0.726
ENSG00000138764.13	CCNG2	FALSE	-0.0311038	0.000837438	1	0.261	0.337
ENSG00000101608.12	MYL12A	TRUE	-0.0589491	0.000846316	1	1	1
ENSG00000125124.11	BBS2	FALSE	-0.0268454	0.000847312	1	0.316	0.394
ENSG00000134504.12	KCTD1	FALSE	-0.0119569	0.000857028	1	0.087	0.139
ENSG00000111348.8	ARHGDIB	TRUE	-0.0617102	0.000865952	1	1	1
ENSG00000165801.9	ARHGEF40	FALSE	-0.0193399	0.000873375	1	0.175	0.242
ENSG00000196975.15	ANXA4	FALSE	-0.0512428	0.000885732	1	0.831	0.884
ENSG00000183723.12	CMTM4	FALSE	-0.022601	0.000901633	1	0.266	0.333
ENSG00000274922.1	RP11-88E10.5	FALSE	-0.0232695	0.000916757	1	0.375	0.455
ENSG00000117151.12	CTBS	FALSE	-0.0468173	0.000920566	1	0.73	0.798
ENSG00000100211.10	CBY1	FALSE	-0.0177083	0.000921393	1	0.169	0.234
ENSG00000007237.18	GAS7	TRUE	-0.0580309	0.000970886	1	0.744	0.8
ENSG00000128294.15	TPST2	FALSE	-0.0384164	0.000989852	1	0.62	0.703
ENSG00000174405.13	LIG4	TRUE	-0.0230404	0.000997242	1	0.426	0.514
ENSG00000229140.8	CCDC26	FALSE	-0.0482078	0.00100503	1	0.675	0.72
ENSG00000143079.14	CTTNBP2NL	FALSE	-0.0154455	0.0010379	1	0.121	0.178
ENSG00000100979.14	PLTP	FALSE	-0.0130155	0.00104613	1	0.1	0.154
ENSG00000188641.12	DPYD	FALSE	-0.0410801	0.00105398	1	0.52	0.598
ENSG00000125657.4	TNFSF9	TRUE	-0.0359629	0.00106087	1	0.384	0.467
ENSG00000122862.4	SRGN	TRUE	-0.0805497	0.00106737	1	1	1
ENSG00000109118.13	PHF12	FALSE	-0.0208212	0.00107027	1	0.507	0.597
ENSG00000164603.11	BMT2	FALSE	-0.0282717	0.00110742	1	0.361	0.431
ENSG00000169896.16	ITGAM	TRUE	-0.0352216	0.00111011	1	0.338	0.418
ENSG00000197756.9	RPL37A	TRUE	-0.0537231	0.00111206	1	1	1
ENSG00000148158.16	SNX30	FALSE	-0.0247435	0.00111399	1	0.302	0.384
ENSG00000110934.10	BIN2	TRUE	-0.0569584	0.00111816	1	0.889	0.924
ENSG00000137575.11	SDCBP	TRUE	-0.0664637	0.00112192	1	0.977	0.981
ENSG00000149932.16	TMEM219	FALSE	-0.0442602	0.00112451	1	0.982	0.984
ENSG00000103066.12	PLA2G15	FALSE	-0.01775	0.00115158	1	0.208	0.281
ENSG00000122223.12	CD244	FALSE	-0.0193444	0.00118019	1	0.243	0.316
ENSG00000178852.15	EFCAB13	FALSE	-0.0172933	0.00118347	1	0.198	0.268
ENSG00000149212.11	SESN3	FALSE	-0.0211662	0.00120021	1	0.152	0.213
ENSG00000105519.14	CAPS	FALSE	-0.00955478	0.00123279	1	0.059	0.103
ENSG00000145012.12	LPP	TRUE	-0.0408056	0.00125807	1	0.502	0.581
ENSG00000271270.5	TMCC1-AS1	FALSE	-0.0254068	0.00132103	1	0.485	0.576
ENSG00000177692.11	DNAJC28	FALSE	-0.00857283	0.00132261	1	0.025	0.056
ENSG00000118816.9	CCNI	TRUE	-0.049748	0.00132363	1	1	1
ENSG00000129991.12	TNNI3	FALSE	-0.0158174	0.00135424	1	0.143	0.202
ENSG00000185262.8	UBALD2	TRUE	-0.0408725	0.00136022	1	0.693	0.759
ENSG00000010404.17	IDS	FALSE	-0.0253966	0.00137232	1	0.334	0.409
ENSG00000204387.12	C6orf48	TRUE	-0.0633883	0.00137812	1	0.997	0.994
ENSG00000119801.12	YPEL5	TRUE	-0.0381308	0.00138138	1	0.434	0.509
ENSG00000183696.13	UPP1	FALSE	-0.0117123	0.00138439	1	0.107	0.16
ENSG00000172322.13	CLEC12A	FALSE	-0.0173927	0.00139144	1	0.102	0.153
ENSG00000174837.14	ADGRE1	FALSE	-0.00703477	0.0013923	1	0.028	0.061
ENSG00000158769.17	F11R	FALSE	-0.0265026	0.0013959	1	0.328	0.402
ENSG00000164691.16	TAGAP	FALSE	-0.0219363	0.00141721	1	0.348	0.424
ENSG00000143545.8	RAB13	TRUE	-0.0704969	0.00141986	1	0.892	0.903
ENSG00000214787.8	MS4A4E	FALSE	-0.0171122	0.00142542	1	0.072	0.118
ENSG00000099338.22	CATSPERG	FALSE	-0.00895568	0.00142942	1	0.043	0.08
ENSG00000258122.1	RP11-61A14.1	FALSE	-0.0119375	0.00143725	1	0.121	0.179
ENSG00000042493.15	CAPG	TRUE	-0.0592997	0.00144512	1	0.969	0.977
ENSG00000196839.12	ADA	TRUE	-0.0465844	0.00144527	1	0.68	0.73
ENSG00000165996.13	HACD1	TRUE	-0.0354669	0.00145745	1	0.452	0.524
ENSG00000258168.5	RP11-588H23.3	TRUE	-0.037112	0.00146209	1	0.589	0.667
ENSG00000225138.7	CTD-2228K2.7	FALSE	-0.0126583	0.00147727	1	0.167	0.233
ENSG00000259953.1	RP11-4O1.2	FALSE	-0.0136639	0.00148718	1	0.146	0.21
ENSG00000197776.7	KLHDC1	FALSE	-0.00774678	0.00154339	1	0.036	0.071
ENSG00000133243.8	BTBD2	FALSE	-0.0333784	0.00156805	1	0.689	0.745
ENSG00000175482.8	POLD4	FALSE	-0.0265881	0.00157673	1	0.311	0.387
ENSG00000239713.7	APOBEC3G	FALSE	-0.0131949	0.00158128	1	0.131	0.188
ENSG00000087088.19	BAX	TRUE	-0.0796882	0.00159373	1	1	0.998
ENSG00000130592.14	LSP1	TRUE	-0.0669961	0.00159816	1	0.39	0.459
ENSG00000144619.14	CNTN4	FALSE	-0.022826	0.00161869	1	0.236	0.304
ENSG00000230155.6	RP3-477O4.14	FALSE	-0.0296059	0.00161991	1	0.585	0.656
ENSG00000225791.6	TRAM2-AS1	FALSE	-0.0146844	0.00162218	1	0.174	0.238
ENSG00000122042.9	UBL3	FALSE	-0.0327517	0.00162546	1	0.769	0.816
ENSG00000132109.9	TRIM21	FALSE	-0.0313714	0.00162932	1	0.541	0.613
ENSG00000186111.9	PIP5K1C	FALSE	-0.0280509	0.00163571	1	0.461	0.541
ENSG00000105518.13	TMEM205	TRUE	-0.0550849	0.00164222	1	0.97	0.977
ENSG00000127951.6	FGL2	TRUE	-0.091187	0.00165743	1	0.615	0.704
ENSG00000163576.17	EFHB	FALSE	-0.00451872	0.00165753	1	0.007	0.029
ENSG00000250337.5	LINC01021	TRUE	-0.0684596	0.0016728	1	0.631	0.69
ENSG00000144406.18	UNC80	FALSE	-0.0084657	0.00167441	1	0.036	0.071
ENSG00000171159.4	C9orf16	TRUE	-0.0644366	0.00167885	1	0.998	0.998
ENSG00000100299.17	ARSA	FALSE	-0.0201767	0.00169681	1	0.351	0.428
ENSG00000274428.1	U1	FALSE	-0.00986904	0.00169794	1	0.084	0.133
ENSG00000183308.6	AC005037.3	FALSE	-0.0048655	0.00170937	1	0.011	0.036
ENSG00000258461.5	RP11-164J13.1	FALSE	-0.0108798	0.00172305	1	0.079	0.125
ENSG00000153113.23	CAST	TRUE	-0.0443971	0.00176815	1	0.974	0.968
ENSG00000175567.8	UCP2	TRUE	-0.0544652	0.00177067	1	0.957	0.95
ENSG00000184009.9	ACTG1	TRUE	-0.0708709	0.00177217	1	1	1
ENSG00000275393.1	RP11-568J23.8	FALSE	-0.00986158	0.00177721	1	0.043	0.08
ENSG00000155363.18	MOV10	FALSE	-0.0133325	0.00178363	1	0.146	0.204
ENSG00000259712.1	CTD-2184D3.5	TRUE	-0.0271433	0.00181093	1	0.175	0.233
ENSG00000274736.4	CCL23	TRUE	-0.063727	0.00183312	1	0.908	0.92
ENSG00000224032.6	EPB41L4A-AS1	TRUE	-0.0686568	0.00183684	1	0.926	0.937
ENSG00000103227.18	LMF1	FALSE	-0.00871645	0.00185785	1	0.056	0.096
ENSG00000136490.8	LIMD2	TRUE	-0.0490588	0.00187516	1	0.448	0.512
ENSG00000224137.1	AC079767.4	FALSE	-0.00863545	0.00188543	1	0.048	0.086
ENSG00000262370.5	RP11-473M20.9	FALSE	-0.0174864	0.00191169	1	0.2	0.265
ENSG00000136161.12	RCBTB2	FALSE	-0.0279825	0.00194891	1	0.3	0.379
ENSG00000162946.20	DISC1	FALSE	-0.00979955	0.00195212	1	0.108	0.161
ENSG00000107201.9	DDX58	FALSE	-0.018507	0.00195965	1	0.167	0.228
ENSG00000110628.13	SLC22A18	FALSE	-0.0133391	0.0019836	1	0.082	0.128
ENSG00000242588.5	RP11-274B21.14	FALSE	-0.00714455	0.00199071	1	0.025	0.055
ENSG00000227615.1	RP11-864N7.2	TRUE	-0.044295	0.00199184	1	0.866	0.878
ENSG00000100298.15	APOBEC3H	FALSE	-0.0119942	0.00199853	1	0.043	0.079
ENSG00000271605.5	MILR1	FALSE	-0.0268417	0.00201523	1	0.397	0.484
ENSG00000173334.3	TRIB1	TRUE	-0.0286868	0.00201555	1	0.379	0.457
ENSG00000089820.15	ARHGAP4	FALSE	-0.0412696	0.00203956	1	0.91	0.916
ENSG00000134897.13	BIVM	FALSE	-0.020197	0.0021269	1	0.259	0.329
ENSG00000130813.17	C19orf66	FALSE	-0.024282	0.00212787	1	0.289	0.357
ENSG00000279576.1	AP000769.1	TRUE	-0.0113859	0.00215058	1	0.123	0.177
ENSG00000282851.1	BISPR	FALSE	-0.0250982	0.0021536	1	0.387	0.467
ENSG00000233762.3	AC007969.5	FALSE	-0.0119651	0.00219262	1	0.315	0.394
ENSG00000172819.16	RARG	FALSE	-0.00887916	0.00221696	1	0.075	0.12
ENSG00000173812.10	EIF1	TRUE	-0.0449464	0.00224614	1	1	1
ENSG00000228526.5	MIR34A	FALSE	-0.0108557	0.00225057	1	0.098	0.149
ENSG00000102879.15	CORO1A	TRUE	-0.0546303	0.00225849	1	0.997	0.995
ENSG00000184117.11	NIPSNAP1	TRUE	-0.0260805	0.00226863	1	0.443	0.517
ENSG00000171766.15	GATM	FALSE	-0.0127864	0.00227187	1	0.051	0.088
ENSG00000125735.10	TNFSF14	FALSE	-0.0164644	0.00231369	1	0.387	0.474
ENSG00000149557.12	FEZ1	TRUE	-0.0437848	0.00233972	1	0.418	0.49
ENSG00000214941.7	ZSWIM7	FALSE	-0.0358871	0.00234772	1	0.844	0.879
ENSG00000182985.16	CADM1	TRUE	-0.0631894	0.00235755	1	0.761	0.824
ENSG00000184014.7	DENND5A	FALSE	-0.0182451	0.00236966	1	0.364	0.444
ENSG00000177663.13	IL17RA	TRUE	-0.0528066	0.00237691	1	0.944	0.952
ENSG00000107738.19	C10orf54	TRUE	-0.0307452	0.0023814	1	0.579	0.663
ENSG00000170909.13	OSCAR	FALSE	-0.0159978	0.0024122	1	0.126	0.181
ENSG00000083844.10	ZNF264	TRUE	-0.0125626	0.00241506	1	0.095	0.143
ENSG00000126759.12	CFP	FALSE	-0.0231891	0.00243612	1	0.226	0.291
ENSG00000050767.15	COL23A1	FALSE	-0.0230377	0.00246655	1	0.425	0.505
ENSG00000198585.11	NUDT16	FALSE	-0.0358824	0.0025012	1	0.641	0.709
ENSG00000279759.1	CTC-425O23.5	FALSE	-0.0140647	0.00253013	1	0.079	0.122
ENSG00000159110.19	IFNAR2	FALSE	-0.0418755	0.00256377	1	0.841	0.879
ENSG00000184903.9	IMMP2L	FALSE	-0.0250072	0.00257895	1	0.518	0.592
ENSG00000183828.14	NUDT14	FALSE	-0.0325836	0.00260227	1	0.562	0.634
ENSG00000189171.14	S100A13	FALSE	-0.00850372	0.0026819	1	0.09	0.136
ENSG00000129467.13	ADCY4	FALSE	-0.00647913	0.00269126	1	0.015	0.04
ENSG00000157379.13	DHRS1	FALSE	-0.0159624	0.00271553	1	0.228	0.298
ENSG00000167642.12	SPINT2	TRUE	-0.0366672	0.00272826	1	0.407	0.478
ENSG00000169413.2	RNASE6	TRUE	-0.0460681	0.00273043	1	0.587	0.645
ENSG00000181038.13	METTL23	FALSE	-0.0424732	0.00276316	1	0.861	0.882
ENSG00000213762.11	ZNF134	FALSE	-0.0150652	0.00276361	1	0.156	0.214
ENSG00000172000.7	ZNF556	TRUE	-0.0425797	0.00277346	1	0.574	0.642
ENSG00000280543.1	ASAP1-IT2	FALSE	-0.0116358	0.00279403	1	0.093	0.14
ENSG00000187554.11	TLR5	FALSE	-0.00406026	0.00280009	1	0.003	0.021
ENSG00000101333.16	PLCB4	FALSE	-0.0056821	0.00282032	1	0.015	0.04
ENSG00000125962.14	ARMCX5	TRUE	-0.0128995	0.0028223	1	0.172	0.234
ENSG00000197302.10	ZNF720	FALSE	-0.0318746	0.00284196	1	0.598	0.676
ENSG00000142875.19	PRKACB	TRUE	-0.0475415	0.00287013	1	0.756	0.803
ENSG00000163466.15	ARPC2	TRUE	-0.0319782	0.00288664	1	1	1
ENSG00000198771.10	RCSD1	TRUE	-0.0535524	0.00291423	1	0.993	0.994
ENSG00000145819.15	ARHGAP26	TRUE	-0.0454352	0.00292004	1	0.649	0.686
ENSG00000183386.9	FHL3	FALSE	-0.0232215	0.00293974	1	0.403	0.479
ENSG00000270605.1	RP5-1092A3.4	FALSE	-0.00910071	0.00294623	1	0.074	0.118
ENSG00000247134.6	RP11-11N9.4	FALSE	-0.0427205	0.00295556	1	0.833	0.867
ENSG00000182362.13	YBEY	FALSE	-0.0321921	0.00296978	1	0.61	0.691
ENSG00000111679.16	PTPN6	TRUE	-0.0626841	0.00303955	1	0.989	0.991
ENSG00000166165.12	CKB	TRUE	-0.00938114	0.00307783	1	0.128	0.184
ENSG00000126467.10	TSKS	FALSE	-0.0221793	0.00308646	1	0.348	0.431
ENSG00000272872.1	LL22NC03-N14H11.1	FALSE	-0.010807	0.00309483	1	0.13	0.183
ENSG00000115839.17	RAB3GAP1	FALSE	-0.0289668	0.00309763	1	0.633	0.704
ENSG00000135679.22	MDM2	TRUE	-0.165556	0.00310401	1	0.903	0.92
ENSG00000140876.11	NUDT7	TRUE	-0.0699815	0.00315618	1	0.941	0.945
ENSG00000092067.5	CEBPE	TRUE	-0.0171219	0.00319034	1	0.066	0.106
ENSG00000103365.15	GGA2	FALSE	-0.0448294	0.00319374	1	0.969	0.98
ENSG00000010310.8	GIPR	FALSE	-0.0147608	0.00319788	1	0.262	0.332
ENSG00000151490.13	PTPRO	FALSE	-0.00857135	0.00321221	1	0.061	0.1
ENSG00000168016.13	TRANK1	FALSE	-0.0116739	0.00326103	1	0.02	0.046
ENSG00000140416.19	TPM1	FALSE	-0.0248992	0.00328788	1	0.315	0.38
ENSG00000185278.15	ZBTB37	FALSE	-0.0211231	0.00328914	1	0.392	0.468
ENSG00000188825.13	LINC00910	FALSE	-0.0090848	0.00329343	1	0.066	0.107
ENSG00000067082.14	KLF6	TRUE	-0.0323248	0.00330859	1	0.351	0.421
ENSG00000237188.3	RP11-337C18.8	FALSE	-0.00908373	0.00333953	1	0.054	0.091
ENSG00000148225.15	WDR31	FALSE	-0.00650093	0.00334131	1	0.039	0.073
ENSG00000067829.18	IDH3G	FALSE	-0.0439522	0.00337036	1	0.931	0.957
ENSG00000133812.15	SBF2	TRUE	-0.0733977	0.00342779	1	0.42	0.484
ENSG00000085719.12	CPNE3	TRUE	-0.0400451	0.00343087	1	0.887	0.92
ENSG00000280107.1	AL022393.9	FALSE	-0.00561251	0.00345049	1	0.013	0.036
ENSG00000263126.1	CTC-479C5.10	FALSE	-0.00282041	0.00346088	1	0	0.014
ENSG00000170345.9	FOS	TRUE	-0.0449336	0.00349378	1	0.459	0.528
ENSG00000135956.8	TMEM127	FALSE	-0.0280429	0.00352583	1	0.526	0.598
ENSG00000110422.11	HIPK3	TRUE	-0.056946	0.00353348	1	0.93	0.95
ENSG00000240024.5	LINC00888	FALSE	-0.0146729	0.00354019	1	0.233	0.301
ENSG00000067836.12	ROGDI	FALSE	-0.0293327	0.00357919	1	0.457	0.536
ENSG00000197324.8	LRP10	FALSE	-0.0283317	0.00358757	1	0.485	0.556
ENSG00000099725.14	PRKY	FALSE	-0.0240347	0.00360439	1	0.492	0.57
ENSG00000278730.1	RP11-147L13.11	FALSE	-0.0185927	0.00360743	1	0.234	0.299
ENSG00000105612.8	DNASE2	TRUE	-0.0261452	0.00362718	1	0.218	0.28
ENSG00000120332.15	TNN	FALSE	-0.00845132	0.00366653	1	0.049	0.085
ENSG00000136279.19	DBNL	TRUE	-0.048071	0.00368916	1	0.98	0.979
ENSG00000187210.12	GCNT1	TRUE	-0.0563541	0.00369732	1	0.666	0.749
ENSG00000182796.13	TMEM198B	FALSE	-0.0132173	0.0037147	1	0.192	0.254
ENSG00000238221.1	RP11-69L16.4	FALSE	-0.0053146	0.0037924	1	0.007	0.026
ENSG00000047249.16	ATP6V1H	FALSE	-0.0488515	0.00382346	1	0.934	0.941
ENSG00000077585.13	GPR137B	FALSE	-0.00750894	0.00384434	1	0.105	0.154
ENSG00000260101.1	RP11-568N6.1	FALSE	-0.0169099	0.00386314	1	0.105	0.152
ENSG00000231535.5	LINC00278	FALSE	-0.00361278	0.00391472	1	0.008	0.029
ENSG00000100890.15	KIAA0391	FALSE	-0.0130568	0.0039219	1	0.13	0.179
ENSG00000121310.16	ECHDC2	TRUE	-0.0323647	0.0039561	1	0.649	0.727
ENSG00000182165.17	TP53TG1	TRUE	-0.0225279	0.00396808	1	0.382	0.455
ENSG00000167601.11	AXL	FALSE	-0.010463	0.00399815	1	0.12	0.171
ENSG00000251432.6	RP11-420A23.1	FALSE	-0.00685837	0.00408169	1	0.018	0.043
ENSG00000132510.10	KDM6B	FALSE	-0.0295315	0.00410759	1	0.379	0.444
ENSG00000103269.13	RHBDL1	FALSE	-0.00590327	0.00413869	1	0.013	0.036
ENSG00000166455.13	C16orf46	FALSE	-0.00679179	0.00414318	1	0.038	0.07
ENSG00000115919.14	KYNU	FALSE	-0.0246192	0.00414461	1	0.438	0.52
ENSG00000170915.8	PAQR8	FALSE	-0.0181974	0.00414923	1	0.205	0.264
ENSG00000127419.16	TMEM175	FALSE	-0.0187954	0.00414985	1	0.244	0.307
ENSG00000134107.4	BHLHE40	TRUE	-0.031847	0.00422643	1	0.536	0.609
ENSG00000276231.4	PIK3R6	FALSE	-0.00833145	0.00425017	1	0.036	0.067
ENSG00000137462.6	TLR2	FALSE	-0.0226094	0.00425042	1	0.421	0.488
ENSG00000113621.14	TXNDC15	FALSE	-0.01953	0.00425119	1	0.407	0.478
ENSG00000109572.13	CLCN3	FALSE	-0.0293459	0.00426293	1	0.541	0.612
ENSG00000104324.15	CPQ	FALSE	-0.0426468	0.00426428	1	0.8	0.837
ENSG00000151914.19	DST	TRUE	-0.0295526	0.00426744	1	0.274	0.333
ENSG00000250959.2	GLUD1P3	FALSE	-0.0112757	0.00427136	1	0.069	0.109
ENSG00000277440.1	RP11-295D4.5	FALSE	-0.00495358	0.00428951	1	0.015	0.038
ENSG00000078304.19	PPP2R5C	TRUE	-0.035068	0.00429068	1	0.864	0.89
ENSG00000006757.11	PNPLA4	FALSE	-0.0188475	0.00430847	1	0.316	0.388
ENSG00000170439.6	METTL7B	TRUE	-0.0483505	0.00436094	1	0.759	0.79
ENSG00000178585.14	CTNNBIP1	FALSE	-0.0274852	0.00444667	1	0.672	0.735
ENSG00000142235.8	LMTK3	FALSE	-0.00651511	0.00449217	1	0.023	0.05
ENSG00000164615.4	CAMLG	FALSE	-0.0294772	0.00452338	1	0.836	0.872
ENSG00000146067.15	FAM193B	FALSE	-0.0136034	0.00452434	1	0.241	0.31
ENSG00000215440.11	NPEPL1	FALSE	-0.0156265	0.00453867	1	0.233	0.297
ENSG00000167733.13	HSD11B1L	FALSE	-0.0110071	0.00462245	1	0.087	0.13
ENSG00000128016.5	ZFP36	TRUE	-0.0262674	0.00465363	1	0.784	0.833
ENSG00000165914.14	TTC7B	FALSE	-0.00355978	0.00467186	1	0.008	0.028
ENSG00000135899.16	SP110	FALSE	-0.0132053	0.00468081	1	0.17	0.228
ENSG00000123360.11	PDE1B	FALSE	-0.0096523	0.00470428	1	0.093	0.138
ENSG00000048392.11	RRM2B	TRUE	-0.0480349	0.00481705	1	0.907	0.944
ENSG00000250903.8	GMDS-AS1	FALSE	-0.0303262	0.00482258	1	0.459	0.53
ENSG00000162894.11	FCMR	FALSE	-0.009534	0.00485015	1	0.041	0.073
ENSG00000076067.11	RBMS2	FALSE	-0.0160395	0.0048612	1	0.207	0.264
ENSG00000163481.7	RNF25	FALSE	-0.012136	0.00488344	1	0.179	0.238
ENSG00000165240.18	ATP7A	FALSE	-0.0164969	0.00488837	1	0.184	0.241
ENSG00000137274.12	BPHL	FALSE	-0.0127195	0.00489532	1	0.143	0.195
ENSG00000100628.11	ASB2	FALSE	-0.00721749	0.00498852	1	0.049	0.084
ENSG00000152766.5	ANKRD22	FALSE	-0.00615599	0.00499077	1	0.011	0.032
ENSG00000182885.16	ADGRG3	FALSE	-0.00321693	0.00499308	1	0.005	0.022
ENSG00000283103.1	LLNLR-245B6.1	FALSE	-0.0312031	0.0049993	1	0.721	0.776
ENSG00000042980.12	ADAM28	FALSE	-0.0149928	0.0050063	1	0.016	0.04
ENSG00000109667.11	SLC2A9	FALSE	-0.0101001	0.00502194	1	0.215	0.284
ENSG00000114316.12	USP4	FALSE	-0.0256225	0.00503525	1	0.548	0.622
ENSG00000263004.1	RP11-166P13.3	FALSE	-0.00979072	0.00505217	1	0.069	0.107
ENSG00000128159.11	TUBGCP6	FALSE	-0.0159172	0.00506378	1	0.298	0.375
ENSG00000143882.10	ATP6V1C2	TRUE	-0.0203919	0.00506393	1	0.207	0.269
ENSG00000064601.16	CTSA	FALSE	-0.0468377	0.0050663	1	0.893	0.91
ENSG00000121895.7	TMEM156	FALSE	-0.0190973	0.00506814	1	0.297	0.367
ENSG00000102471.13	NDFIP2	TRUE	-0.0336287	0.00513111	1	0.893	0.916
ENSG00000204257.14	HLA-DMA	TRUE	-0.0357718	0.00517949	1	0.187	0.24
ENSG00000014216.15	CAPN1	FALSE	-0.0318811	0.00519666	1	0.772	0.817
ENSG00000214176.9	PLEKHM1P1	FALSE	-0.0111107	0.00520616	1	0.187	0.246
ENSG00000269556.7	TMEM185A	FALSE	-0.0107851	0.00523413	1	0.203	0.267
ENSG00000144815.15	NXPE3	FALSE	-0.0138395	0.00525546	1	0.266	0.337
ENSG00000183172.8	SMDT1	TRUE	-0.0469638	0.00527437	1	0.995	0.996
ENSG00000169967.16	MAP3K2	FALSE	-0.0395403	0.00527456	1	0.823	0.872
ENSG00000122884.12	P4HA1	TRUE	-0.0638845	0.0052827	1	0.856	0.864
ENSG00000135363.11	LMO2	TRUE	-0.0464195	0.00529422	1	0.98	0.985
ENSG00000087008.15	ACOX3	FALSE	-0.0203909	0.00529558	1	0.349	0.425
ENSG00000107798.17	LIPA	TRUE	-0.0367842	0.00532961	1	0.782	0.811
ENSG00000144481.16	TRPM8	FALSE	-0.0034512	0.00533836	1	0.01	0.03
ENSG00000101213.6	PTK6	FALSE	-0.00467738	0.00533855	1	0.003	0.019
ENSG00000102804.14	TSC22D1	FALSE	-0.00781307	0.00538712	1	0.079	0.12
ENSG00000049239.12	H6PD	TRUE	-0.0342252	0.00543543	1	0.534	0.611
ENSG00000205544.3	TMEM256	TRUE	-0.0398451	0.00545998	1	0.957	0.97
ENSG00000234689.1	LINC00444	FALSE	-0.00338738	0.00557975	1	0.002	0.016
ENSG00000150681.9	RGS18	TRUE	-0.0342287	0.00560338	1	0.37	0.442
ENSG00000224261.2	RPSAP18	FALSE	-0.00392461	0.00560658	1	0.005	0.022
ENSG00000142541.16	RPL13A	TRUE	-0.0530746	0.00560919	1	1	1
ENSG00000228427.1	RP5-1091N2.9	FALSE	-0.00842802	0.00565014	1	0.107	0.153
ENSG00000158517.13	NCF1	TRUE	-0.0316141	0.00567717	1	0.472	0.529
ENSG00000257764.2	RP11-1143G9.4	TRUE	-0.07466	0.00569816	1	0.7	0.757
ENSG00000124491.15	F13A1	FALSE	-0.00738441	0.00570343	1	0.02	0.044
ENSG00000105755.7	ETHE1	FALSE	-0.0447298	0.00571143	1	0.916	0.932
ENSG00000104093.13	DMXL2	FALSE	-0.0303374	0.00577559	1	0.489	0.562
ENSG00000256338.2	RPL41P2	FALSE	-0.00815902	0.00579735	1	0.113	0.162
ENSG00000135929.8	CYP27A1	TRUE	-0.0223353	0.0057987	1	0.19	0.244
ENSG00000280828.1	RP11-274B21.1	FALSE	-0.00513539	0.005803	1	0.016	0.039
ENSG00000251192.7	ZNF674	FALSE	-0.007613	0.00583607	1	0.064	0.101
ENSG00000124570.17	SERPINB6	TRUE	-0.0230125	0.00586084	1	0.189	0.242
ENSG00000247572.7	CKMT2-AS1	FALSE	-0.00836185	0.0058639	1	0.128	0.177
ENSG00000108861.8	DUSP3	FALSE	-0.0368463	0.0058815	1	0.852	0.895
ENSG00000244363.3	RPL7P23	FALSE	-0.00522275	0.00588548	1	0.041	0.072
ENSG00000270409.1	RP11-44D5.1	FALSE	-0.00566349	0.00588962	1	0.018	0.042
ENSG00000240950.1	RP11-372E1.1	FALSE	-0.00491478	0.00592261	1	0.018	0.042
ENSG00000180871.7	CXCR2	FALSE	-0.0187077	0.00592563	1	0.384	0.452
ENSG00000141627.13	DYM	TRUE	-0.0313321	0.0059364	1	0.67	0.75
ENSG00000120008.15	WDR11	FALSE	-0.0317514	0.00594008	1	0.734	0.783
ENSG00000241343.9	RPL36A	TRUE	-0.0317419	0.00599897	1	1	1
ENSG00000155463.12	OXA1L	FALSE	-0.0363587	0.00603812	1	0.98	0.981
ENSG00000125991.18	ERGIC3	FALSE	-0.029462	0.00607498	1	0.949	0.941
ENSG00000159723.4	AGRP	FALSE	-0.00824905	0.0061052	1	0.03	0.057
ENSG00000261324.2	RP11-174G6.5	FALSE	-0.00966597	0.00615661	1	0.062	0.098
ENSG00000157306.14	RP11-66N24.4	FALSE	-0.0103636	0.00619882	1	0.152	0.206
ENSG00000173726.10	TOMM20	TRUE	-0.0459844	0.00622288	1	1	1
ENSG00000279616.1	RP1-102H19.7	FALSE	-0.00538739	0.00622607	1	0.039	0.07
ENSG00000155011.8	DKK2	FALSE	-0.0138366	0.00623423	1	0.175	0.231
ENSG00000240463.1	RPS19P3	FALSE	-0.00612743	0.0062771	1	0.051	0.085
ENSG00000101236.16	RNF24	TRUE	-0.0441556	0.00628108	1	0.972	0.974
ENSG00000196275.13	GTF2IRD2	FALSE	-0.0154988	0.00628147	1	0.189	0.242
ENSG00000120262.9	CCDC170	FALSE	-0.011384	0.00632948	1	0.072	0.11
ENSG00000234883.4	MIR155HG	TRUE	-0.0533876	0.00633778	1	0.811	0.85
ENSG00000274536.5	MIR223	TRUE	-0.051091	0.00644719	1	0.938	0.948
ENSG00000129566.12	TEP1	FALSE	-0.0184064	0.00645057	1	0.315	0.381
ENSG00000177576.11	C18orf32	FALSE	-0.0241645	0.00645709	1	0.446	0.518
ENSG00000059377.15	TBXAS1	FALSE	-0.0165733	0.00647689	1	0.38	0.455
ENSG00000137312.14	FLOT1	TRUE	-0.0269199	0.00654735	1	0.67	0.735
ENSG00000205542.10	TMSB4X	TRUE	-0.0735707	0.00657211	1	1	1
ENSG00000140030.5	GPR65	FALSE	-0.00805437	0.00657484	1	0.21	0.27
ENSG00000274627.1	RP11-104N10.2	FALSE	-0.0111484	0.0065807	1	0.279	0.351
ENSG00000180423.4	HARBI1	FALSE	-0.0070363	0.00659632	1	0.062	0.099
ENSG00000100938.17	GMPR2	FALSE	-0.0243151	0.0066233	1	0.831	0.844
ENSG00000125089.16	SH3TC1	FALSE	-0.00725466	0.0066874	1	0.021	0.046
ENSG00000165879.8	FRAT1	FALSE	-0.0146368	0.00669874	1	0.211	0.27
ENSG00000182179.11	UBA7	FALSE	-0.012797	0.00681964	1	0.233	0.297
ENSG00000139178.10	C1RL	TRUE	-0.0263263	0.00683074	1	0.477	0.552
ENSG00000108405.3	P2RX1	TRUE	-0.0185827	0.00683314	1	0.567	0.644
ENSG00000174125.7	TLR1	FALSE	-0.0102269	0.00684683	1	0.082	0.122
ENSG00000283041.1	RP11-371A22.1	FALSE	-0.0343931	0.00691628	1	0.849	0.886
ENSG00000173230.15	GOLGB1	TRUE	-0.053759	0.00693484	1	0.928	0.945
ENSG00000182287.13	AP1S2	FALSE	-0.0368706	0.00694242	1	0.81	0.861
ENSG00000261366.1	MANEA-AS1	FALSE	-0.0178473	0.00702582	1	0.292	0.36
ENSG00000246090.6	RP11-696N14.1	FALSE	-0.00316593	0.00704409	1	0.003	0.018
ENSG00000237773.5	AC003075.4	FALSE	-0.00479514	0.00705818	1	0.066	0.103
ENSG00000052841.14	TTC17	FALSE	-0.046783	0.00713495	1	0.908	0.926
ENSG00000232634.1	NEFLP1	FALSE	-0.00891618	0.00718854	1	0.049	0.081
ENSG00000130313.6	PGLS	TRUE	-0.0527724	0.00719779	1	1	1
ENSG00000103642.11	LACTB	TRUE	-0.0572992	0.00722604	1	0.821	0.851
ENSG00000235174.1	RPL39P3	FALSE	-0.0213293	0.00727226	1	0.469	0.539
ENSG00000127952.16	STYXL1	FALSE	-0.0240553	0.00727883	1	0.605	0.676
ENSG00000119227.7	PIGZ	FALSE	-0.010669	0.00729895	1	0.151	0.204
ENSG00000156639.11	ZFAND3	FALSE	-0.0242899	0.00731942	1	0.656	0.716
ENSG00000170365.9	SMAD1	FALSE	-0.00546983	0.00732433	1	0.011	0.031
ENSG00000127415.12	IDUA	FALSE	-0.00894678	0.00735814	1	0.056	0.09
ENSG00000168010.10	ATG16L2	TRUE	-0.0257611	0.00737374	1	0.605	0.669
ENSG00000259287.2	RP11-3D4.2	FALSE	-0.00455207	0.00742749	1	0.013	0.034
ENSG00000005187.11	ACSM3	TRUE	-0.040552	0.00751929	1	0.516	0.587
ENSG00000021355.12	SERPINB1	TRUE	-0.0849527	0.00752829	1	1	1
ENSG00000168675.18	LDLRAD4	FALSE	-0.0179026	0.00761672	1	0.282	0.346
ENSG00000101251.11	SEL1L2	FALSE	-0.00535578	0.00769911	1	0.023	0.048
ENSG00000260997.1	RP4-647J21.1	FALSE	-0.0104646	0.00771184	1	0.197	0.257
ENSG00000104763.18	ASAH1	TRUE	-0.0493159	0.00773689	1	0.972	0.969
ENSG00000136040.8	PLXNC1	FALSE	-0.0142923	0.00779665	1	0.123	0.168
ENSG00000226259.10	GTF2H2B	FALSE	-0.00225515	0.00784686	1	0	0.011
ENSG00000165102.14	HGSNAT	FALSE	-0.0275406	0.00786794	1	0.459	0.533
ENSG00000102870.5	ZNF629	FALSE	-0.0190768	0.00787101	1	0.33	0.396
ENSG00000168067.11	MAP4K2	FALSE	-0.00948461	0.00789526	1	0.172	0.229
ENSG00000070540.12	WIPI1	FALSE	-0.00566643	0.007902	1	0.039	0.069
ENSG00000139278.9	GLIPR1	TRUE	-0.0556009	0.00797978	1	0.774	0.816
ENSG00000162746.14	FCRLB	FALSE	-0.0087478	0.00802412	1	0.126	0.172
ENSG00000124496.12	TRERF1	TRUE	-0.0313423	0.00803681	1	0.669	0.727
ENSG00000157184.6	CPT2	TRUE	-0.0247783	0.00807855	1	0.63	0.703
ENSG00000188997.7	KCTD21	FALSE	-0.00525431	0.00809483	1	0.025	0.05
ENSG00000237950.1	RP11-7O11.3	FALSE	-0.00488057	0.00810034	1	0.011	0.031
ENSG00000130775.15	THEMIS2	FALSE	-0.0256196	0.00813944	1	0.402	0.477
ENSG00000121281.12	ADCY7	TRUE	-0.0303649	0.00816966	1	0.562	0.608
ENSG00000237422.1	RP11-305L7.3	FALSE	-0.00896816	0.00819725	1	0.049	0.081
ENSG00000082397.17	EPB41L3	TRUE	-0.0646024	0.00821224	1	0.852	0.883
ENSG00000023330.14	ALAS1	TRUE	-0.0265318	0.00821732	1	0.966	0.963
ENSG00000143126.7	CELSR2	FALSE	-0.0056057	0.00827964	1	0.038	0.067
ENSG00000134744.13	ZCCHC11	TRUE	-0.0388505	0.00830031	1	0.695	0.756
ENSG00000279691.1	RP11-485M7.2	FALSE	-0.00285027	0.00831635	1	0.005	0.021
ENSG00000082996.19	RNF13	FALSE	-0.0403335	0.00832763	1	0.734	0.783
ENSG00000219200.11	RNASEK	TRUE	-0.0361514	0.00833608	1	0.846	0.872
ENSG00000053918.15	KCNQ1	FALSE	-0.0140157	0.00835683	1	0.133	0.18
ENSG00000161513.11	FDXR	TRUE	-0.0261056	0.00843196	1	0.443	0.498
ENSG00000065357.19	DGKA	FALSE	-0.0116705	0.0084486	1	0.216	0.28
ENSG00000196689.11	TRPV1	FALSE	-0.00846834	0.00847294	1	0.066	0.101
ENSG00000143578.15	CREB3L4	FALSE	-0.0108051	0.00857815	1	0.18	0.238
ENSG00000280649.1	AC245100.1	FALSE	-0.00431376	0.00859859	1	0.061	0.097
ENSG00000042317.16	SPATA7	FALSE	-0.0117378	0.00861921	1	0.144	0.194
ENSG00000271646.1	RP11-326I11.3	FALSE	-0.0133988	0.00864848	1	0.156	0.201
ENSG00000168071.21	CCDC88B	TRUE	-0.0363236	0.00869743	1	0.543	0.6
ENSG00000278861.1	RP11-338K17.6	FALSE	-0.00399124	0.00873531	1	0.008	0.026
ENSG00000271122.1	RP11-379H18.1	FALSE	-0.0133996	0.00873824	1	0.169	0.223
ENSG00000260278.1	RP11-109G23.3	FALSE	-0.00463593	0.00884625	1	0.07	0.108
ENSG00000229106.1	BTBD6P1	FALSE	-0.00585718	0.00887077	1	0.013	0.033
ENSG00000107796.13	ACTA2	FALSE	-0.0110992	0.00887406	1	0.093	0.135
ENSG00000167925.15	GHDC	FALSE	-0.0163581	0.00897054	1	0.456	0.534
ENSG00000259065.1	RP5-1021I20.1	FALSE	-0.00430429	0.00899051	1	0.007	0.023
ENSG00000100003.17	SEC14L2	FALSE	-0.00288685	0.00900337	1	0	0.011
ENSG00000115084.12	SLC35F5	FALSE	-0.0167792	0.00902181	1	0.377	0.448
ENSG00000250400.3	LINC00977	FALSE	-0.014086	0.009036	1	0.377	0.45
ENSG00000166619.12	BLCAP	FALSE	-0.0143943	0.00904541	1	0.536	0.609
ENSG00000124120.10	TTPAL	FALSE	-0.0146672	0.00905652	1	0.275	0.346
ENSG00000261655.1	CTD-3064M3.3	FALSE	-0.00551285	0.00909093	1	0.01	0.028
ENSG00000274015.1	CTD-2302E22.6	FALSE	-0.00428724	0.0091107	1	0.01	0.028
ENSG00000100122.5	CRYBB1	FALSE	-0.00670737	0.00912713	1	0.021	0.044
ENSG00000163703.17	CRELD1	FALSE	-0.0125571	0.00921226	1	0.228	0.29
ENSG00000075420.12	FNDC3B	TRUE	-0.0451503	0.00931567	1	0.87	0.898
ENSG00000141504.11	SAT2	TRUE	-0.0346523	0.00932046	1	0.556	0.621
ENSG00000140749.8	IGSF6	FALSE	-0.0115719	0.00932872	1	0.107	0.147
ENSG00000182487.12	NCF1B	FALSE	-0.0130737	0.0093904	1	0.3	0.364
ENSG00000100151.15	PICK1	FALSE	-0.0111739	0.00942767	1	0.164	0.217
ENSG00000179344.16	HLA-DQB1	TRUE	-0.0132644	0.00953263	1	0.054	0.086
ENSG00000185905.3	C16orf54	FALSE	-0.0218409	0.00955931	1	0.572	0.628
ENSG00000111817.16	DSE	FALSE	-0.00736123	0.00957799	1	0.052	0.084
ENSG00000152760.9	TCTEX1D1	TRUE	-0.039361	0.00959303	1	0.759	0.793
ENSG00000166946.13	CCNDBP1	FALSE	-0.0340881	0.00964496	1	0.83	0.864
ENSG00000124313.12	IQSEC2	FALSE	-0.00732538	0.00970207	1	0.067	0.103
ENSG00000160948.13	VPS28	TRUE	-0.0509909	0.00976188	1	1	1
ENSG00000146376.10	ARHGAP18	TRUE	-0.0460804	0.00977329	1	0.933	0.943
ENSG00000095066.11	HOOK2	FALSE	-0.0188578	0.0097991	1	0.461	0.531
ENSG00000185499.16	MUC1	FALSE	-0.0242735	0.00980867	1	0.338	0.406
ENSG00000258999.1	RP11-114N19.3	FALSE	-0.00366078	0.00982205	1	0.013	0.033
ENSG00000119650.12	IFT43	FALSE	-0.0115789	0.00990676	1	0.221	0.281
ENSG00000197321.14	SVIL	FALSE	-0.0189299	0.0099087	1	0.367	0.438
ENSG00000139567.12	ACVRL1	FALSE	-0.00971122	0.00996288	1	0.07	0.105
ENSG00000277998.1	RP11-452N17.1	TRUE	-0.0223415	0.0100089	1	0.438	0.506
ENSG00000256043.2	CTSO	FALSE	-0.00942658	0.0100093	1	0.059	0.092
ENSG00000105856.13	HBP1	TRUE	-0.0241867	0.0100142	1	0.559	0.627
ENSG00000257818.1	C1GALT1P1	FALSE	-0.00617966	0.010027	1	0.034	0.061
ENSG00000130741.10	EIF2S3	TRUE	-0.0446079	0.0100629	1	1	1
ENSG00000147434.8	CHRNA6	TRUE	-0.0220898	0.0100902	1	0.161	0.206
ENSG00000279415.1	RP11-1102P22.1	FALSE	-0.00785442	0.0101346	1	0.044	0.074
ENSG00000159423.16	ALDH4A1	FALSE	-0.0149792	0.0101411	1	0.243	0.302
ENSG00000227097.5	RPS28P7	FALSE	-0.00529646	0.0101714	1	0.044	0.074
ENSG00000154229.11	PRKCA	FALSE	-0.0217965	0.0102059	1	0.326	0.397
ENSG00000126756.11	UXT	FALSE	-0.0323443	0.0102345	1	1	1
ENSG00000161243.8	FBXO27	FALSE	-0.00400615	0.0102685	1	0.007	0.023
ENSG00000162378.12	ZYG11B	FALSE	-0.0209547	0.0102843	1	0.508	0.577
ENSG00000196072.11	BLOC1S2	FALSE	-0.029784	0.0102898	1	0.851	0.895
ENSG00000135052.16	GOLM1	FALSE	-0.00384837	0.0102932	1	0.007	0.023
ENSG00000279406.1	RP11-327E2.5	FALSE	-0.00427243	0.0103591	1	0.03	0.055
ENSG00000165140.9	FBP1	TRUE	-0.025452	0.0103725	1	0.656	0.718
ENSG00000090339.8	ICAM1	FALSE	-0.00984433	0.0103823	1	0.154	0.204
ENSG00000253773.2	C8orf37-AS1	FALSE	-0.00361978	0.0104035	1	0.003	0.017
ENSG00000227533.5	SLC2A1-AS1	FALSE	-0.00331459	0.0104107	1	0.003	0.017
ENSG00000181444.12	ZNF467	FALSE	-0.00791968	0.0104297	1	0.049	0.081
ENSG00000100577.18	GSTZ1	FALSE	-0.037206	0.0104324	1	0.698	0.747
ENSG00000213930.11	GALT	FALSE	-0.0138218	0.0104546	1	0.392	0.462
ENSG00000181126.13	HLA-V	FALSE	-0.00715419	0.0104976	1	0.066	0.1
ENSG00000174796.12	THAP6	FALSE	-0.0192144	0.0107191	1	0.511	0.577
ENSG00000184939.15	ZFP90	FALSE	-0.0196045	0.0107483	1	0.338	0.408
ENSG00000155957.17	TMBIM4	FALSE	-0.0349545	0.0107911	1	0.987	0.982
ENSG00000145757.15	SPATA9	FALSE	-0.00527632	0.0108324	1	0.025	0.048
ENSG00000156110.13	ADK	TRUE	-0.0496399	0.0108818	1	0.998	0.998
ENSG00000120738.7	EGR1	FALSE	-0.0175191	0.0109244	1	0.123	0.165
ENSG00000186074.18	CD300LF	FALSE	-0.0224562	0.0109714	1	0.421	0.486
ENSG00000175471.19	MCTP1	TRUE	-0.0406447	0.0109916	1	0.746	0.782
ENSG00000261371.5	PECAM1	TRUE	-0.0499189	0.0110624	1	0.852	0.876
ENSG00000256037.1	MRPL40P1	FALSE	-0.00225484	0.0111685	1	0.002	0.014
ENSG00000171469.10	ZNF561	FALSE	-0.0174137	0.0111736	1	0.528	0.594
ENSG00000090013.9	BLVRB	TRUE	-0.0196295	0.0111879	1	0.708	0.785
ENSG00000249381.1	LINC00500	FALSE	-0.00521656	0.0111898	1	0.007	0.022
ENSG00000146112.11	PPP1R18	TRUE	-0.0445562	0.0112176	1	0.83	0.855
ENSG00000169429.10	CXCL8	FALSE	-0.0432361	0.0112786	1	0.226	0.278
ENSG00000122696.13	SLC25A51	FALSE	-0.012036	0.0112804	1	0.208	0.262
ENSG00000240137.5	ERICH6-AS1	FALSE	-0.00472059	0.0113332	1	0.013	0.032
ENSG00000158869.10	FCER1G	FALSE	-0.0246852	0.0113457	1	0.148	0.192
ENSG00000167566.16	NCKAP5L	FALSE	-0.00850713	0.0113878	1	0.126	0.173
ENSG00000242550.5	SERPINB10	TRUE	-0.0101814	0.0114187	1	0.21	0.269
ENSG00000227191.8	TRGC2	FALSE	-0.00585183	0.0114238	1	0.064	0.098
ENSG00000214253.8	FIS1	TRUE	-0.0336168	0.0114258	1	0.995	0.994
ENSG00000134369.15	NAV1	FALSE	-0.0049753	0.0114406	1	0.007	0.022
ENSG00000168765.15	GSTM4	FALSE	-0.0136495	0.0115518	1	0.254	0.315
ENSG00000133624.13	ZNF767P	FALSE	-0.00731678	0.0115659	1	0.146	0.197
ENSG00000198673.10	FAM19A2	FALSE	-0.00787802	0.0116093	1	0.062	0.095
ENSG00000123329.17	ARHGAP9	FALSE	-0.021089	0.0116532	1	0.541	0.599
ENSG00000047346.12	FAM214A	FALSE	-0.0128812	0.0116862	1	0.244	0.305
ENSG00000102034.16	ELF4	FALSE	-0.0241404	0.011766	1	0.403	0.457
ENSG00000142765.17	SYTL1	TRUE	-0.0390104	0.011773	1	0.684	0.723
ENSG00000143222.11	UFC1	FALSE	-0.0346472	0.0117828	1	0.998	1
ENSG00000147394.18	ZNF185	TRUE	-0.012075	0.0118092	1	0.13	0.173
ENSG00000139410.14	SDSL	FALSE	-0.0139988	0.0118481	1	0.144	0.189
ENSG00000180764.13	PIPSL	FALSE	-0.00210009	0.0118662	1	0	0.01
ENSG00000170464.9	DNAJC18	FALSE	-0.004544	0.0119136	1	0.102	0.144
ENSG00000278899.1	AL358852.1	FALSE	-0.00270009	0.0119715	1	0.007	0.022
ENSG00000214708.4	AC090616.2	FALSE	-0.00370801	0.0119981	1	0.011	0.03
ENSG00000250155.1	CTD-2353F22.1	FALSE	-0.00661576	0.0120009	1	0.085	0.124
ENSG00000063438.16	AHRR	TRUE	-0.0299297	0.0120066	1	0.649	0.699
ENSG00000140526.17	ABHD2	FALSE	-0.0224026	0.0120377	1	0.615	0.688
ENSG00000170776.20	AKAP13	TRUE	-0.0419721	0.0120648	1	0.825	0.859
ENSG00000163565.18	IFI16	FALSE	-0.0158263	0.0121151	1	0.177	0.227
ENSG00000146192.14	FGD2	FALSE	-0.0180096	0.0121418	1	0.234	0.289
ENSG00000173320.10	STOX2	TRUE	-0.0180775	0.0121913	1	0.315	0.378
ENSG00000213983.11	AP1G2	FALSE	-0.0138383	0.0122245	1	0.244	0.306
ENSG00000090097.20	PCBP4	FALSE	-0.00769761	0.0122471	1	0.093	0.133
ENSG00000117407.16	ARTN	TRUE	-0.0179342	0.0122611	1	0.38	0.447
ENSG00000214530.8	STARD10	FALSE	-0.00998856	0.012301	1	0.084	0.12
ENSG00000170545.16	SMAGP	FALSE	-0.00457131	0.0123625	1	0.023	0.046
ENSG00000128604.18	IRF5	FALSE	-0.0188601	0.012483	1	0.397	0.461
ENSG00000096093.15	EFHC1	FALSE	-0.0125121	0.0124893	1	0.259	0.318
ENSG00000112343.10	TRIM38	FALSE	-0.0520447	0.0124958	1	0.952	0.958
ENSG00000167740.9	CYB5D2	FALSE	-0.00562024	0.0125181	1	0.159	0.214
ENSG00000167291.15	TBC1D16	FALSE	-0.00336872	0.0125933	1	0.008	0.025
ENSG00000189283.9	FHIT	FALSE	-0.0101953	0.0126731	1	0.085	0.122
ENSG00000158373.8	HIST1H2BD	FALSE	-0.0126811	0.0127209	1	0.066	0.098
ENSG00000259248.5	USP3-AS1	FALSE	-0.0026922	0.0127752	1	0.072	0.109
ENSG00000204947.8	ZNF425	FALSE	-0.00714206	0.0128081	1	0.03	0.054
ENSG00000255046.1	RP11-297N6.4	FALSE	-0.00597137	0.012855	1	0.184	0.238
ENSG00000244459.2	RP11-1398P2.1	FALSE	-0.0107945	0.0128913	1	0.115	0.156
ENSG00000272004.1	RP11-345P4.10	FALSE	-0.00392331	0.0129026	1	0.01	0.027
ENSG00000177426.20	TGIF1	FALSE	-0.0255862	0.0129276	1	0.441	0.51
ENSG00000161640.15	SIGLEC11	FALSE	-0.00456015	0.0129611	1	0.026	0.05
ENSG00000270022.3	RNU12	FALSE	-0.00514193	0.0130112	1	0.057	0.09
ENSG00000181513.14	ACBD4	FALSE	-0.00737658	0.0130818	1	0.09	0.128
ENSG00000151458.11	ANKRD50	FALSE	-0.0200217	0.0131751	1	0.369	0.432
ENSG00000085117.11	CD82	TRUE	-0.0219698	0.0131907	1	0.459	0.52
ENSG00000115738.9	ID2	TRUE	-0.0292563	0.0131979	1	0.639	0.699
ENSG00000175197.11	DDIT3	FALSE	-0.0169779	0.0132184	1	0.343	0.403
ENSG00000109158.10	GABRA4	FALSE	-0.00830277	0.0132307	1	0.036	0.062
ENSG00000149591.16	TAGLN	FALSE	-0.00296338	0.0132355	1	0.051	0.082
ENSG00000224916.8	APOC4-APOC2	TRUE	-0.0398759	0.0132882	1	0.875	0.901
ENSG00000267317.2	CTB-25B13.12	FALSE	-0.00990067	0.0133411	1	0.1	0.139
ENSG00000234719.8	RP11-166B2.1	FALSE	-0.00647291	0.013355	1	0.033	0.058
ENSG00000124067.16	SLC12A4	FALSE	-0.00860368	0.0133612	1	0.154	0.202
ENSG00000110002.15	VWA5A	FALSE	-0.00400494	0.0133899	1	0.003	0.016
ENSG00000186810.7	CXCR3	FALSE	-0.0117399	0.0134218	1	0.113	0.154
ENSG00000145725.19	PPIP5K2	FALSE	-0.029222	0.0134421	1	0.979	0.985
ENSG00000103024.7	NME3	TRUE	-0.0503318	0.0134537	1	0.789	0.807
ENSG00000279095.1	AC092066.1	FALSE	-0.00690028	0.0134891	1	0.093	0.133
ENSG00000223855.1	HRAT92	FALSE	-0.00367141	0.0134995	1	0.005	0.019
ENSG00000166927.12	MS4A7	TRUE	-0.0499339	0.0135393	1	0.864	0.886
ENSG00000213722.8	DDAH2	FALSE	-0.0193426	0.0135837	1	0.29	0.349
ENSG00000237945.7	LINC00649	FALSE	-0.0151154	0.0135928	1	0.161	0.207
ENSG00000127125.8	PPCS	FALSE	-0.0375434	0.0136004	1	0.944	0.97
ENSG00000131669.9	NINJ1	TRUE	-0.0183364	0.0136037	1	0.562	0.636
ENSG00000275888.1	RP13-516M14.10	FALSE	-0.00277763	0.0136234	1	0.003	0.016
ENSG00000172426.15	RSPH9	FALSE	-0.00223564	0.0136312	1	0	0.01
ENSG00000140379.7	BCL2A1	FALSE	-0.0107232	0.0136519	1	0.107	0.147
ENSG00000198839.9	ZNF277	FALSE	-0.0310412	0.0139677	1	0.602	0.657
ENSG00000161265.14	U2AF1L4	FALSE	-0.0151628	0.013976	1	0.336	0.399
ENSG00000116954.7	RRAGC	FALSE	-0.0135332	0.0140576	1	0.315	0.373
ENSG00000258056.2	RP11-644F5.11	FALSE	-0.00859472	0.0141873	1	0.192	0.246
ENSG00000185000.10	DGAT1	FALSE	-0.0368112	0.0144112	1	0.898	0.912
ENSG00000185361.8	TNFAIP8L1	TRUE	-0.0149601	0.0144347	1	0.318	0.386
ENSG00000232065.1	LINC01063	FALSE	-0.0025573	0.0144599	1	0.002	0.013
ENSG00000158793.13	NIT1	FALSE	-0.0173057	0.0144973	1	0.305	0.37
ENSG00000166192.14	SENP8	FALSE	-0.00694911	0.0145249	1	0.138	0.186
ENSG00000256325.1	RP11-611O2.1	FALSE	-0.0112693	0.0146519	1	0.043	0.069
ENSG00000244115.1	DNAJC25-GNG10	FALSE	-0.00487972	0.0146729	1	0.033	0.058
ENSG00000273382.1	RP5-1065J22.8	FALSE	-0.00788457	0.0146926	1	0.118	0.159
ENSG00000206561.12	COLQ	FALSE	-0.013703	0.0146993	1	0.269	0.328
ENSG00000279114.1	RP3-425C14.5	FALSE	-0.00688927	0.0149337	1	0.026	0.049
ENSG00000231770.5	TMEM44-AS1	FALSE	-0.00985426	0.0149464	1	0.238	0.297
ENSG00000110031.12	LPXN	FALSE	-0.0350363	0.0149473	1	0.475	0.523
ENSG00000273353.1	CTA-268H5.12	FALSE	-0.00469222	0.0149556	1	0.038	0.064
ENSG00000169752.16	NRG4	TRUE	-0.0234366	0.0150174	1	0.638	0.707
ENSG00000158122.11	AAED1	FALSE	-0.0208248	0.0150445	1	0.51	0.58
ENSG00000234782.3	TPT1P9	FALSE	-0.00805855	0.0150517	1	0.069	0.102
ENSG00000136156.12	ITM2B	TRUE	-0.0247447	0.0150817	1	1	0.999
ENSG00000256235.1	SMIM3	TRUE	-0.0382337	0.0151176	1	0.925	0.937
ENSG00000179583.18	CIITA	FALSE	-0.00937573	0.0151257	1	0.118	0.161
ENSG00000125246.15	CLYBL	FALSE	-0.0167587	0.0151338	1	0.287	0.347
ENSG00000260742.1	RP11-366L5.1	FALSE	-0.0050882	0.0151446	1	0.025	0.047
ENSG00000169231.13	THBS3	FALSE	-0.00697367	0.0151786	1	0.067	0.101
ENSG00000009790.14	TRAF3IP3	TRUE	-0.0529406	0.0152049	1	0.738	0.777
ENSG00000135749.18	PCNX2	FALSE	-0.00627025	0.0152614	1	0.07	0.105
ENSG00000185168.5	LINC00482	FALSE	-0.00684215	0.0152789	1	0.057	0.088
ENSG00000169442.8	CD52	TRUE	-0.0289986	0.0152897	1	0.698	0.748
ENSG00000005844.17	ITGAL	TRUE	-0.051703	0.0153293	1	0.998	0.998
ENSG00000132879.13	FBXO44	FALSE	-0.00571441	0.0153897	1	0.048	0.076
ENSG00000238005.2	RP11-443B7.1	TRUE	-0.0212961	0.0154295	1	0.372	0.433
ENSG00000206559.7	ZCWPW2	FALSE	-0.00505416	0.0154698	1	0.013	0.031
ENSG00000070731.10	ST6GALNAC2	FALSE	-0.00282941	0.0155419	1	0.005	0.019
ENSG00000152990.13	ADGRA3	FALSE	-0.00297565	0.0155633	1	0.003	0.016
ENSG00000271151.1	RP11-394I13.2	FALSE	-0.00236623	0.0156661	1	0	0.01
ENSG00000114854.7	TNNC1	FALSE	-0.00230138	0.0156661	1	0	0.01
ENSG00000144746.6	ARL6IP5	TRUE	-0.0428397	0.0157337	1	0.987	0.989
ENSG00000167107.12	ACSF2	FALSE	-0.0119756	0.0158061	1	0.118	0.158
ENSG00000256982.1	CTD-2555A7.2	FALSE	-0.00869927	0.0158664	1	0.087	0.123
ENSG00000087460.23	GNAS	TRUE	-0.0339258	0.0158667	1	1	1
ENSG00000225335.3	XXbac-B476C20.9	FALSE	-0.00495087	0.0158714	1	0.025	0.047
ENSG00000111785.18	RIC8B	FALSE	-0.0162943	0.0158783	1	0.277	0.335
ENSG00000180879.13	SSR4	TRUE	-0.0425818	0.0158884	1	1	1
ENSG00000171794.3	UTF1	TRUE	-0.0213048	0.0159876	1	0.39	0.454
ENSG00000180891.12	CUEDC1	FALSE	-0.00472464	0.0159916	1	0.039	0.066
ENSG00000187122.16	SLIT1	FALSE	-0.00297811	0.0159979	1	0.008	0.024
ENSG00000128872.9	TMOD2	FALSE	-0.00594396	0.0161125	1	0.02	0.04
ENSG00000226179.6	LINC00685	FALSE	-0.00721996	0.016126	1	0.362	0.434
ENSG00000110697.12	PITPNM1	FALSE	-0.0126149	0.0161534	1	0.187	0.236
ENSG00000237513.1	RP11-325F22.2	FALSE	-0.00370823	0.0163404	1	0.01	0.026
ENSG00000272405.1	RP11-284F21.10	FALSE	-0.0045151	0.0163564	1	0.043	0.07
ENSG00000211829.8	TRDC	FALSE	-0.0122187	0.0163628	1	0.141	0.185
ENSG00000129933.20	MAU2	FALSE	-0.0210792	0.0164085	1	0.715	0.757
ENSG00000078237.6	TIGAR	TRUE	-0.0253046	0.016438	1	0.5	0.56
ENSG00000038427.15	VCAN	FALSE	-0.00637357	0.0164538	1	0.002	0.013
ENSG00000169508.6	GPR183	TRUE	-0.0549392	0.0164575	1	0.582	0.634
ENSG00000136425.12	CIB2	FALSE	-0.00370475	0.0164749	1	0.011	0.029
ENSG00000004777.18	ARHGAP33	FALSE	-0.00867362	0.0164766	1	0.193	0.248
ENSG00000188859.6	FAM78B	FALSE	-0.00272455	0.0164791	1	0.002	0.013
ENSG00000163795.13	ZNF513	FALSE	-0.00579155	0.0164825	1	0.067	0.1
ENSG00000243609.1	RPS2P44	FALSE	-0.0036268	0.0164868	1	0.01	0.026
ENSG00000177311.11	ZBTB38	FALSE	-0.00304383	0.0165172	1	0.002	0.013
ENSG00000139793.18	MBNL2	FALSE	-0.00931465	0.0165673	1	0.128	0.17
ENSG00000253669.3	KB-1732A1.1	FALSE	-0.0050785	0.0166042	1	0.033	0.057
ENSG00000068079.7	IFI35	FALSE	-0.0147229	0.0166295	1	0.523	0.579
ENSG00000282876.1	RP1-138B7.7	FALSE	-0.00386849	0.0166578	1	0.007	0.021
ENSG00000100365.14	NCF4	TRUE	-0.0420667	0.016771	1	0.979	0.981
ENSG00000090104.11	RGS1	FALSE	-0.00398417	0.0167711	1	0.016	0.036
ENSG00000107077.17	KDM4C	FALSE	-0.0119696	0.0168123	1	0.37	0.442
ENSG00000100330.15	MTMR3	FALSE	-0.0114399	0.0168167	1	0.256	0.317
ENSG00000142961.14	MOB3C	FALSE	-0.00612291	0.0169736	1	0.118	0.161
ENSG00000105402.7	NAPA	FALSE	-0.0129089	0.0171889	1	0.269	0.328
ENSG00000260388.2	LINC00562	FALSE	-0.00564931	0.0173335	1	0.126	0.172
ENSG00000280064.1	RP11-205M5.3	FALSE	-0.00742061	0.0174178	1	0.054	0.084
ENSG00000102032.12	RENBP	FALSE	-0.0040085	0.0174318	1	0.018	0.038
ENSG00000229153.5	EPHA1-AS1	TRUE	-0.0175258	0.0174826	1	0.423	0.492
ENSG00000096968.13	JAK2	TRUE	-0.0279372	0.0175109	1	0.605	0.671
ENSG00000138032.20	PPM1B	FALSE	-0.0179504	0.0175446	1	0.607	0.69
ENSG00000011638.10	TMEM159	FALSE	-0.0193262	0.0175698	1	0.369	0.432
ENSG00000170275.14	CRTAP	FALSE	-0.0352384	0.0176332	1	0.884	0.913
ENSG00000174977.8	AC026271.5	FALSE	-0.00391991	0.0176848	1	0.015	0.033
ENSG00000225972.1	MTND1P23	FALSE	-0.0125122	0.0176953	1	0.292	0.36
ENSG00000247363.2	RP11-637A17.2	FALSE	-0.00826792	0.0178167	1	0.049	0.076
ENSG00000167930.15	FAM234A	FALSE	-0.0180492	0.0178738	1	0.405	0.461
ENSG00000250571.6	GLI4	FALSE	-0.0242103	0.0179528	1	0.69	0.745
ENSG00000254415.3	SIGLEC14	FALSE	-0.00602206	0.0179963	1	0.049	0.077
ENSG00000139436.20	GIT2	FALSE	-0.0398356	0.0181284	1	0.884	0.876
ENSG00000248483.6	POU5F2	FALSE	-0.00866829	0.0181316	1	0.172	0.223
ENSG00000111671.9	SPSB2	FALSE	-0.00627586	0.0181956	1	0.061	0.091
ENSG00000255833.1	TIFAB	TRUE	-0.0251208	0.018199	1	0.526	0.585
ENSG00000136710.9	CCDC115	FALSE	-0.0303667	0.0182348	1	0.625	0.678
ENSG00000215039.6	CD27-AS1	FALSE	-0.00472675	0.0183448	1	0.164	0.214
ENSG00000164096.12	C4orf3	TRUE	-0.0362262	0.0183854	1	1	1
ENSG00000230979.3	AC079250.1	FALSE	-0.00312864	0.0184278	1	0.011	0.028
ENSG00000065923.9	SLC9A7	TRUE	-0.0164441	0.018458	1	0.207	0.255
ENSG00000156042.17	CFAP70	FALSE	-0.00675109	0.0185554	1	0.015	0.032
ENSG00000185808.13	PIGP	TRUE	-0.0286452	0.0186555	1	0.692	0.741
ENSG00000246263.2	UBR5-AS1	TRUE	-0.0312723	0.0187296	1	0.572	0.613
ENSG00000204859.12	ZBTB48	FALSE	-0.0180052	0.0187509	1	0.433	0.496
ENSG00000147408.14	CSGALNACT1	FALSE	-0.00674865	0.0187564	1	0.039	0.065
ENSG00000236804.1	RPS3AP12	FALSE	-0.00526113	0.018784	1	0.034	0.059
ENSG00000259803.6	SLC22A31	FALSE	-0.00351957	0.0187897	1	0.007	0.021
ENSG00000261613.2	RP11-20I23.13	FALSE	-0.00482423	0.0188623	1	0.057	0.088
ENSG00000073756.11	PTGS2	FALSE	-0.00477512	0.0188906	1	0.018	0.037
ENSG00000204634.12	TBC1D8	FALSE	-0.0174573	0.0189003	1	0.316	0.373
ENSG00000267060.5	PTGES3L	FALSE	-0.0107235	0.0189709	1	0.315	0.383
ENSG00000064201.15	TSPAN32	FALSE	-0.0117473	0.0190014	1	0.148	0.191
ENSG00000108582.11	CPD	TRUE	-0.0352677	0.0190059	1	0.967	0.968
ENSG00000164604.12	GPR85	TRUE	-0.0299595	0.0190531	1	0.577	0.617
ENSG00000143847.15	PPFIA4	FALSE	-0.00549164	0.0190645	1	0.121	0.164
ENSG00000129515.18	SNX6	FALSE	-0.0402906	0.0190657	1	0.961	0.97
ENSG00000253954.3	HMGN1P38	FALSE	-0.00249965	0.0191063	1	0.002	0.012
ENSG00000131401.11	NAPSB	TRUE	-0.057238	0.0191096	1	0.984	0.99
ENSG00000174788.9	PCP2	FALSE	-0.00678698	0.019114	1	0.034	0.058
ENSG00000123240.16	OPTN	FALSE	-0.0110128	0.0192879	1	0.215	0.269
ENSG00000160445.10	ZER1	FALSE	-0.0105446	0.0193572	1	0.231	0.284
ENSG00000223802.7	CERS1	FALSE	-0.00423558	0.0194285	1	0.015	0.032
ENSG00000010626.14	LRRC23	FALSE	-0.0068678	0.0194824	1	0.134	0.178
ENSG00000162191.13	UBXN1	TRUE	-0.0419198	0.0196028	1	0.989	0.993
ENSG00000267298.1	AC006116.19	FALSE	-0.0040302	0.0196545	1	0.013	0.03
ENSG00000113369.8	ARRDC3	FALSE	-0.0236223	0.0196777	1	0.241	0.285
ENSG00000004660.14	CAMKK1	FALSE	-0.00671813	0.0197417	1	0.11	0.15
ENSG00000113595.14	TRIM23	FALSE	-0.0128009	0.0197594	1	0.287	0.35
ENSG00000099290.15	FAM21A	FALSE	-0.0271456	0.0197641	1	0.534	0.575
ENSG00000204882.3	GPR20	FALSE	-0.00622633	0.0198211	1	0.023	0.044
ENSG00000277007.1	RP11-392O17.2	FALSE	-0.00748001	0.0198569	1	0.074	0.107
ENSG00000266976.1	AC079466.1	TRUE	-0.0629142	0.0198911	1	0.667	0.72
ENSG00000117091.9	CD48	FALSE	-0.0147532	0.0199214	1	0.116	0.154
ENSG00000180353.10	HCLS1	FALSE	-0.0432291	0.0199753	1	0.992	0.994
ENSG00000134590.13	FAM127A	FALSE	-0.0161706	0.0200012	1	0.39	0.453
ENSG00000143226.13	FCGR2A	FALSE	-0.0209009	0.0200565	1	0.577	0.629
ENSG00000213928.8	IRF9	FALSE	-0.00792283	0.0200582	1	0.075	0.108
ENSG00000233369.7	GTF2IP4	FALSE	-0.00393519	0.0201546	1	0.025	0.046
ENSG00000006715.15	VPS41	FALSE	-0.0346706	0.0201951	1	0.813	0.845
ENSG00000186567.12	CEACAM19	FALSE	-0.00422558	0.0202301	1	0.011	0.028
ENSG00000071967.11	CYBRD1	FALSE	-0.00947861	0.0202883	1	0.169	0.216
ENSG00000258457.5	RP11-298I3.4	FALSE	-0.00359268	0.020368	1	0.028	0.05
ENSG00000139239.7	RPL14P1	FALSE	-0.0166217	0.0203866	1	0.33	0.387
ENSG00000171502.14	COL24A1	FALSE	-0.00638618	0.0204576	1	0.026	0.048
ENSG00000231848.1	AC012354.8	FALSE	-0.00222952	0.0204799	1	0.003	0.015
ENSG00000143479.15	DYRK3	FALSE	-0.00554559	0.0205153	1	0.066	0.097
ENSG00000080546.13	SESN1	TRUE	-0.0373919	0.0205224	1	0.552	0.602
ENSG00000134070.4	IRAK2	FALSE	-0.00324469	0.0205627	1	0.011	0.028
ENSG00000261098.1	RP11-819C21.1	FALSE	-0.00852993	0.0205997	1	0.139	0.183
ENSG00000163617.10	CCDC191	FALSE	-0.0107956	0.0206458	1	0.105	0.141
ENSG00000197122.11	SRC	FALSE	-0.00559242	0.0206838	1	0.036	0.06
ENSG00000253210.1	RP11-809O17.1	FALSE	-0.0116648	0.0206934	1	0.318	0.385
ENSG00000104774.12	MAN2B1	FALSE	-0.021109	0.0207462	1	0.41	0.467
ENSG00000143669.13	LYST	TRUE	-0.054337	0.0207924	1	1	0.999
ENSG00000184949.15	FAM227A	FALSE	-0.00514265	0.0207928	1	0.025	0.046
ENSG00000145246.13	ATP10D	FALSE	-0.00909051	0.0207935	1	0.361	0.425
ENSG00000118579.12	MED28	FALSE	-0.0289659	0.0208965	1	0.923	0.954
ENSG00000254402.6	LRRC24	FALSE	-0.00997797	0.0209245	1	0.164	0.21
ENSG00000281657.2	LINC00976	FALSE	-0.00795621	0.0210635	1	0.1	0.137
ENSG00000148400.9	NOTCH1	FALSE	-0.0167101	0.0210857	1	0.511	0.575
ENSG00000256294.7	ZNF225	FALSE	-0.0104763	0.0211203	1	0.19	0.241
ENSG00000136100.12	VPS36	FALSE	-0.0303864	0.0211635	1	0.99	0.995
ENSG00000142102.15	ATHL1	FALSE	-0.00780705	0.0211806	1	0.161	0.208
ENSG00000263961.6	C1orf186	TRUE	-0.0470728	0.0212024	1	0.161	0.202
ENSG00000089723.9	OTUB2	FALSE	-0.00548375	0.0213095	1	0.026	0.048
ENSG00000132386.10	SERPINF1	FALSE	-0.0111012	0.0214615	1	0.072	0.104
ENSG00000154589.6	LY96	FALSE	-0.010269	0.0214791	1	0.048	0.074
ENSG00000197381.15	ADARB1	FALSE	-0.0205058	0.0215108	1	0.526	0.596
ENSG00000136895.18	GARNL3	FALSE	-0.00520471	0.0215377	1	0.018	0.036
ENSG00000163947.11	ARHGEF3	TRUE	-0.0286608	0.0215858	1	0.408	0.461
ENSG00000182578.13	CSF1R	FALSE	-0.0103096	0.0215895	1	0.205	0.255
ENSG00000251072.2	RP11-434D11.4	FALSE	-0.00735907	0.0216103	1	0.075	0.109
ENSG00000184163.3	FAM132A	FALSE	-0.00231513	0.0217045	1	0.002	0.012
ENSG00000135870.11	RC3H1	TRUE	-0.0333885	0.021706	1	0.79	0.821
ENSG00000053371.12	AKR7A2	TRUE	-0.0317737	0.0217925	1	0.993	0.994
ENSG00000135506.15	OS9	TRUE	-0.0351404	0.0218358	1	0.916	0.937
ENSG00000185641.6	CTD-2287O16.1	FALSE	-0.0077001	0.0218922	1	0.125	0.166
ENSG00000197448.13	GSTK1	TRUE	-0.0533118	0.0219217	1	0.995	0.994
ENSG00000158106.13	RHPN1	FALSE	-0.00838335	0.0220884	1	0.179	0.228
ENSG00000130811.11	EIF3G	TRUE	-0.0486573	0.0221037	1	1	1
ENSG00000277203.1	F8A1	FALSE	-0.00384844	0.0221194	1	0.01	0.025
ENSG00000135709.12	KIAA0513	FALSE	-0.00665734	0.0221258	1	0.03	0.051
ENSG00000272144.1	CTD-2035E11.5	FALSE	-0.00951693	0.0221316	1	0.121	0.162
ENSG00000178685.13	PARP10	TRUE	-0.0400995	0.0221976	1	0.675	0.707
ENSG00000167552.13	TUBA1A	TRUE	-0.0497942	0.0222062	1	0.811	0.847
ENSG00000276550.4	HERC2P2	FALSE	-0.0236833	0.0222208	1	0.543	0.597
ENSG00000119711.12	ALDH6A1	FALSE	-0.0227209	0.0222591	1	0.525	0.577
ENSG00000168591.15	TMUB2	FALSE	-0.0214312	0.0222596	1	0.49	0.553
ENSG00000196177.12	ACADSB	FALSE	-0.0142502	0.0222627	1	0.326	0.383
ENSG00000251411.1	RP11-397E7.4	FALSE	-0.0068588	0.0223671	1	0.069	0.1
ENSG00000105355.8	PLIN3	TRUE	-0.0400443	0.0224028	1	0.98	0.972
ENSG00000257551.1	HLX-AS1	FALSE	-0.00407931	0.0224178	1	0.01	0.025
ENSG00000107719.8	PALD1	FALSE	-0.0025614	0.0224801	1	0.008	0.023
ENSG00000058091.16	CDK14	FALSE	-0.005057	0.0225071	1	0.031	0.053
ENSG00000260948.1	RP11-552M11.8	FALSE	-0.00315561	0.0225575	1	0.005	0.017
ENSG00000163154.5	TNFAIP8L2	TRUE	-0.031432	0.0225758	1	0.643	0.683
ENSG00000254346.2	MTND1P6	FALSE	-0.00280416	0.0225996	1	0.005	0.017
ENSG00000165171.10	WBSCR27	FALSE	-0.00367825	0.0227311	1	0.018	0.036
ENSG00000196562.14	SULF2	FALSE	-0.00491011	0.0227794	1	0.039	0.065
ENSG00000161929.14	SCIMP	TRUE	-0.0307781	0.022916	1	0.384	0.441
ENSG00000132694.18	ARHGEF11	FALSE	-0.00507175	0.022985	1	0.041	0.066
ENSG00000283045.1	RP11-764D10.2	FALSE	-0.0049287	0.0229896	1	0.092	0.128
ENSG00000275799.1	AP001059.7	FALSE	-0.00419537	0.0230151	1	0.048	0.075
ENSG00000168081.8	PNOC	TRUE	-0.0197631	0.0230699	1	0.702	0.755
ENSG00000232934.7	RP11-324O2.3	FALSE	-0.00283352	0.0230892	1	0.013	0.03
ENSG00000162777.16	DENND2D	FALSE	-0.0145466	0.0232312	1	0.249	0.304
ENSG00000134243.11	SORT1	TRUE	-0.0206591	0.0232995	1	0.689	0.743
ENSG00000231799.2	RP13-93L13.2	FALSE	-0.00753971	0.0233116	1	0.211	0.265
ENSG00000143878.9	RHOB	FALSE	-0.00683188	0.0233529	1	0.031	0.053
ENSG00000153363.12	LINC00467	FALSE	-0.0124824	0.0233685	1	0.2	0.248
ENSG00000143153.12	ATP1B1	FALSE	-0.00208596	0.0234134	1	0.003	0.015
ENSG00000224892.6	RPS4XP16	FALSE	-0.00847109	0.0234191	1	0.069	0.099
ENSG00000153179.12	RASSF3	FALSE	-0.0181605	0.0234931	1	0.42	0.494
ENSG00000267123.5	CTD-2357A8.3	FALSE	-0.00917727	0.0234957	1	0.198	0.25
ENSG00000223609.7	HBD	FALSE	-0.00580767	0.0235139	1	0.036	0.059
ENSG00000156587.15	UBE2L6	FALSE	-0.00797329	0.0235722	1	0.136	0.179
ENSG00000273333.2	XXbac-BPG300A18.13	FALSE	-0.00449824	0.0236132	1	0.02	0.038
ENSG00000257108.1	NHLRC4	FALSE	-0.00383001	0.023627	1	0.033	0.056
ENSG00000179833.4	SERTAD2	FALSE	-0.028486	0.0236699	1	0.589	0.647
ENSG00000100439.10	ABHD4	FALSE	-0.00685536	0.0237176	1	0.084	0.118
ENSG00000157224.15	CLDN12	FALSE	-0.0116047	0.0238071	1	0.366	0.432
ENSG00000114573.9	ATP6V1A	FALSE	-0.0188425	0.0238178	1	0.764	0.805
ENSG00000124140.13	SLC12A5	FALSE	-0.0104555	0.0238384	1	0.346	0.413
ENSG00000174099.10	MSRB3	TRUE	-0.0118705	0.0239044	1	0.095	0.129
ENSG00000111144.9	LTA4H	TRUE	-0.0309144	0.0239106	1	0.779	0.806
ENSG00000196405.12	EVL	TRUE	-0.0341366	0.0239558	1	0.921	0.914
ENSG00000244398.1	RP11-466H18.1	TRUE	-0.0253207	0.0239941	1	0.618	0.672
ENSG00000175582.19	RAB6A	FALSE	-0.0251444	0.0240355	1	0.777	0.831
ENSG00000142089.15	IFITM3	TRUE	-0.0236698	0.0240786	1	0.136	0.174
ENSG00000100368.13	CSF2RB	FALSE	-0.00908932	0.0242417	1	0.18	0.225
ENSG00000130751.9	NPAS1	FALSE	-0.0129655	0.0242566	1	0.244	0.296
ENSG00000141013.15	GAS8	FALSE	-0.00484898	0.0242811	1	0.061	0.09
ENSG00000235169.7	SMIM1	FALSE	-0.00392456	0.024326	1	0.031	0.054
ENSG00000248206.1	RP11-739P1.2	FALSE	-0.00249263	0.0243765	1	0.007	0.02
ENSG00000196118.11	CCDC189	FALSE	-0.0198534	0.024382	1	0.508	0.562
ENSG00000214212.8	C19orf38	FALSE	-0.00735553	0.0244052	1	0.125	0.166
ENSG00000189195.10	BTBD8	FALSE	-0.00785017	0.0244869	1	0.085	0.118
ENSG00000179630.10	LACC1	FALSE	-0.00851628	0.0245252	1	0.303	0.368
ENSG00000272142.1	RP11-428J1.5	FALSE	-0.00688085	0.0245267	1	0.12	0.158
ENSG00000163644.14	PPM1K	FALSE	-0.0217739	0.0245384	1	0.448	0.505
ENSG00000259431.5	THTPA	FALSE	-0.00379693	0.024545	1	0.011	0.027
ENSG00000159761.14	C16orf86	FALSE	-0.0193282	0.0245783	1	0.348	0.403
ENSG00000199568.1	RNU5A-1	FALSE	-0.00372111	0.0246085	1	0.031	0.053
ENSG00000026297.15	RNASET2	TRUE	-0.0235679	0.0246648	1	0.998	1
ENSG00000162645.12	GBP2	FALSE	-0.0155385	0.0247475	1	0.167	0.209
ENSG00000178568.14	ERBB4	FALSE	-0.00839869	0.0248465	1	0.011	0.027
ENSG00000275454.1	CTD-2026K11.4	FALSE	-0.00356535	0.0249813	1	0.02	0.038
ENSG00000119242.8	CCDC92	FALSE	-0.0102194	0.0250296	1	0.059	0.087
ENSG00000230666.5	CEACAM22P	FALSE	-0.00204569	0.0250647	1	0.002	0.011
ENSG00000205593.11	DENND6B	FALSE	-0.0292691	0.025082	1	0.441	0.491
ENSG00000140939.14	NOL3	FALSE	-0.00833076	0.025131	1	0.087	0.12
ENSG00000113742.12	CPEB4	FALSE	-0.0151545	0.025154	1	0.343	0.406
ENSG00000196739.14	COL27A1	FALSE	-0.0114385	0.0251559	1	0.207	0.256
ENSG00000170634.12	ACYP2	FALSE	-0.0188033	0.0251748	1	0.425	0.484
ENSG00000169252.5	ADRB2	FALSE	-0.0124015	0.0252439	1	0.274	0.333
ENSG00000242574.8	HLA-DMB	FALSE	-0.00665024	0.0252597	1	0.036	0.059
ENSG00000119669.4	IRF2BPL	FALSE	-0.00708747	0.025267	1	0.22	0.277
ENSG00000104953.19	TLE6	FALSE	-0.0040804	0.0252675	1	0.043	0.068
ENSG00000171777.15	RASGRP4	FALSE	-0.0101623	0.0253893	1	0.144	0.185
ENSG00000263884.1	RP11-705O1.8	FALSE	-0.00403679	0.0254254	1	0.044	0.07
ENSG00000186472.19	PCLO	FALSE	-0.0123139	0.0254556	1	0.074	0.103
ENSG00000214063.10	TSPAN4	FALSE	-0.00713611	0.0254683	1	0.097	0.131
ENSG00000100336.17	APOL4	FALSE	-0.0177153	0.0255216	1	0.42	0.479
ENSG00000163694.14	RBM47	TRUE	-0.0269148	0.0255458	1	0.439	0.498
ENSG00000057935.13	MTA3	FALSE	-0.00896887	0.0255862	1	0.252	0.309
ENSG00000178715.8	RP11-169K16.8	FALSE	-0.00286235	0.0256604	1	0.013	0.029
ENSG00000234793.1	AC114730.7	FALSE	-0.00425602	0.0258067	1	0.016	0.034
ENSG00000178425.13	NT5DC1	FALSE	-0.03129	0.0259798	1	0.828	0.853
ENSG00000258561.1	RP11-72M17.1	FALSE	-0.00697255	0.0259915	1	0.092	0.126
ENSG00000156515.21	HK1	TRUE	-0.0130508	0.0260526	1	0.33	0.392
ENSG00000225489.6	RP11-390F4.3	FALSE	-0.00318028	0.0260716	1	0.003	0.014
ENSG00000225793.2	RP1-234P15.4	FALSE	-0.00913693	0.0261058	1	0.121	0.16
ENSG00000099849.14	RASSF7	FALSE	-0.0122898	0.0262111	1	0.443	0.507
ENSG00000100271.16	TTLL1	FALSE	-0.0136004	0.0262219	1	0.216	0.265
ENSG00000272156.1	RP11-477N3.1	FALSE	-0.00222052	0.0263013	1	0.005	0.017
ENSG00000142534.6	RPS11	TRUE	-0.0597192	0.0263025	1	1	1
ENSG00000158715.5	SLC45A3	TRUE	-0.0106623	0.026458	1	0.203	0.249
ENSG00000271751.1	RP11-110I1.14	FALSE	-0.00220556	0.026516	1	0.003	0.014
ENSG00000162004.16	CCDC78	FALSE	-0.00805965	0.0265185	1	0.108	0.146
ENSG00000068137.14	PLEKHH3	FALSE	-0.0051728	0.0266542	1	0.179	0.23
ENSG00000129055.12	ANAPC13	FALSE	-0.0215513	0.0266875	1	0.846	0.883
ENSG00000162585.16	FAAP20	FALSE	-0.0329439	0.0266901	1	0.939	0.941
ENSG00000105383.14	CD33	FALSE	-0.0281893	0.0267868	1	0.946	0.954
ENSG00000153790.11	C7orf31	FALSE	-0.00976079	0.0268074	1	0.123	0.161
ENSG00000278002.1	RP11-596C23.2	FALSE	-0.00402202	0.0268915	1	0.08	0.114
ENSG00000272578.5	AP000347.2	FALSE	-0.0138747	0.0269959	1	0.339	0.394
ENSG00000240859.1	AC093627.10	FALSE	-0.0076819	0.0270472	1	0.172	0.22
ENSG00000116138.12	DNAJC16	FALSE	-0.0172583	0.0272555	1	0.482	0.547
ENSG00000070190.12	DAPP1	TRUE	-0.0259089	0.0272778	1	0.566	0.62
ENSG00000280739.2	EIF1B-AS1	FALSE	-0.00643322	0.0273201	1	0.107	0.144
ENSG00000113269.13	RNF130	TRUE	-0.032293	0.0273318	1	0.93	0.938
ENSG00000186523.14	FAM86B1	FALSE	-0.00400791	0.0273325	1	0.046	0.072
ENSG00000255081.1	RP11-263C24.1	FALSE	-0.00373385	0.0273367	1	0.015	0.031
ENSG00000101665.8	SMAD7	FALSE	-0.007343	0.027451	1	0.118	0.155
ENSG00000057657.15	PRDM1	FALSE	-0.0135827	0.0274639	1	0.116	0.153
ENSG00000167912.5	RP11-25K19.1	FALSE	-0.0117797	0.0275182	1	0.066	0.094
ENSG00000073803.13	MAP3K13	TRUE	-0.0444561	0.0275697	1	0.938	0.954
ENSG00000278158.1	AP001059.6	FALSE	-0.00685417	0.0276624	1	0.059	0.087
ENSG00000137992.14	DBT	FALSE	-0.0223118	0.027845	1	0.61	0.676
ENSG00000125457.13	MIF4GD	TRUE	-0.0241257	0.0279239	1	0.595	0.639
ENSG00000197971.14	MBP	TRUE	-0.0326608	0.0279874	1	0.951	0.957
ENSG00000127666.9	TICAM1	FALSE	-0.0118611	0.0280267	1	0.239	0.29
ENSG00000147202.17	DIAPH2	TRUE	-0.0370157	0.0280437	1	0.857	0.89
ENSG00000159214.12	CCDC24	FALSE	-0.0031952	0.0280475	1	0.013	0.029
ENSG00000135046.13	ANXA1	TRUE	-0.0601159	0.0280541	1	0.644	0.667
ENSG00000243103.3	RN7SL452P	FALSE	-0.00347113	0.0280573	1	0.008	0.022
ENSG00000198520.10	C1orf228	TRUE	-0.0368633	0.0281103	1	0.536	0.587
ENSG00000182359.14	KBTBD3	FALSE	-0.0163432	0.0281253	1	0.357	0.415
ENSG00000271882.1	KB-1410C5.5	FALSE	-0.00555529	0.0281692	1	0.046	0.071
ENSG00000156966.6	B3GNT7	TRUE	-0.0306653	0.0282073	1	0.264	0.312
ENSG00000092330.15	TINF2	FALSE	-0.0199855	0.0283195	1	0.489	0.541
ENSG00000007129.17	CEACAM21	FALSE	-0.0145978	0.0283431	1	0.27	0.328
ENSG00000131437.15	KIF3A	FALSE	-0.0066006	0.0284076	1	0.12	0.156
ENSG00000130528.11	HRC	FALSE	-0.00589742	0.0284186	1	0.02	0.038
ENSG00000157259.6	GATAD1	FALSE	-0.0267465	0.0284814	1	0.764	0.807
ENSG00000170581.13	STAT2	FALSE	-0.0200552	0.0284949	1	0.513	0.588
ENSG00000229754.1	CXCR2P1	FALSE	-0.00308834	0.028633	1	0.008	0.022
ENSG00000138303.17	ASCC1	FALSE	-0.0136057	0.0286395	1	0.441	0.512
ENSG00000128011.4	LRFN1	FALSE	-0.00561675	0.0287028	1	0.084	0.116
ENSG00000223473.2	GS1-124K5.3	FALSE	-0.00816988	0.0287092	1	0.115	0.152
ENSG00000116668.12	SWT1	FALSE	-0.00503592	0.0287137	1	0.062	0.091
ENSG00000172828.12	CES3	FALSE	-0.00187799	0.0287564	1	0.002	0.011
ENSG00000173511.9	VEGFB	FALSE	-0.0165652	0.0287876	1	0.415	0.48
ENSG00000179195.15	ZNF664	TRUE	-0.0134668	0.0289142	1	0.472	0.546
ENSG00000265727.2	RN7SL648P	FALSE	-0.0020028	0.0289325	1	0.002	0.011
ENSG00000088826.17	SMOX	TRUE	-0.0189814	0.0289476	1	0.511	0.573
ENSG00000241631.3	RN7SL316P	FALSE	-0.00180157	0.0289767	1	0.002	0.011
ENSG00000137070.17	IL11RA	FALSE	-0.00592576	0.0290864	1	0.061	0.089
ENSG00000163482.11	STK36	FALSE	-0.00710841	0.0292268	1	0.108	0.145
ENSG00000279900.1	RP11-113K21.6	FALSE	-0.0048297	0.0292322	1	0.031	0.053
ENSG00000173801.16	JUP	FALSE	-0.00420769	0.0293361	1	0.02	0.038
ENSG00000149823.7	VPS51	FALSE	-0.0230263	0.0294137	1	0.826	0.867
ENSG00000243680.1	RPL37P23	FALSE	-0.00230727	0.0294915	1	0.005	0.017
ENSG00000143772.9	ITPKB	FALSE	-0.00682751	0.0295054	1	0.187	0.235
ENSG00000263266.2	RPS7P1	FALSE	-0.0083743	0.0295058	1	0.233	0.286
ENSG00000272808.3	RP11-66B24.7	FALSE	-0.0082658	0.029514	1	0.054	0.081
ENSG00000130303.12	BST2	TRUE	-0.0480204	0.0296049	1	0.998	0.998
ENSG00000050344.8	NFE2L3	FALSE	-0.0136184	0.029625	1	0.133	0.168
ENSG00000277938.1	RP5-965G21.3	FALSE	-0.003682	0.0296343	1	0.016	0.033
ENSG00000140688.16	C16orf58	FALSE	-0.0171552	0.029704	1	0.362	0.414
ENSG00000099814.15	CEP170B	FALSE	-0.00370539	0.0297745	1	0.02	0.038
ENSG00000152219.4	ARL14EP	FALSE	-0.0310426	0.0297865	1	0.862	0.903
ENSG00000228828.1	RP11-162G10.1	FALSE	-0.00364766	0.029909	1	0.036	0.059
ENSG00000259471.1	LINC01169	FALSE	-0.00464881	0.0299328	1	0.018	0.035
ENSG00000272541.1	XXbac-BPGBPG55C20.1	FALSE	-0.00278199	0.0299526	1	0.003	0.014
ENSG00000165272.14	AQP3	FALSE	-0.0121076	0.0299883	1	0.326	0.385
ENSG00000272195.1	RP11-156E8.1	FALSE	-0.00805203	0.0300906	1	0.087	0.119
ENSG00000231991.4	ANXA2P2	FALSE	-0.00235002	0.030175	1	0.003	0.014
ENSG00000034677.12	RNF19A	FALSE	-0.0390572	0.0301769	1	0.946	0.949
ENSG00000132549.18	VPS13B	TRUE	-0.0285144	0.0301931	1	0.841	0.867
ENSG00000210140.1	MT-TC	FALSE	-0.00816575	0.030253	1	0.21	0.257
ENSG00000279212.1	RP13-16H11.8	FALSE	-0.00210782	0.0302969	1	0.003	0.014
ENSG00000182919.14	C11orf54	FALSE	-0.019803	0.0304071	1	0.625	0.684
ENSG00000169228.13	RAB24	FALSE	-0.00889655	0.0304909	1	0.223	0.274
ENSG00000232386.9	RP11-66B24.2	TRUE	-0.023896	0.030501	1	0.41	0.464
ENSG00000269559.2	RP11-629B11.5	FALSE	-0.00309386	0.030571	1	0.007	0.019
ENSG00000122378.13	FAM213A	FALSE	-0.0037379	0.030595	1	0.018	0.035
ENSG00000105464.3	GRIN2D	FALSE	-0.00587244	0.0306608	1	0.08	0.112
ENSG00000155849.15	ELMO1	FALSE	-0.0245961	0.0307536	1	0.58	0.631
ENSG00000274995.1	RP11-321F6.2	FALSE	-0.00320753	0.0309318	1	0.013	0.029
ENSG00000153157.12	SYCP2L	TRUE	-0.0237771	0.0310236	1	0.615	0.673
ENSG00000060971.17	ACAA1	TRUE	-0.0286208	0.0310832	1	0.841	0.861
ENSG00000152492.13	CCDC50	TRUE	-0.0204429	0.0310954	1	0.582	0.636
ENSG00000181885.18	CLDN7	FALSE	-0.0101178	0.031199	1	0.125	0.162
ENSG00000273080.1	RP11-301O19.1	FALSE	-0.00634507	0.0313145	1	0.07	0.1
ENSG00000129170.8	CSRP3	TRUE	-0.00515917	0.031321	1	0.034	0.056
ENSG00000074416.13	MGLL	FALSE	-0.0146202	0.0313217	1	0.228	0.277
ENSG00000106333.12	PCOLCE	FALSE	-0.00427322	0.0313397	1	0.044	0.069
ENSG00000172725.13	CORO1B	FALSE	-0.0219571	0.0313538	1	0.811	0.845
ENSG00000155465.18	SLC7A7	FALSE	-0.00366681	0.0313855	1	0.018	0.035
ENSG00000254999.3	BRK1	FALSE	-0.0319955	0.0314496	1	0.995	0.996
ENSG00000075399.13	VPS9D1	FALSE	-0.00744692	0.0314751	1	0.059	0.086
ENSG00000197582.5	GPX1P1	FALSE	-0.00388002	0.0314912	1	0.016	0.033
ENSG00000099365.9	STX1B	FALSE	-0.00377164	0.0316535	1	0.077	0.109
ENSG00000198106.8	RP11-231C14.7	FALSE	-0.00711664	0.0316873	1	0.057	0.084
ENSG00000071246.10	VASH1	FALSE	-0.0162672	0.0317468	1	0.285	0.336
ENSG00000131042.14	LILRB2	FALSE	-0.00684991	0.0317501	1	0.038	0.06
ENSG00000117480.15	FAAH	TRUE	-0.0182065	0.03182	1	0.39	0.445
ENSG00000243650.3	RN7SL834P	FALSE	-0.00246052	0.0318805	1	0.013	0.029
ENSG00000262468.5	LINC01569	FALSE	-0.00472224	0.031921	1	0.097	0.132
ENSG00000104921.14	FCER2	TRUE	-0.0169629	0.0321593	1	0.111	0.146
ENSG00000204389.9	HSPA1A	FALSE	-0.00443696	0.0322053	1	0.031	0.052
ENSG00000156232.7	WHAMM	FALSE	-0.0140227	0.0322262	1	0.456	0.523
ENSG00000129472.12	RAB2B	FALSE	-0.0131369	0.0322495	1	0.39	0.454
ENSG00000091592.15	NLRP1	FALSE	-0.00569787	0.0325748	1	0.03	0.05
ENSG00000155324.9	GRAMD3	FALSE	-0.00763006	0.0326045	1	0.138	0.176
ENSG00000168405.14	CMAHP	TRUE	-0.028578	0.0326063	1	0.661	0.71
ENSG00000232347.1	RP11-488L18.8	FALSE	-0.00589408	0.032613	1	0.03	0.05
ENSG00000224363.2	RP11-289H16.1	FALSE	-0.00273398	0.0326165	1	0.01	0.024
ENSG00000174574.15	AKIRIN1	TRUE	-0.02134	0.0327687	1	0.774	0.825
ENSG00000140548.9	ZNF710	FALSE	-0.00884102	0.0327698	1	0.22	0.268
ENSG00000075391.16	RASAL2	FALSE	-0.0198224	0.0328255	1	0.461	0.519
ENSG00000167106.11	FAM102A	FALSE	-0.00709732	0.0328369	1	0.121	0.16
ENSG00000186496.10	ZNF396	FALSE	-0.00531436	0.0328624	1	0.033	0.054
ENSG00000233922.2	AL133493.2	FALSE	-0.00595614	0.0329226	1	0.03	0.05
ENSG00000230537.1	RP11-305L7.1	FALSE	-0.00411667	0.0329535	1	0.02	0.037
ENSG00000224358.1	RP11-466F5.8	FALSE	-0.00456018	0.0329668	1	0.041	0.065
ENSG00000171928.13	TVP23B	FALSE	-0.016021	0.0330266	1	0.411	0.47
ENSG00000168243.10	GNG4	FALSE	-0.00225104	0.0330803	1	0.002	0.011
ENSG00000163638.13	ADAMTS9	FALSE	-0.00247633	0.0331307	1	0.002	0.011
ENSG00000203875.10	SNHG5	TRUE	-0.0415139	0.0331404	1	0.998	0.999
ENSG00000170509.11	HSD17B13	FALSE	-0.00162271	0.0332823	1	0.002	0.011
ENSG00000282989.1	KB-1396H2.2	FALSE	-0.00534532	0.0332853	1	0.146	0.188
ENSG00000068354.15	TBC1D25	FALSE	-0.00502822	0.033307	1	0.189	0.238
ENSG00000272509.1	RP11-347C18.5	FALSE	-0.0031835	0.0333141	1	0.023	0.042
ENSG00000249846.6	RP11-77P16.4	FALSE	-0.00382954	0.0333317	1	0.015	0.03
ENSG00000236514.1	RP11-162G10.5	FALSE	-0.00683277	0.0334044	1	0.048	0.072
ENSG00000019144.17	PHLDB1	FALSE	-0.00367783	0.0334051	1	0.025	0.044
ENSG00000272072.1	CTA-363E19.2	FALSE	-0.0022523	0.033432	1	0.005	0.016
ENSG00000177000.10	MTHFR	TRUE	-0.00962994	0.0334464	1	0.287	0.345
ENSG00000277130.1	RP11-530C5.4	FALSE	-0.00250546	0.033493	1	0.005	0.016
ENSG00000144445.16	KANSL1L	FALSE	-0.0114414	0.0335743	1	0.425	0.473
ENSG00000078061.12	ARAF	FALSE	-0.0189948	0.0336503	1	0.577	0.633
ENSG00000196923.13	PDLIM7	FALSE	-0.0169372	0.033755	1	0.697	0.745
ENSG00000105374.9	NKG7	TRUE	-0.0296738	0.0337795	1	0.903	0.912
ENSG00000105327.16	BBC3	TRUE	-0.0222915	0.0337998	1	0.428	0.484
ENSG00000050405.13	LIMA1	TRUE	-0.0278259	0.033804	1	0.684	0.741
ENSG00000157764.12	BRAF	FALSE	-0.0147465	0.0338318	1	0.485	0.549
ENSG00000110665.11	C11orf21	FALSE	-0.00823498	0.033875	1	0.174	0.215
ENSG00000147257.13	GPC3	TRUE	-0.0141044	0.0338944	1	0.221	0.269
ENSG00000214803.3	RP11-37N22.1	FALSE	-0.00324045	0.0339506	1	0.03	0.05
ENSG00000243323.5	PTPRVP	FALSE	-0.00287907	0.0339757	1	0.003	0.013
ENSG00000114423.18	CBLB	FALSE	-0.0110778	0.0341363	1	0.193	0.241
ENSG00000138380.17	CARF	FALSE	-0.0104296	0.0341399	1	0.246	0.296
ENSG00000100055.20	CYTH4	TRUE	-0.0163393	0.034195	1	0.611	0.669
ENSG00000066135.12	KDM4A	FALSE	-0.0239788	0.034204	1	0.598	0.647
ENSG00000164970.14	FAM219A	FALSE	-0.00499025	0.0344946	1	0.057	0.084
ENSG00000254703.2	SENCR	FALSE	-0.00502834	0.034536	1	0.07	0.1
ENSG00000214900.9	LINC01588	FALSE	-0.00628171	0.0345429	1	0.077	0.107
ENSG00000089159.16	PXN	FALSE	-0.00535655	0.0345904	1	0.057	0.084
ENSG00000049192.14	ADAMTS6	FALSE	-0.0115017	0.0346265	1	0.154	0.193
ENSG00000154781.15	CCDC174	FALSE	-0.0226534	0.034745	1	0.7	0.756
ENSG00000213859.4	KCTD11	FALSE	-0.00430605	0.0347716	1	0.033	0.054
ENSG00000110455.13	ACCS	FALSE	-0.00788878	0.0347785	1	0.125	0.161
ENSG00000149292.16	TTC12	FALSE	-0.00479968	0.0348695	1	0.079	0.109
ENSG00000123159.15	GIPC1	FALSE	-0.0180196	0.0349215	1	0.372	0.423
ENSG00000115935.17	WIPF1	FALSE	-0.0313752	0.0349515	1	0.875	0.889
ENSG00000276593.1	RP11-295H24.5	FALSE	-0.00268304	0.0350447	1	0.007	0.019
ENSG00000168329.13	CX3CR1	FALSE	-0.00990328	0.0350854	1	0.061	0.087
ENSG00000243279.3	PRAF2	FALSE	-0.00386318	0.0351425	1	0.016	0.032
ENSG00000087237.10	CETP	FALSE	-0.00454569	0.035189	1	0.034	0.056
ENSG00000153029.14	MR1	TRUE	-0.0256409	0.035199	1	0.587	0.636
ENSG00000161204.11	ABCF3	FALSE	-0.012423	0.0352758	1	0.431	0.486
ENSG00000122507.20	BBS9	FALSE	-0.00466352	0.0352825	1	0.048	0.072
ENSG00000133195.11	SLC39A11	FALSE	-0.0256521	0.0353524	1	0.567	0.619
ENSG00000200534.1	SNORA33	FALSE	-0.00359345	0.035547	1	0.03	0.05
ENSG00000244306.9	LINC01296	FALSE	-0.00610789	0.0355982	1	0.161	0.204
ENSG00000260630.6	SNAI3-AS1	FALSE	-0.00526305	0.0356642	1	0.048	0.072
ENSG00000131686.14	CA6	FALSE	-0.00441996	0.0356755	1	0.015	0.03
ENSG00000160746.12	ANO10	FALSE	-0.00546837	0.0357208	1	0.046	0.069
ENSG00000236810.5	TCEB3-AS1	FALSE	-0.00741183	0.0358301	1	0.139	0.178
ENSG00000144455.13	SUMF1	FALSE	-0.0138849	0.0358305	1	0.315	0.372
ENSG00000253106.1	RP11-158K1.3	FALSE	-0.00292821	0.0358732	1	0.062	0.091
ENSG00000203705.10	TATDN3	FALSE	-0.0149098	0.0360082	1	0.461	0.523
ENSG00000156261.12	CCT8	TRUE	-0.0340269	0.036048	1	1	1
ENSG00000039650.10	PNKP	FALSE	-0.0222037	0.0361089	1	0.756	0.785
ENSG00000189298.13	ZKSCAN3	FALSE	-0.00905256	0.0361821	1	0.216	0.266
ENSG00000197568.13	HHLA3	FALSE	-0.00849473	0.0364612	1	0.172	0.218
ENSG00000124126.13	PREX1	TRUE	-0.033281	0.0364882	1	0.752	0.795
ENSG00000173727.12	CMB9-22P13.1	FALSE	-0.00855292	0.0366956	1	0.054	0.078
ENSG00000064393.15	HIPK2	FALSE	-0.0108001	0.0367071	1	0.098	0.131
ENSG00000267580.1	CTD-2540B15.11	FALSE	-0.00414586	0.0367976	1	0.021	0.039
ENSG00000164713.9	BRI3	TRUE	-0.0470324	0.0368484	1	0.979	0.992
ENSG00000115268.9	RPS15	TRUE	-0.0337379	0.0370335	1	1	1
ENSG00000237845.1	RP5-940F7.2	FALSE	-0.00418766	0.037037	1	0.021	0.039
ENSG00000156804.7	FBXO32	FALSE	-0.0103225	0.0370892	1	0.198	0.241
ENSG00000076555.15	ACACB	FALSE	-0.00389013	0.0370935	1	0.021	0.039
ENSG00000147166.10	ITGB1BP2	FALSE	-0.00376476	0.0371888	1	0.018	0.034
ENSG00000175489.9	LRRC25	FALSE	-0.00559815	0.0373982	1	0.118	0.155
ENSG00000164296.6	TIGD6	FALSE	-0.00576682	0.037401	1	0.156	0.198
ENSG00000174606.13	ANGEL2	FALSE	-0.0168664	0.0374542	1	0.62	0.68
ENSG00000204592.8	HLA-E	TRUE	-0.0321201	0.0374714	1	0.984	0.983
ENSG00000234289.5	H2BFS	FALSE	-0.00413857	0.0375431	1	0.013	0.028
ENSG00000239650.4	GUSBP4	FALSE	-0.00212811	0.0375737	1	0.005	0.016
ENSG00000231584.8	FAHD2CP	FALSE	-0.00736773	0.0376321	1	0.128	0.166
ENSG00000083290.19	ULK2	FALSE	-0.0021918	0.0377799	1	0.102	0.137
ENSG00000124103.8	FAM209A	FALSE	-0.0020433	0.0377815	1	0.002	0.01
ENSG00000105245.9	NUMBL	FALSE	-0.00574868	0.0378014	1	0.143	0.184
ENSG00000171953.15	ATPAF2	FALSE	-0.0193428	0.0378207	1	0.628	0.678
ENSG00000113971.18	NPHP3	FALSE	-0.00872727	0.0378264	1	0.207	0.252
ENSG00000188760.10	TMEM198	FALSE	-0.00182058	0.0378966	1	0.002	0.01
ENSG00000175463.11	TBC1D10C	FALSE	-0.00564552	0.0378988	1	0.089	0.12
ENSG00000251660.1	AC007036.5	FALSE	-0.0018339	0.0379542	1	0.002	0.01
ENSG00000228434.1	AC004951.6	FALSE	-0.0256508	0.0380044	1	0.639	0.682
ENSG00000236137.1	RP11-27K13.3	FALSE	-0.00188154	0.0380408	1	0.002	0.01
ENSG00000091039.16	OSBPL8	TRUE	-0.0437261	0.0380464	1	0.997	0.998
ENSG00000165795.22	NDRG2	FALSE	-0.0193399	0.0380911	1	0.47	0.529
ENSG00000260219.2	RP11-347C12.10	FALSE	-0.00446217	0.0380968	1	0.066	0.093
ENSG00000168264.10	IRF2BP2	TRUE	-0.0452162	0.0381228	1	1	0.998
ENSG00000228742.9	RP5-884M6.1	FALSE	-0.00173263	0.0381856	1	0.002	0.01
ENSG00000253582.1	RP11-649G15.2	FALSE	-0.00233504	0.0383387	1	0.003	0.013
ENSG00000197892.12	KIF13B	TRUE	-0.0142158	0.0383602	1	0.461	0.526
ENSG00000107185.9	RGP1	FALSE	-0.0129247	0.038366	1	0.315	0.37
ENSG00000244313.3	RP11-425L10.1	FALSE	-0.0281293	0.038377	1	0.979	0.975
ENSG00000101000.5	PROCR	FALSE	-0.00394912	0.0385679	1	0.033	0.053
ENSG00000087253.12	LPCAT2	TRUE	-0.0406615	0.0385995	1	0.879	0.898
ENSG00000180257.13	ZNF816	FALSE	-0.00402024	0.0386415	1	0.023	0.041
ENSG00000279354.1	RP11-776B3.1	FALSE	-0.00343839	0.0386666	1	0.026	0.045
ENSG00000154917.10	RAB6B	FALSE	-0.00574782	0.0387001	1	0.11	0.145
ENSG00000230487.7	PSMG3-AS1	FALSE	-0.0105464	0.0388761	1	0.241	0.289
ENSG00000136877.14	FPGS	FALSE	-0.0256741	0.0389906	1	0.652	0.696
ENSG00000174715.7	RP11-79L9.2	FALSE	-0.00557706	0.0390087	1	0.052	0.077
ENSG00000173614.13	NMNAT1	FALSE	-0.00887813	0.0390307	1	0.385	0.443
ENSG00000100154.14	TTC28	TRUE	-0.0153956	0.0390808	1	0.321	0.373
ENSG00000270069.1	MIR222HG	FALSE	-0.0247692	0.0391277	1	0.585	0.637
ENSG00000105429.12	MEGF8	FALSE	-0.0104411	0.0391512	1	0.328	0.388
ENSG00000168056.15	LTBP3	FALSE	-0.00947086	0.0392617	1	0.262	0.316
ENSG00000123009.4	NME2P1	FALSE	-0.00486463	0.0393445	1	0.049	0.073
ENSG00000181350.11	LRRC75A	TRUE	-0.0606846	0.0394327	1	0.775	0.801
ENSG00000117010.15	ZNF684	FALSE	-0.0115081	0.0395603	1	0.272	0.326
ENSG00000226084.5	RP4-706A16.3	FALSE	-0.00314314	0.0395605	1	0.01	0.023
ENSG00000149262.16	INTS4	FALSE	-0.0174386	0.0396117	1	0.472	0.541
ENSG00000167261.13	DPEP2	FALSE	-0.00560352	0.039693	1	0.136	0.172
ENSG00000075884.12	ARHGAP15	TRUE	-0.0227108	0.0397537	1	0.844	0.867
ENSG00000109323.8	MANBA	FALSE	-0.0278356	0.0397659	1	0.659	0.696
ENSG00000179454.13	KLHL28	FALSE	-0.0121501	0.0398937	1	0.302	0.352
ENSG00000272750.1	RP11-378J18.8	FALSE	-0.00568217	0.0399441	1	0.034	0.055
ENSG00000032444.15	PNPLA6	FALSE	-0.0145214	0.0399647	1	0.569	0.63
ENSG00000186998.15	EMID1	FALSE	-0.00600014	0.0400315	1	0.1	0.133
ENSG00000099875.14	MKNK2	TRUE	-0.0209329	0.0400354	1	0.718	0.76
ENSG00000167702.11	KIFC2	FALSE	-0.0132523	0.0401452	1	0.469	0.531
ENSG00000160326.13	SLC2A6	FALSE	-0.00808174	0.0401913	1	0.074	0.101
ENSG00000197903.7	HIST1H2BK	FALSE	-0.0063846	0.0403224	1	0.179	0.224
ENSG00000188315.7	C3orf62	FALSE	-0.0170971	0.0403259	1	0.369	0.429
ENSG00000099330.8	OCEL1	FALSE	-0.0159659	0.0404118	1	0.667	0.723
ENSG00000177508.11	IRX3	TRUE	-0.0532716	0.040551	1	0.503	0.553
ENSG00000180354.15	MTURN	FALSE	-0.00985918	0.0406079	1	0.167	0.208
ENSG00000173846.12	PLK3	FALSE	-0.00872285	0.0406424	1	0.162	0.204
ENSG00000228956.8	SATB1-AS1	FALSE	-0.0282361	0.0407397	1	0.541	0.588
ENSG00000183971.5	NPW	TRUE	-0.017082	0.0407715	1	0.103	0.135
ENSG00000267546.2	RP11-666A8.8	FALSE	-0.0033314	0.0407736	1	0.015	0.03
ENSG00000266127.1	ZNF415P1	FALSE	-0.00160111	0.0408273	1	0.011	0.025
ENSG00000213700.3	RPL17P50	FALSE	-0.00832177	0.0408568	1	0.082	0.112
ENSG00000138642.14	HERC6	FALSE	-0.00513737	0.0408758	1	0.043	0.065
ENSG00000261136.1	RP11-37C7.3	FALSE	-0.00563782	0.040967	1	0.052	0.077
ENSG00000125510.15	OPRL1	FALSE	-0.00418494	0.0411886	1	0.013	0.027
ENSG00000233956.1	BTF3P6	FALSE	-0.00290156	0.0411964	1	0.015	0.03
ENSG00000215068.7	AC025171.1	FALSE	-0.01602	0.0413227	1	0.344	0.396
ENSG00000012822.15	CALCOCO1	FALSE	-0.0208607	0.0413738	1	0.339	0.389
ENSG00000100288.19	CHKB	FALSE	-0.00735856	0.0414444	1	0.146	0.186
ENSG00000010818.8	HIVEP2	FALSE	-0.00561298	0.0414616	1	0.034	0.055
ENSG00000111490.12	TBC1D30	FALSE	-0.0106817	0.0417878	1	0.048	0.07
ENSG00000229917.2	RPL7P46	FALSE	-0.00284392	0.041897	1	0.005	0.015
ENSG00000103021.9	CCDC113	FALSE	-0.00427406	0.0419579	1	0.038	0.059
ENSG00000270894.1	AC015849.13	FALSE	-0.00369794	0.0419803	1	0.023	0.04
ENSG00000264575.1	LINC00526	FALSE	-0.00467841	0.0420176	1	0.025	0.042
ENSG00000182397.14	DNM1P46	FALSE	-0.00345872	0.0420529	1	0.018	0.034
ENSG00000226124.6	FTCDNL1	FALSE	-0.00727086	0.0421715	1	0.213	0.262
ENSG00000164074.14	ABHD18	FALSE	-0.013206	0.0421977	1	0.631	0.688
ENSG00000105655.18	ISYNA1	FALSE	-0.00308711	0.0422162	1	0.021	0.038
ENSG00000254275.6	LINC00824	FALSE	-0.00556965	0.042269	1	0.034	0.055
ENSG00000100429.17	HDAC10	FALSE	-0.0141752	0.0423299	1	0.57	0.626
ENSG00000185880.12	TRIM69	FALSE	-0.00337895	0.0423324	1	0.103	0.139
ENSG00000166263.13	STXBP4	FALSE	-0.0106158	0.042347	1	0.382	0.446
ENSG00000175662.17	TOM1L2	FALSE	-0.00434222	0.0423688	1	0.154	0.199
ENSG00000139324.11	TMTC3	FALSE	-0.00657951	0.0424108	1	0.197	0.241
ENSG00000146802.12	TMEM168	FALSE	-0.0204468	0.0425843	1	0.534	0.582
ENSG00000258274.1	RP11-887P2.5	FALSE	-0.00360721	0.0427539	1	0.011	0.025
ENSG00000004468.12	CD38	FALSE	-0.0281945	0.0428629	1	0.756	0.779
ENSG00000160111.12	CPAMD8	FALSE	-0.0024433	0.04289	1	0.005	0.015
ENSG00000219665.8	CTD-2006C1.2	TRUE	-0.024791	0.0429034	1	0.9	0.919
ENSG00000154263.17	ABCA10	FALSE	-0.00168598	0.0429672	1	0.005	0.015
ENSG00000270096.1	RP11-362K14.6	FALSE	-0.00329428	0.0430385	1	0.016	0.032
ENSG00000124508.16	BTN2A2	FALSE	-0.00949093	0.043132	1	0.252	0.31
ENSG00000128512.19	DOCK4	FALSE	-0.0101574	0.0432004	1	0.07	0.097
ENSG00000187391.19	MAGI2	FALSE	-0.00174358	0.0432512	1	0.005	0.015
ENSG00000160539.4	PLPP7	FALSE	-0.00610752	0.0433004	1	0.087	0.117
ENSG00000188897.8	CTD-3088G3.8	FALSE	-0.00184739	0.0433031	1	0.005	0.015
ENSG00000134072.10	CAMK1	TRUE	-0.018459	0.0433047	1	0.464	0.516
ENSG00000197530.12	MIB2	FALSE	-0.0126778	0.0433462	1	0.433	0.492
ENSG00000198932.12	GPRASP1	FALSE	-0.00432119	0.0433567	1	0.031	0.051
ENSG00000099974.7	DDTL	FALSE	-0.00543445	0.0436464	1	0.069	0.095
ENSG00000112851.14	ERBIN	TRUE	-0.0251032	0.0436704	1	0.911	0.928
ENSG00000182310.13	SPACA6	FALSE	-0.00853702	0.0436756	1	0.11	0.143
ENSG00000232859.9	LYRM9	FALSE	-0.00408346	0.0438062	1	0.025	0.042
ENSG00000264569.1	RP13-650J16.1	FALSE	-0.00371445	0.0438446	1	0.015	0.029
ENSG00000253821.1	RP11-246K15.1	FALSE	-0.00845944	0.0439056	1	0.349	0.413
ENSG00000162222.13	TTC9C	FALSE	-0.0220637	0.0439166	1	0.525	0.564
ENSG00000146072.6	TNFRSF21	FALSE	-0.00255105	0.0439339	1	0.016	0.032
ENSG00000214021.15	TTLL3	TRUE	-0.017925	0.0439454	1	0.425	0.474
ENSG00000172123.12	SLFN12	FALSE	-0.00881017	0.0440258	1	0.054	0.077
ENSG00000179526.16	SHARPIN	FALSE	-0.0221164	0.0441753	1	0.967	0.95
ENSG00000173992.8	CCS	FALSE	-0.0256469	0.0442159	1	0.687	0.729
ENSG00000069399.13	BCL3	FALSE	-0.00600569	0.0442166	1	0.082	0.111
ENSG00000211452.10	DIO1	FALSE	-0.00228208	0.044227	1	0.003	0.013
ENSG00000077327.15	SPAG6	FALSE	-0.00986716	0.0442522	1	0.221	0.268
ENSG00000103222.18	ABCC1	FALSE	-0.00598205	0.0442952	1	0.303	0.357
ENSG00000260404.3	RP11-384K6.6	FALSE	-0.00611336	0.0442959	1	0.059	0.084
ENSG00000261096.1	RP11-690I21.2	FALSE	-0.00304264	0.0443693	1	0.025	0.042
ENSG00000177548.12	RABEP2	FALSE	-0.0106903	0.0444501	1	0.505	0.576
ENSG00000120306.9	CYSTM1	FALSE	-0.0170673	0.0446337	1	0.467	0.525
ENSG00000198715.11	GLMP	FALSE	-0.0131505	0.0448724	1	0.344	0.404
ENSG00000231294.1	AC006994.2	FALSE	-0.00355285	0.0448935	1	0.026	0.044
ENSG00000187980.6	PLA2G2C	FALSE	-0.0121567	0.0450322	1	0.326	0.377
ENSG00000259659.1	RP11-151N17.1	FALSE	-0.00555772	0.0450974	1	0.093	0.126
ENSG00000132744.7	ACY3	FALSE	-0.00328092	0.0451133	1	0.008	0.02
ENSG00000099904.15	ZDHHC8	FALSE	-0.0132336	0.0451666	1	0.364	0.421
ENSG00000241081.1	RP11-488C13.1	FALSE	-0.00499636	0.0452069	1	0.048	0.07
ENSG00000117139.16	KDM5B	TRUE	-0.0314733	0.0452959	1	0.813	0.839
ENSG00000272690.5	RP11-803B1.8	FALSE	-0.00653353	0.0455587	1	0.072	0.099
ENSG00000145882.10	PCYOX1L	TRUE	-0.0145006	0.0455747	1	0.328	0.384
ENSG00000273136.6	NBPF26	FALSE	-0.00244895	0.0456405	1	0.044	0.067
ENSG00000264207.1	RP11-196G18.23	FALSE	-0.00506731	0.0456838	1	0.067	0.094
ENSG00000003096.13	KLHL13	FALSE	-0.00388249	0.0457639	1	0.034	0.055
ENSG00000242861.1	RP11-285F7.2	FALSE	-0.0034958	0.0457698	1	0.026	0.044
ENSG00000134152.10	KATNBL1	FALSE	-0.0284764	0.0458998	1	0.849	0.863
ENSG00000054148.17	PHPT1	TRUE	-0.0412414	0.0459501	1	1	0.998
ENSG00000242687.2	AC004893.11	FALSE	-0.00214435	0.046004	1	0.031	0.051
ENSG00000173275.12	ZNF449	FALSE	-0.00570827	0.0460493	1	0.084	0.113
ENSG00000131080.14	EDA2R	FALSE	-0.0028281	0.0461413	1	0.021	0.038
ENSG00000066336.11	SPI1	TRUE	-0.0322026	0.0461622	1	0.995	0.995
ENSG00000122557.9	HERPUD2	FALSE	-0.0127544	0.0461765	1	0.408	0.476
ENSG00000198538.10	ZNF28	FALSE	-0.00724698	0.0462185	1	0.044	0.066
ENSG00000088854.12	C20orf194	FALSE	-0.0198786	0.0462224	1	0.561	0.616
ENSG00000116171.16	SCP2	FALSE	-0.0352444	0.0465174	1	0.997	0.995
ENSG00000106066.14	CPVL	TRUE	-0.0279269	0.0467282	1	0.544	0.596
ENSG00000226525.5	RPS7P10	FALSE	-0.00278285	0.0469557	1	0.018	0.034
ENSG00000141084.10	RANBP10	FALSE	-0.011953	0.0469649	1	0.316	0.371
ENSG00000081320.10	STK17B	TRUE	-0.0293097	0.0470003	1	0.848	0.854
ENSG00000239213.5	NCK1-AS1	FALSE	-0.0108867	0.0470994	1	0.295	0.349
ENSG00000197380.10	DACT3	FALSE	-0.0143119	0.0471846	1	0.21	0.25
ENSG00000274602.4	PI4KAP1	FALSE	-0.00416598	0.0473253	1	0.085	0.115
ENSG00000245937.7	LINC01184	FALSE	-0.00280916	0.0473726	1	0.015	0.029
ENSG00000121406.8	ZNF549	FALSE	-0.00842577	0.0474108	1	0.162	0.202
ENSG00000182871.14	COL18A1	FALSE	-0.00501915	0.047491	1	0.048	0.07
ENSG00000260360.1	RP11-533E19.5	FALSE	-0.00373626	0.0475089	1	0.025	0.042
ENSG00000089486.16	CDIP1	FALSE	-0.0129645	0.0477832	1	0.397	0.46
ENSG00000251247.9	ZNF345	FALSE	-0.00729023	0.0478022	1	0.074	0.1
ENSG00000227076.1	RP11-4C20.4	FALSE	-0.00210461	0.0478441	1	0.025	0.042
ENSG00000261556.9	SMG1P7	FALSE	-0.00404882	0.0478714	1	0.07	0.098
ENSG00000091732.15	ZC3HC1	FALSE	-0.0153541	0.0480017	1	0.51	0.558
ENSG00000159128.14	IFNGR2	TRUE	-0.0245652	0.0480212	1	0.793	0.84
ENSG00000213411.2	RBM22P2	FALSE	-0.00338152	0.0480992	1	0.01	0.022
ENSG00000124374.8	PAIP2B	FALSE	-0.00529237	0.0481241	1	0.061	0.086
ENSG00000109756.8	RAPGEF2	FALSE	-0.00789993	0.0481317	1	0.144	0.181
ENSG00000120899.17	PTK2B	TRUE	-0.0396239	0.0481869	1	0.933	0.958
ENSG00000138593.8	SECISBP2L	FALSE	-0.0174121	0.0482496	1	0.444	0.493
ENSG00000104879.4	CKM	FALSE	-0.00478288	0.0483842	1	0.043	0.065
ENSG00000213213.13	CCDC183	FALSE	-0.00251388	0.0483937	1	0.005	0.015
ENSG00000150471.16	ADGRL3	FALSE	-0.00311934	0.0485221	1	0.039	0.061
ENSG00000117266.15	CDK18	FALSE	-0.00480299	0.0485485	1	0.028	0.046
ENSG00000231767.3	RP11-92K2.2	FALSE	-0.00288553	0.0486519	1	0.016	0.031
ENSG00000196209.12	SIRPB2	FALSE	-0.00954595	0.048719	1	0.121	0.154
ENSG00000123636.17	BAZ2B	TRUE	-0.0428172	0.0487657	1	0.984	0.985
ENSG00000092531.9	SNAP23	FALSE	-0.0285998	0.0487846	1	0.857	0.888
ENSG00000135114.12	OASL	FALSE	-0.00408162	0.0490751	1	0.011	0.025
ENSG00000130255.12	RPL36	TRUE	-0.0323614	0.049256	1	1	1
ENSG00000012779.10	ALOX5	FALSE	-0.00647167	0.049309	1	0.051	0.074
ENSG00000134698.10	AGO4	FALSE	-0.0218148	0.0493131	1	0.58	0.638
ENSG00000251131.1	CTD-2035E11.3	FALSE	-0.00418882	0.0494518	1	0.22	0.27
ENSG00000276651.1	AC007950.2	FALSE	-0.00302448	0.0495436	1	0.01	0.022
ENSG00000100583.4	SAMD15	FALSE	-0.0038716	0.0495503	1	0.054	0.078
ENSG00000187609.15	EXD3	FALSE	-0.0046511	0.0495921	1	0.187	0.231
ENSG00000141232.4	TOB1	FALSE	-0.0129805	0.0496328	1	0.577	0.629
ENSG00000176978.13	DPP7	TRUE	-0.0372869	0.0496398	1	0.992	0.996
ENSG00000243775.2	OSTCP1	FALSE	-0.00183662	0.0497305	1	0.002	0.01
ENSG00000132623.15	ANKEF1	FALSE	-0.00827202	0.0497354	1	0.148	0.185
ENSG00000199377.1	RNU5F-1	FALSE	-0.00224913	0.0498813	1	0.002	0.01
ENSG00000260231.1	JHDM1D-AS1	FALSE	-0.00198848	0.049919	1	0.002	0.01
ENSG00000100079.6	LGALS2	FALSE	-0.0087938	0.0499613	1	0.031	0.05
ENSG00000183625.14	CCR3	FALSE	-0.00383604	0.0499978	1	0.015	0.029
ENSG00000167703.14	SLC43A2	FALSE	-0.00931253	0.0500335	1	0.29	0.345
ENSG00000243477.5	NAT6	FALSE	-0.00960789	0.0500417	1	0.346	0.4
ENSG00000260916.6	CCPG1	FALSE	-0.0123512	0.0500505	1	0.321	0.37
ENSG00000233597.3	RP11-343B5.1	FALSE	-0.00228852	0.0500996	1	0.011	0.025
ENSG00000231551.7	RP11-495P10.1	FALSE	-0.0021855	0.0501685	1	0.011	0.025
ENSG00000037042.8	TUBG2	FALSE	-0.00327713	0.050175	1	0.061	0.086
ENSG00000118855.18	MFSD1	FALSE	-0.0258837	0.0502072	1	0.995	0.996
ENSG00000074966.10	TXK	FALSE	-0.00366451	0.050216	1	0.028	0.046
ENSG00000162643.12	WDR63	FALSE	-0.00174636	0.0502219	1	0.002	0.01
ENSG00000005108.15	THSD7A	FALSE	-0.00525568	0.0502455	1	0.026	0.044
ENSG00000196754.10	S100A2	FALSE	-0.00225392	0.0502836	1	0.011	0.025
ENSG00000261200.1	RP11-989E6.10	FALSE	-0.002782	0.050313	1	0.008	0.02
ENSG00000179921.14	GPBAR1	FALSE	-0.00172277	0.0503359	1	0.002	0.01
ENSG00000115944.14	COX7A2L	FALSE	-0.0307271	0.0503359	1	1	0.999
ENSG00000174776.10	WDR49	TRUE	-0.0186815	0.0503952	1	0.549	0.596
ENSG00000149809.14	TM7SF2	TRUE	-0.02019	0.0504299	1	0.387	0.443
ENSG00000137460.8	FHDC1	FALSE	-0.00246912	0.0505146	1	0.003	0.012
ENSG00000138434.16	SSFA2	FALSE	-0.0282457	0.0505295	1	0.782	0.817
ENSG00000273204.1	RP4-549L20.3	FALSE	-0.00433112	0.0505826	1	0.031	0.05
ENSG00000184441.4	AP001062.7	FALSE	-0.00319144	0.0506361	1	0.028	0.046
ENSG00000225051.5	HMGB3P22	FALSE	-0.00356807	0.0507036	1	0.028	0.046
ENSG00000198105.12	ZNF248	FALSE	-0.0110877	0.0507539	1	0.315	0.366
ENSG00000267040.6	RP11-35G9.3	FALSE	-0.00596007	0.0507681	1	0.241	0.292
ENSG00000010322.15	NISCH	FALSE	-0.0107967	0.0507844	1	0.479	0.543
ENSG00000210184.1	MT-TS2	FALSE	-0.0149492	0.0507928	1	0.528	0.59
ENSG00000117533.14	VAMP4	FALSE	-0.0124665	0.0508312	1	0.254	0.299
ENSG00000255321.1	RP11-91I20.4	FALSE	-0.00184223	0.0508479	1	0.003	0.012
ENSG00000243410.1	RP11-245J9.4	FALSE	-0.00276734	0.0508681	1	0.015	0.029
ENSG00000272173.1	U47924.31	FALSE	-0.00215894	0.0509292	1	0.007	0.017
ENSG00000205592.13	MUC19	FALSE	-0.00518306	0.050975	1	0.187	0.232
ENSG00000270629.5	NBPF14	FALSE	-0.0131154	0.0509864	1	0.31	0.369
ENSG00000226287.8	TMEM191A	FALSE	-0.00497558	0.0510519	1	0.069	0.095
ENSG00000095932.6	SMIM24	FALSE	-0.00264224	0.0510906	1	0.008	0.02
ENSG00000092969.11	TGFB2	FALSE	-0.00143978	0.0511159	1	0.003	0.012
ENSG00000167653.4	PSCA	FALSE	-0.00242641	0.0511167	1	0.008	0.02
ENSG00000152520.13	PAN3	TRUE	-0.0289699	0.0511437	1	0.915	0.939
ENSG00000138028.14	CGREF1	TRUE	-0.00693403	0.0512123	1	0.208	0.252
ENSG00000151917.17	BEND6	FALSE	-0.0124691	0.0512351	1	0.251	0.298
ENSG00000201558.1	RNVU1-6	FALSE	-0.00163863	0.051249	1	0.031	0.05
ENSG00000132471.11	WBP2	FALSE	-0.0168015	0.0513137	1	0.715	0.776
ENSG00000111644.7	ACRBP	FALSE	-0.00291853	0.0513222	1	0.138	0.177
ENSG00000280367.1	RP11-121L10.2	FALSE	-0.0043549	0.0513329	1	0.016	0.031
ENSG00000130584.10	ZBTB46	FALSE	-0.00266674	0.0513635	1	0.031	0.05
ENSG00000279208.1	bP-21264C1.1	FALSE	-0.00286274	0.0514307	1	0.008	0.02
ENSG00000269028.3	MTRNR2L12	FALSE	-0.0231878	0.0514435	1	0.48	0.541
ENSG00000279203.1	AC005785.5	FALSE	-0.0055744	0.051461	1	0.125	0.16
ENSG00000261879.5	RP11-333E1.1	FALSE	-0.00260958	0.051481	1	0.033	0.052
ENSG00000183246.6	RIMBP3C	FALSE	-0.00137238	0.051554	1	0.003	0.012
ENSG00000253190.3	AC084082.3	FALSE	-0.00253448	0.051675	1	0.03	0.048
ENSG00000123411.14	IKZF4	FALSE	-0.0094643	0.0517584	1	0.187	0.227
ENSG00000185515.14	BRCC3	FALSE	-0.026382	0.0519197	1	0.838	0.864
ENSG00000129625.12	REEP5	FALSE	-0.0223169	0.0519552	1	0.928	0.949
ENSG00000275638.1	RP11-16E23.5	FALSE	-0.00214765	0.0520772	1	0.015	0.029
ENSG00000152348.15	ATG10	FALSE	-0.00708655	0.0522965	1	0.313	0.372
ENSG00000272654.1	RP11-422P24.11	FALSE	-0.00370688	0.0524805	1	0.034	0.054
ENSG00000139610.1	CELA1	FALSE	-0.00617582	0.0525215	1	0.061	0.085
ENSG00000243554.1	AC004967.7	FALSE	-0.00425966	0.0525935	1	0.041	0.062
ENSG00000171223.5	JUNB	TRUE	-0.016452	0.0526541	1	0.787	0.836
ENSG00000076321.10	KLHL20	FALSE	-0.0135416	0.0527102	1	0.416	0.481
ENSG00000127884.4	ECHS1	TRUE	-0.018575	0.0527531	1	1	0.996
ENSG00000083799.17	CYLD	TRUE	-0.0228299	0.0527864	1	0.705	0.761
ENSG00000156575.2	PRG3	FALSE	-0.00250296	0.0528085	1	0.028	0.046
ENSG00000236305.1	RP11-126L15.4	FALSE	-0.00244227	0.0531225	1	0.082	0.112
ENSG00000101928.12	MOSPD1	FALSE	-0.0155664	0.053361	1	0.38	0.426
ENSG00000198513.11	ATL1	FALSE	-0.00990346	0.0534216	1	0.089	0.116
ENSG00000167123.18	CERCAM	FALSE	-0.0230829	0.0534602	1	0.43	0.484
ENSG00000213846.5	AC098614.2	FALSE	-0.0039718	0.0534665	1	0.033	0.052
ENSG00000163602.9	RYBP	FALSE	-0.0167282	0.0534697	1	0.52	0.581
ENSG00000236058.3	RP11-215A21.2	FALSE	-0.00465905	0.0535327	1	0.113	0.146
ENSG00000174307.6	PHLDA3	TRUE	-0.024825	0.0535327	1	0.451	0.497
ENSG00000105499.13	PLA2G4C	FALSE	-0.00483877	0.0535405	1	0.03	0.048
ENSG00000109466.13	KLHL2	TRUE	-0.0109558	0.0535455	1	0.402	0.467
ENSG00000134627.11	PIWIL4	FALSE	-0.0187306	0.0535626	1	0.548	0.606
ENSG00000106089.11	STX1A	FALSE	-0.00169646	0.0537575	1	0.062	0.088
ENSG00000107099.15	DOCK8	TRUE	-0.0359803	0.0538284	1	0.992	0.991
ENSG00000243468.5	INGX	FALSE	-0.00341267	0.0540493	1	0.036	0.056
ENSG00000233328.3	PFN1P1	FALSE	-0.00574345	0.0540566	1	0.07	0.096
ENSG00000258798.1	RP11-895M11.3	FALSE	-0.00240537	0.054371	1	0.005	0.015
ENSG00000279355.1	AGPAT4-IT1	FALSE	-0.00221457	0.0543839	1	0.013	0.027
ENSG00000134324.11	LPIN1	TRUE	-0.0136117	0.0543976	1	0.459	0.524
ENSG00000140382.14	HMG20A	TRUE	-0.0245868	0.0544271	1	0.631	0.684
ENSG00000038532.14	CLEC16A	FALSE	-0.00631346	0.0544619	1	0.346	0.409
ENSG00000204439.3	C6orf47	FALSE	-0.010153	0.0544781	1	0.37	0.432
ENSG00000234964.4	FABP5P7	FALSE	-0.00177446	0.0544997	1	0.005	0.015
ENSG00000137216.18	TMEM63B	FALSE	-0.011575	0.0545193	1	0.289	0.339
ENSG00000186652.9	PRG2	TRUE	-0.0280008	0.0546556	1	0.338	0.382
ENSG00000230225.1	MTND5P14	FALSE	-0.00241487	0.0547256	1	0.005	0.015
ENSG00000250222.1	CTC-338M12.5	FALSE	-0.00694995	0.054804	1	0.141	0.178
ENSG00000126903.15	SLC10A3	FALSE	-0.00596468	0.0548134	1	0.284	0.343
ENSG00000130589.16	HELZ2	FALSE	-0.00612513	0.0548494	1	0.077	0.104
ENSG00000231249.1	ITPR1-AS1	FALSE	-0.00460738	0.0548603	1	0.02	0.035
ENSG00000221164.1	SNORA11	FALSE	-0.00385134	0.0549131	1	0.046	0.068
ENSG00000229097.1	CALM2P2	FALSE	-0.00189356	0.0549198	1	0.005	0.015
ENSG00000275342.4	SGK223	TRUE	-0.02377	0.0549555	1	0.693	0.739
ENSG00000175198.15	PCCA	FALSE	-0.0176844	0.0549875	1	0.484	0.539
ENSG00000281026.1	N4BP2L2-IT2	FALSE	-0.00810303	0.0549938	1	0.321	0.371
ENSG00000260274.1	RP11-817O13.8	FALSE	-0.00358499	0.0550999	1	0.08	0.109
ENSG00000213872.3	AC092798.2	FALSE	-0.00197679	0.0551796	1	0.005	0.015
ENSG00000119328.11	FAM206A	FALSE	-0.0174114	0.0551845	1	0.507	0.569
ENSG00000116525.13	TRIM62	FALSE	-0.00304978	0.0552464	1	0.03	0.048
ENSG00000261671.1	RP11-573G6.6	FALSE	-0.00311119	0.0553836	1	0.008	0.019
ENSG00000225032.5	RP11-228B15.4	FALSE	-0.00344153	0.0553937	1	0.015	0.029
ENSG00000230325.1	RP11-385F5.4	FALSE	-0.00226989	0.0555713	1	0.011	0.024
ENSG00000109790.16	KLHL5	FALSE	-0.00818792	0.0556891	1	0.123	0.155
ENSG00000174652.17	ZNF266	FALSE	-0.0167124	0.0557184	1	0.439	0.493
ENSG00000258476.5	RP11-76E17.3	FALSE	-0.00200304	0.0557959	1	0.016	0.031
ENSG00000210049.1	MT-TF	FALSE	-0.00260207	0.0558923	1	0.026	0.044
ENSG00000274475.1	RN7SL650P	FALSE	-0.00324727	0.0558924	1	0.008	0.019
ENSG00000049247.13	UTS2	FALSE	-0.00825328	0.0560513	1	0.141	0.177
ENSG00000261654.1	RP11-96K19.4	FALSE	-0.00433374	0.0562289	1	0.028	0.045
ENSG00000228696.8	ARL17B	FALSE	-0.00763651	0.0562917	1	0.18	0.22
ENSG00000132837.14	DMGDH	FALSE	-0.00482097	0.0563244	1	0.043	0.063
ENSG00000185339.8	TCN2	FALSE	-0.00298891	0.0564909	1	0.008	0.019
ENSG00000188747.8	NOXA1	FALSE	-0.00588752	0.0565224	1	0.036	0.055
ENSG00000146267.11	FAXC	FALSE	-0.00228889	0.0565741	1	0.007	0.017
ENSG00000228265.5	RALY-AS1	FALSE	-0.00693314	0.056595	1	0.172	0.213
ENSG00000217442.3	SYCE3	FALSE	-0.00248844	0.0566055	1	0.008	0.019
ENSG00000146556.14	WASH2P	FALSE	-0.00586492	0.0566239	1	0.113	0.146
ENSG00000265148.5	TSPOAP1-AS1	FALSE	-0.00683773	0.0567286	1	0.454	0.531
ENSG00000163359.15	COL6A3	FALSE	-0.00223903	0.0567507	1	0.01	0.022
ENSG00000105672.14	ETV2	FALSE	-0.00854981	0.0567558	1	0.152	0.189
ENSG00000090020.10	SLC9A1	FALSE	-0.00834118	0.0568634	1	0.185	0.227
ENSG00000197343.10	ZNF655	FALSE	-0.0143733	0.0569896	1	0.605	0.662
ENSG00000234147.1	RP3-460G2.2	TRUE	-0.0387745	0.0569942	1	0.733	0.765
ENSG00000259420.5	RP11-307C19.2	FALSE	-0.00431339	0.0570036	1	0.043	0.063
ENSG00000273345.5	CTD-2410N18.4	FALSE	-0.0042681	0.0571651	1	0.097	0.127
ENSG00000008256.15	CYTH3	FALSE	-0.0083217	0.057172	1	0.174	0.213
ENSG00000273076.1	RP3-508I15.22	FALSE	-0.0019061	0.0573146	1	0.007	0.017
ENSG00000167363.13	FN3K	FALSE	-0.00207825	0.0573215	1	0.01	0.022
ENSG00000135341.17	MAP3K7	TRUE	-0.0183763	0.0574755	1	0.803	0.834
ENSG00000258599.2	RP11-84C10.1	FALSE	-0.00190354	0.0574812	1	0.015	0.029
ENSG00000084676.15	NCOA1	FALSE	-0.00363047	0.0575114	1	0.03	0.048
ENSG00000139433.9	GLTP	FALSE	-0.00841361	0.0575341	1	0.37	0.43
ENSG00000104388.14	RAB2A	TRUE	-0.0394799	0.0575441	1	1	1
ENSG00000135968.20	GCC2	FALSE	-0.0298644	0.0576062	1	0.902	0.905
ENSG00000064225.12	ST3GAL6	FALSE	-0.015519	0.0576471	1	0.357	0.397
ENSG00000125730.16	C3	TRUE	-0.0145816	0.0578162	1	0.089	0.116
ENSG00000188177.13	ZC3H6	FALSE	-0.0165357	0.0578568	1	0.182	0.219
ENSG00000242299.1	RP11-234A1.1	TRUE	-0.0292549	0.0580291	1	0.836	0.858
ENSG00000142303.13	ADAMTS10	FALSE	-0.00435206	0.0580549	1	0.066	0.09
ENSG00000240652.1	RP11-832N8.1	FALSE	-0.00199684	0.0580772	1	0.003	0.012
ENSG00000234028.3	AC062029.1	FALSE	-0.00101255	0.0582954	1	0.021	0.037
ENSG00000143384.12	MCL1	TRUE	-0.0325263	0.0583144	1	0.859	0.875
ENSG00000234676.1	IFT74-AS1	FALSE	-0.0018212	0.0583431	1	0.003	0.012
ENSG00000185236.11	RAB11B	TRUE	-0.0229181	0.0583579	1	0.839	0.871
ENSG00000276085.1	CCL3L3	FALSE	-0.00406204	0.0585733	1	0.084	0.11
ENSG00000250878.3	METTL21EP	FALSE	-0.00150873	0.0586483	1	0.003	0.012
ENSG00000152689.17	RASGRP3	FALSE	-0.0102411	0.0586978	1	0.126	0.16
ENSG00000280177.1	RP5-906A24.1	FALSE	-0.0034557	0.0588377	1	0.013	0.026
ENSG00000085185.15	BCORL1	FALSE	-0.00620539	0.0588681	1	0.152	0.192
ENSG00000125875.13	TBC1D20	FALSE	-0.0200385	0.0589084	1	0.634	0.667
ENSG00000235560.3	AC002310.12	FALSE	-0.0028292	0.0589741	1	0.136	0.172
ENSG00000253698.1	RP11-1259L22.1	FALSE	-0.0039804	0.0590226	1	0.031	0.049
ENSG00000163666.8	HESX1	FALSE	-0.00509683	0.05905	1	0.198	0.246
ENSG00000188283.11	ZNF383	FALSE	-0.010458	0.0590656	1	0.395	0.463
ENSG00000178789.8	CD300LB	FALSE	-0.00998113	0.0590888	1	0.167	0.204
ENSG00000165046.12	LETM2	FALSE	-0.00992601	0.0591659	1	0.213	0.255
ENSG00000204217.12	BMPR2	TRUE	-0.00885135	0.0592165	1	0.289	0.341
ENSG00000115107.19	STEAP3	FALSE	-0.0083068	0.0593536	1	0.348	0.406
ENSG00000000971.15	CFH	FALSE	-0.00473006	0.0595117	1	0.026	0.043
ENSG00000233098.8	CCDC144NL-AS1	FALSE	-0.0263702	0.0595334	1	0.595	0.627
ENSG00000279059.1	RP11-257O5.2	FALSE	-0.00569318	0.0597115	1	0.105	0.135
ENSG00000177725.5	CTD-2530N21.5	FALSE	-0.00418553	0.0597418	1	0.051	0.073
ENSG00000240877.3	RN7SL521P	FALSE	-0.00386918	0.0597515	1	0.026	0.043
ENSG00000155592.15	ZKSCAN2	FALSE	-0.00189728	0.0598625	1	0.077	0.105
ENSG00000197056.9	ZMYM1	FALSE	-0.0118142	0.0599272	1	0.413	0.482
ENSG00000170122.5	FOXD4	FALSE	-0.00265631	0.0599397	1	0.016	0.03
ENSG00000166068.12	SPRED1	FALSE	-0.00647591	0.0600172	1	0.121	0.154
ENSG00000031003.10	FAM13B	FALSE	-0.0185138	0.0601297	1	0.81	0.847
ENSG00000273702.1	RP11-758H9.2	FALSE	-0.00683503	0.0602678	1	0.13	0.164
ENSG00000174227.15	PIGG	FALSE	-0.0106536	0.0603405	1	0.426	0.484
ENSG00000147454.13	SLC25A37	TRUE	-0.0328298	0.0604703	1	0.997	0.997
ENSG00000109787.12	KLF3	FALSE	-0.0045998	0.0606031	1	0.17	0.21
ENSG00000050426.15	LETMD1	FALSE	-0.0296155	0.0606457	1	0.797	0.828
ENSG00000125386.15	FAM193A	FALSE	-0.00955362	0.060721	1	0.503	0.56
ENSG00000135828.11	RNASEL	FALSE	-0.00992264	0.0607733	1	0.425	0.479
ENSG00000143553.10	SNAPIN	FALSE	-0.0137475	0.0608646	1	0.649	0.69
ENSG00000180340.6	FZD2	FALSE	-0.00941237	0.0609603	1	0.264	0.313
ENSG00000233072.1	RPS15AP6	FALSE	-0.00262131	0.0609919	1	0.038	0.057
ENSG00000258667.1	HIF1A-AS2	FALSE	-0.00768502	0.0612471	1	0.066	0.09
ENSG00000115548.16	KDM3A	TRUE	-0.0262247	0.0613149	1	0.679	0.713
ENSG00000143429.10	AC027612.6	FALSE	-0.00351512	0.0613709	1	0.026	0.043
ENSG00000275832.4	ARHGAP23	FALSE	-0.00758966	0.0613775	1	0.108	0.137
ENSG00000010295.19	IFFO1	FALSE	-0.00396739	0.0613932	1	0.154	0.192
ENSG00000102908.20	NFAT5	TRUE	-0.0180646	0.0615647	1	0.531	0.583
ENSG00000063660.8	GPC1	FALSE	-0.00248672	0.0617592	1	0.018	0.032
ENSG00000042286.14	AIFM2	FALSE	-0.00733733	0.0618497	1	0.275	0.33
ENSG00000108523.15	RNF167	FALSE	-0.0250071	0.0618994	1	0.78	0.813
ENSG00000125505.16	MBOAT7	TRUE	-0.0290742	0.0620019	1	0.864	0.899
ENSG00000226806.1	AC011893.3	FALSE	-0.00250037	0.0622395	1	0.021	0.037
ENSG00000165886.4	UBTD1	FALSE	-0.00496882	0.062402	1	0.12	0.153
ENSG00000160207.8	HSF2BP	FALSE	-0.00283213	0.0625729	1	0.023	0.039
ENSG00000237973.1	MTCO1P12	FALSE	-0.00471047	0.0627418	1	0.115	0.147
ENSG00000005020.12	SKAP2	TRUE	-0.0390414	0.0627532	1	0.948	0.952
ENSG00000058673.15	ZC3H11A	FALSE	-0.0249014	0.0627612	1	0.893	0.893
ENSG00000274963.1	RN7SL600P	FALSE	-0.00291466	0.0628242	1	0.008	0.019
ENSG00000186732.13	MPPED1	FALSE	-0.00213275	0.0628511	1	0.01	0.021
ENSG00000225137.1	DYNC1I2P1	FALSE	-0.00243605	0.0628873	1	0.008	0.019
ENSG00000033100.15	CHPF2	FALSE	-0.0101578	0.0629091	1	0.398	0.467
ENSG00000160991.15	ORAI2	FALSE	-0.0150462	0.0630622	1	0.538	0.583
ENSG00000147010.17	SH3KBP1	TRUE	-0.042141	0.0630686	1	1	0.999
ENSG00000119917.13	IFIT3	FALSE	-0.00777425	0.0630967	1	0.021	0.036
ENSG00000215769.8	RP13-104F24.2	FALSE	-0.00279977	0.063119	1	0.134	0.17
ENSG00000259804.1	CTD-2012K14.7	FALSE	-0.00231419	0.0632247	1	0.015	0.028
ENSG00000187187.13	ZNF546	FALSE	-0.00805983	0.0632294	1	0.269	0.318
ENSG00000170049.9	KCNAB3	FALSE	-0.00402236	0.0632305	1	0.07	0.096
ENSG00000035720.7	STAP1	FALSE	-0.00538666	0.063265	1	0.084	0.111
ENSG00000061938.16	TNK2	FALSE	-0.00674513	0.0632771	1	0.149	0.185
ENSG00000086619.13	ERO1B	FALSE	-0.00726156	0.0633059	1	0.2	0.241
ENSG00000171657.5	GPR82	FALSE	-0.00511926	0.063617	1	0.007	0.017
ENSG00000163171.7	CDC42EP3	TRUE	-0.0423323	0.0637512	1	0.925	0.952
ENSG00000132434.9	LANCL2	FALSE	-0.00547896	0.063786	1	0.349	0.415
ENSG00000198169.8	ZNF251	FALSE	-0.010003	0.0638293	1	0.305	0.352
ENSG00000112679.14	DUSP22	FALSE	-0.0196822	0.0638477	1	0.561	0.63
ENSG00000164050.12	PLXNB1	FALSE	-0.00358681	0.0638645	1	0.057	0.081
ENSG00000197361.6	FBXL22	FALSE	-0.00572567	0.0638963	1	0.1	0.13
ENSG00000228817.4	BACH1-IT2	FALSE	-0.00200753	0.063917	1	0.023	0.039
ENSG00000273270.1	RP11-212P7.2	FALSE	-0.00432559	0.0640929	1	0.118	0.153
ENSG00000256705.3	CTD-2017C7.1	FALSE	-0.00220856	0.0640969	1	0.008	0.019
ENSG00000178199.13	ZC3H12D	FALSE	-0.00841549	0.0641787	1	0.328	0.383
ENSG00000243398.3	RN7SL141P	FALSE	-0.00327332	0.0641984	1	0.046	0.067
ENSG00000198832.10	SELM	FALSE	-0.00225469	0.0642574	1	0.008	0.019
ENSG00000126353.3	CCR7	FALSE	-0.00185476	0.0643037	1	0.007	0.017
ENSG00000278238.1	RP11-245D16.4	FALSE	-0.00454908	0.0643642	1	0.154	0.192
ENSG00000259332.3	ST20-MTHFS	FALSE	-0.00311718	0.0645612	1	0.039	0.059
ENSG00000197503.4	LINC00477	FALSE	-0.00257964	0.0646119	1	0.008	0.019
ENSG00000269947.1	RP11-849F2.9	FALSE	-0.00328934	0.0647303	1	0.034	0.053
ENSG00000236194.3	AC003104.1	FALSE	-0.00271537	0.0648551	1	0.02	0.034
ENSG00000272172.1	RP13-582O9.7	FALSE	-0.00425691	0.0648903	1	0.093	0.123
ENSG00000260876.5	LINC01229	FALSE	-0.0028152	0.0649021	1	0.028	0.045
ENSG00000084110.10	HAL	FALSE	-0.0089909	0.0649358	1	0.285	0.336
ENSG00000112874.9	NUDT12	FALSE	-0.00620448	0.0650122	1	0.1	0.129
ENSG00000152439.12	ZNF773	FALSE	-0.00428885	0.0651424	1	0.107	0.137
ENSG00000157514.16	TSC22D3	TRUE	-0.0178631	0.0651573	1	0.375	0.427
ENSG00000152061.23	RABGAP1L	FALSE	-0.0142763	0.0651785	1	0.489	0.541
ENSG00000111670.14	GNPTAB	FALSE	-0.0367581	0.065344	1	0.748	0.792
ENSG00000139289.13	PHLDA1	FALSE	-0.00594689	0.0654568	1	0.103	0.133
ENSG00000061656.9	SPAG4	FALSE	-0.00317083	0.0655836	1	0.038	0.057
ENSG00000129003.15	VPS13C	TRUE	-0.0353719	0.0656669	1	0.982	0.99
ENSG00000279192.1	PWAR5	FALSE	-0.0175714	0.065676	1	0.279	0.319
ENSG00000227953.6	LINC01341	FALSE	-0.00368002	0.0657781	1	0.033	0.051
ENSG00000145632.14	PLK2	FALSE	-0.0127443	0.0659044	1	0.182	0.218
ENSG00000008128.22	CDK11A	FALSE	-0.00682758	0.0660651	1	0.272	0.322
ENSG00000108219.14	TSPAN14	FALSE	-0.00600172	0.0661592	1	0.313	0.367
ENSG00000105662.15	CRTC1	FALSE	-0.0056436	0.0661671	1	0.277	0.328
ENSG00000276728.1	AC142472.6	FALSE	-0.00655599	0.0662011	1	0.079	0.105
ENSG00000164327.12	RICTOR	FALSE	-0.028315	0.066239	1	0.72	0.763
ENSG00000213204.8	RP3-382I10.7	FALSE	-0.00179369	0.0662943	1	0.003	0.011
ENSG00000112367.10	FIG4	FALSE	-0.0051998	0.0663243	1	0.551	0.612
ENSG00000165275.9	TRMT10B	FALSE	-0.0146973	0.066401	1	0.39	0.444
ENSG00000162976.12	PQLC3	FALSE	-0.0146718	0.0664574	1	0.521	0.583
ENSG00000108187.15	PBLD	FALSE	-0.00634343	0.0667641	1	0.074	0.098
ENSG00000166821.8	PEX11A	FALSE	-0.00275742	0.0667688	1	0.036	0.055
ENSG00000228172.5	RP1-317E23.3	FALSE	-0.00334019	0.0667946	1	0.026	0.042
ENSG00000121933.18	TMIGD3	FALSE	-0.00166503	0.066855	1	0.003	0.011
ENSG00000251867.3	RP11-48B3.5	FALSE	-0.00641243	0.0669672	1	0.084	0.11
ENSG00000227255.1	CDRT15P2	FALSE	-0.00192714	0.067041	1	0.013	0.026
ENSG00000136521.12	NDUFB5	TRUE	-0.030053	0.0671051	1	0.998	0.998
ENSG00000169621.9	APLF	FALSE	-0.00319127	0.067138	1	0.015	0.028
ENSG00000091262.14	ABCC6	FALSE	-0.00659231	0.0671683	1	0.116	0.147
ENSG00000240376.1	RP11-36C20.1	FALSE	-0.0046016	0.067299	1	0.069	0.093
ENSG00000232104.3	RFX3-AS1	FALSE	-0.0041666	0.0673203	1	0.043	0.063
ENSG00000279873.2	LINC01126	FALSE	-0.00299368	0.0675134	1	0.025	0.04
ENSG00000206878.1	SNORA51	FALSE	-0.0022873	0.0676252	1	0.011	0.023
ENSG00000036672.15	USP2	FALSE	-0.00389971	0.0677476	1	0.174	0.215
ENSG00000272338.2	RP11-722E23.2	FALSE	-0.00399654	0.0677684	1	0.054	0.076
ENSG00000109929.9	SC5D	FALSE	-0.0102555	0.0678332	1	0.513	0.574
ENSG00000139668.8	WDFY2	TRUE	-0.0266745	0.0681327	1	0.92	0.935
ENSG00000225830.11	ERCC6	TRUE	-0.0189802	0.0681895	1	0.474	0.523
ENSG00000075826.16	SEC31B	FALSE	-0.00839354	0.0682142	1	0.23	0.273
ENSG00000272516.1	RP11-573G6.9	FALSE	-0.00445642	0.0682914	1	0.052	0.074
ENSG00000222810.1	RNU2-68P	FALSE	-0.0027493	0.0684128	1	0.01	0.021
ENSG00000225880.5	LINC00115	FALSE	-0.00292765	0.0684519	1	0.023	0.038
ENSG00000251194.2	RP1-68D18.2	FALSE	-0.00456057	0.0684846	1	0.048	0.068
ENSG00000102547.18	CAB39L	FALSE	-0.00736091	0.0686249	1	0.174	0.211
ENSG00000184924.5	PTRHD1	FALSE	-0.0301598	0.0686847	1	0.979	0.977
ENSG00000213463.4	SYNJ2BP	FALSE	-0.0148505	0.0687049	1	0.325	0.373
ENSG00000170638.9	TRABD	FALSE	-0.0263758	0.0690105	1	0.957	0.966
ENSG00000273248.1	RP11-399K21.13	FALSE	-0.00332816	0.0691054	1	0.052	0.074
ENSG00000266412.5	NCOA4	TRUE	-0.0473532	0.0691525	1	0.985	0.976
ENSG00000197063.10	MAFG	FALSE	-0.0262842	0.0691663	1	0.875	0.903
ENSG00000259517.2	RP11-324D17.1	FALSE	-0.0136734	0.0692616	1	0.102	0.13
ENSG00000273084.1	RP11-1275H24.3	FALSE	-0.0028721	0.0692844	1	0.01	0.021
ENSG00000163453.11	IGFBP7	TRUE	-0.0455974	0.0692899	1	0.98	0.977
ENSG00000239183.1	SNORA84	FALSE	-0.00262414	0.0693168	1	0.01	0.021
ENSG00000257093.6	KIAA1147	TRUE	-0.00259354	0.0693703	1	0.243	0.294
ENSG00000136888.6	ATP6V1G1	TRUE	-0.029136	0.0693946	1	0.997	0.996
ENSG00000182472.8	CAPN12	FALSE	-0.00512973	0.0694847	1	0.051	0.072
ENSG00000198804.2	MT-CO1	TRUE	-0.0232084	0.0698663	1	1	1
ENSG00000126264.9	HCST	TRUE	-0.0211169	0.069871	1	0.443	0.495
ENSG00000265801.1	RP11-720N19.2	FALSE	-0.00471902	0.0698903	1	0.034	0.052
ENSG00000168528.11	SERINC2	FALSE	-0.00857135	0.06996	1	0.287	0.335
ENSG00000185837.3	CECR5-AS1	FALSE	-0.00244847	0.0701323	1	0.01	0.021
ENSG00000213654.9	GPSM3	TRUE	-0.0296445	0.0703157	1	0.907	0.911
ENSG00000248858.7	FLJ46284	FALSE	-0.00262836	0.0705696	1	0.028	0.044
ENSG00000034713.7	GABARAPL2	FALSE	-0.0205824	0.0707358	1	0.99	0.992
ENSG00000116544.11	DLGAP3	FALSE	-0.00293813	0.0707486	1	0.013	0.025
ENSG00000204385.10	SLC44A4	FALSE	-0.00169583	0.0708006	1	0.005	0.014
ENSG00000125629.14	INSIG2	FALSE	-0.00553171	0.0708037	1	0.418	0.483
ENSG00000261487.1	AC135048.13	FALSE	-0.00474796	0.0708347	1	0.115	0.146
ENSG00000187762.5	HSPE1P11	FALSE	-0.00237817	0.0708647	1	0.007	0.016
ENSG00000213178.3	RP11-641D5.1	TRUE	-0.0177526	0.0708798	1	0.505	0.553
ENSG00000254505.9	CHMP4A	FALSE	-0.00236599	0.0709858	1	0.239	0.29
ENSG00000237886.1	NALT1	FALSE	-0.00312372	0.0709885	1	0.013	0.025
ENSG00000136436.14	CALCOCO2	TRUE	-0.0298958	0.0710657	1	0.962	0.969
ENSG00000255182.2	CTD-2517M22.14	FALSE	-0.00515907	0.0710781	1	0.051	0.072
ENSG00000233967.6	RP11-250B2.3	FALSE	-0.00229573	0.0710916	1	0.007	0.016
ENSG00000235381.1	RP11-477D19.2	FALSE	-0.00575452	0.0711451	1	0.149	0.184
ENSG00000130640.13	TUBGCP2	FALSE	-0.0267341	0.0712264	1	0.966	0.97
ENSG00000107736.19	CDH23	FALSE	-0.00241502	0.0712434	1	0.008	0.019
ENSG00000272525.1	RP11-79P5.9	FALSE	-0.00290748	0.0712966	1	0.021	0.036
ENSG00000125249.6	RAP2A	TRUE	-0.0125199	0.0713314	1	0.487	0.552
ENSG00000102854.15	MSLN	FALSE	-0.00183394	0.0713355	1	0.005	0.014
ENSG00000213782.7	DDX47	FALSE	-0.00256636	0.0713365	1	0.056	0.078
ENSG00000102119.10	EMD	FALSE	-0.0174081	0.0713426	1	0.81	0.821
ENSG00000204978.2	ERICH4	FALSE	-0.00692647	0.0713602	1	0.056	0.076
ENSG00000172869.14	DMXL1	FALSE	-0.0173415	0.0713734	1	0.585	0.633
ENSG00000269549.2	RP3-461P17.10	FALSE	-0.0028058	0.0714618	1	0.016	0.03
ENSG00000138119.16	MYOF	FALSE	-0.0115764	0.0715343	1	0.23	0.27
ENSG00000261338.2	RP11-378A13.1	FALSE	-0.00191455	0.0717101	1	0.089	0.118
ENSG00000272563.1	RP11-480C16.1	FALSE	-0.0039853	0.071783	1	0.066	0.09
ENSG00000171148.13	TADA3	TRUE	-0.0109414	0.0718163	1	0.815	0.825
ENSG00000126091.19	ST3GAL3	FALSE	-0.00762077	0.0719082	1	0.544	0.612
ENSG00000154734.14	ADAMTS1	FALSE	-0.00926411	0.0719461	1	0.087	0.112
ENSG00000152377.13	SPOCK1	FALSE	-0.0045833	0.0720069	1	0.028	0.044
ENSG00000205730.6	ITPRIPL2	FALSE	-0.00893881	0.0720094	1	0.249	0.295
ENSG00000047597.5	XK	FALSE	-0.00936728	0.0721258	1	0.264	0.31
ENSG00000152705.7	CATSPER3	FALSE	-0.00113041	0.0721552	1	0.01	0.021
ENSG00000279495.1	RP11-521B24.4	FALSE	-0.00594007	0.0721605	1	0.125	0.156
ENSG00000172748.12	ZNF596	FALSE	-0.00533115	0.0722372	1	0.09	0.118
ENSG00000149243.15	KLHL35	FALSE	-0.00344528	0.0722617	1	0.11	0.142
ENSG00000139651.10	ZNF740	FALSE	-0.0132569	0.0723002	1	0.443	0.506
ENSG00000278873.1	PRO1804	FALSE	-0.00196796	0.0723502	1	0.007	0.016
ENSG00000166750.9	SLFN5	FALSE	-0.00842587	0.0725958	1	0.061	0.083
ENSG00000272572.1	RP11-179B2.2	FALSE	-0.00312837	0.0726347	1	0.023	0.038
ENSG00000112053.13	SLC26A8	FALSE	-0.00396211	0.0726823	1	0.052	0.074
ENSG00000140950.15	TLDC1	FALSE	-0.00636708	0.0727085	1	0.08	0.105
ENSG00000234473.1	ZNF101P2	FALSE	-0.00328059	0.0727457	1	0.018	0.032
ENSG00000115165.9	CYTIP	FALSE	-0.0110357	0.0727761	1	0.238	0.282
ENSG00000204305.13	AGER	FALSE	-0.00642107	0.0728194	1	0.093	0.12
ENSG00000185404.16	SP140L	FALSE	-0.0174431	0.0729202	1	0.607	0.64
ENSG00000147416.10	ATP6V1B2	FALSE	-0.0255936	0.0729682	1	0.977	0.973
ENSG00000205758.11	CRYZL1	FALSE	-0.0185813	0.0729909	1	0.589	0.64
ENSG00000083444.16	PLOD1	FALSE	-0.0040397	0.0730156	1	0.554	0.614
ENSG00000035862.12	TIMP2	TRUE	-0.0237668	0.0732204	1	0.661	0.694
ENSG00000229638.1	RPL4P4	FALSE	-0.00598249	0.0732443	1	0.108	0.137
ENSG00000271967.1	RP11-134K13.4	FALSE	-0.00204622	0.0734552	1	0.013	0.025
ENSG00000067066.16	SP100	FALSE	-0.0241286	0.0734651	1	0.902	0.91
ENSG00000273870.1	RP11-174N3.4	FALSE	-0.00257266	0.0736795	1	0.011	0.023
ENSG00000272369.1	RP11-446N19.1	FALSE	-0.00813074	0.0736936	1	0.107	0.135
ENSG00000112406.4	HECA	FALSE	-0.0154975	0.073725	1	0.493	0.557
ENSG00000138814.16	PPP3CA	FALSE	-0.0192356	0.0737595	1	0.856	0.886
ENSG00000226137.5	BAIAP2-AS1	FALSE	-0.0040782	0.0737607	1	0.133	0.166
ENSG00000133392.17	MYH11	FALSE	-0.00313228	0.0737905	1	0.018	0.032
ENSG00000132141.13	CCT6B	FALSE	-0.00693564	0.0740029	1	0.095	0.122
ENSG00000117643.14	MAN1C1	FALSE	-0.00306655	0.0740477	1	0.057	0.08
ENSG00000243532.3	RN7SL19P	FALSE	-0.00241338	0.0740856	1	0.015	0.027
ENSG00000163156.11	SCNM1	TRUE	-0.0292154	0.0741513	1	0.91	0.914
ENSG00000074370.17	ATP2A3	FALSE	-0.0121338	0.0742159	1	0.584	0.642
ENSG00000154265.15	ABCA5	FALSE	-0.00525136	0.0742292	1	0.21	0.252
ENSG00000215114.7	UBXN2B	FALSE	-0.0216029	0.0743612	1	0.852	0.865
ENSG00000225746.9	SNHG23	FALSE	-0.00142675	0.0744176	1	0.013	0.025
ENSG00000114353.16	GNAI2	TRUE	-0.0321325	0.074433	1	0.998	0.997
ENSG00000171914.15	TLN2	FALSE	-0.00475779	0.0744752	1	0.161	0.198
ENSG00000067191.15	CACNB1	FALSE	-0.00362329	0.0746424	1	0.03	0.046
ENSG00000122861.15	PLAU	TRUE	-0.0273123	0.0746794	1	0.767	0.789
ENSG00000230176.2	LINC01433	FALSE	-0.00346864	0.0748021	1	0.02	0.034
ENSG00000259972.2	AC009120.6	FALSE	-0.00469259	0.0748072	1	0.166	0.204
ENSG00000234797.5	RPS3AP6	FALSE	-0.00733411	0.0748899	1	0.164	0.199
ENSG00000242175.3	RN7SL127P	FALSE	-0.00184098	0.0749024	1	0.003	0.011
ENSG00000120913.23	PDLIM2	TRUE	-0.0266468	0.075078	1	0.713	0.744
ENSG00000138646.8	HERC5	FALSE	-0.00423367	0.0751552	1	0.02	0.034
ENSG00000139880.19	CDH24	FALSE	-0.00327191	0.0753213	1	0.062	0.085
ENSG00000278900.1	RP11-1250I15.2	FALSE	-0.00321149	0.0753739	1	0.031	0.048
ENSG00000068400.13	GRIPAP1	FALSE	-0.0287218	0.0753845	1	0.795	0.829
ENSG00000117984.13	CTSD	TRUE	-0.0390026	0.0754868	1	0.869	0.898
ENSG00000133246.11	PRAM1	FALSE	-0.00938829	0.0756053	1	0.344	0.396
ENSG00000277559.1	RP11-434E6.4	FALSE	-0.00475984	0.0756214	1	0.048	0.067
ENSG00000147119.3	CHST7	FALSE	-0.0065913	0.075643	1	0.069	0.092
ENSG00000147533.16	GOLGA7	FALSE	-0.0242611	0.0756813	1	0.962	0.973
ENSG00000260755.1	RP11-403P17.3	FALSE	-0.00347978	0.0757033	1	0.046	0.066
ENSG00000225014.1	KCTD9P1	FALSE	-0.00369467	0.0758367	1	0.07	0.095
ENSG00000269392.1	CTB-191K22.6	FALSE	-0.00155911	0.0759708	1	0.003	0.011
ENSG00000071082.10	RPL31	TRUE	-0.0417774	0.0760593	1	1	1
ENSG00000159346.12	ADIPOR1	TRUE	-0.0135558	0.0761886	1	0.684	0.734
ENSG00000213071.10	LPAL2	FALSE	-0.00466876	0.0762935	1	0.031	0.048
ENSG00000139083.10	ETV6	TRUE	-0.0300932	0.0767844	1	0.962	0.964
ENSG00000270696.1	RP11-342K6.1	FALSE	-0.00702213	0.0768367	1	0.156	0.189
ENSG00000136828.18	RALGPS1	FALSE	-0.00248763	0.0769407	1	0.015	0.027
ENSG00000076944.15	STXBP2	TRUE	-0.0354071	0.0769574	1	0.951	0.956
ENSG00000188554.13	NBR1	FALSE	-0.0167812	0.0770556	1	0.672	0.708
ENSG00000132906.17	CASP9	FALSE	-0.0101365	0.0771715	1	0.27	0.313
ENSG00000115234.10	SNX17	TRUE	-0.0267913	0.0772539	1	0.957	0.956
ENSG00000225057.2	AC096574.4	FALSE	-0.00157455	0.0772636	1	0.011	0.023
ENSG00000164331.9	ANKRA2	FALSE	-0.0143361	0.0772819	1	0.323	0.367
ENSG00000148343.18	FAM73B	FALSE	-0.00391339	0.0773222	1	0.208	0.252
ENSG00000252311.1	RNU1-103P	FALSE	-0.0022717	0.077345	1	0.01	0.021
ENSG00000003400.14	CASP10	FALSE	-0.00591358	0.077425	1	0.336	0.384
ENSG00000197822.10	OCLN	FALSE	-0.00767708	0.0776285	1	0.136	0.17
ENSG00000083223.17	ZCCHC6	FALSE	-0.0235702	0.0776819	1	0.785	0.819
ENSG00000128322.6	IGLL1	TRUE	-0.00380652	0.0777137	1	0.141	0.172
ENSG00000261079.1	RP11-252A24.3	FALSE	-0.00239232	0.0779197	1	0.01	0.021
ENSG00000221949.5	LINC01465	FALSE	-0.00366943	0.0779333	1	0.018	0.031
ENSG00000278291.1	RP11-172H24.4	FALSE	-0.00406831	0.0779379	1	0.046	0.065
ENSG00000231466.2	CTA-246H3.11	FALSE	-0.0033761	0.0781445	1	0.036	0.054
ENSG00000232454.2	RP11-3J10.7	FALSE	-0.00260184	0.0782275	1	0.008	0.018
ENSG00000085449.14	WDFY1	TRUE	-0.0158704	0.078335	1	0.772	0.817
ENSG00000051523.10	CYBA	TRUE	-0.0328709	0.0783415	1	1	1
ENSG00000103528.16	SYT17	FALSE	-0.00712451	0.0783899	1	0.041	0.059
ENSG00000138640.14	FAM13A	FALSE	-0.00292722	0.0784587	1	0.008	0.018
ENSG00000163686.14	ABHD6	FALSE	-0.00432259	0.0785051	1	0.041	0.059
ENSG00000279891.1	FLJ42393	FALSE	-0.00378209	0.0785809	1	0.062	0.085
ENSG00000160781.15	PAQR6	FALSE	-0.00317317	0.0787294	1	0.033	0.05
ENSG00000142046.14	TMEM91	FALSE	-0.0159275	0.0787887	1	0.307	0.35
ENSG00000177239.14	MAN1B1	FALSE	-0.0133636	0.0788714	1	0.538	0.577
ENSG00000278834.1	RP11-458J1.1	FALSE	-0.00328888	0.0788888	1	0.043	0.062
ENSG00000261584.1	RP11-457M11.5	FALSE	-0.00505234	0.0789159	1	0.072	0.097
ENSG00000038002.8	AGA	FALSE	-0.00679721	0.0789392	1	0.372	0.433
ENSG00000269974.1	RP11-932O9.10	FALSE	-0.00303129	0.0789575	1	0.041	0.06
ENSG00000101445.9	PPP1R16B	FALSE	-0.00421642	0.0790026	1	0.166	0.203
ENSG00000279721.1	RP11-416H1.2	FALSE	-0.00259927	0.0790477	1	0.005	0.013
ENSG00000231259.4	AC125232.1	FALSE	-0.00252697	0.0790719	1	0.016	0.029
ENSG00000087086.14	FTL	TRUE	-0.0533552	0.0791727	1	1	1
ENSG00000171174.13	RBKS	TRUE	-0.0229951	0.0791787	1	0.636	0.682
ENSG00000134326.11	CMPK2	FALSE	-0.00500991	0.0792871	1	0.1	0.128
ENSG00000088002.11	SULT2B1	FALSE	-0.00297999	0.0793684	1	0.018	0.031
ENSG00000226889.3	RP11-474I16.8	FALSE	-0.00219661	0.0793893	1	0.008	0.018
ENSG00000235823.1	OLMALINC	FALSE	-0.00823428	0.0793925	1	0.197	0.236
ENSG00000176896.8	TCEANC	FALSE	-0.00358899	0.0794885	1	0.061	0.083
ENSG00000197291.8	RAMP2-AS1	FALSE	-0.00216758	0.0795036	1	0.005	0.013
ENSG00000260923.5	AC137934.1	FALSE	-0.00278711	0.0795826	1	0.031	0.048
ENSG00000185522.8	LMNTD2	FALSE	-0.00258218	0.0796779	1	0.013	0.025
ENSG00000169239.12	CA5B	FALSE	-0.0063481	0.0797147	1	0.152	0.187
ENSG00000121797.9	CCRL2	FALSE	-0.00392034	0.079812	1	0.064	0.086
ENSG00000109065.11	NAT9	TRUE	-0.0140683	0.0798227	1	0.521	0.577
ENSG00000232648.3	RP11-367N14.2	FALSE	-0.00304251	0.0798815	1	0.03	0.046
ENSG00000198756.10	COLGALT2	FALSE	-0.00327161	0.0802309	1	0.128	0.162
ENSG00000204165.5	CXorf65	FALSE	-0.00150505	0.0802374	1	0.005	0.013
ENSG00000167646.13	DNAAF3	FALSE	-0.00185919	0.0802777	1	0.013	0.025
ENSG00000143443.9	C1orf56	TRUE	-0.01474	0.0803043	1	0.297	0.337
ENSG00000245848.2	CEBPA	TRUE	-0.033569	0.0803079	1	0.995	0.996
ENSG00000225077.2	LINC00337	FALSE	-0.00133392	0.0804678	1	0.005	0.013
ENSG00000135090.13	TAOK3	TRUE	-0.0341047	0.0804933	1	0.993	0.996
ENSG00000143862.7	ARL8A	FALSE	-0.0150519	0.0805844	1	0.472	0.523
ENSG00000171101.13	SIGLEC17P	FALSE	-0.00232005	0.0806166	1	0.103	0.131
ENSG00000011021.21	CLCN6	FALSE	-0.00914274	0.0806436	1	0.307	0.361
ENSG00000229423.2	RPL27AP8	FALSE	-0.00178302	0.080802	1	0.008	0.018
ENSG00000213963.6	AC074286.1	FALSE	-0.00454098	0.0808344	1	0.111	0.141
ENSG00000224505.2	AC002117.1	FALSE	-0.00603392	0.0809583	1	0.11	0.139
ENSG00000175893.11	ZDHHC21	FALSE	-0.0110067	0.0809786	1	0.269	0.312
ENSG00000196586.13	MYO6	TRUE	-0.00764312	0.0810079	1	0.211	0.251
ENSG00000197943.9	PLCG2	FALSE	-0.0219933	0.0810184	1	0.648	0.695
ENSG00000174514.12	MFSD4A	FALSE	-0.00183254	0.0810269	1	0.007	0.016
ENSG00000170043.11	TRAPPC1	FALSE	-0.0284931	0.08103	1	0.997	0.996
ENSG00000060140.8	STYK1	FALSE	-0.00190274	0.0813255	1	0.007	0.016
ENSG00000139351.14	SYCP3	FALSE	-0.00220928	0.0813532	1	0.013	0.025
ENSG00000266236.1	NARF-IT1	FALSE	-0.00106444	0.081395	1	0.005	0.013
ENSG00000116883.8	RP11-268J15.5	FALSE	-0.00139487	0.0813966	1	0.008	0.018
ENSG00000114541.14	FRMD4B	TRUE	-0.00937615	0.0814554	1	0.18	0.214
ENSG00000197629.5	MPEG1	TRUE	-0.00845453	0.0815682	1	0.167	0.202
ENSG00000159884.11	CCDC107	FALSE	-0.00786597	0.0815731	1	0.672	0.709
ENSG00000160055.19	TMEM234	FALSE	-0.00422944	0.0816459	1	0.143	0.178
ENSG00000115525.16	ST3GAL5	FALSE	-0.00480078	0.0817383	1	0.089	0.114
ENSG00000142459.8	EVI5L	FALSE	-0.00453577	0.081752	1	0.066	0.088
ENSG00000225192.1	ZNF33BP1	FALSE	-0.00197678	0.0817537	1	0.007	0.016
ENSG00000279833.1	RP4-742C19.13	FALSE	-0.00299709	0.0819191	1	0.011	0.023
ENSG00000242028.6	HYPK	FALSE	-0.00399911	0.0819961	1	0.172	0.21
ENSG00000164442.9	CITED2	TRUE	-0.0260601	0.0820902	1	0.995	0.992
ENSG00000224023.10	FLJ37035	FALSE	-0.00409443	0.0821549	1	0.1	0.129
ENSG00000256576.2	RP13-977J11.2	FALSE	-0.00407162	0.0821561	1	0.056	0.077
ENSG00000147206.16	NXF3	TRUE	-0.0406825	0.0822568	1	0.52	0.571
ENSG00000260063.1	RP5-968P14.2	FALSE	-0.00260004	0.0823031	1	0.018	0.031
ENSG00000156675.15	RAB11FIP1	TRUE	-0.0416414	0.0823361	1	0.993	0.992
ENSG00000184497.12	TMEM255B	FALSE	-0.00660152	0.0824114	1	0.069	0.092
ENSG00000279573.1	RP11-855A2.1	FALSE	-0.00558566	0.0825145	1	0.097	0.123
ENSG00000222009.8	BTBD19	FALSE	-0.00226489	0.0825669	1	0.023	0.038
ENSG00000219712.1	RP11-532F6.2	FALSE	-0.00171194	0.0826113	1	0.013	0.025
ENSG00000242071.3	RPL7AP6	FALSE	-0.00378858	0.0826141	1	0.138	0.171
ENSG00000124731.12	TREM1	FALSE	-0.00476925	0.0827561	1	0.064	0.086
ENSG00000239779.6	WBP1	FALSE	-0.00282229	0.0829127	1	0.02	0.033
ENSG00000273192.1	CITF22-1A6.3	FALSE	-0.00304389	0.0832566	1	0.026	0.042
ENSG00000197054.11	ZNF763	FALSE	-0.00323577	0.0834814	1	0.064	0.087
ENSG00000121578.12	B4GALT4	FALSE	-0.00547303	0.0837158	1	0.241	0.282
ENSG00000123836.14	PFKFB2	FALSE	-0.0023238	0.0837897	1	0.026	0.042
ENSG00000273837.1	LLNLR-470E3.1	FALSE	-0.00446742	0.0838286	1	0.023	0.037
ENSG00000213741.8	RPS29	TRUE	-0.0245311	0.083909	1	1	1
ENSG00000183621.15	ZNF438	FALSE	-0.00399993	0.0840945	1	0.274	0.327
ENSG00000135119.14	RNFT2	FALSE	-0.0049074	0.0841646	1	0.152	0.186
[truncated: 5,201 more rows]

## Sheet: Column information
Column name	Description
Ensembl	Ensembl ID for gene
Symbol	Hugo symbol for gene
Sister_concordant_gene	Is the gene sister concordant gene or not?
Control_log2FC_preR_preS	Log2 fold change of the gene's expression level between pre-fit and pre-unfit cells in control treatment. Positive value indicates the higher expression in pre-fit cells.
Control_preR_preS_p	P value of the DEG test between pre-fit and pre-unfit cells in control treatment
Control_preR_preS_p_adj	Adjusted P value of the DEG test between pre-fit and pre-unfit cells in control treatment
Control_preR_pct	The percentage of pre-fit cells where the gene is detected in control treatment
Control_preS_pct	The percentage of pre-unfit cells where the gene is detected in control treatment
